# Supplementary material for: Species-specific PHYTOCHROME-INTERACTING FACTOR utilization in the plant morphogenetic response to environmental stimuli
Source: Plant Cell. 2025 Mar 14;37(5):koaf048. doi: 10.1093/plcell/koaf048 (PMC12070396; doi:10.1093/plcell/koaf048)
Supplement: koaf048_Supplementary_Data [file koaf048_supplementary_data.zip]

Archive with 9 entries (9 files):
- Supplemental Data set S1.xlsx
- Supplemental Data set S2.xlsx
- Supplemental Data set S3.xlsx
- Supplemental Data set S4.xlsx
- Supplemental Data set S5.xlsx
- Supplemental Data set S6.xlsx
- Supplemental File S1 phylogenetic tree.trees
- Supplemental File S2 phylogenetic alignments.nex
- Supplementary Figures.pdf
