# Supplementary material for: Species-specific PHYTOCHROME-INTERACTING FACTOR utilization in the plant morphogenetic response to environmental stimuli
Source: Plant Cell. 2025 Mar 14;37(5):koaf048. doi: 10.1093/plcell/koaf048 (PMC12070396; doi:10.1093/plcell/koaf048)
Supplement: koaf048_Supplementary_Data [file koaf048_supplementary_data.zip › Supplemental Data set S1.xlsx]

## Sheet: Legend
Supplementary Data Set S1: List of genes present in the heatmaps in Figure 4 and Supplementary Figure 7.
Heat map Fig. 4C and Sup.Fig.7A	The expression level of tomato SlPIF genes in wild-type seedlings at different times in white light.
Heat map Sup. Fig. 7B	The expression level of Arabidopsis AtPIF genes in wild-type seedlings at different times in white light. Row data (htseq genes counts) taken from Kohnen et al. 2016 GSE81202
Heat map Figure 4D Cotyledons	The relative expression (24FR relative to 24WL at 6h) in cotyledons of wild-type, slpif8a, and slpifq, for all genes that are differentially expressed in wild-type (FDR < 0.05 and FC > 1 or < -1)
Heat map Figure 4D Hypocotyl	The relative expression (24FR relative to 24WL at 6h) in hypocotyl of wild-type, slpif8a, and slpifq, for all genes that are differentially expressed in wild-type (FDR < 0.05 and FC > 1 or < -1)
Heat map Figure 4D Leaf	The relative expression (24FR relative to 24WL at 6h) in first leaf of wild-type, slpif8a, and slpifq, for all genes that are differentially expressed in wild-type (FDR < 0.05 and FC > 1 or < -1)
Heat map Figure 4D Epicotyl	The relative expression (24FR relative to 24WL at 6h) in epicotyl of wild-type, slpif8a, and slpifq, for all genes that are differentially expressed in wild-type (FDR < 0.05 and FC > 1 or < -1)
Gene Name	Gene name or ID
Cluster #	Cluster number according to Figure 4C
Description	Annotation based on ITAG4
AtName	Arabidopsis homolog
RPKM	Reads Per Kilobase per Million mapped reads
Log2FC	Log 2 fold change
Cot	Cotyledons
Hyp	Hypocotyl
Leaf	First Leaf
Epi	Epicotyl

## Sheet: Heat map Fig. 4C and Sup.Fig.7A
Gene_ID	Gene_Name	3h white light												6h white light												24h white light
		Cot_RPKM			Epi_RPKM			Hyp_RPKM			Leaf_RPKM			Cot_RPKM			Epi_RPKM			Hyp_RPKM			Leaf_RPKM			Cot_RPKM			Epi_RPKM			Hyp_RPKM			Leaf_RPKM
		WT_3h_C_1	WT_3h_C_2	WT_3h_C_3	WT_3h_E_1	WT_3h_E_2	WT_3h_E_3	WT_3h_h_1	WT_3h_h_2	WT_3h_h_3	WT_3h_L_1	WT_3h_L_2	WT_3h_L_3	WT_6h_C_1	WT_6h_C_2	WT_6h_C_3	WT_6h_E_1	WT_6h_E_2	WT_6h_E_3	WT_6h_h_1	WT_6h_h_2	WT_6h_h_3	WT_6h_L_1	WT_6h_L_2	WT_6h_L_3	WT_24h_C_1	WT_24h_C_2	WT_24h_C_3	WT_24h_E_1	WT_24h_E_2	WT_24h_E_3	WT_24h_h_1	WT_24h_h_2	WT_24h_h_3	WT_24h_L_1	WT_24h_L_2	WT_24h_L_3
Solyc09g063010	SlPIF1a	19.655	20.0232	20.3431	14.4378	15.3001	16.4377	16.5938	16.7544	16.337	13.5004	13.5946	14.2707	14.4715	18.1407	13.5417	14.3021	14.2372	11.7291	13.8515	13.9068	11.0226	13.2779	9.68465	9.55678	11.0886	10.9921	13.1818	19.3056	18.4995	20.4361	17.2817	16.9843	17.1684	9.1827	11.0962	11.3095
Solyc06g008030	SlPIF1b	6.443	7.11843	9.4113	14.4014	14.8602	18.6657	40.7643	37.0285	40.9996	5.0817	3.56615	4.22032	47.6971	45.1619	47.5208	22.9172	27.0461	21.8582	67.7768	70.9161	55.6746	20.6224	13.5571	16.292	0.562197	0.686757	0.436507	1.78976	1.69567	2.16759	3.71574	3.5787	3.30381	0.384477	0.581786	0.857678
Solyc01g102300	SlPIF3	1.57077	1.87387	1.4664	4.95209	4.57129	4.92624	4.09069	4.79618	4.10257	2.21449	2.41878	2.45797	1.50888	1.25012	1.07792	5.72842	4.37668	5.14432	4.58795	4.50082	4.10693	1.8509	1.61538	2.01685	1.48146	2.18265	1.7577	6.54839	6.62657	6.78693	5.53419	5.48234	5.46276	2.88284	3.1151	2.74294
Solyc07g043580	SlPIF4	92.274	101.747	105.572	26.1002	26.6547	25.7056	28.486	34.5015	31.9765	44.906	49.5011	48.1653	95.9446	108.125	85.0218	33.65	37.9639	36.4455	44.9321	53.309	54.8928	58.862	46.8511	41.7916	65.5348	65.264	71.8677	26.6173	28.9569	27.4355	21.3054	25.5616	22.1437	41.0328	39.6672	40.1986
Solyc03g115540	SlPIF7a	20.3853	18.16	17.5476	1.05622	1.09773	1.21362	1.31701	1.45928	1.78506	11.8706	10.1266	14.147	20.8902	17.1125	18.0827	1.10065	1.13409	0.738509	1.59958	1.93438	2.29362	11.8747	11.1888	12.038	5.39947	6.38162	8.61601	0.42618	0.503679	0.715125	0.677905	0.866943	1.11902	4.352	4.09045	4.49309
Solyc06g069600	SlPIF7b	2.95237	2.88268	3.72392	0	0	0	0	0	0	6.08827	5.265	6.20068	2.44277	5.231	3.90077	0	0	0	0	0	0.0205846	8.38588	7.91645	5.64198	7.86355	5.77155	5.15633	0	0	0	0.0228151	0	0.0234336	3.38934	3.55231	2.18532
Solyc01g090790	SlPIF8a	195.301	223.656	217.225	52.7733	46.7335	48.8482	23.7237	20.8811	21.1212	129.718	121.495	127.639	149.686	154.274	143.355	49.494	41.0116	44.8822	18.2819	12.354	16.4561	102.353	92.9487	91.8549	180.116	188.881	172.851	45.1263	41.5845	47.9978	37.264	33.0988	39.7651	116.45	134.083	123.221
Solyc10g018510	SlPIF8b	1.53633	1.29875	0.629162	0	0	0	0.163086	0.0871251	0.192524	0.30363	0.729692	0.146666	0.339879	0.554651	0.526076	0	0	0.0216593	0.103345	0	0.0973786	0.284264	0.0408841	0.212953	0.929991	1.38425	1.0467	0	0	0	0.21586	0.0905802	0.387995	0.320675	0.40224	0.282679

## Sheet: Heat map Sup. Fig. 7B
		0h				3h white light
		Cot_RPKM		Hyp_RPKM		Cot_RPKM		Hyp_RPKM
Gene_ID	Gene_Name	WL_0h_C1	WL_0h_C2	WL_0h_hyp_1	WL_0h_hyp_2	WL_3h_C1	WL_3h_C2	WL_3h_hyp_1	WL_3h_hyp_2
AT2G20180	AtPIF1	19.5615	23.7044	42.2675	42.2675	14.1493	15.5246	25.8086	25.5871
AT1G09530	AtPIF3	1.39412	1.84375	24.0068	24.0068	2.8168	2.98574	13.7725	15.0605
AT2G43010	AtPIF4	60.7395	69.0696	61.1241	61.1241	70.5557	72.9102	83.7575	82.9622
AT3G59060	AtPIF5	86.5851	96.8384	110.612	110.612	80.3223	84.7539	90.0606	84.9916
AT5G61270	AtPIF7	51.3926	53.6612	17.8815	17.8815	37.5607	41.2236	28.9762	29.4829
AT4G00050	ATPIF8	61.0825	60.8717	53.8909	53.8909	18.7333	18.7153	35.9606	32.2651

## Sheet: Heat map Figure 4D Cotyledons
Gene Name	Cluster #	description	AtName	Log2FC 24FRvs24WL Cot_WT	Log2FC 24FRvs24WL Cot_slpif8a	Log2FC 24FRvs24WL Cot_slpifq	Hyp_WT	Hyp_pif8a	Hyp_pifq	Leaf_WT	Leaf_pif8a	Leaf_pifq	Epi_WT	Epi_pif8a	Epi_pifq
Solyc07g056400	1	Serine/threonine-protein kinase WAG2 (AHRD V3.3 *** A0A2G2Z4Q4_CAPAN)	AT3G14370	2.27458	2.42583	1.43127	2.5825	2.15609	1.55194	1.0152	1.06748	0.958835	0.808996	0.896502	0.432465
Solyc04g054500	1	Heavy metal-associated isoprenylated plant protein (AHRD V3.3 *** A0A2R6R672_ACTCH)	AT4G39700	2.41892	2.22394	1.53998	1.66086	1.11607	0.870216	1.95379	1.6368	1.00951	1.54494	0.729294	0.445072
Solyc03g112240	1	Unknown protein	AT5G50175	2.47581	2.58431	1.62641	3.07368	2.7747	1.95739	1.43038	1.6964	1.15183	2.25306	2.57131	1.96357
Solyc12g039080	1	Leucine-rich repeat protein kinase family protein (AHRD V3.3 *-* A0A2U1Q5J5_ARTAN)		2.78697	2.04628	1.67867	1.158	1.55334	0.568932	1.49755	1.22677	0.960289	0.768987	0.160539	0.254905
Solyc12g011030	1	xyloglucan endotransglucosylase-hydrolase 9		2.56278	1.87217	1.88586	2.5807	1.8635	2.21405	1.55106	2.54641	2.31373	1.37888	3.03389	1.5
Solyc07g056360	1	Transcription factor PAR2 (AHRD V3.3 *** A0A1U8H7M7_CAPAN)	AT3G58850	2.33255	2.8748	2.13269	1.61537	0.555273	0.672572	1.95185	0.815262	-0.17818	1.26312	0.820422	0.328562
Solyc08g069040	1	Peroxidase (AHRD V3.3 *** K4CMC4_SOLLC)		3.05472	3.1615	2.73786	1.13944	1.08464	0.455591	1.66751	1.58517	0.670191	1.72833	2.93537	0.973217
Solyc02g089350	1	Gibberellin regulated protein (AHRD V3.3 *** A0A2U1PE48_ARTAN)		3.36206	3.20755	2.31029	3.77699	2.77389	1.77272	2.36434	1.7723	0.960089	2.57045	1.81323	0.770239
Solyc01g090460	1	HD-ZIP	AT2G44910	2.97457	2.53805	2.43947	2.7887	2.69851	2.70662	1.73461	1.15212	1.26474	1.85677	1.0797	1.46277
Solyc03g115780	1	Polynucleotidyl transferase, ribonuclease H-like superfamily protein (AHRD V3.3 *** A0A2U1N8M3_ARTAN)	AT1G74390	1.87635	1.30085	2.9751	0.591175	0.503962	0.361108	0.933154	0.702773	1.06653	0.332688	0.24292	0.0929932
Solyc01g103470	1	proline-rich receptor-like protein kinase PERK4 (AHRD V3.3 --* XP_026410247.1)		1.59318	2.45267	2.81469	2.05801	1.21529	0.993067	2.13108	2.28947	1.58757	1.35128	1.79813	0.632005
Solyc11g012980	1	Ethylene-responsive transcription factor (AHRD V3.3 *** A0A2G3CLK5_CAPCH)	AT1G77640	2.98275	1.99345	3.26534	1.66878	1.71417	2.92658	1.80784	2.77907	2.53737	1.79865	2.08615	2.16095
Solyc09g090600	1	acid phosphatase 1-like (AHRD V3.3 *** A0A1U7W5M1_NICSY)	AT1G04040	3.38433	2.09751	2.1147	1.17695	0.905776	0.769083	0.365552	0.363456	-0.206017	0.694946	0.428925	0.364144
Solyc01g110647	1	Auxin-responsive protein SAUR20 (AHRD V3.3 *** A0A2G2XY34_CAPAN)		3.55941	2.41801	2.0021	3.13825	2.97528	3.633	4.36189	2.67474	1.56309	2.87863	2.48375	1.90498
Solyc07g062260	1	BES1/BZR1 (AHRD V3.3 *** A0A2K3PP13_TRIPR)	AT1G78700	3.48893	1.89584	1.50348	1.14678	0.851118	0.258068	2.8133	1.42181	0.963308	1.54279	0.456905	0.158902
Solyc09g091080	1	Myosin-7 (AHRD V3.3 *** A0A2G2ZU45_CAPAN)	AT1G04600	4.65566	1.56851	1.39175	0.595693	0.657613	0.0201542	0.656103	0.582581	0.324548	0.0601217	-0.0176112	0.0324432
Solyc10g079320	1	Glycosyltransferase (AHRD V3.3 *** A0A0A1WDL3_NICAT)		3.96321	1.64732	0.305406	6.50856	4.8315	0.695428	-0.16631	0.635614	1.1325	6.32671	0.34964	1.11231
Solyc01g102300	1	PIF3 bHLH transcription factor 006	AT1G09530	3.17842	1.26921	0.788679	0.00865004	-0.0916783	-0.104827	2.41774	0.405625	0.0702282	0.158457	-0.404849	-0.034327
Solyc10g150149	1	transmembrane protein (AHRD V3.3 --* AT5G03120.2)	AT5G03120	1.72441	1.74332	1.11204	4.6928	3.37149	2.25418	1.35855	1.81825	1.06683	1.32801	1.52796	0.8577
Solyc09g061250	1	BTB/POZ domain-containing protein (AHRD V3.3 *** A0A2G2Z754_CAPAN)	AT5G48800	1.731	1.68115	1.15938	1.67391	1.65541	1.35896	1.50834	1.60735	1.00358	1.56609	1.577	1.14824
Solyc02g080670	1	L-ascorbate oxidase-like protein (AHRD V3.3 *** A0A1U8FN33_CAPAN)	AT4G22010	1.84322	1.67224	1.22775	1.61863	1.08563	0.975504	1.05799	0.869618	0.676393	1.02034	0.801748	0.657973
Solyc03g117070	1	Zinc finger protein 4 (AHRD V3.3 *** A0A2G3CZF7_CAPCH)	AT1G80730	1.64681	1.87765	1.16744	1.85163	1.59471	0.305952	0.210187	0.879889	0.0811987	0.903007	1.08854	0.283389
Solyc08g075870	1	S-adenosyl-L-methionine-dependent methyltransferases superfamily protein (AHRD V3.3 *** A0A2U1NU97_ARTAN)	AT4G19120	1.9278	1.89556	0.946211	2.14815	0.911616	0.751571	0.862438	0.948319	0.693625	1.10714	0.506431	0.172046
Solyc06g083480	1	NAD(P)-binding Rossmann-fold superfamily protein (AHRD V3.3 *** A0A1P8AYK7_ARATH)		1.88294	1.83539	0.907739	2.01204	1.83439	1.38844	0.499916	0.322804	0.100076	0.868526	0.620584	0.823004
Solyc04g074700	1	LES17306 homeodomain protein		1.83233	1.73093	0.939851	1.66617	1.32542	0.609865	1.42863	0.890409	0.46791	1.14148	0.742618	0.240599
Solyc07g062710	1	Basic-leucine zipper (BZIP) transcription factor family protein (AHRD V3.3 *-* A0A1I9LST2_ARATH)		1.91594	2.04356	1.36108	0.967952	0.794242	0.437516	1.2405	0.697825	0.516215	1.32193	1.34026	0.751401
Solyc07g042490	1	Auxin responsive SAUR protein (AHRD V3.3 *** A0A2U1PXP1_ARTAN)	AT5G20820	1.92927	1.7621	1.4323	0.35804	0.242173	0.687339	1.99586	1.32209	0.782935	0.734966	0.767699	0.733293
Solyc07g061890	1	Unknown protein		2.20595	2.28304	1.09423	2.13836	1.87639	0.260416	1.68698	2.26776	0.287301	0.989316	1.8979	0.916347
Solyc03g114720	1	bHLH transcription factor 023	AT5G08130	2.18565	2.16352	1.08691	0.74557	0.561105	0.19592	1.46604	1.23846	0.501795	0.366843	0.158252	0.191615
Solyc04g005800	1	Homeobox-leucine zipper protein HOX16 (AHRD V3.3 *** A0A1U8EXU3_CAPAN)	AT1G27045	2.22066	1.99257	1.0746	1.91463	2.13867	2.32514	2.39226	1.77564	1.4881	2.23218	1.6253	1.94477
Solyc09g059240	1	Cytochrome P450 (AHRD V3.3 *** A0A2U1Q1Z2_ARTAN)	AT3G25180	2.2951	1.99857	1.39525	1.63571	0.454433	0.166465	2.14234	0.621043	0.867003	3.30006	0.261832	1.18165
Solyc12g096980	1	auxin-regulated IAA11	AT4G28640	1.28994	2.14126	1.08778	0.30436	0.56092	-0.0776831	0.812834	1.08577	-0.461404	0.198098	0.269578	-0.127102
Solyc02g089030	1	LONGIFOLIA protein (AHRD V3.3 *-* A8MQH9_ARATH)		1.47728	2.05173	0.923908	1.96562	1.68862	0.828424	1.32507	0.750631	0.243669	1.08932	0.859437	0.155804
Solyc02g082150	1	BnaCnng18720D protein (AHRD V3.3 *** A0A078IGP5_BRANA)	AT5G44660	2.0249	1.90726	1.74978	1.73709	2.04139	1.09242	2.13604	1.94045	1.18632	1.40578	1.05751	0.214814
Solyc01g110710	1	Small auxin up-regulated RNA10	AT4G38840	2.28789	2.12015	1.9149	4.20535	3.65198	3.87076	2.32058	1.4718	1.21835	3.32723	2.20734	1.6632
Solyc08g079080	1	Lycopersicon esculentum invertase 9	AT1G12240	1.8326	1.7631	1.96758	2.6658	1.87572	1.32116	1.52834	1.10236	0.368954	1.7001	1.74622	1.33041
Solyc03g079880	1	Bifunctional inhibitor/plant lipid transfer protein/seed storage helical domain-containing protein (AHRD V3.3 *** A0A103YIU0_CYNCS)	AT3G53980	1.69639	1.73324	1.8332	0.532201	0.611842	0.573483	1.38317	1.24527	-0.559846	0.594391	0.698818	0.274353
Solyc12g042010	1	transcription factor IBH1-like (AHRD V3.3 *** A0A2I4G0N0_9ROSI)	AT2G43060	1.77971	2.37599	1.50939	0.248527	0.452576	0.277491	0.0817414	0	-0.115209	4.02686	1.28688	0.458358
Solyc02g067700	1	RING/U-box superfamily protein (AHRD V3.3 *-* A0A2U1LDD8_ARTAN)		1.89073	2.27533	1.45569	3.11506	1.98763	1.39943	1.66965	1.40267	0.971565	1.44194	1.42077	0.405725
Solyc09g090910	1	auxin-regulated IAA13	AT2G33310	1.42676	2.26036	1.36513	1.06167	1.18809	0.352439	1.1024	1.32914	0.351853	0.66739	1.01283	0.142603
Solyc10g008000	1	Protein LIGHT-DEPENDENT SHORT HYPOCOTYLS 6 (AHRD V3.3 *** A0A2G3BC27_CAPCH)	AT2G42610	1.76481	2.6004	1.79732	0.717555	0.627155	0.216189	0.328974	0.952088	0.518207	0.589942	0.746498	0.318143
Solyc12g010800	1	Basic-leucine zipper (BZIP) transcription factor family protein (AHRD V3.3 *** A0A1I9LST2_ARATH)	AT2G42380	2.31849	2.3784	1.14028	2.7046	1.82119	1.1005	1.5642	1.23435	0.496508	2.43293	1.95533	0.704005
Solyc05g008250	1	R2R3MYB transcription factor 76		2.36028	2.52102	1.06353	-1.75919	3.86993	4.49999	0.765522	1.13294	-0.0909456	1.25134	1.59022	2.23597
Solyc07g006310	1	transcription factor IBH1-like (AHRD V3.3 *-* A0A2I4FVW6_9ROSI)		2.11348	2.6827	0.990653	2.35702	2.62145	0.674998	1.94873	0.765528	0.16684	1.2822	0.548281	0.611439
Solyc04g051470	1	At4g09890 (AHRD V3.3 *** Q9T0E8_ARATH)	AT4G09890	2.1325	2.61748	0.946264	0.25767	-0.120424	-0.0952177	2.01157	2.03427	0.3442	1.07768	-0.0389553	-0.380951
Solyc01g110720	1	Auxin-responsive protein SAUR21 (AHRD V3.3 *** A0A2G3BWF1_CAPCH)		2.06774	2.02341	0.86147	4.37893	3.45141	3.6213	2.05886	2.01718	0.62719	2.9298	2.08418	1.64146
Solyc01g110670	1	Auxin-responsive protein SAUR21 (AHRD V3.3 *** A0A2G3BWF1_CAPCH)	AT2G21210	1.97697	2.21164	0.808123	3.01712	2.36482	2.18835	1.43726	1.06389	0.666693	1.98474	1.41344	1.18851
Solyc01g106910	1	hypothetical protein (AHRD V3.3 *** AT4G33800.2)	AT4G33800	1.91277	2.00519	0.684746	-2.25915	-1.74324	-1.37415	1.07436	0.830097	0.288872	-0.913129	-0.481771	-0.301729
Solyc09g082620	1	EPIDERMAL PATTERNING FACTOR-like protein 6 (AHRD V3.3 *** A0A2G2ZV72_CAPAN)	AT4G14723	2.09737	2.07406	0.310613	2.43081	1.87576	0.723802	1.07785	0.952932	0.0489227	2.10613	0.517768	0.0824912
Solyc03g098450	1	Protein NETWORKED 3A (AHRD V3.3 *** A0A2G3CXR8_CAPCH)	AT3G17680	2.178	2.02292	0.459396	0.110954	0.330718	0.1039	0.664169	-0.00958709	-0.199186	0.0506362	-0.174515	-0.119082
Solyc01g110660	1	Auxin-responsive protein SAUR21 (AHRD V3.3 *** A0A2G2XNG0_CAPBA)	AT2G21210	2.05494	2.14817	0.539532	4.06208	3.16317	2.64048	2.21289	1.51555	0.754115	2.7813	2.16399	1.28913
Solyc05g008060	1	SlPIN4	AT1G23080	1.89361	2.15034	0.289275	0.569479	0.500792	-0.173519	1.28543	0.866341	0.124695	0.781381	0.727495	0.053936
Solyc04g017720	1	Gibberellin regulated protein (AHRD V3.3 *** A0A2U1PE48_ARTAN)		2.30347	2.58473	0.360691	-0.101938	-0.240765	0.449421	1.11799	0.398203	0.210426	-0.654846	-0.171536	-0.145117
Solyc04g007690	1	SlPIN3	AT1G70940	2.20203	2.3839	0.634903	3.47167	2.90608	0.810388	1.67813	1.40743	0.28419	2.50855	1.67897	0.473657
Solyc07g007860	1	Bifunctional inhibitor/plant lipid transfer protein/seed storage helical domain (AHRD V3.3 *-* A0A200PNR4_9MAGN)		2.83799	2.14986	0.824561	0.683729	1.36018	0.867666	0.645592	0.409581	0.65143	0.688128	0.71805	0.632057
Solyc06g054130	1	DUF1677 domain-containing protein (AHRD V3.3 *** A0A1Q3CNW8_CEPFO)		2.52857	2.02365	0.557775	0.286245	0.340831	0.469227	0.899775	1.47745	1.08674	-0.0763776	0.309366	0.0708267
Solyc11g013450	1	hypothetical protein (AHRD V3.3 *** AT1G21830.1)	AT1G21830	2.84488	1.65501	0.745697	2.16418	1.55085	0.546805	1.71296	0.507747	0.280681	2.20859	0.425315	0.0808482
Solyc10g047530	1	Phototropic-responsive NPH3 family protein (AHRD V3.3 *** A0A2U1PJR6_ARTAN)	AT5G64330	2.53148	1.64278	0.984483	2.96424	1.49409	1.56005	1.05256	0.753902	0.0564615	1.48861	1.0974	0.674596
Solyc06g008590	1	auxin-regulated IAA17	AT3G04730	2.69778	3.422	1.25732	3.01075	2.81709	1.46246	2.80783	2.97506	1.21352	3.55781	3.52973	1.80785
Solyc06g008580	1	auxin-regulated IAA22	AT1G04240	2.65045	3.5165	1.0619	2.02087	2.58825	1.70706	1.86133	2.5623	1.04166	3.26247	2.94602	1.83602
Solyc07g064990	1	S-adenosyl-L-methionine-dependent methyltransferases superfamily protein (AHRD V3.3 *** F4JW89_ARATH)	AT5G55250	2.83705	3.2586	1.37788	0.708615	1.31711	0.0825026	0.208426	-0.117634	-0.623777	0.592538	1.30558	-0.0157176
Solyc08g021820	1	auxin-regulated IAA29	AT4G32280	2.79145	3.12451	0.878999	3.26838	2.89939	1.16989	2.67076	3.06902	0.990375	2.7991	3.23528	0.974703
Solyc06g084070	1	auxin-regulated IAA2	AT3G23030	2.50825	3.28834	0.896793	2.65593	1.23927	0.657436	1.22086	1.56529	0.597878	1.44658	1.17736	0.23446
Solyc02g089160	1	dwarf	AT5G38970	2.52881	2.92203	1.08073	-0.308291	-0.194659	-0.0264399	1.7018	2.03535	1.162	0.339448	0.346399	0.275076
Solyc07g007270	1	Unknown protein		2.63406	3.77459	0.63401	2.01295	1.913	1.44683	1.42539	1.77352	0.325737	2.08779	2.68089	1.05497
Solyc08g061910	1	trihelix transcription factor GTL1-like (AHRD V3.3 --* XP_022865658.1)		2.61051	2.83025	0.345914	0.36945	0.327966	-0.530005	1.15661	0.480506	0.0748183	0.515665	0.0404159	0.0241047
Solyc06g008050	1	Flavin-containing monooxygenase (AHRD V3.3 *** D2IGV3_SOLLC)	AT5G43890	2.56345	2.82922	0.120026	0.384056	-0.0235452	-0.458686	1.95669	2.39596	0.432426	1.3087	0.537756	0.0820984
Solyc11g011630	1	Auxin-responsive protein SAUR65 (AHRD V3.3 *** A0A2G2Y5L8_CAPAN)	AT1G29460	2.70552	3.16999	0.289022	2.92681	2.45425	1.56195	1.55443	0.698801	0.61995	1.9188	1.8588	0.770391
Solyc08g078840	1	Root meristem growth factor 6 (AHRD V3.3 *** A0A2G3CC16_CAPCH)		1.99492	3.20338	0.411458	8.04313	2.81031	2.54051	1.43341	2.22506	0.378882	4.47383	6.35134	2.10942
Solyc09g064160	1	YUC5 Flavin-containing monooxygenase (AHRD V3.3 *** A0A2G3BKF8_CAPCH)	AT5G43890	1.36523	2.6716	-0.570956	3.70108	2.13997	2.41335	1.17857	1.64393	0.441506	1.94978	1.27629	0.143035
Solyc04g005660	1	transcription factor PRE6-like (AHRD V3.3 *** A0A2I4HLH0_9ROSI)	AT1G26945	1.79152	2.54766	-0.399082	6.31178	2.35455	-0.441779	0.737873	0.084785	-0.264796	2.48409	2.80826	-0.292955
Solyc05g014710	1	Remorin (AHRD V3.3 *** A0A200QY51_9MAGN)	AT1G67590	1.41694	2.80483	-0.240014	0.124239	0.177088	0.0575938	0.747277	0.490727	-0.0206481	-0.219267	-0.507608	-0.226612
Solyc01g096410	1	Phosphatidylinositol 4-phosphate 5-kinase (AHRD V3.3 *** K4B029_SOLLC)	AT3G07960	1.65648	2.72228	-0.127206	2.40633	2.12113	0.393606	0.352341	0.924048	-0.00317706	0.368107	0.543278	-0.119235
Solyc08g062180	1	protein BIG GRAIN 1-like A (AHRD V3.3 *** A0A2I4FTX4_9ROSI)	AT5G12050	2.46289	2.06557	-0.0444838	0.510338	0.0386122	-0.087846	2.39175	2.0773	0.628701	0.28061	0.699348	0.729235
Solyc06g066820	1	Le3OH-13b-hydroxylase	AT1G80340	2.46262	2.18463	-0.359264	0.455782	0.657707	0.0640308	3.55343	4.45692	4.86389	2.68474	2.17521	2.16694
Solyc10g083170	1	NAD(P)-binding Rossmann-fold superfamily protein (AHRD V3.3 *** A0A2U1QER6_ARTAN),Pfam:PF13561		1.83249	1.55025	0.389195	1.22411	0.46957	0.479374	0.740288	0.512826	0.454151	0.574539	0.505217	0.430707
Solyc03g095860	1	Ankyrin repeat-containing protein (AHRD V3.3 *** A0A2U1NC91_ARTAN)	AT4G26120	1.79401	1.72338	0.414469	0.917392	0.522484	0.540393	1.2315	0.530475	0.540028	0.274004	0.0428583	0.162163
Solyc08g067530	1	Non-specific lipid-transfer protein (AHRD V3.3 *** K4CLX9_SOLLC)		1.97453	1.64793	0.143691	0.837054	0.680395	1.01052	0.779154	0.282392	-0.0734188	0.124638	0.0739949	0.0856831
Solyc06g068550	1	Eukaryotic aspartyl protease family protein (AHRD V3.3 *** A0A2U1P524_ARTAN)	AT1G79720	1.6971	1.46763	0.301154	0.614595	0.562722	0.121202	1.35543	0.83833	0.514785	1.072	0.583999	0.334181
Solyc03g093790	1	cyclinU4_2	AT5G07450	1.76062	1.43935	0.201045	0.208753	0.161281	0.237024	0.822103	0.545257	0.379074	0.238377	0.260102	0.110833
Solyc09g083280	1	auxin-regulated IAA1	AT1G04240	1.55208	1.85962	0.368471	1.40078	1.34373	0.524511	1.06127	1.26932	0.272372	1.2394	1.43363	0.602327
Solyc07g055950	1	Protodermal factor 1 (AHRD V3.3 *-* A0A2G2YIY2_CAPAN)	AT2G42840	1.62637	1.76192	0.422644	1.92521	0.93481	0.711514	0.646173	0.0714228	0.0769575	0.894645	0.630901	0.641109
Solyc04g081870	1	Expansin A11	AT1G20190	1.71507	1.99022	0.449659	2.41571	1.8325	1.17437	1.41036	0.990742	0.734173	1.55282	1.23233	1.04299
Solyc09g065390	1	DUF581 domain-containing protein (AHRD V3.3 *** A0A1Q3D4G2_CEPFO)		2.10207	1.38008	0.447315	-1.36187	-1.31947	-0.664711	3.00444	2.16276	1.16519	-0.638674	-1.75352	-0.962599
Solyc07g042630	1	Terpene cyclase/mutase family member (AHRD V3.3 *** A0A1U8HG00_CAPAN)		2.04019	1.1685	0.484412	1.85062	0.515958	0.946526	1.34463	0.155345	0.462948	0.623082	0.119037	0.0236378
Solyc08g008495	1	Zn finger protein (AHRD V3.3 *-* Q43573_TOBAC)		1.3712	1.56281	0.2029	-0.144553	-0.0716951	-0.137281	1.12309	0.464413	0.248221	1.51161	0.592657	0.364929
Solyc05g055400	1	Cytochrome P450 (AHRD V3.3 *** A0A200Q2G7_9MAGN)	AT5G04660	1.36626	1.6857	0.302163	1.39531	0.347867	0.0425708	0.740997	0.486153	0.324105	0.140276	0.0352785	0.2204
Solyc03g121170	1	GDSL esterase/lipase (AHRD V3.3 *** A0A2G3D0R1_CAPCH)	AT3G16370	1.31442	1.59311	0.405789	0.758992	0.480282	0.405457	0.948418	0.642949	0.230788	0.454356	0.209381	0.284185
Solyc02g087440	1	DUF761 domain-containing protein (AHRD V3.3 *** A0A1Q3BYY0_CEPFO)	AT3G28420	1.28428	1.53191	0.4272	1.00234	1.67035	-0.0545735	0.283087	0.397431	0.153629	0.42724	1.11244	-0.0720447
Solyc04g005380	1	Ninja-family protein AFP3 (AHRD V3.3 *** A0A2G3CFM6_CAPCH)	AT1G69260	1.39304	1.51666	0.403615	-0.579362	-0.289413	-1.17186	1.74146	1.13508	0.684803	0.502544	-0.356682	-1.05617
Solyc07g007260	1	Metallocarboxypeptidase inhibitor (AHRD V3.3 *-* A0A2G3BXM1_CAPCH)		1.3158	1.3834	0.40328	1.03356	0.742344	0.0679696	0.23403	0.795054	0.135301	0.207151	0.806811	0.478469
Solyc03g112920	1	protein SHOOT GRAVITROPISM 5-like (AHRD V3.3 *** A0A2I4F066_9ROSI)	AT3G48550	1.28425	1.41115	0.353712	1.79441	1.3015	0.0866574	0.912267	0.65403	0.228179	1.03278	0.505536	0.381293
Solyc06g053830	1	auxin-regulated IAA7		1.24366	1.33485	0.241927	1.89722	1.40024	0.866812	0.795256	0.720144	0.154888	1.0694	0.927634	0.420146
Solyc09g082190	1	DUF1677 domain-containing protein (AHRD V3.3 *** A0A1Q3CNW8_CEPFO)	AT4G14819	1.34466	1.91357	-0.0033032	0.500798	0.678121	0.0652537	0.617215	0.586423	-0.268627	0.859737	0.790072	0.0455357
Solyc02g083720	1	MLO-like protein (AHRD V3.3 *** K4BAP0_SOLLC)		1.08719	1.83046	0.0222343	2.53327	1.36134	0.498988	0.760621	0.952737	0.116013	0.830191	1.05248	0.102835
Solyc03g007775	1	membrane-associated kinase regulator (AHRD V3.3 *** AT5G52900.1)	AT5G52900	1.25279	1.6263	0.0913278	1.37283	1.25761	0.0141353	0.702227	0.526084	-0.110389	0.390002	0.428215	0.0244167
Solyc03g118740	1	SlPIN1	AT1G73590	1.15898	1.78362	0.736536	0.669748	0.990556	-0.11038	0.342128	0.702262	-0.0498405	0.342721	0.460411	-0.0507932
Solyc03g025790	1	Heavy metal-associated isoprenylated plant protein (AHRD V3.3 *** A0A2R6PM91_ACTCH)	AT3G48970	1.4493	1.88487	0.716506	0.549012	1.12817	0.112788	0.55418	0.366783	-0.177919	0.444016	0.988154	-0.218754
Solyc07g063850	1	IAA-amido synthetase 3-9	AT5G54510	1.13683	2.00033	0.511623	1.26883	0.948101	0.101815	0.744582	0.775402	-0.0550687	0.68861	0.398521	-0.243033
Solyc09g007830	1	Cytokinin riboside 5'-monophosphate phosphoribohydrolase (AHRD V3.3 *** A0A1U8E671_CAPAN)	AT2G28305	1.09611	1.48905	0.593926	1.8846	1.30879	0.216333	0.545473	0.474246	0.0292498	0.505565	0.357863	-0.377331
Solyc01g091180	1	Protein NRT1/ PTR FAMILY 7.3 (AHRD V3.3 *** A0A2G2XNQ7_CAPBA)		1.09161	1.61461	0.719128	0.527071	0.709174	0.314029	0.609119	0.944005	0.129363	0.312647	0.341008	-0.292104
Solyc03g006880	1	gibberellin 20-oxidase-1	AT4G25420	1.06333	1.63584	0.390117	2.86234	1.6579	0.189713	0.492411	0.621276	0.357457	2.37077	2.5591	1.03892
Solyc01g087540	1	DUF642 domain-containing protein (AHRD V3.3 *** A0A1Q3AUQ6_CEPFO)	AT3G08030	1.19023	1.691	0.487698	0.502539	0.326032	0.344815	0.329944	0.458541	0.26089	0.264345	0.23475	0.22305
Solyc04g078410	1	Pkinase domain-containing protein/S_locus_glycop domain-containing protein/B_lectin domain-containing protein (AHRD V3.3 *** A0A1Q3BH96_CEPFO)		1.09521	0.960651	-0.0660253	0.401371	0.330426	0.0540929	1.04984	1.50482	0.228904	0.118146	-0.0498784	-0.217523
Solyc03g116160	1	protein PHYTOCHROME KINASE SUBSTRATE 3-like (AHRD V3.3 *** A0A2I4F4L3_9ROSI)		1.10785	1.07447	-0.156927	0.248285	0.931257	-0.736137	0.696556	-0.0476871	0.120143	-0.100026	0.372277	-0.558779
Solyc12g009650	1	Sl proline-rich protein	AT2G10940	1.1275	1.00851	0.0937806	1.4463	1.16766	0.890031	0.484458	0.290979	0.135196	0.596957	1.20946	0.693515
Solyc03g113250	1	Major facilitator superfamily protein (AHRD V3.3 *** A0A1P8AT47_ARATH)	AT5G62730	1.01017	1.05539	0.0702885	-0.126778	-1.87005	0.789437	0.730177	0.334705	0.213396	0.194502	0.0431309	0.00565916
Solyc03g005900	1	GDSL esterase/lipase (AHRD V3.3 *** A0A2G2XF69_CAPBA)	AT5G45670	1.00578	1.2333	-0.00220079	0.572634	0.14984	0.269226	0.464322	0.240081	0.0741929	0.280688	0.0556799	0.298077
Solyc09g014350	1	Glycerol-3-phosphate acyltransferase, expressed (AHRD V3.3 *** D8L9N9_WHEAT)	AT2G38110	1.26133	0.963623	0.0172705	1.12104	0.295687	-0.150888	0.76092	0.204549	0.180773	-0.0346461	-0.0073173	0.182943
Solyc01g110570	1	Small auxin up-regulated RNA4	AT4G34760	1.33701	0.926299	-0.100079	0.204963	0.343955	0.327629	0.324052	-0.113926	-0.115721	0.626265	0.636761	0.666143
Solyc06g069790	1	Gibberellin-regulated protein (AHRD V3.3 *** S8CK34_9LAMI)	AT1G74670	1.30371	1.55653	-0.131493	0.324344	0.0650498	0.420899	0.529789	0.218922	0.0275847	0.70166	0.250186	0.295828
Solyc02g091830	1	Phosphotransferase (AHRD V3.3 *** A0A1Q3D4W8_CEPFO)	AT4G37840	1.27697	1.3845	-0.152727	-0.281089	-0.0784415	-0.158419	0.907349	0.415301	0.12658	-0.28085	-0.321849	-0.43324
Solyc03g031940	1	AMP-dependent synthetase/ligase (AHRD V3.3 *** A0A200RCS7_9MAGN)	AT1G21540	1.44004	1.36831	-0.293748	-0.350459	-0.265603	-0.379278	0.725197	0.361535	-0.1154	0.268073	-0.108229	0.0951174
Solyc04g016430	1	Cytokinin dehydrogenase 1 (AHRD V3.3 *** A0A2G2ZF38_CAPAN)	AT2G41510	1.98719	1.36246	0.0342275	1.66085	1.27841	0.172219	1.43072	0.421595	-0.0469236	1.31302	0.713458	-0.214396
Solyc02g092570	1	Transcription factor GRAS (AHRD V3.3 *** A0A200R352_9MAGN)	AT5G67411	1.82236	1.38411	-0.176763	3.03341	-1.58269	0	1.36669	0.533416	0.25513	1.2509	0.282924	0.135921
Solyc03g083050	1	hypothetical protein (AHRD V3.3 *** AT5G53030.1)	AT5G53030	1.63188	1.08546	-0.277831	0.0741951	0.144155	-0.0660506	0.477562	-0.330675	-0.174604	0.0514912	0.182459	0.0833892
Solyc05g008050	1	Homeobox-leucine zipper protein HOX3 (AHRD V3.3 *** A0A2G3B5W9_CAPCH)	AT2G01430	3.79089	3.70115	-1.66748	0.796462	1.42632	-0.119562	3.23659	2.73116	-1.34595	0.161738	1.2261	-1.1815
Solyc10g039290	2	Major facilitator superfamily protein (AHRD V3.3 *** A0A1P8AT47_ARATH)		1.18979	0.891002	0.889873	1.80563	1.30131	0.656896	1.08451	0.674317	0.33265	1.73023	1.54356	0.647562
Solyc09g090180	2	Protein LIGHT-DEPENDENT SHORT HYPOCOTYLS 6 (AHRD V3.3 *** A0A2G2W1D1_CAPBA)	AT3G23290	1.20101	0.851681	0.917834	1.0083	0.901641	0.484124	0.750877	0.651879	0.485408	0.880518	0.406332	0.432916
Solyc03g095310	2	Cytochrome P450 (AHRD V3.3 *** A0A2U1PRC1_ARTAN)	AT5G24910	1.30627	0.914936	0.917573	1.46653	0.877531	0.323424	1.7433	1.48581	0.340993	2.16129	1.09798	0.600887
Solyc03g083560	2	Protein EXORDIUM-like 7 (AHRD V3.3 *** A0A2G2X692_CAPBA)	AT5G51550	1.3132	0.80806	0.887523	1.08251	0.907527	0.537739	0.745238	0.32513	0.217996	0.902924	0.736114	0.46432
Solyc02g088390	2	Lamin-like protein (AHRD V3.3 *** A0A2G2V9B8_CAPBA)	AT5G15350	1.31952	0.774261	0.842846	0.988695	0.558413	0.631077	0.630314	0.482937	0.28879	0.49259	0.669811	0.313915
Solyc08g075680	2	Ribonuclease P protein subunit P38-like protein (AHRD V3.3 *-* AT5G53020.9)	AT3G45900	1.25235	0.791697	0.833012	1.03939	0.636915	0.414308	0.976535	0.418514	0.153759	0.679362	0.252616	0.0343201
Solyc09g011600	2	glutathione S-transferase	AT3G09270	1.21374	0.911919	0.817772	-0.087789	0.307152	0.760517	0.622816	0.812782	0.997889	0.374957	0.58655	0.668488
Solyc01g102720	2	Polyketide cyclase/dehydrase and lipid transport superfamily protein (AHRD V3.3 *** A0A2U1QGT1_ARTAN)	AT5G49800	1.26033	0.938993	0.750943	1.03883	0.40645	0.233199	0.900717	0.244917	0.266438	1.4333	0.830992	0.381442
Solyc11g071830	2	DnaJ protein like (AHRD V3.3 *** A0A2I0X6P9_9ASPA)		1.08105	1.06693	0.793668	-0.201522	-0.137989	-0.174432	0.155151	-0.172476	0.10643	-0.0245855	-0.241495	-0.313551
Solyc01g106690	2	DUF1005 domain-containing protein (AHRD V3.3 *** A0A1Q3BZI1_CEPFO)	AT3G19680	1.12286	1.01663	0.756386	1.01125	0.732385	0.48095	1.38694	0.777394	0.804033	0.910803	1.15565	0.722614
Solyc01g079170	2	Hexosyltransferase (AHRD V3.3 *** A0A2G3DHC3_CAPCH)	AT2G47180	1.07232	0.964082	0.880712	0.872473	0.75555	0.535332	0.884518	0.792655	0.456315	1.62022	1.59511	0.756929
Solyc11g011210	2	Gibberellin-regulated protein 12 (AHRD V3.3 *** A0A1U8GMV5_CAPAN)	AT3G02885	1.06805	0.835103	0.752584	-0.209035	-0.210378	-0.00304494	0.256045	-0.0123274	-0.206698	-0.369039	-0.158561	-0.0115712
Solyc04g077830	2	tetratricopeptide repeat protein 7B (AHRD V3.3 *** A0A2I4H060_9ROSI)	AT1G27460	1.0548	0.78571	0.615058	1.58648	2.42027	-1.69798	0.920495	0.5715	0.188484	1.29268	0.527443	-0.143337
Solyc07g062740	2	serine/arginine repetitive matrix protein (AHRD V3.3 --* AT3G15115.1)	AT3G15115	1.28599	0.816991	0.553133	1.09665	0.806069	0.500365	1.02348	0.522351	0.309053	0.28542	0.455981	0.0770266
Solyc06g075000	2	MaoC_dehydratas domain-containing protein (AHRD V3.3 *** A0A1Q3B2J7_CEPFO)	AT5G60335	1.33816	0.866821	0.59083	1.04166	0.931799	0.30096	1.41521	0.873105	0.44549	1.10148	0.553722	0.523253
Solyc10g079300	2	Calcium-transporting ATPase (AHRD V3.3 *** A0A2G3BHE9_CAPCH)	AT3G57330	1.0938	0.507738	0.726674	0.474691	0.216963	0.110354	0.682213	0.372781	0.549284	0.347703	0.39176	0.190545
Solyc01g089850	2	cyclinU4_1	AT2G44740	1.16327	0.535819	0.768817	1.03178	0.723323	0.482933	0.691831	0.227441	0.321351	0.437807	0.320113	0.175325
Solyc03g112540	2	NAD(P)-binding Rossmann-fold superfamily protein (AHRD V3.3 *** A0A2U1Q346_ARTAN)	AT5G50130	1.08737	0.41973	0.595125	0.342615	0.914153	0.0391143	0.396991	0.125922	-0.114197	0.318893	0.372374	-0.486082
Solyc08g063090	2	Fatty acid desaturase (AHRD V3.3 *** A0A2U1LPJ3_ARTAN)		1.06411	0.532531	0.574582	1.19066	0.664403	0.449828	1.00692	0.652571	0.588408	0.792819	0.773163	0.423241
Solyc03g123670	2	60S ribosomal protein L28-1 (AHRD V3.3 *-* A0A2G2WKZ6_CAPBA)		1.14106	0.606869	0.555677	0.919591	1.1375	0.645536	1.23778	1.29819	0.669291	1.52177	1.68039	0.721653
Solyc05g051460	2	Homeobox-leucine zipper protein HOX4 (AHRD V3.3 *** A0A2G2Y5D1_CAPAN)	AT2G22430	1.00821	0.679665	0.470308	0.375265	0.375935	0.176737	0.572886	0.662019	0.144772	0.704378	0.139239	0.00545888
Solyc03g006800	2	TCP transcription factor 21	AT5G51910	1.59938	0.577145	1.0138	-0.152327	0.328339	-0.0630119	0.601685	0.56695	0.249385	0.503822	0.319759	0.130368
Solyc02g077920	2	Colorless non-ripening	AT2G33810	1.41465	0.539622	1.11181	1.08963	-0.0393528	0.412023	0.835135	0.427364	0.493125	0.382048	-0.363244	-0.382623
Solyc06g069640	2	dCTP pyrophosphatase 1 (AHRD V3.3 *** A0A1U8FHZ8_CAPAN)		1.44902	0.582327	0.910246	2.9536	1.84187	1.05892	2.25592	0.957622	0.886772	1.70308	1.0866	0.303634
Solyc02g063410	2	Hydroxyproline-rich glycoprotein family protein (AHRD V3.3 *** A0A2U1M3E1_ARTAN)	AT5G65660	1.48509	0.595312	0.771544	-0.240493	-0.044375	0.0475788	0.796145	-1.20882	0.228247	-0.257185	-0.212401	0.0435883
Solyc11g066320	2	Exostosin family protein (AHRD V3.3 *** A0A2U1P7C1_ARTAN)	AT2G28110	1.20636	0.693292	0.934908	0.517356	0.283117	0.119729	1.19475	0.477733	0.265442	0.663952	0.130399	0.0641806
Solyc05g052300	2	Amino acid transporter (AHRD V3.3 *** S8C1J4_9LAMI)	AT3G56200	1.13124	0.70277	1.02018	0.228484	-0.0448157	0.22194	0.766766	0.751735	0.82601	0.927939	1.34024	0.70397
Solyc06g074000	2	Eukaryotic aspartyl protease family protein, putative (AHRD V3.3 *** A0A061GZN2_THECC)		1.05607	0.769726	0.910283	1.1369	0.82564	0.549144	0.826795	0.384707	0.516864	0.704852	0.803931	0.508084
Solyc02g087190	2	Peroxidase (AHRD V3.3 *** K4BBM6_SOLLC)	AT3G28200	1.15769	0.831652	1.17525	1.12013	0.743886	0.698859	1.11836	0.817213	0.898014	0.773052	0.961131	0.637991
Solyc02g082120	2	DNA-3-methyladenine glycosylase I (AHRD V3.3 *** B6TPB7_MAIZE)	AT5G44680	1.1908	0.823882	1.17082	1.46982	1.02311	0.223847	1.07668	0.571893	0.267778	0.510924	0.300984	0.0644753
Solyc08g083310	2	Glucan endo-1,3-beta-glucosidase 11 (AHRD V3.3 *** A0A2G3DAG4_CAPCH)	AT1G32860	1.17645	0.502512	1.09322	0.946404	0.551942	0.444999	0.684501	0.435896	0.189234	0.756346	0.633786	0.44113
Solyc08g067540	2	Non-specific lipid-transfer protein (AHRD V3.3 *** K4CLY0_SOLLC)		1.05114	1.13028	0.311522	1.26765	0.899613	0.8584	1.12457	1.24903	0.394401	1.30883	0.772205	0.619108
Solyc04g071520	2	Transcription elongation factor (TFIIS) family protein (AHRD V3.3 *** A0A1P8BE77_ARATH)		1.15133	1.14183	0.298634	0.97952	1.09214	0.168803	0.527929	0.764542	-0.28702	1.06703	1.04003	-0.0132176
Solyc12g007070	2	Heat shock transcription factor (AHRD V3.3 *-* A0A1Y1I763_KLENI)	AT3G24520	1.27242	1.07365	0.481735	0.761609	0.887984	0.516892	0.862983	1.02642	0.564877	1.18968	0.968106	0.94947
Solyc01g060240	2	Unknown protein		1.30702	1.11863	0.483893	1.31427	1.02819	0.879431	0.87877	0.512204	0.26093	0.24631	-6.23332e-05	0.0601699
Solyc03g025290	2	Hydroxyproline-rich glycoprotein family protein (AHRD V3.3 *** B6SWF0_MAIZE)	AT4G25620	1.16963	1.33344	0.611222	1.47493	0.86313	0.286466	1.39929	1.08518	0.522609	1.06518	0.878059	0.414041
Solyc02g093360	2	Stpk1 protein kinase (AHRD V3.3 *** Q41493_SOLTU)	AT3G27580	1.12664	1.33559	0.65262	1.64081	1.47183	0.492929	0.754928	0.658381	0.0722445	1.19169	0.771488	0.0575012
Solyc03g098060	2	zinc-finger homeodomain protein 11-like (AHRD V3.3 *** A0A2I4EVI3_9ROSI)	AT5G42780	1.25184	1.23294	0.617144	0.345376	0.328344	0.120667	0.98905	0.473865	0.0915808	0.186028	0.0770971	0.110845
Solyc06g053710	2	ethylene receptor homolog (ETR4)	AT3G23150	1.14269	1.18694	0.761144	0.884309	0.791443	-0.0812398	0.891593	1.307	0.284586	1.1335	1.36636	0.0614929
Solyc02g092040	2	Receptor-like protein kinase (AHRD V3.3 *** A0A2K3PDB7_TRIPR)	AT5G65830	1.12485	1.20833	0.753604	0.377116	0.328836	0.233648	0.710197	0.668623	0.236828	0.770445	0.896693	0.511577
Solyc12g006590	2	Zinc finger protein (AHRD V3.3 *** A0A200PQI4_9MAGN)	AT2G26695	1.12033	1.11882	0.563086	1.19731	1.21709	0.282401	1.51014	1.5766	0.38421	1.35186	1.31739	0.301335
Solyc04g051510	2	curl-3	AT4G39400	1.08677	1.09837	0.557922	0.74985	0.624658	0.319302	0.865199	0.613503	0.420356	0.54086	0.329031	0.313827
Solyc07g006320	2	auxin canalization protein (DUF828) (AHRD V3.3 *** AT5G57770.2)	AT5G57770	1.02831	1.20338	0.638215	1.08402	0.529268	0.261221	0.963818	0.212674	-0.025286	0.586898	0.433494	0.395435
Solyc04g071900	2	Peroxidase (AHRD V3.3 *** K4BTH7_SOLLC)	AT1G71695	1.26512	1.45035	0.597603	0.915972	0.734991	0.758732	1.39739	1.63224	1.11224	1.74901	0.849609	0.708619
Solyc01g086920	2	Leucine-rich repeat receptor-like protein (AHRD V3.3 *** H6V789_MALDO)	AT3G12610	1.26478	1.42561	0.551924	1.13122	0.628808	0.436815	0.756246	0.351898	0.302267	0.829994	0.608148	0.553618
Solyc08g077100	2	RING/U-box superfamily protein (AHRD V3.3 *** A0A2U1QFX7_ARTAN)		1.32301	1.49991	0.567059	0.526241	0.319065	-0.0279913	0.867362	0.295948	0.582115	0.180524	0.144214	0.241382
Solyc09g075360	2	endo-1,4-beta-glucanase precursor	AT4G02290	1.41874	1.46813	0.505893	-0.0305594	-0.156999	-0.247889	0.0277647	-0.139928	-0.19634	0.17199	-0.18682	-0.319506
Solyc01g109700	2	bHLH transcription factor 010	AT4G34530	1.49412	1.30234	0.610463	0.729336	0.693516	0.365833	1.5407	0.759512	0.466889	0.822258	0.339044	0.183055
Solyc01g073910	2	Homeobox-leucine zipper protein HOX27 (AHRD V3.3 *** A0A2G2XRN9_CAPBA)	AT5G06710	1.48052	1.24775	0.639593	0.00616123	0.530656	0.19243	1.2829	0.79902	0.448839	-0.0809839	0.295585	-0.11852
Solyc02g087960	2	R2R3MYB transcription factor 94	AT3G28910	1.51258	0.987085	0.497382	1.81265	1.22747	1.04294	1.1174	1.208	1.01436	1.08641	0.705202	0.731526
Solyc02g080520	2	Actin cytoskeleton-regulatory complex pan-like protein (AHRD V3.3 *** Q9LPT5_ARATH)		1.57434	0.971893	0.638436	0.397223	0.478376	-0.0805323	1.427	1.42594	0.20047	-0.379646	-5.62384e-06	-0.161164
Solyc06g051960	2	Pectinesterase (AHRD V3.3 *** A0A2G2WIV2_CAPBA)	AT3G49220	1.42646	1.042	0.728314	0.832956	0.400429	0.351264	0.754622	0.58778	0.460197	0.0683391	0.210527	0.316648
Solyc01g110580	2	Small auxin up-regulated RNA5		1.61048	0.76014	0.505273	1.9514	1.57269	1.86029	0.78468	0.130629	0.320581	1.72762	0.825831	0.922078
Solyc08g080150	2	TCP transcription factor 20		1.52412	1.10326	0.289166	1.70546	1.83669	0.850981	0.858273	0.35905	0.0463018	1.16504	0.183353	0.232504
Solyc02g063250	2	Peptide methionine sulfoxide reductase MsrA (AHRD V3.3 *** A0A1D8JN47_9ENTR)		1.48039	1.06505	0.393106	1.92568	1.66621	0.499499	0.0653755	1.08697	1.67965	0.479505	2.92304	1.04886
Solyc11g020290	2	WD-40 repeat-containing protein MSI1 (AHRD V3.3 *-* A0A2G3AWF5_CAPCH)	AT5G58230	1.25495	0.28946	0.318764	0.191676	-0.191264	0.231902	0.520733	-0.453349	0.520568	0.172608	-0.496912	-0.151082
Solyc01g105800	2	MADS-box protein JOINTLESS (AHRD V3.3 *** A0A2G3AWN8_CAPCH)		1.19253	0.133759	-0.061493	1.40361	-0.518286	-1.5724	0.703958	-0.152175	-0.250192	0.0645586	0.36507	-0.133323
Solyc03g123590	2	Remorin (AHRD V3.3 *** A0A200Q464_9MAGN)	AT1G53860	1.64393	0.646277	-0.0381724	0.271504	-0.193473	0.236517	0.641944	0.195994	-0.0889559	-0.182468	-0.664293	-0.51858
Solyc01g099010	2	GDSL esterase/lipase At5g03980-like (AHRD V3.3 *** A0A1U8DUA9_CAPAN)		1.50504	0.646657	0.0331816	-0.343172	-0.130713	0.0296224	0.943013	0.257278	0.0799327	0.400495	0.025014	0.114218
Solyc08g080280	2	hypothetical protein (AHRD V3.3 *-* AT4G23020.2)	AT4G11780	1.00839	0.517267	0.0953726	0.965529	0.487188	0.54768	0.294944	-0.458829	-0.411766	0.619618	0.0659756	-0.364698
Solyc01g088680	2	Unknown protein		1.24087	0.619158	-0.0201797	0.127185	-0.0327669	-0.308199	-0.247394	-0.086104	-0.128918	-0.206758	-0.819777	-0.283761
Solyc07g056430	2	Glutathione S-transferase (AHRD V3.3 *** Q9FQE8_SOYBN)		1.07813	0.732662	0.217793	-0.161346	0.0416432	-0.0384946	0.770265	0.633302	0.384186	-0.899619	0.377714	-0.266103
Solyc04g081290	2	Cytokinin riboside 5'-monophosphate phosphoribohydrolase (AHRD V3.3 *** A0A2G2X1Q5_CAPBA)		1.094	0.789822	0.184709	0.968078	0.704866	-0.260606	0.885563	0.965484	0.49064	1.70492	1.50841	0.684328
Solyc02g077710	2	protein E6-like (AHRD V3.3 *-* A0A2I4DTB4_9ROSI)		1.03725	0.792026	0.136738	-0.0267501	-0.0468121	-0.026968	0.527074	-0.00444159	0.110152	-0.034704	0.177466	0.368533
Solyc03g116270	2	2-oxoglutarate (2OG) and Fe(II)-dependent oxygenase superfamily protein (AHRD V3.3 *** A0A2U1QGX7_ARTAN)		1.01784	0.66678	0.2189	0.904625	0.583184	0.394732	1.21587	0.449912	0.454968	0.117949	0.571156	0.377092
Solyc09g007480	2	transmembrane protein (AHRD V3.3 -** AT5G03120.1)	AT5G03120	1.12701	0.863589	0.46745	0.153714	0.398283	0.497292	1.08416	0.8945	0.838411	0.565033	0.717598	0.579776
Solyc06g005610	2	ROTUNDIFOLIA like 2 (AHRD V3.3 --* AT2G29125.1)	AT2G29125	1.06695	0.914804	0.368334	2.05913	1.84438	1.70854	0.958806	0.319475	0.393715	1.31689	0.664606	0.596307
Solyc08g044260	2	Fatty acid hydroxylase superfamily (AHRD V3.3 *** A0A2U1L8N4_ARTAN)	AT1G02205	1.16878	0.913757	0.235531	0.734352	0.429002	0.437322	0.939992	0.679464	0.410922	0.375785	-0.0185365	-0.049633
Solyc05g007960	2	O-fucosyltransferase (AHRD V3.3 *** A0A2P5FK44_TREOI)	AT2G01480	1.29097	0.707283	0.322369	0.197561	-0.00531885	-0.183623	0.656332	0.322964	0.00884895	0.104649	-0.208047	-0.136459
Solyc07g063720	2	G-type lectin S-receptor-like serine/threonine-protein kinase (AHRD V3.3 *** A0A2G3C305_CAPCH)		1.63991	0.058322	1.207	1.31059	0.881831	0.48611	0.924816	2.81603	1.55161	-0.02704	1.91036	3.17568
Solyc07g052250	2	Unknown protein		1.43248	-0.118122	0.727327	0.803565	0.908567	0.538281	-0.042983	-0.183822	0.932529	0.839726	1.9798	0.444171
Solyc12g042395	2	Unknown protein		1.75244	0.0373542	0.497263	0.183537	0.571108	0.367022	0.095494	0.0127865	-0.172605	0.00386775	-0.0491709	0.0149862
Solyc07g052440	2	transmembrane protein 97-like (AHRD V3.3 *** A0A2I4FME0_9ROSI),Pfam:PF10914	AT2G32380	1.88169	0.376302	0.446309	0.35936	-0.278899	0.267807	0.233133	-0.244781	0.0767079	0.0431329	0.317147	-0.262407
Solyc10g008440	2	Expansin-B3 (AHRD V3.3 *** A0A2G3BCT4_CAPCH)	AT4G28250	1.83288	0.340114	0.831318	0.937705	0.683302	0.584881	1.41616	0.447535	0.146105	1.2988	0.207561	0.219778
Solyc03g117500	2	VQ motif-containing protein (AHRD V3.3 *** A0A2U1PE46_ARTAN)	AT1G80450	1.69472	0.34263	0.661742	-0.184279	-0.139817	0.23049	0.389969	0.142009	-0.624725	0.143323	0.228851	0.14769
Solyc01g095130	2	E4 SUMO-protein ligase PIAL1-like isoform X1 (AHRD V3.3 *-* A0A2I4GBH8_9ROSI)		1.38986	-0.573683	0.209603	0.219093	0.464288	0.32589	-1.13417	-0.241979	-0.187476	0.188761	-0.0521768	-0.0223989
Solyc12g096250	2	HXXXD-type acyl-transferase family protein (AHRD V3.3 *** A0A2K3L8P7_TRIPR)	AT5G67150	1.01104	0.0978575	-0.447521	0.306954	-0.132222	-0.311847	-0.190847	-0.302868	0.183099	0.724458	0.393624	0.348224
Solyc08g081390	2	Phosphoglycerate mutase-like protein AT74 (AHRD V3.3 *** A0A2G3ADV8_CAPAN)		1.09526	0.208055	-0.89294	-0.941944	-0.956536	-0.693803	0.486335	-0.0821664	-0.318576	-0.787043	-0.918691	-0.468842
Solyc03g120040	2	DUF642 domain-containing protein (AHRD V3.3 *** A0A1Q3BMB3_CEPFO)	AT4G32460	1.38662	0.471529	-0.40913	0.0142626	0.201057	0.496733	-0.442308	0.148349	0.467195	0.383499	0.370818	0.373413
Solyc02g038815	2	tail-anchored protein insertion receptor WRB-like protein (AHRD V3.3 *** AT4G16444.1)		1.35925	0.164046	-0.34905	0.0904112	0.147178	0.205437	0.203776	0.0743193	-0.510459	-0.00503545	-0.0420705	-0.218303
Solyc09g091615	2	F-box/kelch-repeat protein At3g06240-like (AHRD V3.3 *-* XP_004247950.1)		1.69171	0.335447	-1.16239	2.1591	0	-1.60185	0.101457	-1.15469	-0.819526	0.858949	1.62783	1.78511
Solyc03g013440	2	Amino acid transporter (AHRD V3.3 *-* A0A200QES2_9MAGN)	AT5G15240	1.71874	0.567295	-1.10027	0	-2.32154	-1.59876	-0.417433	-0.263109	-0.739028	-1.7817	-2.12626	2.81115
Solyc09g092520	2	xyloglucan endotransglycosylase	AT3G23730	1.8624	0.806799	1.98632	2.58773	1.64672	1.84531	1.49672	0.864661	0.788631	2.41559	2.13999	1.4363
Solyc05g053060	2	Unknown protein		1.72493	0.985982	1.88398	2.21258	1.47553	1.13082	1.82842	1.23689	1.11568	1.5317	1.70213	0.695544
Solyc12g056040	2	endochitinase A-like (AHRD V3.3 *** XP_010314523.1)		1.90197	1.20636	2.02012	2.03172	0.835453	1.18411	1.19882	1.23698	0.549758	1.64513	1.35224	0.338505
Solyc12g011023	2	Xyloglucan endotransglucosylase/hydrolase (AHRD V3.3 *** Q6RHX7_SOLLC)		1.70389	1.28126	2.27101	1.1897	0.824063	1.33269	1.29517	1.74075	1.48398	1.74842	2.66561	1.83865
Solyc04g074410	2	Protein EXORDIUM-like 1 (AHRD V3.3 *** A0A2G2ZQI6_CAPAN)	AT4G08950	1.62188	1.08221	2.29731	1.4348	1.16247	1.23961	1.54046	1.10648	1.02287	1.55651	1.60555	0.928645
Solyc11g069960	2	RLK-1		1.71568	0.615592	1.72184	0.620906	0.268333	0.313236	1.15121	0.656489	0.720823	1.43648	1.39648	0.786939
Solyc05g005680	2	Xyloglucan endotransglucosylase/hydrolase (AHRD V3.3 *** K4BW96_SOLLC)	AT1G10550	1.95235	0.528642	1.72649	1.78841	1.22676	1.44665	0.252277	-0.0156872	0.0225271	-0.175218	-0.0530962	-0.0132662
Solyc05g052890	2	Plant/protein (AHRD V3.3 *** Q84WZ5_ARATH)		1.49828	1.52316	1.33554	1.06284	0.93719	0.329799	1.11917	0.94615	0.285847	0.145005	0.340459	-0.189927
Solyc04g079860	2	Hexosyltransferase (AHRD V3.3 *** A0A2G2ZRY0_CAPAN)		1.47922	1.33907	1.4261	0.83199	0.564415	0.219311	0.938064	1.41387	1.05467	1.20243	1.57029	0.872291
Solyc02g079790	2	DUF538 domain-containing protein (AHRD V3.3 *** A0A1Q3D5N1_CEPFO)	AT1G61667	1.35351	1.45871	1.62651	0.548661	0.605364	0.572318	1.44053	1.22875	0.926181	1.08655	1.23265	0.943569
Solyc04g082270	2	DUF241 domain-containing protein (AHRD V3.3 *** A0A1Q3B6H2_CEPFO)	AT1G76240	1.69237	1.31176	1.57749	2.42293	2.1797	1.33426	0.847129	0.774446	0.416081	1.07113	0.767679	0.462562
Solyc04g007470	2	Drought responsive Zinc finger protein	AT1G68190	1.67585	1.40105	1.81657	0.63496	0.548504	0.662904	1.26034	1.17753	1.25828	0.511628	0.0411108	-0.124459
Solyc12g009290	2	Auxin responsive SAUR protein (AHRD V3.3 *** A0A2U1PXP1_ARTAN)		1.87724	1.53378	1.72811	0.576265	0.369778	0.461043	0.661324	0.474242	0.18	0.960344	0.754739	0.419658
Solyc03g031830	2	RING/U-box superfamily protein (AHRD V3.3 *** Q8GXD8_ARATH)	AT3G03220	1.77889	1.49637	1.56268	1.16404	0.96936	0.965825	1.54777	0.744702	0.983208	0.663619	1.13128	0.937763
Solyc06g007620	2	DUF538 domain-containing protein (AHRD V3.3 *** A0A1Q3BSI7_CEPFO)	AT3G07470	1.09274	0.525184	1.32243	1.71423	1.23179	0.931972	1.03212	0.829715	0.675949	1.31939	1.38638	0.733612
Solyc04g077140	2	DUF1005 domain-containing protein (AHRD V3.3 *** A0A1Q3BZI1_CEPFO)	AT1G10020	1.06142	0.725934	1.40396	0.393852	0.376289	0.249201	0.60962	0.435948	0.423752	0.306744	0.264172	0.168749
Solyc04g074310	2	RNA-binding protein 38-like (AHRD V3.3 *** A0A2I4HAQ4_9ROSI)	AT1G78260	1.19605	0.31745	1.51272	1.65818	1.062	0.928008	0.959587	0.445306	0.371103	1.02842	0.644659	0.476279
Solyc11g005150	2	entensin X55687	AT1G62440	1.20436	0.779105	1.74779	1.3714	0.802351	0.828062	0.840622	0.494942	0.625547	0.710841	0.75667	0.671455
Solyc01g079580	2	Tetratricopeptide repeat (TPR)-like superfamily protein (AHRD V3.3 *** A0A2U1LZR6_ARTAN)	AT2G47440	1.24397	0.719904	1.61438	1.0452	0.686019	0.46542	0.978651	0.703455	0.501448	0.743453	0.509852	0.283093
Solyc01g097830	2	DUF868 family protein (DUF868) (AHRD V3.3 *** Q9SI11_ARATH)		1.24308	0.94433	1.4581	1.28438	0.931464	0.300232	1.01313	0.511302	0.507351	1.32311	1.3103	0.893979
Solyc10g011730	2	Arabinogalactan peptide (AHRD V3.3 *** A0A200Q7C1_9MAGN)	AT3G61640	1.87571	1.2851	1.04059	1.62589	1.3392	1.00485	1.35321	0.4058	0.54289	0.565126	0.77277	0.29756
Solyc01g080880	2	Protein kinase domain (AHRD V3.3 *** A0A200QMD2_9MAGN)	AT5G46570	1.75356	1.57922	0.779677	0.553176	0.373741	0.239276	1.21511	0.79127	0.517992	0.28253	0.0264912	0.00747651
Solyc04g007200	2	Methylketone synthase IIb (AHRD V3.3 *** E0YCS9_SOLLC)	AT1G68260	1.47932	1.72321	0.966402	0.834677	0.918561	0.232275	1.11891	1.12011	0.459742	0.497652	0.888767	1.11923
Solyc02g089050	2	protein LONGIFOLIA 1-like (AHRD V3.3 *** A0A2I4EBA4_9ROSI)	AT3G02170	1.46864	1.6265	1.07357	2.02278	1.5184	0.742682	1.26779	0.955333	0.577346	1.3523	1.1435	0.614073
Solyc09g011160	2	Regulator of chromosome condensation (RCC1) family protein (AHRD V3.3 *** A0A1I9LSN5_ARATH)	AT3G53830	1.53338	1.71144	1.24788	0.136875	0.658899	0.677797	1.62456	0.986451	0.473449	0.14244	0.0451392	0.10616
Solyc05g008230	2	RING-type E3 ubiquitin transferase (AHRD V3.3 *** A0A2G3B5V3_CAPCH)	AT1G71020	1.58861	1.59668	1.18755	1.016	0.92882	0.780308	1.12373	0.904708	0.745646	0.698173	0.604753	0.595665
Solyc12g099540	2	Kinesin-like protein (AHRD V3.3 *** A0A2G3B5J6_CAPCH)	AT3G16630	1.28108	1.45152	1.00634	0.410994	0.226633	0.075879	0.614636	0.650403	0.527742	0.181164	0.048536	0.0940406
Solyc01g090760	2	GATA transcription factor (AHRD V3.3 *** K4AZ17_SOLLC)	AT2G45050	1.22892	1.48444	1.05123	0.987539	1.31086	1.02655	1.02142	0.499747	0.83291	1.96913	1.56431	0.942713
Solyc03g110990	2	Unknown protein		1.37179	1.45762	1.10834	1.32429	1.15049	0.888479	0.947244	0.728519	0.253688	1.63983	1.71367	0.95162
Solyc10g011960	2	Heavy metal-associated isoprenylated plant protein (AHRD V3.3 *-* A0A2R6RCM9_ACTCH)	AT1G01490	1.28633	1.28303	1.2076	1.38589	1.58946	1.12754	1.07499	1.25627	0.93574	0.572939	0.747725	0.635567
Solyc09g056170	2	Fimbrin-2 (AHRD V3.3 *** A0A2G2WN11_CAPBA)	AT5G48460	1.23785	1.36878	1.15912	0.752837	0.606224	0.280823	0.243098	0.157718	0.0388195	0.451825	0.402668	0.170144
Solyc07g062543	2	UDP-N-acetylglucosamine 1-carboxyvinyltransferase (AHRD V3.3 *** A0A318R3I0_9STAP)		1.44133	1.37481	1.09015	0.942292	0.618894	0.403639	0.997744	0.584932	0.307969	0.684328	0.348776	0.296368
Solyc07g042390	2	Plant invertase/pectin methylesterase inhibitor superfamily protein (AHRD V3.3 *** A0A061GSW0_THECC)	AT5G20740	1.49185	1.33255	1.13627	1.34768	1.00869	0.942599	0.705086	0.525343	0.445332	0.623559	0.518024	0.466836
Solyc08g083220	2	Branchless trichome (AHRD V3.3 *** A0A2U1NJ24_ARTAN)		1.37374	1.26678	1.00465	1.92614	1.38781	0.547201	1.12168	1.0905	0.544963	1.17859	1.21127	0.440802
Solyc08g005800	2	Pectin acetylesterase (AHRD V3.3 *** A0A1U8F2I8_CAPAN)	AT4G19420	1.42999	1.30751	0.973308	0.999463	0.913508	0.865859	0.706912	0.872869	0.682709	0.601431	0.784542	0.577928
Solyc12g044310	2	Protein NRT1/ PTR FAMILY 1.1 (AHRD V3.3 *** A0A2G2WPC3_CAPBA)	AT1G52190	1.20365	1.1973	1.17973	1.01537	0.793979	0.27	0.647831	0.294805	0.218776	0.554665	0.360094	0.241169
Solyc04g077690	2	hypothetical protein (AHRD V3.3 --* AT4G33800.2)		1.22578	1.10588	1.09258	1.41268	1.34587	0.713916	0.574714	0.449635	0.480131	1.01098	1.01753	0.408801
Solyc02g087870	2	ABC transporter (AHRD V3.3 *** A0A200QEZ6_9MAGN)	AT3G28860	1.04511	1.19144	1.17087	1.22701	0.86771	0.279437	1.01914	0.546839	0.385146	0.871669	0.19123	-0.100762
Solyc11g069450	2	Senescence regulator S40 (AHRD V3.3 *** A0A200QID2_9MAGN)	AT3G45210	1.27097	1.21345	0.907925	1.42851	1.05071	0.470977	2.14783	1.64865	0.776136	1.32334	1.05872	0.421645
Solyc07g052240	2	L-ascorbate oxidase-like protein (AHRD V3.3 *** A0A2G2V9R9_CAPBA)		1.35811	1.25151	0.875577	1.00737	0.723384	0.499567	0.667974	0.546354	0.343141	0.876892	0.698372	0.428139
Solyc10g079070	2	bHLH transcription factor 065	AT2G42300	1.25789	1.13146	0.904261	0.850165	0.727131	0.570683	1.00011	0.586852	0.572138	0.52888	0.277799	0.0917107
Solyc03g114800	2	Sulfotransferase (AHRD V3.3 *** A0A2G3CYQ4_CAPCH)		1.19243	1.13282	0.88697	0.861806	0.681963	0.512233	0.638155	0.315207	0.322731	0.351334	0.343727	0.416487
Solyc02g089540	2	CONSTANS 1	AT3G02380	1.33379	1.36305	0.822568	0.960178	0.975651	1.21804	0.998415	0.825172	0.717291	1.28081	0.986955	1.18041
Solyc01g059870	2	phytochrome B1	AT4G16250	1.28951	1.42154	0.750227	0.914425	0.796311	0.389247	0.762413	0.464684	0.251423	0.709912	0.448909	0.376979
Solyc10g085000	2	Protein kinase domain (AHRD V3.3 *** A0A200R4T5_9MAGN)	AT5G59010	1.16209	1.40492	0.76955	1.10656	1.04896	0.366262	1.07497	1.07406	0.474569	0.833899	1.14091	0.29484
Solyc10g084990	2	Phosphatidylinositol:ceramide inositolphosphotransferase (AHRD V3.3 *-* A0A2G3BFT1_CAPCH)	AT3G54020	1.0835	1.24409	0.934929	0.892509	0.779035	0.196275	0.600784	0.942925	0.122748	0.696252	0.702252	-0.472926
Solyc02g090940	2	Alpha/beta-Hydrolases superfamily protein (AHRD V3.3 *** F4K4J2_ARATH)		1.12013	1.31197	0.962532	0.616697	0.506339	-0.128784	1.20193	1.47581	0.190305	0.669611	2.61298	0.627197
Solyc09g011750	2	Protein kinase domain (AHRD V3.3 *** A0A200R4T5_9MAGN)	AT5G59010	1.01414	1.41512	0.914168	0.738331	0.747888	0.233889	0.625345	0.723752	0.177635	0.614026	0.930065	0.212287
Solyc06g083370	2	hypothetical protein (AHRD V3.3 *** AT3G07210.1)	AT3G07210	1.60513	0.78362	1.09708	0.778598	0.40225	0.922222	0.660919	0.819591	0.826798	0.72727	0.681715	0.227097
Solyc03g116060	2	Gibberellin-regulated protein 6 (AHRD V3.3 *** A0A2G3CZG9_CAPCH)	AT1G74670	1.43422	0.862875	0.934328	1.7663	0.862349	0.385089	0.866092	0.119126	-0.00179258	0.716928	-0.0161331	-0.038966
Solyc11g019910	2	Plant invertase/pectin methylesterase inhibitor superfamily protein (AHRD V3.3 *** A0A2U1KPL8_ARTAN)	AT4G25250	1.67544	1.05847	0.864108	0.830906	0.438312	0.652575	1.29755	0.37513	0.402481	1.10646	0.93072	0.732
Solyc02g087800	2	Aldose 1-epimerase (AHRD V3.3 *** A0A1U8FRP0_CAPAN)		1.62366	1.0141	0.997449	0.370053	0.189152	0.316173	0.42916	0.134425	0.745388	0.424044	0.0732184	0.220534
Solyc12g007240	2	hypothetical protein (AHRD V3.3 --* AT2G20080.2)	AT4G28840	1.55754	1.08154	1.43975	0.72806	0.543663	0.537327	0.647814	1.14256	1.52303	0.279032	2.20663	1.19292
Solyc02g092790	2	Arabinogalactan (AHRD V3.3 *-* Q43719_SOLLC)	AT4G37450	1.7733	1.04466	1.35611	0.892852	0.59963	0.74134	1.24048	0.656699	0.606214	0.778481	0.870174	0.677252
Solyc08g066740	2	Early nodulin-like protein 1 (AHRD V3.3 *** A0A1J3CHP6_NOCCA)	AT1G64640	1.4533	1.00912	1.26501	1.31954	0.749232	0.675061	0.944986	0.808966	0.755546	1.55217	1.44608	0.935684
Solyc07g053140	2	Zinc finger protein/CONSTANS-like protein (AHRD V3.3 *-* A0A2K3M573_TRIPR)	AT4G27310	1.50244	0.964942	1.15218	1.3134	1.27185	1.121	1.53273	1.27195	1.22405	1.48884	1.09392	1.00643
Solyc07g042100	2	hypothetical protein (AHRD V3.3 *** AT1G72490.2)	AT1G19115	2.80126	1.34509	1.72635	5.52958	4.02397	3.95046	0.457577	0.11587	1.37039	2.0017	2.18741	1.01842
Solyc06g065870	2	envelope glycoprotein B (AHRD V3.3 *** AT1G80540.1)	AT2G12400	2.78147	0.778248	1.47553	-0.252541	-0.213853	0.0686233	0.18503	-0.0773273	0.619038	0.0349922	0.290729	-0.205919
Solyc04g074167	2	classical arabinogalactan protein 26-like (AHRD V3.3 -** XP_011090863.1)		2.35052	1.54646	1.62873	2.62303	1.67632	1.13914	1.91355	0.841628	0.682384	1.57789	0.895724	0.211849
Solyc02g081040	2	Lyk11 (AHRD V3.3 *** G3KGB2_SOLLC)		2.32202	1.17779	1.35928	0.83618	0.666115	0.281678	0.438261	1.07859	0.359725	0.678609	0.466932	-0.234312
Solyc06g035430	2	AT-hook motif nuclear-localized protein 3 (AHRD V3.3 *** A0A1U8GWV0_CAPAN)	AT5G62260	2.37515	-0.00765964	0.557714	0.509325	0.14943	0.0463344	-0.343309	-0.51533	-0.41337	0.273962	0.0609199	-0.312599
Solyc02g063260	2	Protein DETOXIFICATION (AHRD V3.3 *** A0A328DLR5_9ASTE)	AT1G66760	2.62902	0.164123	0.878028	-0.224467	-0.0117608	0.267529	0.55786	-0.157302	-0.0626259	0.556679	0.127713	0.0902168
Solyc04g071070	2	Unknown protein		2.98076	-0.148439	1.01144	-0.267172	0.0947227	0.300223	-0.288432	-0.78078	-0.634629	-0.1103	-0.555868	0.117685
Solyc03g006830	2	MADS-box transcription factor (AHRD V3.3 *** Q1EMR8_PLAMJ)	AT2G45660	3.40535	0.0852091	-0.179519	5.38453	0.176748	-1.25549	2.67688	0.276136	1.04356	1.30079	-0.129892	-0.128225
Solyc05g052340	2	Laccase (AHRD V3.3 *** K4C1R5_SOLLC)	AT5G05390	4.65359	-0.453448	0.0688349	-0.222874	-0.350745	-0.0268485	3.93672	-0.179405	0	-0.318837	-0.683934	-1.24575
Solyc05g052370	2	Laccase (AHRD V3.3 *** M1CL08_SOLTU)		2.18436	-2.21298	0.23774	-0.0943066	-0.0279065	0.256493	-3.45478	0	2.11029	1.55512	0	0.339993
Solyc07g043420	3	2-oxoglutarate-dependent dioxygenase 2		-1.82797	-0.634357	-0.778005	-1.56047	-0.776332	-0.423412	-1.60386	-0.611471	-0.251308	-0.609035	-0.359735	0.120008
Solyc07g043390	3	Cellulose synthase (AHRD V3.3 *** A0A200Q4F9_9MAGN)		-1.97037	-0.686023	-0.735416	-1.518	-0.857904	-0.601127	-1.53698	-0.68301	-0.316672	-0.721472	-0.430164	-0.0549302
Solyc12g006230	3	RING/U-box superfamily protein (AHRD V3.3 *** AT2G04240.2)	AT2G04240	-1.81898	-0.77474	-0.701951	-1.01594	-1.25696	-0.509319	-0.183053	-0.171372	-0.0357921	-0.598746	-0.845798	-0.7113
Solyc07g043460	3	Cytochrome P450 (AHRD V3.3 *** A0A200PQ40_9MAGN)		-1.855	-0.687634	-0.627342	-1.90347	-1.12531	-0.973971	-1.61899	-0.699911	-0.386087	-0.654981	-0.419696	-0.185759
Solyc02g086180	3	Delta(7)-sterol-C5(6)-desaturase (AHRD V3.3 *-* A0A1U8FPX0_CAPAN)	AT3G02580	-1.68236	-0.624629	-0.697023	-1.80644	-1.02745	-0.814286	-1.37556	-0.676578	-0.422682	-0.943376	-0.518044	-0.262803
Solyc07g043500	3	Glycosyltransferase (AHRD V3.3 *** C5NN15_CATRO)		-2.0012	-0.841781	-0.956869	-2.27112	-1.3652	-1.32773	-1.33926	-0.792573	-0.449614	-0.847823	-0.485833	-0.265447
Solyc03g120620	3	Homeobox-leucine zipper protein GLABRA 2 (AHRD V3.3 *** A0A2G3A3K0_CAPAN)	AT1G79840	-1.7832	-0.861026	-1.04376	-1.09722	-0.521464	-0.222962	-2.02752	-1.22746	-0.788106	-1.04314	-0.791693	-0.418389
Solyc10g052490	3	Isoflavone reductase homolog (AHRD V3.3 *** IFRH_SOLTU)	AT4G39230	-1.66663	-0.91774	-0.647827	0	0	0	-1.54794	-0.849044	-0.507648	0	0.488367	-0.502053
Solyc04g082050	3	Cellular retinaldehyde-binding/triple function, C-terminal (AHRD V3.3 *** B6SN40_MAIZE)		-1.6159	-1.10239	-0.510788	-1.45523	-1.08049	-0.514065	-0.484331	-0.987168	-0.0946702	-1.35351	-1.18815	-0.404689
Solyc08g080570	3	UDP-glucose 4-epimerase-like protein (AHRD V3.3 *** A0A2K3NI12_TRIPR)	AT1G12780	-1.85626	-1.10164	-0.5206	-2.24214	-1.64234	-1.38003	-1.86088	-0.529908	-0.388651	-0.86366	-0.463859	-0.411745
Solyc03g080190	3	2-oxoglutarate (2OG) and Fe(II)-dependent oxygenase superfamily protein (AHRD V3.3 *** A0A2U1QGX7_ARTAN)	AT5G24530	-1.796	-1.17263	-0.535526	-0.389175	-0.0501994	-0.334949	-1.46763	-0.0536765	0.22709	-0.575655	0.145104	-0.0984738
Solyc10g086250	3	R2R3MYB transcription factor 75	AT1G66370	-1.78192	-1.19567	-0.869647	-3.99318	-2.49607	-1.77642	-1.70102	-0.84206	-0.60341	-3.00921	-1.80347	-1.10667
Solyc03g121900	3	Bifunctional inhibitor/plant lipid transfer protein/seed storage helical domain containing protein (AHRD V3.3 *** A0A2P5DNS6_PARAD)	AT5G48485	-1.62191	-1.19428	-0.783587	-2.29335	-1.4966	-0.571763	-0.83257	-0.518341	-0.405818	-1.13438	-0.359019	0.0394972
Solyc08g077170	3	Protein NRT1/ PTR FAMILY 7.3 (AHRD V3.3 *** A0A1U8GJT1_CAPAN)	AT1G32450	-1.9785	-0.781024	-0.281118	-0.691752	-0.506817	0.0837462	-0.743299	-1.09689	-0.316107	-0.142364	-0.118094	0.25008
Solyc02g090310	3	Dof zinc finger protein (AHRD V3.3 *** A0A2K3LFN5_TRIPR)	AT4G38000	-1.84479	-0.61605	-0.235648	-0.770234	-0.452394	-0.293062	-0.8678	-0.884598	-0.48017	-0.48812	-0.403559	-0.313657
Solyc07g043490	3	Glycosyltransferase (AHRD V3.3 *** P93789_SOLTU)		-1.85282	-0.613797	-0.512612	-1.41306	-0.929193	-0.854302	-1.224	-0.623657	-0.275903	-0.657621	-0.271893	-0.181599
Solyc06g074090	3	7-dehydrocholesterol reductase (AHRD V3.3 *** A0A2G2WMN4_CAPBA)	AT1G50430	-1.97239	-0.557732	-0.485998	-1.4346	-0.771011	-0.60318	-1.73287	-0.794508	-0.436261	-0.738457	-0.304279	0.00308039
Solyc09g009040	3	Delta(14)-sterol reductase (AHRD V3.3 *** A0A2G2VX21_CAPBA)	AT3G52940	-1.51557	-0.671653	-0.384485	-0.685806	-0.587176	-0.407277	-1.22559	-0.54072	-0.25856	-0.162498	-0.0748916	-0.0240681
Solyc06g083050	3	Carboxypeptidase (AHRD V3.3 *** A0A2G2WN52_CAPBA)	AT4G12910	-1.57827	-0.649172	-0.472806	1.264	2.2925	0.227648	-2.21861	-0.519905	0.069959	0.931437	-1.56182	-0.870893
Solyc04g005070	3	Major facilitator superfamily protein (AHRD V3.3 *** A0A2U1N7S7_ARTAN)		-1.62912	-0.741331	-0.333642	-1.51215	-1.21411	-1.07469	-1.21415	-0.682025	-0.337459	-0.298796	-0.286273	-0.26509
Solyc10g086500	3	steroid 5 alpha reductase DET2	AT2G38050	-1.90525	-0.935962	-0.410004	-1.30091	-0.993238	-0.830377	-1.89301	-0.568946	-0.476991	-0.427466	0.169486	-0.0468485
Solyc09g083435	3	Proteinase inhibitor 1 PPI3A2 (AHRD V3.3 *** Q4FE23_SOLTU)		-1.88853	-0.91769	-0.381168	-5.07385	-1.1406	-0.43276	-3.34939	-0.72387	-0.770133	-0.512842	-0.913759	-0.623843
Solyc06g008920	3	AMP-dependent synthetase/ligase (AHRD V3.3 *** A0A200QNF3_9MAGN)	AT1G20560	-1.87541	-1.02647	-0.317693	-1.10243	-0.971477	-1.01458	-1.03748	-0.437881	-0.197443	-0.439031	-0.462548	-0.286591
Solyc11g066670	3	Glycosyltransferase (AHRD V3.3 *** A0A288W8G2_GARJA)		-1.96045	-0.884576	-0.633163	-1.7258	-1.08138	-0.970951	-1.63364	-0.667254	-0.442107	-0.946964	-0.462715	-0.163315
Solyc01g091320	3	Methylsterol monooxygenase 1-2 (AHRD V3.3 *** A0A1U8H2N7_CAPAN)		-1.95938	-0.901145	-0.676853	-1.82517	-1.1222	-0.932308	-1.73138	-0.844318	-0.550235	-1.02656	-0.500965	-0.21643
Solyc08g006520	3	Protein GLUTAMINE DUMPER 4 (AHRD V3.3 *** A0A2G3BQN0_CAPCH)		-2.14331	-1.45145	-0.969557	-1.09498	-0.441436	-0.55935	-0.346872	-0.280255	-0.698306	-0.967778	-0.522931	-0.552893
Solyc06g075510	3	APETALA2e	AT2G28550	-2.03642	-1.70626	-0.822138	-1.25388	-1.07848	-0.635225	-2.3326	-1.20839	-0.885162	-1.63072	-0.969807	-0.801594
Solyc06g068500	3	Chaperone protein DnaJ (AHRD V3.3 *** A0A2G2WQF7_CAPBA)	AT1G80920	-1.95216	-1.24685	-1.31666	-2.08357	-1.54219	-0.985843	-1.61078	-0.947142	-0.777456	-2.08223	-2.1359	-0.683217
Solyc01g105360	3	Glycosyltransferase (AHRD V3.3 *** A0A2I4DYG0_9ROSI)		-2.04406	-1.14694	-1.09215	-2.9472	-1.88904	-1.90302	-1.3511	-0.696517	-0.638742	-1.51113	-1.24579	-0.94039
Solyc12g094385	3	RING/U-box superfamily protein (AHRD V3.3 *** A0A2U1PXB9_ARTAN)		-1.79366	-1.41633	-0.847646	-1.75397	-1.59887	-0.304383	-1.38196	-1.48907	-0.634268	-1.51819	-1.09239	-0.355687
Solyc02g090540	3	Glucose/ribitol dehydrogenase (AHRD V3.3 *** A0A2U1NV71_ARTAN)	AT3G50560	-1.86635	-1.38826	-0.836667	-0.805313	-0.995233	-1.00621	-1.94437	-1.06209	-0.652564	-0.9767	-0.531221	-0.696477
Solyc07g054580	3	Auxin-responsive GH3 family protein (AHRD V3.3 *** A0A2U1MRW5_ARTAN)	AT4G03400	-1.68493	-1.59015	-0.971888	0.464147	0.159788	0.0329095	-0.909923	-0.790888	-0.512382	-0.250232	0.103935	-0.179421
Solyc01g102980	3	zinc-finger homeodomain protein 4 (AHRD V3.3 *** A0A2I4EEG0_9ROSI)	AT1G14440	-1.41937	-1.37237	-0.745594	-0.356475	-0.454936	0.430615	0.0356207	-0.39783	-0.0963187	-0.0388052	-0.257538	-0.180496
Solyc05g150117	3	Unknown protein		-1.11737	-0.922978	-0.672085	-1.03119	-0.500562	-0.60217	0.149448	-0.622932	-0.531205	-0.729115	-0.582004	-0.506365
Solyc03g082550	3	Homeobox-leucine zipper protein HOX6 (AHRD V3.3 *** A0A2G3A038_CAPAN)		-1.15871	-0.839066	-0.660578	-1.87955	-1.67529	-1.62074	-0.375632	0.276677	-0.489957	-2.55952	-2.1376	-1.21871
Solyc02g086770	3	Cinnamoyl-CoA reductase (AHRD V3.3 *** A0A172WBP6_DAUCA)	AT5G14700	-1.00648	-0.817779	-0.739724	-1.19829	-0.912665	-0.740573	-1.27865	-0.944946	-0.931554	-2.50887	-2.2505	-1.69374
Solyc06g083040	3	wound-inducible carboxypeptidase	AT4G12910	-1.12448	-0.726722	-0.638598	-0.527876	-0.0444818	-0.417578	-1.05773	-0.366755	-0.232274	-0.323607	-0.173257	0.028056
Solyc10g086660	3	Rop guanine nucleotide exchange factor 7 (AHRD V3.3 *** A0A2G3BIR2_CAPCH)	AT5G02010	-1.21412	-0.778848	-0.832197	-0.441986	-0.248515	-0.350688	-0.83296	-0.656899	-0.403919	-0.680204	-0.365187	-0.247846
Solyc12g006440	3	transmembrane protein (AHRD V3.3 *** AT3G22210.1)	AT3G22210	-1.03919	-0.8658	-0.895773	-1.16582	-0.631409	-0.871296	-0.839972	-0.280243	-0.24595	-0.716707	-0.314433	-0.396039
Solyc05g009990	3	Leucine-rich repeat (AHRD V3.3 *** A0A200R8J0_9MAGN)		-1.06558	-0.965524	-0.94534	-0.340204	-0.986476	-0.641721	-0.49067	-0.624471	-0.372652	-0.85091	-0.455652	-0.203299
Solyc11g010410	3	2-oxoglutarate (2OG) and Fe(II)-dependent oxygenase superfamily protein (AHRD V3.3 *** A0A2U1NR61_ARTAN)		-1.02608	-0.927956	-1.10796	0	0	0	-1.05421	0.00927531	-0.16008	0	0	0
Solyc05g048830	3	MYB transcription factor (AHRD V3.3 *-* A0A0U3IU11_MESCR)	AT3G61250	-1.03811	-0.995996	-1.05737	0.490163	0.0157107	0.0401098	-1.04582	-0.303724	0.180724	-0.151572	-0.0799614	-0.301532
Solyc06g071290	3	Aldehyde dehydrogenase (AHRD V3.3 *** A0A0K9R405_SPIOL)	AT1G74920	-1.14752	-1.11521	-0.628346	-0.8897	-0.660298	-0.43923	-0.741192	-0.538643	-0.0654056	-0.741093	-0.33683	-0.186285
Solyc05g056170	3	Phenylalanine ammonia-lyase (AHRD V3.3 *** A0A2G2WVC6_CAPBA)	AT5G04230	-1.11845	-1.05413	-0.677878	-0.298903	-0.145519	-0.331861	-0.627339	-0.967081	-0.612157	-0.291629	-0.405896	-0.0830701
Solyc03g026000	3	bromodomain-containing protein DDB_G0271118-like (AHRD V3.3 *** XP_021765153.1)		-1.08506	-1.14474	-0.685269	-0.582906	-0.62631	-0.257586	-0.742823	-0.114508	-0.695516	-0.503075	-1.09345	-0.454783
Solyc05g005910	3	Protein NRT1/ PTR FAMILY 1.2 (AHRD V3.3 *-* A0A1J3FWJ0_NOCCA)		-1.01361	-1.01677	-0.744801	-1.30869	-1.18935	-1.29507	-1.01451	-0.397327	-0.236761	-0.795445	0.0502929	0.120559
Solyc05g005930	3	Glycosyltransferase (AHRD V3.3 *** A0A2I4G8J4_9ROSI)		-1.24504	-0.983288	-0.572871	-1.32431	-0.833072	-0.449224	-0.956939	-0.213256	-0.0974458	-0.844229	-0.467742	-0.0176333
Solyc04g072035	3	Inositol polyphosphate 5-phosphatase I (AHRD V3.3 *** F4HT46_ARATH)		-1.25499	-1.13617	-0.571425	0.0124312	-0.222449	-0.0145926	-0.986782	-0.717176	-0.323932	-0.374237	-0.180646	0.0561425
Solyc05g007000	3	Major facilitator superfamily protein (AHRD V3.3 *** A0A1P8AT47_ARATH)	AT1G27040	-1.29171	-0.983729	-0.708257	-1.07637	-0.367942	-1.08362	-0.861636	-0.19792	-0.860335	-0.229802	-0.174482	-0.194135
Solyc02g090810	3	Calcium-binding protein CML19 (AHRD V3.3 *** A0A1U8FSU6_CAPAN)	AT3G50360	-1.20706	-1.0301	-0.728864	-0.237916	-0.00718743	-0.338038	-0.642886	-0.444088	-0.908062	-0.514264	-0.554368	-0.23072
Solyc12g088760	3	Subtilisin-like protease preproenzyme (AHRD V3.3 *** C7E4J6_TOBAC)		-1.3056	-1.08316	-0.6772	-0.722094	-1.20364	-0.334046	-1.21567	-1.40563	-0.640093	-1.28302	-0.90725	-0.503574
Solyc02g079780	3	hypothetical protein (AHRD V3.3 *** AT1G11440.1)	AT1G11440	-1.38631	-0.957521	-0.75702	-0.885934	-0.510102	-0.153546	-1.26709	-0.927295	-0.599663	-0.986826	-0.131549	0.174503
Solyc07g065980	3	alkaline alpha-galactosidase seed imbibition protein	AT1G55740	-1.37277	-1.14713	-0.890877	-1.1873	-0.494452	-0.671475	-0.458042	-0.439066	-0.320323	-0.549324	-0.305383	-0.0917242
Solyc08g079010	3	C2H2-like zinc finger protein (AHRD V3.3 *-* A0A2U1KP34_ARTAN)	AT4G22560	-1.41081	-0.52624	-0.844101	-0.151805	-0.0458016	-0.414097	-1.16213	-0.631994	-0.823302	-0.174301	-0.188719	-0.421244
Solyc06g010170	3	Lysine ketoglutarate reductase trans-splicing protein (DUF707) (AHRD V3.3 *** A0A1P8AMP7_ARATH)	AT2G28310	-1.48157	-0.664529	-0.937569	0.140107	-0.258289	-0.0983484	-0.827994	-0.491727	-0.467276	-0.267202	-0.262237	-0.312251
Solyc01g006680	3	2-oxoglutarate (2OG) and Fe(II)-dependent oxygenase superfamily protein (AHRD V3.3 *** A0A2U1NBL4_ARTAN)	AT3G20810	-1.13048	-0.600221	-1.02254	-0.542576	-0.169504	-0.355113	-0.396597	-0.046344	-0.595805	0.09801	-0.297463	-0.452018
Solyc05g010320	3	Chalcone-flavonone isomerase family protein (AHRD V3.3 *** A0A193AUW5_SOLME)	AT3G55120	-1.74066	-1.2325	-1.55425	-1.79251	-1.19359	-1.00389	-1.05858	-1.06543	-0.895935	-1.58693	-1.32254	-0.933518
Solyc02g079530	3	G-type lectin S-receptor-like serine/threonine-protein kinase (AHRD V3.3 *** A0A2G2VAF6_CAPBA)	AT1G11330	-1.77496	-1.41384	-1.44773	-0.661266	-0.167549	0.342642	-0.558244	-0.493655	1.00465	-0.518507	-0.502057	-0.598882
Solyc05g052240	3	Chalcone-flavonone isomerase family protein (AHRD V3.3 *** A0A2G2ZJB2_CAPAN)	AT5G05270	-1.43546	-1.03559	-1.45518	-1.65241	-1.38106	-1.35363	-1.19008	-1.13903	-0.940673	-1.75714	-1.30543	-0.890747
Solyc05g005230	3	Plant protein 1589 of Uncharacterized protein function (AHRD V3.3 *** A0A061EE06_THECC)	AT1G10657	-1.13025	-1.60471	-1.76533	-1.38415	-1.36113	-0.886694	-1.1599	-0.859723	-1.07552	-1.27	-1.27042	-0.638835
Solyc03g112460	3	Tryptophan aminotransferase-related protein 2 (AHRD V3.3 *** A0A2G2X8Z7_CAPBA)	AT4G24670	-1.43756	-1.46425	-1.59363	0.758533	0.867895	-0.0752622	-0.475093	-0.850873	-0.435682	0.60908	0.22476	-0.00380084
Solyc12g008830	3	GATA transcription factor 16 (AHRD V3.3 *** A0A2G2YUT6_CAPAN)	AT5G56860	-1.42742	-0.574423	-2.07162	-3.10372	-1.8271	-2.03039	-0.937618	-1.09936	-0.58009	-0.880806	-0.481728	-0.176055
Solyc10g076660	3	2-oxoglutarate (2OG) and Fe(II)-dependent oxygenase superfamily protein (AHRD V3.3 *** F4J670_ARATH)	AT2G38240	-2.69551	-0.902081	-0.738703	-1.39125	-0.936509	-2.06381	-2.76734	-0.960655	-0.0227141	-2.89012	-0.291809	-1.37695
Solyc02g085145	3	Transcription factor RADIALIS (AHRD V3.3 *** A0A1U8FSL3_CAPAN)		-2.93807	-1.04464	-0.893542	-2.24017	-1.24057	-0.978585	-1.62721	-0.725751	-0.602212	-0.567346	-0.621109	-0.645304
Solyc06g083130	3	dCTP pyrophosphatase 1 (AHRD V3.3 *** A0A2G2ZE82_CAPAN)	AT3G25400	-2.94479	-0.759716	-0.504826	-0.338793	0.177395	-0.230274	-2.41206	-0.108621	-0.826474	-0.226799	-0.410957	-0.267135
Solyc07g052060	3	Pelargonidin 3-o-(6-caffeoylglucoside) 5-o-(6-o-malonylglucoside) 4'''-malonyltransferase (AHRD V3.3 *** G9HTF6_NICAT)		-2.38842	-0.91005	-1.05623	-1.7636	-1.2931	-1.67108	-2.32232	-1.32218	-0.624155	-1.97856	-1.13554	-1.34276
Solyc01g066260	3	Unknown protein		-2.50658	-0.837866	-1.0728	-1.21158	-0.38452	-0.535592	-1.66852	-0.922125	-0.881325	-1.04629	-0.961854	-0.824521
Solyc06g061027	3	Cytochrome P450 (AHRD V3.3 *** A0A200PQ40_9MAGN)		-2.34753	-0.760779	-0.892424	-1.88952	-1.02692	-0.680587	-1.75974	-0.829956	-0.379403	-0.722443	-0.379397	0.250145
Solyc12g009930	3	Glycosyltransferase (AHRD V3.3 *** A0A288W8G2_GARJA)		-2.3054	-0.993977	-0.723909	-1.66731	-1.00518	-0.816073	-1.2457	-0.646639	-0.48226	-0.826925	-0.67341	-0.0751207
Solyc10g008410	3	E3 ubiquitin-protein ligase RMA1H1 (AHRD V3.3 *** A0A2G3BCW2_CAPCH)		-2.31802	-0.979937	-0.758321	-1.73293	-1.09894	-1.03857	-2.11301	-0.707179	-0.665657	-1.49071	-0.841126	-1.03412
Solyc11g012130	3	Early nodulin-like protein 2-like (AHRD V3.3 *** A0A2K3MQQ9_TRIPR)		-2.43039	-0.910019	-0.622901	-0.683436	-0.272029	-0.27391	-1.85945	-0.780212	-0.440994	-0.41693	-0.132614	-0.307407
Solyc05g005980	3	protein NRT1/ PTR FAMILY 1.2-like (AHRD V3.3 *** A0A2I4HMB7_9ROSI)		-2.28161	-1.32089	-0.75071	-1.97548	-1.43875	-1.13719	-1.725	-0.679983	-0.497766	-0.579467	-0.374702	-0.38081
Solyc03g123390	3	Alpha/beta-Hydrolases superfamily protein (AHRD V3.3 *** Q9LNR2_ARATH)	AT1G17430	-2.43995	-1.15573	-0.699933	-2.5906	-1.73934	-1.51039	-2.3062	-0.592209	-0.838781	-1.88408	-0.233681	-0.645403
Solyc09g075680	3	Alpha/beta-Hydrolases superfamily protein (AHRD V3.3 *** A0A2U1KK17_ARTAN)		-2.54851	-1.38942	-1.01073	-2.10566	-1.54968	-0.986279	-1.30663	-0.929035	-0.732535	-1.7714	-0.809318	-0.168463
Solyc11g072850	3	CCT motif protein (AHRD V3.3 *** A0A2K3PKW2_TRIPR)	AT5G59990	-2.49456	-1.30511	-0.41487	-0.916892	-0.833765	0.226245	-2.69866	-1.67661	-1.41164	-0.11986	-0.184725	-0.0123185
Solyc04g079910	3	Calcium uniporter protein 4, mitochondrial (AHRD V3.3 *** A0A2G3CPZ7_CAPCH)		-2.36458	-1.47525	-0.573848	-3.11369	-1.38773	-1.38082	-0.934426	-0.558424	-0.729605	-1.87723	-0.963707	-0.789482
Solyc05g015800	3	Alcohol acyl transferase (AHRD V3.3 *** Q6QLX4_SOLLC)	AT3G03480	-2.70969	-1.40427	-0.687002	-2.54682	-0.43112	-2.04778	-3.42159	-0.803485	-1.96637	-1.78204	-0.197126	-1.19586
Solyc01g066290	3	Unknown protein		-2.65032	-1.40525	-0.568415	-1.02674	-0.93265	-0.416479	-1.74529	-1.62837	-1.11624	-1.19154	0.31579	-0.36886
Solyc10g076250	3	Alanine--glyoxylate aminotransferase 2 (AHRD V3.3 *** B6U6Q5_MAIZE)	AT3G08860	-1.16609	-0.185728	-0.159035	-0.331576	-0.0296018	-0.69999	-0.773464	-0.0389529	-0.380565	0.364733	0.655987	0.0158829
Solyc10g055770	3	Major facilitator superfamily (AHRD V3.3 *** A0A2U1P5G0_ARTAN)	AT2G16990	-1.09112	-0.166427	-0.261058	-0.471403	-0.282605	-0.0570625	-0.972799	-0.215734	0.175078	0.139757	0.0550907	-0.0392811
Solyc03g093310	3	F-box protein (AHRD V3.3 *** A0A2G3CVK1_CAPCH)	AT5G07670	-1.14213	-0.0275239	-0.164251	-0.10358	-0.131703	-0.0479766	0.0256241	-0.335645	-0.225583	-0.131331	-0.0834497	-0.0167061
Solyc02g081360	3	AMP-dependent synthetase/ligase (AHRD V3.3 *** A0A200PYF6_9MAGN)	AT1G66120	-1.15688	-0.216156	0.0509596	-0.916089	-0.295527	-0.336493	-1.15736	-0.476512	-0.38724	-0.943708	-0.424271	-0.268412
Solyc11g073010	3	Exocyst subunit Exo70 family protein (AHRD V3.3 *** A0A2G2VNA4_CAPBA)	AT1G07725	-1.07426	0.0791242	0.0211291	-0.852246	-0.294437	-0.141663	-0.0848704	0.0864043	0.0572453	-0.680829	0.00630903	0.623453
Solyc03g116970	3	Phospholipase-like protein (PEARLI 4) family protein (AHRD V3.3 *-* A8MQE1_ARATH)	AT1G15940	-1.21633	0.120842	-0.0213661	-0.884411	0.1935	-0.439638	-0.480842	-0.47146	0.134795	-0.609319	-0.577112	-0.386017
Solyc06g082980	3	Emopamil-binding (AHRD V3.3 *** A0A2U1L1I9_ARTAN)	AT1G20050	-1.59344	-0.277446	-0.269582	-0.749449	-0.426131	-0.270128	-1.00657	-0.191471	-0.123114	-0.0735365	-0.028301	-0.0197811
Solyc01g009690	3	SC0A (AHRD V3.3 *** Q9ZS79_SOLLC)		-1.62564	-0.332522	-0.244386	0.0288568	-0.680917	0.0484712	0.769679	-0.547042	0.24924	0.958527	0.268253	0.253616
Solyc10g080150	3	Methyltransferase (AHRD V3.3 *** A0A1U8ENF4_CAPAN)	AT5G13710	-1.59403	-0.0905365	-0.302196	-0.435212	-0.216166	-0.244634	-0.809369	-0.373236	-0.0158546	-0.0679842	-0.00433318	0.0201151
Solyc09g009200	3	Growth-regulating factor 3 (AHRD V3.3 *** A0A2G3BIU0_CAPCH)	AT2G36400	-1.66131	-0.027382	-0.0133597	-0.661504	-0.602109	-0.379327	-0.327257	-0.406565	-0.228784	0.0439244	-0.0641571	-0.0285481
Solyc05g010620	3	Pentatricopeptide repeat (AHRD V3.3 *** A0A200Q0T0_9MAGN)	AT1G68930	-1.12073	0.424566	0.144546	0.399524	-0.0528533	-0.235146	-0.310768	0.189195	-0.135798	0.10698	0.304763	0.385479
Solyc02g082920	3	acidic extracellular 26 kD chitinase		-1.20962	0.384374	0.242492	-0.118506	-0.893005	0.902608	-0.373187	-0.085087	0.0585213	-0.0252228	-0.0324242	0.0300215
Solyc10g008400	3	E3 ubiquitin-protein ligase RMA1H1 (AHRD V3.3 *** A0A2G3BCU0_CAPCH)	AT4G03510	-1.3351	0.345071	0.115357	-2.24726	-1.01911	-0.55528	-0.888935	0.342188	-0.476291	-2.00451	-0.734769	-0.682305
Solyc02g061990	3	BZIP transcription factor FD (AHRD V3.3 *** A0A2U1NCD2_ARTAN)	AT2G17770	-2.10437	0.604436	0.291039	-0.959842	-0.845039	-0.00581713	-0.518421	-0.159755	-0.676892	-0.587478	-0.59648	-0.460838
Solyc01g079370	3	Transcription factor GRAS (AHRD V3.3 *** A0A200PWC4_9MAGN)	AT1G02575	-1.84594	0.484797	-0.00846001	-0.657414	-0.686435	-0.752597	-0.361167	-0.411331	-0.302798	-0.660249	0.298597	-0.25999
Solyc06g069600	3	PIF7b bHLH transcription factor 047	AT5G61270	-1.31781	0.811659	-1.27416	0.773386	-1.61059	3.4136	-2.67263	-1.16495	-0.777386	0	0.181741	2.8191
Solyc07g014680	3	Potassium transporter (AHRD V3.3 *-* A0MNZ1_EUTHA)	AT4G10310	-1.82761	-1.45134	0.261666	-1.26382	-0.942205	-0.524445	-0.398899	-0.766604	-0.281205	-0.454819	-0.438578	-0.115793
Solyc02g084880	3	Basic helix-loop-helix (BHLH) DNA-binding superfamily protein (AHRD V3.3 *-* A0A2U1PMP2_ARTAN)	AT1G27660	-1.78519	-1.56406	0.288105	-1.13539	-0.592508	-0.762944	-0.998025	-0.357928	-0.501581	-1.18351	-0.824364	-0.587936
Solyc03g013160	3	Amino acid transporter (AHRD V3.3 *** A0A200QES2_9MAGN)	AT5G15240	-1.55333	-1.26147	0.372978	-0.834965	-0.815444	-1.22029	-1.10194	-0.427	-1.0424	-0.581923	-0.556099	-1.63662
Solyc05g008640	3	RING/U-box superfamily protein (AHRD V3.3 *-* A0A2U1QJE6_ARTAN)	AT2G01150	-1.41302	-1.89023	0.301378	-1.6191	-1.02702	-0.343285	-0.95567	0.273408	-0.564022	-0.957264	-0.42811	-0.444707
Solyc08g078090	3	Phospholipase A1-Ibeta2, chloroplastic (AHRD V3.3 *** A0A2G3AF51_CAPAN)		-1.16865	-1.4871	-0.352049	-0.83195	-0.443394	-0.133134	-1.11201	-0.7549	-0.371698	-0.607759	-0.454675	-0.129257
Solyc02g077840	3	Ethylene-responsive transcription factor 4 (AHRD V3.3 *-* A0A2G3D5H4_CAPCH)	AT1G28360	-1.37413	-1.51794	-0.399335	-0.719939	-0.400461	-0.130465	-0.0243338	-0.926593	-0.0677912	-0.47036	-0.0917944	-0.572836
Solyc11g071940	3	FAF-like protein (DUF3049) (AHRD V3.3 *-* AT5G22090.2)	AT5G22090	-1.36957	-1.51175	-0.0199424	-0.714199	-0.548812	-0.425527	-1.58004	-0.160175	-0.16049	-1.89039	-0.432327	-0.63823
Solyc08g150124	3	Unknown protein		-1.411	-1.27592	-0.335981	-0.711523	-0.407925	-0.255242	-0.841505	-0.410037	-0.449904	-0.575338	-0.845847	-0.547575
Solyc06g074320	3	Transcription factor TGA2 (AHRD V3.3 *** A0A2G3CAK2_CAPCH)	AT1G08320	-1.59749	-1.51498	-0.279069	-1.68932	-0.980339	-1.08773	-1.2845	-0.806631	-0.0473738	-0.582116	-0.634093	-1.03827
Solyc09g014480	3	Polygalacturonase inhibiting protein (AHRD V3.3 *** D7RJV7_CAPAN)	AT5G06860	-1.37945	-1.07301	0.684488	-0.530251	-0.268388	-0.248386	-1.27696	0.164962	-0.216515	-0.382724	0.146577	-0.141481
Solyc06g072840	3	hypothetical protein (AHRD V3.3 *** AT3G03150.1)	AT5G17165	-1.17913	-1.15266	0.642562	-0.525806	-0.458831	-0.142722	-0.23698	-0.638063	0.113528	-0.632151	-0.535814	-0.28206
Solyc10g049420	3	Unknown protein		-1.30869	-1.61798	0.842193	-0.984313	-0.496068	-0.32902	-0.43333	-0.569832	-0.407115	-0.528523	-0.30888	0.0137686
Solyc06g066180	3	Myb family transcription factor APL (AHRD V3.3 *** A0A1U8GUR4_CAPAN)	AT5G45580	-1.16311	-0.858604	0.114894	-0.762979	-0.530147	-0.404085	-0.123795	-0.093418	-0.1235	-0.577902	-0.443321	-0.277649
Solyc04g078800	3	Lipase (AHRD V3.3 *** A0A200QYW4_9MAGN)	AT1G45201	-1.20977	-0.846451	0.0508552	0.245876	-0.796034	-0.745735	-1.04328	0.132595	-1.35786	-0.337536	-0.275631	1.07921
Solyc10g081770	3	Polyketide cyclase/dehydrase/lipid transport superfamily protein (AHRD V3.3 *** F4K3U5_ARATH)	AT5G06440	-1.2199	-0.928717	0.129391	-0.578941	-0.362396	-0.636615	-0.574445	-0.149785	-0.287782	-0.442432	-0.226049	-0.487759
Solyc02g062330	3	Kinesin-like protein (AHRD V3.3 *** A0A2G2XB42_CAPBA)	AT3G51150	-1.18899	-0.946501	0.105952	-0.325366	-0.332541	-0.551709	-0.276214	-0.263519	-0.0741634	-0.294635	-0.4724	-0.261969
Solyc07g007755	3	Defensin protein (AHRD V3.3 *** B1N681_SOLPI)		-1.33913	-0.910385	0.183955	-0.948297	-0.628047	-0.0719188	-1.27139	-0.873374	-0.249213	-0.70797	-0.747679	-0.259803
Solyc04g025530	3	Glutamate decarboxylase (AHRD V3.3 *** A0A2G2YVX0_CAPAN)	AT2G02010	-1.32411	-0.834142	0.146098	0.138895	-0.332022	0.294529	-0.930327	0.0666391	0.932565	-0.0486498	-0.0160903	0.428492
Solyc02g079590	3	Receptor protein kinase (AHRD V3.3 *** Q40096_IPOTF)	AT4G21380	-1.24817	-0.757312	0.0237434	-0.526226	-0.369039	0.0873213	-0.642919	0.250245	0.559878	-0.25465	0.184344	0.114713
Solyc09g084460	3	Protease inhibitor I (AHRD V3.3 *** Q07459_SOLTU)	AT2G38870	-1.23874	-1.06279	0.0329398	-1.72332	-0.918908	-0.340385	-1.5366	-0.595306	-0.428207	-2.43594	-1.25618	-0.417752
Solyc02g071800	3	Protein kinase domain (AHRD V3.3 *** A0A200QIY1_9MAGN)		-1.27964	-0.972706	0.0582926	-0.369701	-0.438418	-0.500787	-0.525662	-0.264333	-0.272306	-0.502144	-0.680618	-0.548329
Solyc10g009290	3	bHLH transcription factor155		-1.31558	-1.00797	-0.0178718	-1.33194	-0.682782	-0.411209	-1.03414	-0.619661	-0.526259	-0.349978	-0.393352	-0.256853
Solyc09g065560	3	Sulfate transporter (AHRD V3.3 *** Q70BL1_BRAOL)	AT3G51895	-1.3085	-1.04391	-0.0416134	-3.06174	-2.3152	-1.23478	-1.1683	-0.764029	-0.458925	-2.15399	-1.73959	-0.527927
Solyc12g099160	3	Carboxypeptidase (AHRD V3.3 *** A0A1U8EWS6_CAPAN)	AT3G17180	-1.24125	-0.991955	-0.0616631	-0.549798	-0.412189	-0.188718	-0.733717	-0.245695	-0.0165799	-0.253388	-0.26133	-0.236985
Solyc08g013740	3	S-adenosyl-L-methionine-dependent methyltransferases superfamily protein (AHRD V3.3 *** A0A2U1MB89_ARTAN)	AT1G33170	-1.51838	-1.0583	0.103719	-0.776047	-0.510083	-0.103574	-0.663706	-0.0902897	0.234647	-0.866516	-0.361288	-0.155048
Solyc05g051735	3	Unknown protein		-1.43917	-1.06299	0.0565836	-1.40612	-0.727558	-0.413315	-0.829471	-0.272584	-0.378502	-1.04926	-0.857935	-0.806255
Solyc06g072220	3	miraculin-like (AHRD V3.3 *** A0A2I4HMC5_9ROSI)	AT1G73260	-1.3916	-1.15809	0.144989	-0.474792	-0.375223	-0.13337	-1.04166	-0.514579	-0.220242	-1.20684	-0.382238	0.0835381
Solyc12g008650	3	Inositol oxygenase (AHRD V3.3 *** A0A200QVH1_9MAGN)	AT4G26260	-1.64588	-0.728574	-0.0619538	-1.87002	-0.867619	-0.613331	-2.10353	-0.27717	-0.265353	-0.75623	-0.200877	-0.0110282
Solyc04g006950	3	Unknown protein		-1.63085	-0.824298	-0.0865587	-0.98445	-0.592419	-1.08098	-0.0628169	-0.256969	-0.193739	-0.582647	-0.457386	-0.58784
Solyc01g090560	3	Ethylene-responsive transcription factor (AHRD V3.3 *** A0A2G3DJ78_CAPCH)	AT2G44940	-1.62762	-0.654623	0.0273762	-1.54248	-0.48153	-0.208644	-1.71703	-0.757285	-0.6769	-1.6638	-0.792401	-0.782639
Solyc09g010530	3	Cation/H(+) antiporter 20 (AHRD V3.3 *** A0A1U8E5Q9_CAPAN)	AT3G53720	-1.63927	-1.1839	-0.0105879	-1.12234	-0.899087	-0.140439	-0.634934	-1.09733	-0.0857891	-1.18427	-1.131	-0.349024
Solyc07g006600	3	Protein GLUTAMINE DUMPER 3 (AHRD V3.3 *-* A0A2G2WAS7_CAPBA)		-1.73239	-1.21767	-0.0845241	-1.56984	-1.32673	-0.596989	-0.644614	-0.743899	-0.130217	-1.6965	-1.16473	-0.285915
Solyc04g081810	3	Subtilisin-like protease-like protein (AHRD V3.3 *** A0A2K3N634_TRIPR)	AT1G20160	-1.77213	-0.949758	-0.0119295	-0.549134	-0.0605038	0.135081	-0.881624	-0.731919	-0.425704	-0.797367	-0.979668	-0.2728
Solyc09g090300	3	dCTP pyrophosphatase-like protein (AHRD V3.3 *** Q9LSW0_ARATH)		-1.06893	-1.00639	0.134948	-0.64736	-0.316059	-0.473408	-0.336665	-0.254959	-0.490406	-0.953232	-0.758337	-0.562296
Solyc09g074040	3	Unknown protein		-1.03445	-0.997147	0.26188	-0.447126	-0.184724	-0.428875	-0.518492	-0.510428	-0.181802	-0.656447	-0.477843	-0.515072
Solyc12g087940	3	Eukaryotic aspartyl protease family protein (AHRD V3.3 *** F4K5B9_ARATH)	AT1G09750	-1.22781	-1.10589	0.151162	-1.33024	-0.795943	-0.192942	-0.18875	-0.443826	-0.265356	-0.818181	-0.51521	-0.144799
Solyc09g083200	3	Protein kinase-like domain-containing protein (AHRD V3.3 *** A0A2U1MF72_ARTAN)		-1.1822	-1.10396	0.203521	0.504212	-0.709348	0.239944	-0.606252	-0.117654	-0.236926	1.46975	0.470778	0.0746182
Solyc03g122360	3	Cytochrome P450 (AHRD V3.3 *** Q43795_TOBAC)		-1.1784	-1.04852	0.130757	-0.567155	-0.444014	-0.277262	-0.574193	-0.616275	-0.238267	-0.271595	-0.423087	-0.177018
Solyc05g008895	3	Bifunctional inhibitor/lipid-transfer protein/seed storage 2S albumin superfamily protein (AHRD V3.3 *** A0A1I9LP30_ARATH)	AT1G73780	-1.08316	-1.2854	0.2334	-0.070235	-0.206037	0.0305677	-0.119773	-0.552143	-0.368836	-0.163042	-0.0535991	-0.315085
Solyc10g017510	3	Cytochrome (AHRD V3.3 *** A0A1U8EF26_CAPAN)		-2.16909	-1.24944	0.0435634	-1.268	-1.36237	0.0193504	-2.15843	-1.33506	-0.10136	-1.87324	-0.595531	0.174566
Solyc02g078130	3	bHLH transcription factor 079	AT4G20970	-2.27322	-1.08692	-0.0471927	-1.55363	-1.20939	-0.525935	-1.46629	-0.894617	-0.604399	-1.66509	-1.13368	-0.791293
Solyc02g071700	3	GDSL esterase/lipase (AHRD V3.3 *** A0A2G3A7C5_CAPAN)	AT2G19050	-2.49121	-1.2625	-0.0237199	-2.52054	-1.44301	-0.946959	-2.22024	-1.37735	-0.521063	-2.06686	-1.24994	-0.759337
Solyc02g083850	3	Calcium-dependent kinase (AHRD V3.3 *** Q5D875_MEDTR)	AT2G17890	-2.21048	-1.16121	0.287905	-0.773502	-0.597554	-0.542453	-2.78619	-0.148008	-0.535754	-1.00369	0.0279442	-0.568878
Solyc05g053010	3	Lectin receptor kinase (AHRD V3.3 *** B8XSM9_WHEAT)	AT3G55550	-2.39232	-1.62171	0.468721	-0.50924	0.159023	-0.121287	-1.80913	0.581748	0.10705	-0.353578	-0.203694	-0.266849
Solyc02g078890	3	BnaA08g25420D protein (AHRD V3.3 *** A0A078G8I6_BRANA)		-2.35155	-1.45719	0.309526	-1.88765	0.212302	-0.057682	-1.16172	-0.094879	-0.538178	-0.539707	-0.0924068	-0.780533
Solyc11g012240	3	MBOAT (Membrane bound O-acyl transferase) family protein (AHRD V3.3 *** A0A2U1LYZ9_ARTAN)		-1.93023	-1.44056	-0.556243	-1.07413	-0.601202	-0.722223	-1.72312	-0.905389	-0.382342	-0.339718	-0.0259024	-0.623681
Solyc02g072220	3	DUF1685 family protein (AHRD V3.3 *-* AT2G42760.1)	AT2G42760	-2.12078	-1.36602	-0.28495	-0.906932	0.165493	-0.29509	-1.66019	-0.917044	-0.346185	-0.410714	-0.906077	-0.406337
Solyc11g007190	3	Unknown protein		-2.12789	-1.76101	-0.632544	0.221104	0.308615	0.313431	-0.498471	-0.625764	-0.91924	0.624879	0.00817547	-0.0189351
Solyc03g114940	3	Cytochrome P450 (AHRD V3.3 *** A0A200PRH8_9MAGN)	AT1G74110	-2.0782	-1.74655	-0.470478	-0.251542	-0.28579	0.0781469	-1.47678	-0.760583	-0.304336	-0.448092	-0.256589	-0.0573545
Solyc10g076820	3	Transcription factor DIVARICATA (AHRD V3.3 *** A0A2G3BF07_CAPCH)	AT2G38090	-1.92016	-2.04951	-0.197812	-2.46962	-1.90229	-0.669115	-1.18143	-0.925977	-0.415055	-3.71043	-1.94327	-1.01857
Solyc08g076970	3	Acetylornithine deacetylase (AHRD V3.3 *** A0A2G2XLB1_CAPBA)	AT4G17830	-1.47053	-0.477227	-0.430528	-0.412904	0.0877817	-0.537735	-2.08638	-0.11014	-0.290251	-0.370398	-0.195204	-0.862287
Solyc08g075210	3	HXXXD-type acyl-transferase family protein (AHRD V3.3 *** F4JBC7_ARATH)		-1.51597	-0.481555	-0.437611	-0.417072	-0.0128715	-0.0500809	-1.21347	-0.579167	-0.269475	-0.114935	0.0480229	-0.225116
Solyc09g061860	3	Sterol 3-beta-glucosyltransferase (AHRD V3.3 *** B6U4Q7_MAIZE)	AT3G07020	-1.46341	-0.554888	-0.501857	-1.18994	-0.676954	-0.521383	-1.17669	-0.346322	-0.261033	-0.553429	-0.100175	0.0019506
Solyc09g007150	3	Glutathione S-transferase (AHRD V3.3 *** A0A200QHH9_9MAGN)	AT5G02790	-1.51823	-0.518102	-0.588751	-1.27981	-0.819548	-0.573798	-1.52616	-0.338006	-0.267665	-0.741289	-0.308533	-0.00015128
Solyc03g025390	3	Short-chain dehydrogenase TIC 32, chloroplastic (AHRD V3.3 *** A0A2G2X6Q5_CAPBA)	AT4G23430	-1.54039	-0.499405	-0.603216	-1.24649	-0.672655	-0.493167	-1.38065	-0.451063	-0.343024	-0.786938	-0.344042	-0.117972
Solyc09g082550	3	Sulfate transporter (AHRD V3.3 *** Q70BL1_BRAOL)		-1.33271	-0.477317	-0.437627	-0.333671	-0.232344	-0.529124	-0.230826	-0.237645	-0.677523	-0.278399	-0.181432	-0.408425
Solyc02g081730	3	3beta-hydroxysteroid-dehydrogenase/decarboxylase isoform 1 (AHRD V3.3 *** A0A2G2V0L0_CAPBA)	AT1G47290	-1.3993	-0.423552	-0.454989	-0.591592	-0.50894	-0.306951	-1.1919	-0.391001	-0.181801	-0.163371	-0.0934178	0.0189902
Solyc02g069390	3	Myb-like domain-containing protein (AHRD V3.3 *** A0A2U1L859_ARTAN)	AT1G31310	-1.35665	-0.349175	-0.393446	-0.362188	-0.17828	-0.146073	-0.579982	-0.0367274	-0.0906542	0.272392	-0.414395	-0.363811
Solyc06g005750	3	Methylsterol monooxygenase 2-1 (AHRD V3.3 *** A0A1U8H5Y5_CAPAN)	AT2G29390	-1.32612	-0.437149	-0.703568	-1.43148	-0.849691	-0.665941	-1.27112	-0.681225	-0.37004	-0.862348	-0.482162	-0.145112
Solyc05g006420	3	Two-component response regulator ARR3 (AHRD V3.3 *** A0A2G2VM98_CAPBA)	AT1G10470	-1.14238	-0.507737	-0.59617	-0.732257	-0.528502	-0.175398	-1.25193	-0.491289	-0.352268	-0.258997	0.0307038	-0.210065
Solyc12g006470	3	viroid RNA-binding protein	AT3G22200	-1.10991	-0.343591	-0.553682	-1.37213	-0.842333	-0.536783	-1.0903	-0.34689	-0.175267	-0.843488	-0.468388	0.0312713
Solyc10g006740	3	Calcium-binding protein PBP1 (AHRD V3.3 *** A0A2G2XZK3_CAPAN)		-1.04638	-0.252529	-0.423808	-1.15342	-0.580525	-0.140882	-0.280186	-0.36295	-0.205494	-0.724102	-0.23392	0.0424387
Solyc12g036470	3	bHLH transcription factor 071	AT1G18400	-1.20829	-0.181865	-0.57806	0.700275	0.215004	-0.455924	0.608424	1.02812	-0.0682985	1.92641	1.71708	-0.137458
Solyc12g057060	3	Glycosyltransferase (AHRD V3.3 *** A0A2G3CNS7_CAPCH)	AT1G22380	-1.0571	-0.44405	-0.398596	-0.510811	-0.121498	0.0412233	-0.919787	-0.0951426	0.0964734	-0.423877	0.0957694	0.214715
Solyc03g098780	3	Aspartic protease inhibitor 1 (AHRD V3.3 *** API1_SOLTU)		-1.03844	-0.421303	-0.337587	0.625361	0.89614	0.01602	-1.26237	-0.398451	-0.223395	-0.0881514	0.104248	0.0208336
Solyc12g006460	3	Cytochrome P450 (AHRD V3.3 *** A0A200PPF3_9MAGN)		-1.01708	-0.373661	-0.433902	-1.37411	-0.881224	-0.775609	-0.919525	-0.358759	-0.307002	-0.597308	-0.339582	-0.113959
Solyc06g075660	3	MYB transcription factor (AHRD V3.3 *-* B4FPU3_MAIZE)	AT3G46130	-1.22124	-0.778016	-0.305591	-1.39483	-0.909504	-0.555658	-0.900035	-1.41905	-0.657804	-1.91882	-1.38583	-0.94332
Solyc06g065260	3	Receptor-like protein kinase (AHRD V3.3 *** A0A2R6RP54_ACTCH)	AT1G72180	-1.12094	-0.794451	-0.344338	-0.650468	-0.635938	-0.358561	-0.405981	-0.261055	-0.110627	-0.253522	-0.118631	0.0268716
Solyc05g012325	3	Ureide permease (AHRD V3.3 *** A0A2R6PBP7_ACTCH)		-1.07032	-0.858475	-0.210374	-1.05104	-0.940131	-0.381756	-0.558342	-0.602406	-0.467108	-0.867661	-0.805726	-0.261415
Solyc06g008870	3	Gibberellin receptor (AHRD V3.3 *** E3VJP7_9FABA)		-1.32123	-0.779679	-0.287885	-1.27495	-0.710498	-0.685294	-1.4264	-0.763284	-0.366369	-1.69512	-0.835769	-0.825654
Solyc01g066570	3	FCS-Like Zinc finger 15 (AHRD V3.3 *-* FLZ15_ARATH)	AT5G49120	-1.31888	-0.782407	-0.243812	0.229187	-0.159623	-0.290697	-0.78682	-0.378226	-0.785803	-0.390466	-0.29552	-0.465336
Solyc12g094380	3	Thioredoxin superfamily protein (AHRD V3.3 *** A0A2U1PXF3_ARTAN)	AT1G76020	-1.32964	-0.859664	-0.334903	-1.51517	-1.25514	-0.145902	-0.893965	-1.14582	-0.400467	-1.59462	-0.947808	-0.276997
Solyc05g006990	3	Major facilitator superfamily protein (AHRD V3.3 *** A0A1P8AT47_ARATH)	AT1G69850	-1.02506	-0.800782	-0.417918	0.0788621	0.125009	0.0314453	-0.201292	-0.00133895	-0.0440842	-0.139008	0.103504	-0.255062
Solyc04g063210	3	Caffeoyl-CoA O-methyltransferase (AHRD V3.3 *** A0A2G2WYM3_CAPBA)	AT4G26220	-1.01321	-0.71182	-0.372136	-0.983157	-0.654602	-0.475613	-1.035	-0.00806452	-0.244013	-0.972212	-0.497178	-0.824773
Solyc11g011030	3	Pto-responsive gene 1		-1.13837	-0.705397	-0.365464	-1.09963	-0.765289	-0.834393	-1.43895	-0.446798	-0.489819	-0.722218	0.0473603	-0.630422
Solyc05g006920	3	Protein NRT1/ PTR FAMILY 2.13 (AHRD V3.3 *** A0A1U8EVJ4_CAPAN)		-1.14898	-0.698096	-0.449926	-1.16958	-0.680969	-0.551887	-0.751617	-0.637785	-0.308405	-0.424657	-0.454327	-0.198173
Solyc10g007930	3	Cytochrome (AHRD V3.3 *** A0A2G3BCL0_CAPCH)	AT3G14620	-1.17954	-0.846742	-0.543666	-0.434771	-0.570544	-0.429963	-1.19343	-0.674471	-0.163221	-0.483458	-0.546807	-0.18205
Solyc07g054430	3	folic acid binding / transferase (AHRD V3.3 *** AT2G20830.4)		-1.19357	-0.918032	-0.455744	-2.60571	-1.6857	-1.34701	-1.16472	-0.555354	-0.323861	-1.52147	-0.908616	-0.643109
Solyc05g055540	3	Major facilitator superfamily (AHRD V3.3 *** A0A2U1MQP6_ARTAN)	AT2G39210	-1.27999	-0.784324	-0.444237	0.780975	-1.23976	-0.218398	-0.72049	-0.621677	-0.0405235	-0.660198	0.293311	-0.0409016
Solyc02g085180.5	3	alpha/beta fold family protein	AT4G36610	-1.25684	-0.457335	-0.0471658	-0.875439	-0.396256	-0.228337	-0.241626	-0.782827	0.162542	-0.0916074	-0.0877622	-0.105729
Solyc01g009700	3	NL0E (AHRD V3.3 *** Q9ZS81_SOLLC)		-1.31368	-0.606768	-0.0511837	-0.0336974	0.125971	-0.149247	-0.0780639	0.0514032	-0.0381616	-0.0901549	-0.555082	-0.974041
Solyc01g067440	3	Glutaredoxin (AHRD V3.3 *** A0A2G9GSG9_9LAMI)	AT3G21460	-1.29034	-0.475727	0.138655	-0.425937	-0.115569	-0.402153	-0.201415	0.101583	-0.506746	-0.30423	-0.132037	-0.307881
Solyc12g088840	3	EF-hand domain (AHRD V3.3 *** A0A200QZB4_9MAGN)		-1.35717	-0.425979	-0.246215	-1.33395	-0.894741	-0.666698	-0.908696	-0.309765	-0.355604	-1.15857	-1.22093	-0.609088
Solyc02g082260	3	3-hydroxy-3-methylglutaryl CoA reductase	AT1G76490	-1.35245	-0.311789	-0.119413	-0.874101	-0.605339	-0.44835	-1.17309	-0.251722	-0.152949	-0.670888	-0.199539	-0.134669
Solyc09g084450	3	Protease inhibitor I (AHRD V3.3 *** Q07459_SOLTU)	AT2G38870	-1.5069	-0.457968	-0.140828	-1.87626	-1.09662	-0.530643	-1.77997	-0.228769	-0.273833	-0.327073	-0.0386952	-0.505768
Solyc09g090310	3	Glycolipid transfer protein domain-containing protein (AHRD V3.3 *** A0A2U1Q6U6_ARTAN)		-1.19096	-0.378967	-0.240497	-1.32463	-0.808262	-0.400663	-1.14651	-0.597929	-0.846914	-1.73057	-0.22518	-0.535502
Solyc02g081980	3	Apyrase (AHRD V3.3 *** A0A2G2XFE6_CAPBA)		-1.09653	-0.496997	-0.239131	-0.745525	-0.410667	-0.352965	-1.4836	-0.259111	-0.212904	-0.080335	0.0519097	0.00799089
Solyc11g012520	3	hypothetical protein (AHRD V3.3 --* AT4G16447.1)		-1.18641	-0.516735	-0.322286	-0.928621	-0.36359	-0.377461	-0.464443	-0.833274	-0.454572	-0.847495	-0.615911	-0.290325
Solyc02g063390	3	3-oxo-5-alpha-steroid 4-dehydrogenase (DUF1295) (AHRD V3.3 *** O81042_ARATH)	AT2G46890	-1.26299	-0.421075	-0.337081	-0.787947	-0.644858	-0.579532	-0.915004	-0.326081	-0.245554	-0.308913	-0.177937	-0.0562142
Solyc09g008080	3	Ubiquitin domain-containing protein (AHRD V3.3 --* A0A1Q3C6U9_CEPFO)		-1.23656	-0.624664	-0.216005	-1.35976	-0.927549	-0.824853	-1.19398	-0.0770194	-0.00660909	-0.928999	-0.243246	-0.440452
Solyc04g078650	3	wuschel related homobox 4	AT1G46480	-1.11146	-0.711006	0.19491	-0.147398	-0.127925	0.0168682	-0.419397	-0.451338	-0.245011	-0.259281	-0.0119684	-0.0337747
Solyc03g112750	3	protein TORNADO 1 (AHRD V3.3 *** A0A2I4DZR4_9ROSI)	AT5G55540	-1.00327	-0.661832	0.183374	0.0474547	0.160307	0.0280724	0.0278993	-0.0243701	0.176467	0.0561987	0.181074	-0.267713
Solyc11g010170	3	LanC-like protein GCL1 (AHRD V3.3 *** A0A1U8EWL4_CAPAN)	AT5G65280	-1.05982	-0.785635	0.0686392	-0.537875	-0.470748	-0.592103	-1.16275	-0.0157935	-0.889798	-0.390017	-0.180622	-0.703791
Solyc06g084290	3	Protein trichome birefringence-like 11 (AHRD V3.3 *** A0A2G2ZES4_CAPAN)		-1.09913	-0.802518	0.046879	-0.535173	-0.47678	-0.0596786	-0.44172	-0.371168	-0.128085	-0.348995	-0.239926	-0.0458479
Solyc12g087870	3	purine permease 3-like (AHRD V3.3 *** A0A1U8F0C1_CAPAN),Pfam:PF16913	AT1G28220	-1.00284	-0.790801	0.0517119	-0.880951	-0.827977	-0.51424	-0.62536	-0.593744	-0.0777328	-0.56893	-0.378798	-0.046653
Solyc06g084300	3	outer envelope membrane protein 7-like (AHRD V3.3 *** A0A2I4GU35_9ROSI)	AT3G52420	-1.15625	-0.605628	0.00216835	-1.01576	-0.785917	-0.342529	-0.256336	0.148674	-0.528487	-0.523021	-0.417351	-0.381993
Solyc06g053420	3	C2 domain-containing protein/GRAM domain-containing protein (AHRD V3.3 *** A0A1Q3BEV5_CEPFO)	AT3G59660	-1.14929	-0.687427	0.0443221	-0.385179	-0.195423	-0.132728	0.147959	-0.288826	0.0523653	-0.303152	-0.212088	-0.299264
Solyc04g079350	3	Pheromone receptor-like protein (AHRD V3.3 *** G7J5T8_MEDTR)	AT2G26530	-1.07899	-0.616721	-0.074079	-0.750077	-0.241607	-0.103423	-1.03407	-0.396895	-0.137307	0.029943	0.808963	0.364509
Solyc03g031980	3	Lectin-receptor kinase (AHRD V3.3 *** A0A2U1KV35_ARTAN)		-1.07317	-0.643475	-0.0950263	-1.2931	-1.06924	-0.303585	-0.797622	-0.289875	0.00418361	-2.05922	-1.37065	-0.813563
Solyc06g084140	3	Sulfate transporter (AHRD V3.3 *** Q70BL1_BRAOL)	AT3G51895	-1.00859	-0.556048	0.19689	-0.189353	0.0823951	0.144873	-0.64661	-0.365073	-0.233237	-0.702533	-0.192585	0.324231
Solyc06g048750	3	Unknown protein		-1.03853	-0.478564	0.174163	0.187171	0.0641662	-0.569265	-0.711622	0.73762	0.340353	0.46	0.815121	-0.213005
Solyc09g075820	3	Sugar transporter protein 2	AT5G26340	-1.0522	-0.521629	0.252235	-1.01916	-0.612999	-0.0238411	-0.910975	0.0545229	0.231961	-0.198401	0.0200904	-0.0886209
Solyc07g150120	3	Unknown protein		-1.01365	-0.540595	0.285566	-0.19193	0.227276	0.193911	-0.309122	-0.182852	-0.00633542	-0.493017	-0.0486405	-0.0838025
Solyc03g119810	3	At1g49000 (AHRD V3.3 *-* Q9M9A2_ARATH)	AT3G18560	-1.154	-0.51799	0.300507	-0.705838	-0.369919	-0.0965399	-0.325889	1.10328	0.45524	-0.629916	-0.0136485	0.0898322
Solyc03g120500	3	auxin-regulated IAA27	AT4G29080	-1.04808	-0.474454	0.0874414	-0.824924	-0.812082	-0.309808	-0.237069	-0.190335	-0.17193	-0.455685	-0.426387	-0.23031
Solyc07g007750	3	Defensin protein (AHRD V3.3 *** B1N678_SOLLC),Pfam:PF00304	AT2G02100	-2.33133	-0.174073	-0.322064	-0.835351	-0.650552	0.0521879	-2.83679	-2.71217	-2.38756	-1.87412	-1.63301	-0.955651
Solyc02g069490	3	Delta(24)-sterol reductase (AHRD V3.3 *** A0A2G2XDD5_CAPBA)	AT3G19820	-2.21603	-0.566349	-0.535663	-2.14472	-1.13843	-0.976671	-1.6429	-0.598752	-0.36683	-0.695269	-0.248642	0.0221482
Solyc12g056600	3	NAD(P)-binding Rossmann-fold superfamily protein (AHRD V3.3 *** A0A2U1PL19_ARTAN),Pfam:PF13561		-1.95134	-0.523548	0.237337	-0.922729	-0.355412	-0.498942	-1.31612	-0.235037	-0.615323	-1.06312	-0.212082	-0.54114
Solyc09g074590	3	Monothiol glutaredoxin-S2 (AHRD V3.3 *** A0A2G2VZS0_CAPBA)		-1.96744	-0.645049	0.211144	-0.557042	0.140021	-0.74913	0.0113822	-0.20906	-0.420461	0.0578079	0.225584	-0.348933
Solyc07g006570	3	S-like ribonuclease (AHRD V3.3 *** Q9FQL6_PRUDU)		-1.95231	-0.329069	0.0119155	-1.27221	-0.466417	-0.0394841	-3.76354	-0.70339	-0.387628	-2.27261	-1.00791	-0.916991
Solyc09g018440	3	gamma-interferon-inducible lysosomal thiol reductase-like (AHRD V3.3 *-* A0A2I4F2F4_9ROSI)		-1.35063	-0.236447	0.395566	0.163308	-0.15813	0.0994344	-0.215332	-0.00510507	0.477314	0.137263	-0.238119	-0.0397622
Solyc05g005610	3	HD domain-containing metal-dependent phosphohydrolase family protein (AHRD V3.3 *-* A0A2U1PYT8_ARTAN)		-1.36327	-0.3838	0.298271	-0.499924	-0.364163	-0.251163	-0.362284	-0.691908	-0.698383	-0.572182	-0.602442	-0.85979
Solyc01g067460	3	monothiol glutaredoxin-S2-like (AHRD V3.3 *** A0A1U7VLQ4_NICSY)	AT4G15700	-1.11976	-0.353679	0.454189	-0.64201	-0.10625	-0.355881	-0.552298	0.413022	0.164942	-0.386118	-0.275288	-0.319687
Solyc05g015815	3	Unknown protein		-1.20142	-0.0327927	0.28919	-0.139328	0.0218896	-0.101628	-0.0959583	0.109878	-0.284992	0.170496	0.238142	-0.389751
Solyc04g072270	3	Midasin (AHRD V3.3 *-* A0A2G2ZQ87_CAPAN)		-1.47099	-0.118953	0.247762	0.402054	0.136865	-0.397349	-0.4225	-0.30815	-0.303637	0.137587	0.706083	-0.0105273
Solyc05g047710	3	Calcium-dependent lipid-binding (CaLB domain) family protein (AHRD V3.3 *** A0A2U1PBS7_ARTAN)	AT3G61050	-1.62607	-0.100482	0.731507	-0.0477816	0.000103505	-0.177174	-0.00833018	-0.285179	-0.139145	0.116713	-0.0919165	-0.0658215
Solyc10g011940	3	SNF2_N domain-containing protein/Chromo domain-containing protein (AHRD V3.3 *-* A0A1Q3BJ60_CEPFO)		-1.24229	-0.643155	0.960047	0.328273	-0.0220281	-0.039316	-0.240982	-1.49072	-0.162457	-0.409546	-0.720712	-0.492756
Solyc09g090360	3	phosphate transporter PHO1-like (AHRD V3.3 *** A0A2I4DLD0_9ROSI)	AT3G23430	-1.14648	-0.535696	0.707115	-0.738216	-0.289187	-0.140139	-0.226266	-0.503282	0.124912	-0.756124	-0.366093	-0.128148
Solyc10g079520	3	UPF0481 protein At3g47200-like (AHRD V3.3 *** A0A2I4ECQ1_9ROSI)		-1.25868	-0.22989	0.871472	-0.240595	-0.37794	-0.307216	0.372468	-0.319065	-0.05244	-0.161577	-0.0923868	0.00352446
Solyc06g049020	3	hypothetical protein (AHRD V3.3 *** AT3G56360.1)	AT3G56360	-1.12072	-0.27711	1.10043	-0.546625	-0.0459821	-0.0146494	-0.753483	0.252781	-0.251475	-0.416978	-0.141004	0.00420437
Solyc03g005480	3	WAT1-related protein (AHRD V3.3 *** K4BDX2_SOLLC)		-1.30724	-0.907961	0.341633	-0.217429	0.0209789	-0.421447	-0.553017	-0.12189	-0.24587	-0.483835	-0.0733026	-0.397641
Solyc01g096220	3	Ras-related protein RABA3 (AHRD V3.3 *** A0A2G2W6X9_CAPBA)	AT1G01200	-1.20008	-0.771406	0.254569	-0.346389	-0.333648	-0.126127	-0.427495	-0.0771062	0.102397	-0.461414	-0.203274	0.00124684
Solyc07g008010	3	R2R3MYB transcription factor 82	AT5G52600	-1.50684	-0.566142	0.438994	-0.701175	-0.650733	-0.568537	-0.338505	-1.12435	-0.178028	-0.698226	-0.795628	-0.613075
Solyc11g071550	3	Amidase family protein (AHRD V3.3 *** A0A2U1LR37_ARTAN)	AT4G34880	-1.57458	-0.823285	0.299704	-0.943318	-0.576129	-0.402899	-0.979006	-0.362689	-0.490329	-0.63208	-0.0121958	-0.390761
Solyc02g077430	3	Phospholipase A1-II 1 (AHRD V3.3 *** A0A2G3D5J3_CAPCH)		-1.58976	-0.965898	0.335485	-2.80591	-1.32572	-1.46352	-0.581544	-0.0110493	0.596473	-0.159926	0.0315133	-0.353728
Solyc10g005020	3	UvrABC system protein C (AHRD V3.3 *** A0A061DT80_THECC)	AT3G61920	-1.42299	-0.861044	0.494953	-0.719567	-0.360349	-0.213335	0.070934	-0.619729	0.324597	-0.350821	0.0287604	-0.163729
Solyc09g091550	3	S-adenosyl-L-methionine-dependent methyltransferases superfamily protein (AHRD V3.3 *** A0A2U1PMX3_ARTAN)	AT5G04370	-1.03355	-0.836583	0.685778	-0.519907	-0.390366	-0.129382	0.139855	0.146481	0.303943	-0.318145	-0.231515	-0.138838
Solyc08g007570	3	protein LITTLE ZIPPER 2-like (AHRD V3.3 *** A0A2I4GT19_9ROSI)	AT2G45450	-1.03075	-0.789208	0.746842	-0.881204	-0.409151	0.00350562	-0.123816	0.281991	-0.0391198	-0.475545	-0.650565	-0.319392
Solyc03g031730	3	Beta-glucosidase (AHRD V3.3 *** B6SYQ7_MAIZE)	AT4G21760	-1.03187	-0.793467	0.595823	-1.09034	-0.683744	-0.491361	-0.810351	-0.52637	-0.135397	-1.78055	-0.867066	-0.590599
Solyc01g105387	3	ABC transporter G family member 11 (AHRD V3.3 *** A0A2G3AV03_CAPCH)		-1.08493	-0.742922	0.595695	-0.628326	-0.265597	-0.0930863	-0.878084	-0.236859	-0.0415711	-0.837975	-0.439309	-0.441246
Solyc02g063370	3	Calcium-dependent lipid-binding (CaLB domain) family protein (AHRD V3.3 *** A0A2U1LMA8_ARTAN)		-1.01648	-0.701889	0.527694	-0.112757	0.393676	-0.385103	-0.398627	-0.351178	0.177061	0.125184	-0.324872	0.465983
Solyc01g089960	3	WRKY transcription factor 12	AT2G44745	-1.05058	-0.614837	0.552313	-0.585324	-0.292321	-0.0893317	-0.382026	-0.441736	-0.133414	-0.584246	-0.356141	-0.294199
Solyc09g007980	3	Unknown protein		-1.32496	-0.814823	0.566999	-0.41091	-0.16393	-0.26734	-1.18899	-0.272806	0.292884	-0.701616	-0.627188	0.0710915
Solyc01g068410	3	SlPIN5	AT5G16530	-1.35485	-0.802557	0.672714	-0.303371	-0.203671	-0.23933	-1.05531	-1.00664	-0.146	-0.376445	-0.416409	-0.279341
Solyc07g066510	3	Zinc finger protein CONSTANS-LIKE 3 (AHRD V3.3 *-* A0A1J3GS04_NOCCA)	AT3G12890	-1.21332	-0.7663	0.707338	-0.450403	-0.468363	-0.0899038	-0.584881	-0.225509	0.11053	-0.278348	-0.34461	-0.0203974
Solyc06g072230	3	Proteinase inhibitor I3 (AHRD V3.3 *** A0A200QJU5_9MAGN)	AT1G73260	-1.32263	-0.639012	0.557494	-0.541747	-1.53325	-0.0973816	-1.09937	-0.586076	-0.128956	-2.19708	-1.53337	0.929284
Solyc12g100030	3	receptor-like protein 12 (AHRD V3.3 *** A0A1U8ETX1_CAPAN)	AT3G05660	-1.93608	-0.743509	0.625508	-2.00488	-0.813823	0.530453	-1.29467	-0.419777	0.262333	0.108504	0.608345	0.56497
Solyc06g066520	3	Avr9/Cf-9 rapidly elicited protein 146 (AHRD V3.3 *** Q9FQZ6_TOBAC)	AT3G16330	-1.71745	-0.977244	0.713912	-0.769984	-0.190627	-0.10612	0.205483	-0.221574	0.223056	-0.0460801	0.529002	-0.245382
Solyc02g070040	3	ethylene-responsive nuclear protein / ethylene-regulated nuclear protein (ERT2) (AHRD V3.3 *-* AT4G20880.1)	AT4G20880	-2.09455	-0.913314	1.24168	-1.24552	0.0916172	0.147658	-1.39461	0.506561	0.205789	-0.861124	0.659766	-0.310134
Solyc12g005350	3	Dihydroflavonol-4-reductase (AHRD V3.3 *** B6TUD3_MAIZE)	AT4G27250	-2.17475	-0.483676	0.90065	0.24312	-0.0552088	0.290333	0.776764	0.0697361	1.66755	-0.464861	-0.741515	-0.31193
Solyc06g076020	3	heat shock protein 70 kD		-2.06049	-0.312041	0.682771	-0.672629	0.21626	0.499637	-1.59301	0.140545	0.555874	-0.2993	0.318738	0.385721
Solyc06g069290	3	Leucine-rich repeat receptor-like protein kinase family protein, putative (AHRD V3.3 *-* A0A061FQX7_THECC)	AT3G25670	-2.2929	-0.112882	0.671439	-0.0505127	-0.482034	-0.196136	-0.163354	-0.242476	-0.136694	-0.138704	-0.171644	0.05304
Solyc02g093600	3	Class I heat shock protein (AHRD V3.3 *** A0A2K3K1J3_TRIPR)	AT1G53540	-2.40208	-0.154484	0.892258	0.388724	0.530197	0.203637	-0.0536451	0.0340272	-0.144886	-0.694779	-0.31184	-0.108697
Solyc02g067730	3	RNA exonuclease 4-like (AHRD V3.3 *** A0A2I4FB02_9ROSI)	AT5G40310	-2.3512	-2.07149	-1.56353	0	0	0	-1.26188	-0.416384	-1.1912	0	2.81767	1.58985
Solyc02g065060	3	Short-chain dehydrogenase/reductase SDR (AHRD V3.3 *** A0A200PU74_9MAGN)	AT3G50560	-2.26933	-2.10272	-1.40892	-3.31316	-2.41653	-1.97289	-2.00144	-1.43573	-0.931373	-3.01123	-1.70335	-1.27951
Solyc12g088300	3	hypothetical protein (AHRD V3.3 -** AT4G33800.2)		-2.25581	-1.94659	-1.86791	-2.71305	-2.0303	-1.32176	-1.2402	-1.61357	-1.25282	-2.27638	-0.982799	-1.21696
Solyc05g014150	3	Very-long-chain 3-oxoacyl-CoA reductase-like protein (AHRD V3.3 *** A0A1J3EFG0_NOCCA)	AT1G24470	-1.91687	-2.18799	-1.27414	-0.252835	-0.388047	-0.218059	-0.740467	-0.819113	-0.374246	-0.0595978	0.00723307	0.564411
Solyc06g060570	3	dihydrofolate reductase-like (AHRD V3.3 *** A0A2I4ECQ2_9ROSI)		-2.42	-1.76345	-1.79278	-2.71794	-1.58961	-1.87434	-1.2673	-1.11399	-1.10205	-1.30632	-1.20066	-0.961203
Solyc03g044600	3	Unknown protein		-2.50666	-1.59488	-1.62516	-2.49369	-1.26122	-1.02495	-2.11531	-1.15709	-1.26528	-2.7202	-1.50827	-1.09522
Solyc05g053550	3	chalcone synthase 2	AT5G13930	-2.37495	-1.45122	-1.57103	-3.46087	-1.94083	-1.5805	-1.7315	-1.49094	-1.13317	-2.25468	-1.50796	-0.906933
Solyc02g083860	3	2-oxoglutarate (2OG) and Fe(II)-dependent oxygenase superfamily protein (AHRD V3.3 *** A0A2U1QGX7_ARTAN)	AT3G51240	-2.29723	-1.42481	-1.7188	-2.04183	-1.32789	-1.23429	-2.13748	-1.70725	-1.40023	-2.3026	-1.55512	-0.930151
Solyc10g007570	3	Gibberellin 2-oxidase (AHRD V3.3 *** C6GMF4_NICPL)	AT1G78440	-2.62209	-3.05985	-1.23202	-4.14012	-2.00741	-0.537043	-2.1433	-1.22533	-0.748373	-2.70406	-1.57554	-0.556894
Solyc02g080120	3	Gibberellin 2-beta-dioxygenase 8 (AHRD V3.3 *** A0A1U8FMY1_CAPAN)	AT4G21200	-2.44918	-3.05733	-1.90905	-2.49023	-2.08465	-1.52393	-1.78977	-1.49117	-0.465356	-3.56373	-2.05144	-1.15215
Solyc12g006760	3	Unknown protein		-2.08701	-2.76352	-0.389894	-1.32253	-0.721287	-0.785261	-0.0417486	0.622358	-0.447615	-0.955504	-0.189717	-1.05685
Solyc03g006910	3	bHLH transcription factor 019	AT4G25410	-2.76604	-3.36242	-0.45033	-4.732	-3.40002	-3.31506	-5.48606	-0.399419	-0.749414	-3.97126	-3.297	-2.34209
Solyc12g008800	3	Transcription factor DIVARICATA (AHRD V3.3 *** A0A2G3BNV9_CAPCH)	AT5G56840	-3.13756	-2.24076	-1.22916	-2.13376	-1.64489	-0.804356	-2.06557	-1.40404	-1.04124	-2.24022	-1.45884	-1.1396
Solyc01g109690	3	Protein RADIALIS-like 6 (AHRD V3.3 *** A0A2G2XX78_CAPAN)		-3.16372	-2.35278	-1.28855	-2.25008	-1.48817	-3.0871	-2.24931	-1.32803	-1.375	-1.89703	-1.2569	-0.999292
Solyc04g050625	3	Cytochrome (AHRD V3.3 *** A0A1U8F588_CAPAN)		-3.4698	-2.11604	-0.595294	-3.9269	-2.515	-1.36496	-1.87719	-1.86363	-0.858551	-3.00792	-1.6669	-1.90794
Solyc11g066580	3	Flavonoid 3`,5`-hydroxylase (AHRD V3.3 *** D3W9H7_SOLLC)		-2.70667	-1.75602	-2.10708	-2.48006	-1.73975	-1.48829	-3.69669	-3.04055	-2.1687	-3.79919	-2.03784	-1.31491
Solyc04g078140	3	cytochrome b5 (AHRD V3.3 *** A0A2I4FQJ5_9ROSI)		-2.69785	-1.85667	-1.93703	-2.56637	-1.39956	-0.898947	-3.41556	-2.46613	-1.83972	-3.09311	-1.94874	-1.33276
Solyc09g059170	3	Glycosyltransferase (AHRD V3.3 *** A4GRT2_9SOLA)		-2.47042	-1.81825	-2.04331	-2.81177	-1.5955	-1.37633	-1.5016	-1.35505	-1.10425	-0.958565	-0.681351	-0.46668
Solyc09g091510	3	chalcone synthase 1	AT5G13930	-3.11479	-1.98981	-2.15895	-2.72217	-1.42199	-1.55626	-1.80765	-1.52489	-1.36217	-1.70488	-1.18165	-0.820842
Solyc10g052470	3	Protein RADIALIS-like 6 (AHRD V3.3 *** A0A1U8FNU6_CAPAN)	AT2G21650	-2.72336	-2.28228	-1.93232	-1.50058	-0.719066	-1.73732	-1.75903	-0.69483	-0.974474	-0.696928	-0.411749	-0.986984
Solyc07g061730	3	gibberellin 2-oxidase 5	AT1G30040	-2.72955	-2.66734	-1.74933	-3.25915	-1.96564	-0.281167	-1.08355	-1.95765	-0.163687	-1.16076	-1.03602	-1.33376
Solyc12g098590	3	Glycosyltransferase (AHRD V3.3 *** A0A2I4GJH4_9ROSI)	AT4G15550	-3.50008	-1.74886	-1.73471	-3.03487	-1.21494	-0.833959	-4.30362	-2.4279	-1.65954	-3.56369	-1.80876	-1.08514
Solyc02g081340	3	Glutathione S-transferase (AHRD V3.3 *** E1AWJ7_CAPAN)	AT3G03190	-3.44646	-1.75912	-1.87595	-3.64726	-1.66845	-1.13115	-4.50322	-2.74338	-2.04391	-3.84058	-2.01779	-1.38343
Solyc03g025190	3	anthocyanin permease	AT4G25640	-3.48842	-1.87763	-2.03851	-2.52291	-1.29349	-1.05156	-3.45264	-2.10182	-1.6085	-2.60799	-1.57675	-0.84574
Solyc02g085020	3	dihydroflavonol 4-reductase	AT5G42800	-3.3935	-1.89386	-1.99944	-2.59588	-1.09809	-0.837678	-3.94969	-2.24985	-1.69134	-3.07663	-1.8449	-1.26414
Solyc09g082660	3	Caffeoyl-CoA O-methyltransferase (AHRD V3.3 *** Q2YHM9_PLAMJ)	AT1G67980	-3.72073	-1.78946	-1.69358	-2.54269	-1.1081	-0.927508	-4.63974	-2.48249	-1.64514	-2.60642	-1.61749	-1.02696
Solyc12g098580	3	Glycosyltransferase (AHRD V3.3 *** A0A2Z4BSF1_9APIA)		-2.8918	-2.19374	-3.2243	-3.48708	-1.84967	-1.54944	-1.90688	-1.31204	-1.98778	-2.57209	-1.26025	-1.15266
Solyc10g083440	3	Glycosyltransferase (AHRD V3.3 *** A0A2G3BGM7_CAPCH)	AT5G17030	-3.40116	-2.36394	-2.79168	-4.35833	-2.79529	-1.85396	-2.61902	-2.24148	-1.68618	-2.68567	-1.70869	-0.981719
Solyc12g088170	3	HXXXD-type acyl-transferase family protein (AHRD V3.3 *** F4JBC7_ARATH)		-4.44706	-2.12422	-2.0707	-4.26604	-1.72913	-1.18955	-5.86866	-3.02703	-2.01161	-4.11368	-1.94353	-1.24908
Solyc08g080040	3	2-oxoglutarate (2OG) and Fe(II)-dependent oxygenase superfamily protein (AHRD V3.3 *** F4J670_ARATH)	AT4G22880	-4.05433	-1.88509	-2.1512	-4.86304	-1.95938	-1.42409	-4.97094	-2.91706	-2.14089	-4.73725	-2.263	-1.43036
Solyc09g065100	3	bHLH transcription factor 150	AT4G09820	-4.48922	-2.54578	-2.43835	-3.15558	-1.59457	-1.24829	-4.78462	-2.94929	-2.13686	-3.36463	-2.03959	-1.44542
Solyc08g066890	4	bark storage protein A-like (AHRD V3.3 *** A0A2I4E5T4_9ROSI)	AT4G28940	-4.72107	0.0564745	0.907878	-0.968545	-0.394953	0.0683959	-0.33991	0.754191	-0.157166	-0.430375	-0.386084	0.139524
Solyc03g120250	4	Sulfate transporter (AHRD V3.3 *** A1YKF8_BRASY)	AT3G15990	-4.93509	-0.391754	0.0980674	-0.0541982	0.309481	0.24034	-0.151654	-2.2085	1.05443	0.956452	0.859624	0.00128702
Solyc08g014000	4	lipoxygenase A	AT1G55020	-5.05107	-1.7674	0.157282	-3.01218	-1.6604	-1.23332	-2.22748	-0.650912	-0.271748	-0.715887	-0.367607	-1.49164
Solyc10g086680	4	18.2 kDa class I heat shock protein (AHRD V3.3 *** A0A2G2YKD7_CAPAN)		-4.62319	-1.28068	2.45972	-2.38628	2.29568	-2.3876	-2.66691	1.034	1.00234	-0.466347	2.42622	-1.24754
Solyc04g008100	4	RING-type E3 ubiquitin transferase (AHRD V3.3 *** A0A2G2ZH40_CAPAN)		-3.81235	-0.362999	1.29692	-0.888801	0.236441	2.14778	-1.50514	1.70722	-0.363623	1.52297	1.58076	5.17037
Solyc02g062490	4	2-oxoglutarate (2OG) and Fe(II)-dependent oxygenase superfamily protein (AHRD V3.3 *** A0A2U1LXD5_ARTAN)		-2.91637	-0.213834	1.18656	-1.15465	-0.825225	-0.734269	-3.8319	2.05661	-1.04538	0	2.33151	-4.07904
Solyc03g097390	4	Acyl-[acyl-carrier-protein] hydrolase (AHRD V3.3 *** A0A2G2VB33_CAPBA)		-3.52146	0.555143	0.0610281	0.194465	0.155533	-0.464411	0.717537	-0.0969129	0.355179	0.201968	0.0708863	0.452016
Solyc04g010285	4	Plant protein 1589 of Uncharacterized protein function (AHRD V3.3 *** A0A061FM19_THECC)		9.86065	8.6115	5.7445	3.3492	3.54849	3.13893	3.91387	3.28059	2.71263	1.63422	1.64238	1.64296
Solyc01g066980	4	Flowering-promoting factor 1 (AHRD V3.3 *** A0A1U8FMN5_CAPAN)	AT5G24860	9.63924	8.29314	6.2081	0	0	0	6.13042	4.53629	1.52172	1.55541	1.59505	0
Solyc06g062460	4	bHLH transcription factor136	AT3G21330	8.91941	6.09155	3.69505	5.18928	4.41446	3.26573	5.14142	3.65708	2.828	3.63997	2.77606	2.0029
Solyc05g008240	4	myb-related protein Hv1 (AHRD V3.3 --* XP_004238850.1)		5.54589	6.69206	7.85565	0	2.77278	1.76298	5.94891	6.34309	5.35152	8.69352	6.99624	6.76339
Solyc08g078300	5	Homeobox-leucine zipper protein HAT4 (AHRD V3.3 *** A0A2G2XL32_CAPBA)	AT4G16780	4.06902	3.89037	1.7375	3.88082	3.16615	1.98383	3.20845	2.59723	1.4502	3.34625	2.11232	1.44724
Solyc06g083700	5	Flavin-containing monooxygenase (AHRD V3.3 *** D2IGV4_SOLLC)	AT5G43890	4.61468	4.05833	1.88823	-1.1438	-0.590474	-2.18755	4.42353	2.95105	1.32679	-0.00733657	-0.962707	0.798595
Solyc12g005310	5	Auxin-responsive GH3 family protein (AHRD V3.3 *** A0A2U1LNK3_ARTAN)	AT5G54510	3.64204	4.78242	1.10124	2.27149	2.1362	0.506374	2.78744	3.4375	1.10598	1.50893	1.90839	-0.226536
Solyc02g079490	5	HXXXD-type acyl-transferase family protein (AHRD V3.3 *** Q9MAP9_ARATH)	AT1G32910	4.00742	4.68776	1.13221	-0.641272	0.508266	0.199768	2.17297	0.896474	0.650192	-0.515306	-0.079816	0.551561
Solyc06g051940	5	Protein phosphatase 2C (AHRD V3.3 *** A0A2U1KYU0_ARTAN)		3.77745	3.33778	1.03379	2.1285	1.22383	-0.191317	2.36665	2.22878	0.0901806	0.462288	0.256718	-0.144625
Solyc02g083120	5	DUF241 domain-containing protein (AHRD V3.3 *** A0A1Q3CEB1_CEPFO)	AT4G35720	3.48328	3.47927	1.16795	2.88496	1.3896	0.762781	3.71263	3.6175	1.71107	2.07992	1.0628	0.289882
Solyc01g110630	5	Small auxin up-regulated RNA9	AT4G38840	3.90258	3.73429	0.675043	5.80234	5.0124	3.68324	3.08495	3.00241	1.41238	4.47615	3.79015	1.99618
Solyc02g092820	5	IAA-amido synthetase 3-4	AT2G23170	2.86359	3.89912	1.79318	7.63453	5.29098	0.593229	0.313679	0.50171	0.0546973	1.63643	2.05507	-0.85751
Solyc01g110770	5	Small auxin up-regulated RNA11		2.69022	4.00692	1.69658	6.54385	4.40515	4.52945	2.8113	2.21535	2.10448	4.21037	3.01978	2.1898
Solyc12g006860	5	brassinosteroid hydroxylase	AT2G26710	3.09288	4.21728	1.21153	1.77972	1.09272	0.905127	1.56992	1.9723	0.243771	-0.127208	1.22196	0.884898
Solyc07g008210	5	Tetratricopeptide repeat (TPR)-like superfamily protein (AHRD V3.3 *-* F4K464_ARATH)	AT5G20190	3.42994	3.59036	2.90755	-0.00945492	-1.3118	0.227613	3.71747	3.49597	2.61778	1.07131	0.979703	0.76041
Solyc05g052670	5	HXXXD-type acyl-transferase family protein (AHRD V3.3 *** V5PZN5_9CARY)	AT2G39980	3.09849	4.00985	3.05077	2.17083	2.42905	1.76039	3.403	3.44269	1.04784	2.86372	4.06525	-0.466441
Solyc06g060830	5	Homeobox-leucine zipper protein HAT2 (AHRD V3.3 *** A0A2G2WJU4_CAPBA)	AT4G16780	3.96741	3.9731	2.65508	3.54003	3.30304	2.28839	4.22861	3.44396	2.29443	2.82979	2.13592	1.66386
Solyc05g053410	5	phytochrome B2	AT2G18790	3.907	3.74991	2.75251	2.71502	2.45364	1.79292	2.8717	2.43019	1.62119	2.14838	1.83066	1.12973
Solyc04g080820	5	cytokinin oxidase4		4.17488	3.34488	3.58879	3.27099	2.24743	0.6366	2.74356	2.86093	1.2162	2.29646	0.915565	0.251339
Solyc03g121240	5	Transcription factor HEC2 (AHRD V3.3 *** A0A2G2WPZ2_CAPBA)	AT3G21330	4.61444	4.00257	3.21493	1.22322	3.16735	2.63933	4.50891	4.75275	4.26309	2.5656	-0.333654	-0.372825
Solyc02g077590	5	Homeobox-leucine zipper-like protein (AHRD V3.3 *-* Q3HRT1_PICGL)		4.22182	4.67445	2.89276	2.22081	2.35746	1.12376	3.76619	3.09361	2.74981	3.45705	2.9575	1.29312
Solyc02g066970	5	hypothetical protein (AHRD V3.3 *-* AT3G29370.1)	AT5G39240	4.74861	4.85664	2.63431	2.53714	2.43748	1.14597	1.1972	1.28167	0.195468	1.36748	1.27818	0.207728
Solyc01g110790	5	Auxin-responsive protein SAUR20 (AHRD V3.3 *** A0A2G2XY34_CAPAN)	AT4G38840	4.58656	5.38027	3.29941	7.76731	5.22084	6.41522	4.50841	2.65076	2.44197	4.43188	3.7957	2.86045
Solyc05g054750	5	Plant protein 1589 of Uncharacterized protein function (AHRD V3.3 *** A0A061FM19_THECC)	AT3G28990	5.21925	5.21214	4.68101	4.7114	5.04664	3.96555	4.59074	4.40198	4.04202	3.91056	3.39498	2.94862
Solyc06g069240	5	branched1b	AT3G18550	4.56127	7.22897	3.13296	0	3.42658	2.33653	1.87609	1.52898	0.524263	1.04765	0.673453	0.016743
Solyc02g091990	5	1-aminocyclopropane-1-carboxylate synthase 3	AT4G37770	4.11375	6.61272	3.19473	3.54269	2.25631	1.8741	2.41125	2.99173	1.44086	3.6535	6.02223	1.16964
Solyc11g051123	5	Unknown protein		6.10704	5.14015	2.71632	3.44525	3.94781	1.27517	5.02819	4.14592	2.4634	2.78917	1.26189	-0.234806
Solyc06g035530	5	gibberellin 20-oxidase-2	AT4G25420	6.84416	5.00955	2.57587	7.16036	6.11722	4.17719	5.21862	3.47543	2.13964	5.30747	2.23614	1.15985
Solyc08g076250	5	Cytochrome (AHRD V3.3 *** A0A1U8F0H8_CAPAN)		6.14561	3.76576	3.11602	1.85975	0.777542	0.153098	2.17473	1.43564	0.688636	0.490712	-0.210066	0.279692
Solyc09g008510	5	Glycosyltransferase (AHRD V3.3 *** A0A328E5E5_9ASTE)		5.48983	3.81298	0.892183	-0.442484	-0.63248	-0.160181	3.01633	-3.9575	0	-0.664483	-1.14445	0.936351
Solyc05g053530	5	9-cis-epoxycarotenoid dioxygenase (AHRD V3.3 *** A0A1C9ZU82_9LILI)	AT3G24220	6.63365	4.06253	0	-0.0503321	0.59339	0.213407	7.09701	5.70271	3.43006	6.38835	-0.523771	-1.42878

## Sheet: Heat map Figure 4D Hypocotyl
Gene Name	Cluster #	description	AtName	Log2FC 24FRvs24WL Hyp_WT	Log2FC 24FRvs24WL Hyp_slpif8a	Log2FC 24FRvs24WL Hyp_slpifq	Leaf_WT	Leaf_pif8a	Leaf_pifq	Epi_WT	Epi_pif8a	Epi_pifq	Cot_WT	Cot_slpif8a	Cot_slpifq
Solyc11g011730	1	Auxin-responsive protein SAUR65 (AHRD V3.3 *** A0A2G3B0T7_CAPCH)		1.58146	2.19471	0.40902	3.37486	3.42938	3.30209	1.85877	1.85115	-0.0828078	3.4898	2.88663	1.29296
Solyc04g010285	1	Plant protein 1589 of Uncharacterized protein function (AHRD V3.3 *** A0A061FM19_THECC)		9.86065	8.6115	5.7445	3.3492	3.54849	3.13893	3.91387	3.28059	2.71263	1.63422	1.64238	1.64296
Solyc01g110647	1	Auxin-responsive protein SAUR20 (AHRD V3.3 *** A0A2G2XY34_CAPAN)		3.55941	2.41801	2.0021	3.13825	2.97528	3.633	4.36189	2.67474	1.56309	2.87863	2.48375	1.90498
Solyc01g110720	1	Auxin-responsive protein SAUR21 (AHRD V3.3 *** A0A2G3BWF1_CAPCH)		2.06774	2.02341	0.86147	4.37893	3.45141	3.6213	2.05886	2.01718	0.62719	2.9298	2.08418	1.64146
Solyc01g110710	1	Small auxin up-regulated RNA10	AT4G38840	2.28789	2.12015	1.9149	4.20535	3.65198	3.87076	2.32058	1.4718	1.21835	3.32723	2.20734	1.6632
Solyc01g110730	1	Auxin-responsive protein SAUR20 (AHRD V3.3 *** A0A2G2XY34_CAPAN)	AT4G38840	1.12735	1.91565	1.18618	3.86626	3.85303	3.63205	1.89838	1.6251	1.00113	2.56514	2.0325	2.03853
Solyc05g007870	1	R2R3MYB transcription factor 117	AT1G69560	1.27945	2.27521	-2.26479	2.49285	3.0358	5.24789	-0.129699	0.942569	-0.426699	0.328534	0.945267	-0.031259
Solyc11g011660	1	Auxin-responsive protein SAUR65 (AHRD V3.3 *** A0A2G2Y5L8_CAPAN)	AT1G29430	1.54398	2.29699	0.287823	5.01158	4.66464	3.32223	1.96132	1.99011	1.31752	2.53601	3.54102	2.21671
Solyc06g062460	1	bHLH transcription factor136	AT3G21330	8.91941	6.09155	3.69505	5.18928	4.41446	3.26573	5.14142	3.65708	2.828	3.63997	2.77606	2.0029
Solyc01g111000	1	Auxin-responsive protein SAUR20 (AHRD V3.3 *** A0A2G2XY34_CAPAN)	AT2G21210	1.17797	2.19745	1.70999	5.27746	4.19577	2.7006	1.6971	2.21477	0.121975	3.78371	3.23779	1.1531
Solyc05g054750	1	Plant protein 1589 of Uncharacterized protein function (AHRD V3.3 *** A0A061FM19_THECC)	AT3G28990	5.21925	5.21214	4.68101	4.7114	5.04664	3.96555	4.59074	4.40198	4.04202	3.91056	3.39498	2.94862
Solyc07g042100	1	hypothetical protein (AHRD V3.3 *** AT1G72490.2)	AT1G19115	2.80126	1.34509	1.72635	5.52958	4.02397	3.95046	0.457577	0.11587	1.37039	2.0017	2.18741	1.01842
Solyc01g110630	1	Small auxin up-regulated RNA9	AT4G38840	3.90258	3.73429	0.675043	5.80234	5.0124	3.68324	3.08495	3.00241	1.41238	4.47615	3.79015	1.99618
Solyc01g110770	1	Small auxin up-regulated RNA11		2.69022	4.00692	1.69658	6.54385	4.40515	4.52945	2.8113	2.21535	2.10448	4.21037	3.01978	2.1898
Solyc06g035530	1	gibberellin 20-oxidase-2	AT4G25420	6.84416	5.00955	2.57587	7.16036	6.11722	4.17719	5.21862	3.47543	2.13964	5.30747	2.23614	1.15985
Solyc01g110790	1	Auxin-responsive protein SAUR20 (AHRD V3.3 *** A0A2G2XY34_CAPAN)	AT4G38840	4.58656	5.38027	3.29941	7.76731	5.22084	6.41522	4.50841	2.65076	2.44197	4.43188	3.7957	2.86045
Solyc10g079320	1	Glycosyltransferase (AHRD V3.3 *** A0A0A1WDL3_NICAT)		3.96321	1.64732	0.305406	6.50856	4.8315	0.695428	-0.16631	0.635614	1.1325	6.32671	0.34964	1.11231
Solyc06g035520	1	Alpha/beta-hydrolases superfamily protein (AHRD V3.3 *** A0A2U1LX98_ARTAN)		0.968188	0.314691	-0.0373808	6.00064	4.15745	0.51074	3.42896	0.584632	0.943644	4.19576	-1.84516	1.59108
Solyc02g092820	1	IAA-amido synthetase 3-4	AT2G23170	2.86359	3.89912	1.79318	7.63453	5.29098	0.593229	0.313679	0.50171	0.0546973	1.63643	2.05507	-0.85751
Solyc08g078840	1	Root meristem growth factor 6 (AHRD V3.3 *** A0A2G3CC16_CAPCH)		1.99492	3.20338	0.411458	8.04313	2.81031	2.54051	1.43341	2.22506	0.378882	4.47383	6.35134	2.10942
Solyc08g083220	2	Branchless trichome (AHRD V3.3 *** A0A2U1NJ24_ARTAN)		1.37374	1.26678	1.00465	1.92614	1.38781	0.547201	1.12168	1.0905	0.544963	1.17859	1.21127	0.440802
Solyc05g047680	2	Cytochrome P450 (AHRD V3.3 *** A0A2U1MQN4_ARTAN)	AT2G46660	0.442949	-0.0333869	0.63322	1.97189	1.31477	0.599728	0.750823	0.732784	0.396948	1.43068	1.22372	0.645159
Solyc10g039290	2	Major facilitator superfamily protein (AHRD V3.3 *** A0A1P8AT47_ARATH)		1.18979	0.891002	0.889873	1.80563	1.30131	0.656896	1.08451	0.674317	0.33265	1.73023	1.54356	0.647562
Solyc04g079690	2	Protein kinase domain-containing protein (AHRD V3.3 *** A0A2U1M8U4_ARTAN)		0.915564	0.870362	0.446094	1.77414	1.32146	0.72546	0.874749	0.520767	0.225642	0.943792	0.917054	0.25882
Solyc06g053830	2	auxin-regulated IAA7		1.24366	1.33485	0.241927	1.89722	1.40024	0.866812	0.795256	0.720144	0.154888	1.0694	0.927634	0.420146
Solyc06g009670	2	Tetratricopeptide repeat (TPR)-like superfamily protein (AHRD V3.3 *** A0A2U1LZR6_ARTAN)	AT2G47440	0.86968	0.422389	1.4556	1.88562	1.34783	0.763117	1.06537	0.949005	0.646698	0.554504	0.565311	0.133166
Solyc02g089050	2	protein LONGIFOLIA 1-like (AHRD V3.3 *** A0A2I4EBA4_9ROSI)	AT3G02170	1.46864	1.6265	1.07357	2.02278	1.5184	0.742682	1.26779	0.955333	0.577346	1.3523	1.1435	0.614073
Solyc07g055950	2	Protodermal factor 1 (AHRD V3.3 *-* A0A2G2YIY2_CAPAN)	AT2G42840	1.62637	1.76192	0.422644	1.92521	0.93481	0.711514	0.646173	0.0714228	0.0769575	0.894645	0.630901	0.641109
Solyc04g008210	2	ETAG-A3	AT2G01850	0.69147	0.225883	0.696089	1.89825	1.08327	0.673167	0.57537	0.378676	0.438343	0.370488	1.44527	0.782886
Solyc08g075870	2	S-adenosyl-L-methionine-dependent methyltransferases superfamily protein (AHRD V3.3 *** A0A2U1NU97_ARTAN)	AT4G19120	1.9278	1.89556	0.946211	2.14815	0.911616	0.751571	0.862438	0.948319	0.693625	1.10714	0.506431	0.172046
Solyc07g043170	2	Glycosyltransferase (AHRD V3.3 *** Q94IF2_TOBAC)	AT3G21750	0.505509	0.752727	-0.552715	1.84587	1.3974	0.436117	0.818761	0.866405	0.501128	0.639611	0.531792	1.10523
Solyc06g068270	2	2-oxoglutarate (2OG) and Fe(II)-dependent oxygenase superfamily protein (AHRD V3.3 *** Q9XIA5_ARATH)		1.12052	1.24303	0.926146	1.74678	1.26534	0.365401	2.04694	1.55592	0.67006	1.24282	0.825043	0.27316
Solyc09g007830	2	Cytokinin riboside 5'-monophosphate phosphoribohydrolase (AHRD V3.3 *** A0A1U8E671_CAPAN)	AT2G28305	1.09611	1.48905	0.593926	1.8846	1.30879	0.216333	0.545473	0.474246	0.0292498	0.505565	0.357863	-0.377331
Solyc06g070900	2	TCP transcription factor 17	AT3G47620	0.297279	0.566635	-0.0204877	1.88511	1.2873	0.349056	0.511205	0.1598	0.0802722	1.46873	0.7629	0.426074
Solyc03g117070	2	Zinc finger protein 4 (AHRD V3.3 *** A0A2G3CZF7_CAPCH)	AT1G80730	1.64681	1.87765	1.16744	1.85163	1.59471	0.305952	0.210187	0.879889	0.0811987	0.903007	1.08854	0.283389
Solyc09g005200	2	transmembrane protein (AHRD V3.3 *-* AT5G01015.1)	AT5G01015	0.344553	-0.45842	0.377996	1.71833	1.28418	0.164811	0.249709	0.277763	0.356553	0.687062	0.144061	-0.147493
Solyc04g016430	2	Cytokinin dehydrogenase 1 (AHRD V3.3 *** A0A2G2ZF38_CAPAN)	AT2G41510	1.98719	1.36246	0.0342275	1.66085	1.27841	0.172219	1.43072	0.421595	-0.0469236	1.31302	0.713458	-0.214396
Solyc03g112920	2	protein SHOOT GRAVITROPISM 5-like (AHRD V3.3 *** A0A2I4F066_9ROSI)	AT3G48550	1.28425	1.41115	0.353712	1.79441	1.3015	0.0866574	0.912267	0.65403	0.228179	1.03278	0.505536	0.381293
Solyc08g075920	2	Protein BREVIS RADIX (AHRD V3.3 *** A0A1U8GKL1_CAPAN)	AT1G31880	0.686938	0.61004	0.189311	1.67079	0.647705	0.436758	0.683828	0.761285	0.434793	1.06411	0.976475	0.364095
Solyc01g100120	2	Kinesin-like protein (AHRD V3.3 *** A0A2G2XY75_CAPAN)	AT1G09170	0.957403	1.29609	0.950627	1.90475	0.500695	0.339455	0.652566	1.00979	0.0311297	0.91393	0.873376	0.0985191
Solyc08g076250	2	Cytochrome (AHRD V3.3 *** A0A1U8F0H8_CAPAN)		6.14561	3.76576	3.11602	1.85975	0.777542	0.153098	2.17473	1.43564	0.688636	0.490712	-0.210066	0.279692
Solyc01g096320	2	Homeobox-leucine zipper protein HOX6 (AHRD V3.3 *** A0A1U8DTA9_CAPAN)	AT3G61890	0.097953	0.667973	0.130682	1.87013	0.979237	0.148821	1.02272	0.0291838	0.410115	2.56627	1.16684	-1.74944
Solyc05g014120	2	S-adenosyl-L-methionine-dependent methyltransferases superfamily protein (AHRD V3.3 *** A0A2U1MVU3_ARTAN)		0.55033	0.359686	0.329335	1.94994	0.858756	0.371203	0.964184	0.825161	0.557789	1.61979	2.32338	1.06056
Solyc03g116060	2	Gibberellin-regulated protein 6 (AHRD V3.3 *** A0A2G3CZG9_CAPCH)	AT1G74670	1.43422	0.862875	0.934328	1.7663	0.862349	0.385089	0.866092	0.119126	-0.00179258	0.716928	-0.0161331	-0.038966
Solyc12g094460	2	L-ascorbate oxidase-like protein (AHRD V3.3 *** A0A2G2YA38_CAPAN)	AT1G21850	1.09998	0.645983	0.252706	1.7659	0.66817	1.17471	1.10331	0.980054	0.947745	1.19781	1.69039	1.11887
Solyc07g042630	2	Terpene cyclase/mutase family member (AHRD V3.3 *** A0A1U8HG00_CAPAN)		2.04019	1.1685	0.484412	1.85062	0.515958	0.946526	1.34463	0.155345	0.462948	0.623082	0.119037	0.0236378
Solyc12g010590	2	O-acyltransferase WSD1-like protein (AHRD V3.3 *** A0A2K3N315_TRIPR)		0.680627	0.444861	-0.027027	1.49467	0.639607	0.699588	0.29173	0.177399	0.0945719	0.542771	0.34424	0.473082
Solyc04g056380	2	seipin-1 (AHRD V3.3 *** A0A2I4DXK6_9ROSI)	AT5G16460	-0.251278	3.4459	2.2762	1.50754	0.653372	0.732385	0.49654	0.104869	-1.0426	0.334666	0.383078	-0.140069
Solyc05g005810	2	Serine/threonine-protein kinase WNK (With No Lysine)-like protein (AHRD V3.3 *** Q9ZUI7_ARATH)	AT1G60060	0.335693	-0.421914	1.00437	1.45065	0.723122	0.704085	0.907098	0.334841	0.6605	0.967031	0.334134	0.144915
Solyc02g077330	2	GDSL esterase/lipase (AHRD V3.3 *** A0A2G3D5Q8_CAPCH)	AT5G45950	0.734135	0.597298	0.404699	1.54435	0.648529	0.840319	0.324722	0.188824	0.223662	0.402013	0.246613	0.327595
Solyc07g056360	2	Transcription factor PAR2 (AHRD V3.3 *** A0A1U8H7M7_CAPAN)	AT3G58850	2.33255	2.8748	2.13269	1.61537	0.555273	0.672572	1.95185	0.815262	-0.17818	1.26312	0.820422	0.328562
Solyc01g079830	2	hypothetical protein (AHRD V3.3 *** AT5G19190.1)	AT5G19190	0.491202	0.35448	-0.413855	1.59424	0.552041	0.77525	0.377363	0.328449	-0.120601	1.25238	0.387309	0.347965
Solyc05g051240	2	aspartic proteinase PCS1 (AHRD V3.3 *** A0A1U8GYE6_CAPAN)	AT5G37540	0.666308	0.617701	0.79832	1.46034	1.04548	0.908717	1.04802	0.982611	0.901243	1.28319	1.44931	1.05121
Solyc01g065700	2	Protein phosphatase 2C family protein (AHRD V3.3 *** A0A2U1N538_ARTAN)	AT3G16800	0.513721	0.224514	1.47295	1.50396	1.00575	0.84776	0.580365	0.331204	0.972614	0.656788	2.36298	2.40134
Solyc05g009610	2	Alpha/beta-Hydrolases superfamily protein (AHRD V3.3 *** A0A2U1PVQ0_ARTAN)	AT1G68620	0.485201	0.0881753	0.655298	1.58177	1.02195	1.00827	1.02306	0.61765	0.0123432	1.11136	0.517569	0.525859
Solyc12g009650	2	Sl proline-rich protein	AT2G10940	1.1275	1.00851	0.0937806	1.4463	1.16766	0.890031	0.484458	0.290979	0.135196	0.596957	1.20946	0.693515
Solyc03g110990	2	Unknown protein		1.37179	1.45762	1.10834	1.32429	1.15049	0.888479	0.947244	0.728519	0.253688	1.63983	1.71367	0.95162
Solyc12g006860	2	brassinosteroid hydroxylase	AT2G26710	3.09288	4.21728	1.21153	1.77972	1.09272	0.905127	1.56992	1.9723	0.243771	-0.127208	1.22196	0.884898
Solyc06g007620	2	DUF538 domain-containing protein (AHRD V3.3 *** A0A1Q3BSI7_CEPFO)	AT3G07470	1.09274	0.525184	1.32243	1.71423	1.23179	0.931972	1.03212	0.829715	0.675949	1.31939	1.38638	0.733612
Solyc04g074310	2	RNA-binding protein 38-like (AHRD V3.3 *** A0A2I4HAQ4_9ROSI)	AT1G78260	1.19605	0.31745	1.51272	1.65818	1.062	0.928008	0.959587	0.445306	0.371103	1.02842	0.644659	0.476279
Solyc02g080670	2	L-ascorbate oxidase-like protein (AHRD V3.3 *** A0A1U8FN33_CAPAN)	AT4G22010	1.84322	1.67224	1.22775	1.61863	1.08563	0.975504	1.05799	0.869618	0.676393	1.02034	0.801748	0.657973
Solyc04g054500	2	Heavy metal-associated isoprenylated plant protein (AHRD V3.3 *** A0A2R6R672_ACTCH)	AT4G39700	2.41892	2.22394	1.53998	1.66086	1.11607	0.870216	1.95379	1.6368	1.00951	1.54494	0.729294	0.445072
Solyc06g065190	2	TCP transcription factor 13	AT1G72010	0.526767	0.45602	0.524262	1.58027	0.976328	0.658816	0.688504	0.156796	0.315376	0.819049	0.615606	0.383832
Solyc01g066640	2	Vitellogenin-like protein (AHRD V3.3 *-* Q9FH24_ARATH)	AT3G06868	0.588009	0.839306	-0.301848	1.59502	1.07471	0.699711	0.134744	-0.100258	0.0780965	0.54557	-0.110459	-0.0809657
Solyc11g008350	2	Kinesin-like protein (AHRD V3.3 *** A0A2R6PKY9_ACTCH)	AT3G54870	0.713603	0.44099	0.33916	1.45641	0.96245	0.645106	0.530048	0.567164	0.44323	0.548523	0.810041	0.368396
Solyc08g006590	2	protein ENHANCED DISEASE RESISTANCE 2-like (AHRD V3.3 *** A0A2I4G6J8_9ROSI)	AT5G10750	0.698652	0.011456	0.923513	1.50151	1.02258	0.618099	1.00883	0.575033	0.616534	0.965124	1.01769	0.60548
Solyc03g119840	2	Adenine nucleotide alpha hydrolases-like superfamily protein (AHRD V3.3 *** A0A2U1MLI4_ARTAN)	AT1G48960	0.318361	0.17604	0.752873	1.74462	1.1331	0.513026	0.185018	0.402989	0.31374	0.602675	0.185281	0.235519
Solyc03g033350	2	Aspartyl protease family protein 1 (AHRD V3.3 *-* A0A1J6IGL7_NICAT)		0.569565	0.591704	0.892926	1.74753	1.05252	0.553705	0.655807	0.295486	0.647506	1.12822	0.962403	0.229296
Solyc03g083770	2	Plant invertase/pectin methylesterase inhibitor superfamily protein, putative (AHRD V3.3 *** A0A061G4U8_THECC)	AT5G62360	0.379252	0.774147	0.00884809	1.71454	1.11724	0.627954	0.190964	0.646073	0.343315	2.13077	1.40678	0.575021
Solyc11g010100	2	Ras-related protein RABA4a (AHRD V3.3 *** A0A2G2Y594_CAPAN)	AT5G65270	0.733458	0.625907	0.662227	1.02486	0.745401	0.600004	0.578394	0.538234	0.515469	0.749972	0.678637	0.309419
Solyc07g054450	2	protein ULTRAPETALA 1-like (AHRD V3.3 *** A0A2I4DNL4_9ROSI)	AT2G20825	0.325032	0.189953	0.0253216	1.02649	0.775017	0.707285	0.263589	0.233047	0.123692	0.615239	0.263454	0.178462
Solyc11g005390	2	transmembrane protein (AHRD V3.3 *** AT3G18800.1)	AT3G18800	-0.270713	0.414784	-0.118065	1.02306	0.628449	0.639882	0.121934	0.333694	0.248091	0.592437	0.89217	0.252335
Solyc10g078580	2	arabinogalactan protein 14 (AHRD V3.3 *** XP_004249150.1)		0.966222	0.408479	0.170907	1.07263	0.690807	0.654087	0.679843	0.249285	0.1572	1.08576	0.930425	0.586867
Solyc11g072980	2	3-ketoacyl-CoA synthase (AHRD V3.3 *** A0A2G2XYA4_CAPAN)		0.665327	1.20175	-0.335949	1.18087	0.716465	0.555608	0.666955	0.260864	0.171564	0.69939	0.534474	0.432227
Solyc04g079980	2	Protein BZR1-like protein 1 (AHRD V3.3 *** A0A2G2ZS52_CAPAN)	AT1G75080	0.54216	0.663736	0.421974	1.19623	0.753178	0.486176	0.378152	0.443584	0.275544	0.446713	0.409448	0.160632
Solyc07g062740	2	serine/arginine repetitive matrix protein (AHRD V3.3 --* AT3G15115.1)	AT3G15115	1.28599	0.816991	0.553133	1.09665	0.806069	0.500365	1.02348	0.522351	0.309053	0.28542	0.455981	0.0770266
Solyc01g102310	2	60S ribosomal protein L34 (AHRD V3.3 *-* A0A2G2VNY7_CAPBA)	AT3G05900	0.870677	0.463363	0.630732	1.12649	0.814234	0.493355	0.900518	0.598762	0.492387	0.821409	0.850439	0.562211
Solyc06g074000	2	Eukaryotic aspartyl protease family protein, putative (AHRD V3.3 *** A0A061GZN2_THECC)		1.05607	0.769726	0.910283	1.1369	0.82564	0.549144	0.826795	0.384707	0.516864	0.704852	0.803931	0.508084
Solyc04g072940	2	nucleolar GTP-binding protein (AHRD V3.3 *** AT1G78110.1)	AT1G78110	0.0785023	-0.0750697	0.492793	1.3765	0.774422	0.455503	0.285626	0.359874	0.157794	1.28055	0.772082	0.35427
Solyc03g033510	2	Armadillo repeat only 2 (AHRD V3.3 *** Q9FKW5_ARATH)	AT5G66200	0.955916	0.451071	-0.0932253	1.29548	0.758501	0.476617	0.727875	0.5728	0.62176	1.30781	0.841386	0.406669
Solyc01g096260	2	NAD-dependent protein deacetylase HST1-like protein (AHRD V3.3 *** AT2G46640.2)	AT2G46640	-0.322022	-0.170308	0.547411	1.34785	0.711091	0.524539	0.456296	0.578702	0.380941	1.03018	0.519886	0.494632
Solyc04g079120	2	Protein phosphatase 2C family protein (AHRD V3.3 *** A0A2U1LUI4_ARTAN)	AT1G47380	0.350036	0.153854	1.08508	1.38351	0.774492	0.597054	0.267642	0.660676	0.645142	0.821535	1.02093	0.58071
Solyc02g070530	2	Potassium channel KAT1 (AHRD V3.3 *** A0A2G3ANB5_CAPAN)	AT5G46240	0.77543	0.289401	0.0319735	1.35047	0.729416	0.605981	0.357359	0.379235	0.228373	1.31005	0.820611	0.294838
Solyc08g006765	2	N-acetyltransferase (AHRD V3.3 *** B6T916_MAIZE)		0.465964	0.526664	0.557198	1.26768	0.660013	0.625791	0.220672	0.417219	0.378316	0.897109	1.08909	0.873647
Solyc02g080450	2	hypothetical protein (AHRD V3.3 *-* AT4G04745.1)	AT1G11655	0.507656	-0.455901	0.520377	1.2785	0.607759	0.562135	0.486298	0.629373	0.350166	0.61169	0.575586	0.443949
Solyc12g017460	2	GDSL esterase/lipase At5g03980-like (AHRD V3.3 *** A0A1S3YRJ5_TOBAC)	AT5G03980	0.833538	1.04976	1.33215	1.27457	0.95058	0.778989	-0.139123	0.794495	0.697079	0.849338	1.19046	0.852891
Solyc09g061280	2	p27KIP1-related-protein 2	AT5G48820	0.305036	0.123052	0.548669	1.26823	0.902662	0.770524	0.152844	0.209951	0.131122	0.826699	0.203916	-0.0882872
Solyc08g067540	2	Non-specific lipid-transfer protein (AHRD V3.3 *** K4CLY0_SOLLC)		1.05114	1.13028	0.311522	1.26765	0.899613	0.8584	1.12457	1.24903	0.394401	1.30883	0.772205	0.619108
Solyc01g086640	2	O-fucosyltransferase (AHRD V3.3 *** A0A2P5FQR3_TREOI)	AT2G44500	0.924979	0.700463	2.29757	1.42707	0.906644	0.776465	1.07152	0.996167	0.793696	0.880147	0.91041	0.34885
Solyc11g005150	2	entensin X55687	AT1G62440	1.20436	0.779105	1.74779	1.3714	0.802351	0.828062	0.840622	0.494942	0.625547	0.710841	0.75667	0.671455
Solyc07g053540	2	Fasciclin-like arabinogalactan protein 9 (AHRD V3.3 *** A0A1U8HBV4_CAPAN)	AT1G03870	0.713089	0.275127	0.300116	1.43763	0.743244	0.856401	0.65676	0.174643	0.281317	0.955302	1.28764	0.997323
Solyc07g008020	2	auxin-regulated 35	AT4G32280	0.483335	0.825454	0.0174135	1.24653	0.688055	0.792002	0.425486	1.05797	-0.0211392	0.5307	1.35112	-0.624622
Solyc01g102350	2	Pectin acetylesterase (AHRD V3.3 *** K4B1G3_SOLLC)	AT3G05910	0.938226	0.961003	0.725105	1.20468	0.705082	0.708019	0.598814	0.485643	0.484877	0.746921	0.608284	0.488719
Solyc12g009800	2	Purple acid phosphatase (AHRD V3.3 *** M1AD80_SOLTU)	AT5G34850	0.405471	0.173524	0.696552	1.2559	0.787492	0.700356	0.617049	0.229209	0.265968	0.622502	0.706784	0.646019
Solyc11g017440	2	Gibberellin regulated protein (AHRD V3.3 *-* A0A200PTJ5_9MAGN)	AT1G22690	0.0439343	-0.18676	-0.0299501	1.29861	0.798471	0.693319	-0.0465522	0.260558	0.165643	0.368622	0.87903	0.481371
Solyc08g066740	2	Early nodulin-like protein 1 (AHRD V3.3 *** A0A1J3CHP6_NOCCA)	AT1G64640	1.4533	1.00912	1.26501	1.31954	0.749232	0.675061	0.944986	0.808966	0.755546	1.55217	1.44608	0.935684
Solyc01g096120	2	Dof zinc finger protein1	AT2G46590	0.945301	0.690835	1.66603	1.18661	0.830689	0.661609	0.522381	0.5062	0.501796	1.042	0.698322	0.219773
Solyc01g008850	2	Non-specific serine/threonine protein kinase (AHRD V3.3 *** A0A2G2XP60_CAPBA)	AT2G26980	0.52402	0.354735	0.0792223	1.13582	0.898344	0.673777	0.41992	0.723123	0.390066	0.805153	1.39057	0.867003
Solyc07g063730	2	G-type lectin S-receptor-like serine/threonine-protein kinase (AHRD V3.3 *** A0A2G3C305_CAPCH)	AT4G27290	0.173951	0.135784	0.109466	1.11826	0.7481	0.778296	0.316756	0.576038	0.72091	0.152659	2.30395	0.779923
Solyc02g087190	2	Peroxidase (AHRD V3.3 *** K4BBM6_SOLLC)	AT3G28200	1.15769	0.831652	1.17525	1.12013	0.743886	0.698859	1.11836	0.817213	0.898014	0.773052	0.961131	0.637991
Solyc10g085310	2	Abscisic acid receptor PYL5 (AHRD V3.3 *** A0A1U8EIS0_CAPAN)		0.478979	0.725217	0.497918	1.10662	0.931431	0.818665	0.151384	0.600331	0.459722	0.90686	1.77438	1.10354
Solyc09g090600	2	acid phosphatase 1-like (AHRD V3.3 *** A0A1U7W5M1_NICSY)	AT1G04040	3.38433	2.09751	2.1147	1.17695	0.905776	0.769083	0.365552	0.363456	-0.206017	0.694946	0.428925	0.364144
Solyc05g008230	2	RING-type E3 ubiquitin transferase (AHRD V3.3 *** A0A2G3B5V3_CAPCH)	AT1G71020	1.58861	1.59668	1.18755	1.016	0.92882	0.780308	1.12373	0.904708	0.745646	0.698173	0.604753	0.595665
Solyc03g005690	2	Cysteine-rich repeat secretory protein 3 (AHRD V3.3 *** A0A2G2ZL38_CAPAN)	AT1G04520	0.562874	0.750879	0.397092	1.04928	0.964927	0.709406	0.249519	0.265683	0.135296	0.52063	0.575174	0.176111
Solyc07g065910	2	Late embryogenesis abundant (LEA) hydroxyproline-rich glycoprotein family (AHRD V3.3 *** Q56Y59_ARATH)		1.2383	0.202498	1.28089	1.0659	0.917218	0.626801	0.285806	0.847691	1.22468	0.628974	0.407929	0.245881
Solyc03g083560	2	Protein EXORDIUM-like 7 (AHRD V3.3 *** A0A2G2X692_CAPBA)	AT5G51550	1.3132	0.80806	0.887523	1.08251	0.907527	0.537739	0.745238	0.32513	0.217996	0.902924	0.736114	0.46432
Solyc03g112320	2	ferric reduction oxidase 8, mitochondrial (AHRD V3.3 *** A0A2I4E3B3_9ROSI)	AT5G50160	0.393894	0.459591	0.070713	1.15945	1.03133	0.565632	0.17844	0.0965594	-0.0709449	0.789925	1.51375	0.485981
Solyc02g091670	2	Octicosapeptide/Phox/Bem1p family protein (AHRD V3.3 *-* A0A1P8BCE3_ARATH)		0.886818	1.01441	0.907303	1.11064	1.04558	0.582315	0.997085	1.12456	0.907608	1.83057	2.10917	1.26145
Solyc08g074480	2	Bifunctional inhibitor/lipid-transfer protein/seed storage 2S albumin superfamily protein (AHRD V3.3 *** A0A2U1PU47_ARTAN)		0.188714	0.170379	-0.0426386	1.01795	0.711915	0.827497	0.112666	0.0878997	0.164957	0.665709	1.09339	0.843698
Solyc05g006510	2	Hexosyltransferase (AHRD V3.3 *** A0A1U8EZ74_CAPAN)	AT1G70090	0.538817	0.468822	1.03778	1.08258	0.651148	0.756909	0.726634	0.834367	0.543247	1.25966	1.23498	0.657715
Solyc02g064720	2	BTB/POZ domain-containing protein (AHRD V3.3 *** A0A2G2XBD2_CAPBA)	AT3G49970	0.548678	-0.105733	1.39327	1.02271	0.557192	0.841271	0.609681	-0.155125	0.273252	0.201328	0.344272	0.543357
Solyc07g063480	2	Protein kinase domain (AHRD V3.3 *-* A0A200RBU7_9MAGN)		0.656236	0.534163	1.02323	1.09659	0.829762	0.947584	0.67932	0.553267	0.52774	0.692371	0.868786	0.44843
Solyc02g089640	2	Cellulose-synthase-like C4 (AHRD V3.3 *** A0A2U1LSH2_ARTAN)	AT3G28180	0.744137	0.715698	1.51837	1.08957	0.85396	1.00732	0.841663	0.93515	0.628741	0.699192	0.8941	0.618072
Solyc02g091000	2	Late embryogenesis abundant protein (AHRD V3.3 *** A0A200QZD5_9MAGN)		0.829643	0.905111	0.627125	1.03213	0.850988	1.07479	0.304474	0.777303	0.525672	0.911192	1.15735	0.891357
Solyc04g074410	2	Protein EXORDIUM-like 1 (AHRD V3.3 *** A0A2G2ZQI6_CAPAN)	AT4G08950	1.62188	1.08221	2.29731	1.4348	1.16247	1.23961	1.54046	1.10648	1.02287	1.55651	1.60555	0.928645
Solyc04g055090	2	cell wall integrity/stress response component-like protein (AHRD V3.3 *-* AT4G39840.1)	AT4G39840	0.842524	0.615294	0.755509	1.63383	1.06947	1.30922	0.423395	1.02992	0.823625	1.00843	1.26489	1.24723
Solyc05g005680	2	Xyloglucan endotransglucosylase/hydrolase (AHRD V3.3 *** K4BW96_SOLLC)	AT1G10550	1.95235	0.528642	1.72649	1.78841	1.22676	1.44665	0.252277	-0.0156872	0.0225271	-0.175218	-0.0530962	-0.0132662
Solyc02g078660	2	Hydroxyproline-rich glycoprotein family protein (AHRD V3.3 *-* A0A1P8AWR9_ARATH)	AT1G61080	0.577773	0.459061	0.10709	1.66672	1.24743	1.46726	0.518608	1.06979	1.56023	0.463029	3.30153	1.79341
Solyc10g011730	2	Arabinogalactan peptide (AHRD V3.3 *** A0A200Q7C1_9MAGN)	AT3G61640	1.87571	1.2851	1.04059	1.62589	1.3392	1.00485	1.35321	0.4058	0.54289	0.565126	0.77277	0.29756
Solyc04g071260	2	Actin (AHRD V3.3 *** Q5XPX5_SACOF)		0.532131	0.336143	1.48431	1.64475	1.39407	1.27023	1.37682	0.845214	0.542101	1.36339	1.12623	0.893647
Solyc02g088100	2	expansin precursor 5	AT3G29030	0.840417	0.875452	0.560069	1.89928	1.25793	1.08417	0.570809	0.346251	0.453144	0.546279	0.505304	0.353619
Solyc02g087960	2	R2R3MYB transcription factor 94	AT3G28910	1.51258	0.987085	0.497382	1.81265	1.22747	1.04294	1.1174	1.208	1.01436	1.08641	0.705202	0.731526
Solyc05g055220	2	ovate family protein 10	AT5G04820	1.31757	2.22755	2.01499	1.53352	1.38547	1.68412	1.31442	0.141982	0.553911	1.63533	1.06658	0.846778
Solyc04g074420	2	Protein EXORDIUM-like 1 (AHRD V3.3 *-* A0A2G2WZY1_CAPBA)		1.06944	1.1021	1.511	1.46446	1.39958	1.65301	0.969157	1.57056	1.03064	1.43255	1.99562	1.2592
Solyc01g112000	2	expansin-like protein precursor 1	AT3G45970	0.673481	0.499298	1.49198	1.49891	1.36405	1.57056	0.665842	1.31036	1.07949	0.642526	1.52851	1.22236
Solyc12g057160	2	Unknown protein		1.58609	0.73212	2.22938	1.60934	1.25508	1.60714	1.33718	1.13775	1.03429	0.941582	1.26811	0.899051
Solyc07g006630	2	Zinc finger protein CONSTANS-like 5-like (AHRD V3.3 *** A0A2K3N2C5_TRIPR)	AT5G57660	0.9529	0.729141	0.418805	1.34172	1.37338	1.47702	1.02425	0.700989	0.696344	1.85409	1.6153	1.73641
Solyc01g067300	2	CASP-like protein (AHRD V3.3 *-* A0A0K9RZ96_SPIOL)	AT4G15610	-0.308519	0.543471	0.492258	1.39825	1.49762	1.52472	0.0990785	1.03348	2.92264	-0.375848	2.12819	0.995371
Solyc07g053140	2	Zinc finger protein/CONSTANS-like protein (AHRD V3.3 *-* A0A2K3M573_TRIPR)	AT4G27310	1.50244	0.964942	1.15218	1.3134	1.27185	1.121	1.53273	1.27195	1.22405	1.48884	1.09392	1.00643
Solyc01g106890	2	hypothetical protein (AHRD V3.3 *** AT3G19660.1)		-0.396692	0.157152	0.247152	1.22211	1.2055	1.04736	-0.401132	0.215892	0.159182	-0.178148	0.364023	0.157185
Solyc03g115920	2	RBR-type E3 ubiquitin transferase (AHRD V3.3 *** A0A1U8GHK6_CAPAN)		-0.0737656	-0.0710664	0.120697	1.15375	1.08665	1.21036	-0.314207	0.277549	0.581536	0.984203	0.298748	0.303186
Solyc12g042890	2	Alpha/beta-Hydrolases superfamily protein (AHRD V3.3 *** A0A2U1Q9V2_ARTAN)	AT1G52700	-0.16118	-0.474309	0.337047	1.25104	1.0254	0.852131	-0.188358	0.350438	0.258693	0.39093	-0.095805	-0.213422
Solyc06g065970	2	Bifunctional inhibitor/lipid-transfer protein/seed storage 2S albumin superfamily protein (AHRD V3.3 *** A0A2U1PU47_ARTAN)		0.662515	0.576966	0.056416	1.28002	1.04122	0.837188	0.564052	0.293575	0.107361	0.642075	0.849515	0.571068
Solyc06g150132	2	Calcium-binding protein (AHRD V3.3 *-* Q9SCA1_LOTJA)	AT2G43290	0.717668	0.763233	0.726854	1.3025	1.05592	0.894963	0.290556	0.936217	0.649455	1.06777	1.86359	0.86236
Solyc01g060240	2	Unknown protein		1.30702	1.11863	0.483893	1.31427	1.02819	0.879431	0.87877	0.512204	0.26093	0.24631	-6.23332e-05	0.0601699
Solyc07g042390	2	Plant invertase/pectin methylesterase inhibitor superfamily protein (AHRD V3.3 *** A0A061GSW0_THECC)	AT5G20740	1.49185	1.33255	1.13627	1.34768	1.00869	0.942599	0.705086	0.525343	0.445332	0.623559	0.518024	0.466836
Solyc03g031830	2	RING/U-box superfamily protein (AHRD V3.3 *** Q8GXD8_ARATH)	AT3G03220	1.77889	1.49637	1.56268	1.16404	0.96936	0.965825	1.54777	0.744702	0.983208	0.663619	1.13128	0.937763
Solyc10g011960	2	Heavy metal-associated isoprenylated plant protein (AHRD V3.3 *-* A0A2R6RCM9_ACTCH)	AT1G01490	1.28633	1.28303	1.2076	1.38589	1.58946	1.12754	1.07499	1.25627	0.93574	0.572939	0.747725	0.635567
Solyc03g120060	2	castasterone 26-hydroxylase		0.674377	0.796924	0.61033	1.48395	1.58197	0.933528	1.60853	0.37483	1.03648	0.935744	1.80828	-0.105828
Solyc05g053060	2	Unknown protein		1.72493	0.985982	1.88398	2.21258	1.47553	1.13082	1.82842	1.23689	1.11568	1.5317	1.70213	0.695544
Solyc01g087840	2	Subtilisin-like protease (AHRD V3.3 *** O82006_SOLLC)		0.335363	1.25904	0.384822	2.08704	1.32661	1.23047	2.14806	3.76265	1.60523	0.220984	0.715441	-0.13404
Solyc07g053450	2	Basic-leucine zipper (BZIP) transcription factor family protein (AHRD V3.3 *** A0A1P8B300_ARATH)	AT3G58120	0.973907	1.20883	1.18956	2.09491	1.14136	0.888709	0.984905	0.499536	0.41821	1.02719	0.724407	0.421861
Solyc01g103470	2	proline-rich receptor-like protein kinase PERK4 (AHRD V3.3 --* XP_026410247.1)		1.59318	2.45267	2.81469	2.05801	1.21529	0.993067	2.13108	2.28947	1.58757	1.35128	1.79813	0.632005
Solyc10g006150	2	DUF761 domain-containing protein/DUF4408 domain-containing protein (AHRD V3.3 *** A0A1Q3CP02_CEPFO)		-0.338425	0.232152	-0.585587	2.23232	1.25056	0.961052	0.0359844	0.309714	-0.0010809	1.86171	1.86481	1.25587
Solyc07g056320	2	Glycerol-3-phosphate acyltransferase 1 (AHRD V3.3 *** A0A1U8HC36_CAPAN)	AT1G06520	0.550829	0.450562	0.522856	2.14449	1.03381	1.53098	0.194615	0.320099	0.972816	0.552519	0.20001	0.327093
Solyc03g005320	2	3-ketoacyl-CoA synthase (AHRD V3.3 *** A0A2G2WWC0_CAPBA)	AT5G43760	0.558133	0.456421	0.14694	2.22456	1.13369	1.29809	0.816779	0.384249	0.241892	1.71095	1.09757	0.704473
Solyc12g056040	2	endochitinase A-like (AHRD V3.3 *** XP_010314523.1)		1.90197	1.20636	2.02012	2.03172	0.835453	1.18411	1.19882	1.23698	0.549758	1.64513	1.35224	0.338505
Solyc01g079180	2	Pectinesterase (AHRD V3.3 *** A0A2G2XQP7_CAPBA)		0.760971	0.0887184	1.12003	2.07402	0.967309	1.24447	1.07707	0.32068	0.728963	1.00983	1.11209	0.784926
Solyc12g011060	2	Zinc finger protein (AHRD V3.3 *** A0A200PQI4_9MAGN)	AT2G26695	0	2.08256	0	1.35876	1.4449	0.496271	0	2.05449	0	0	-0.249114	2.3248
Solyc02g078720	2	multidrug resistance protein (AHRD V3.3 *** AT1G58007.4)	AT1G11120	0.845864	1.16793	0.0992464	1.35064	1.40313	0.545439	0.646012	0.0757927	-0.0842844	0.831643	0.515044	0.0162086
Solyc10g086620	2	NAD(P)-binding Rossmann-fold superfamily protein (AHRD V3.3 *** F4IKL5_ARATH),Pfam:PF13561		-0.115998	1.83309	0.658083	1.36248	1.33362	0.478795	-0.00435791	0.776744	-0.358661	0.358137	1.32481	0.494944
Solyc09g083280	2	auxin-regulated IAA1	AT1G04240	1.55208	1.85962	0.368471	1.40078	1.34373	0.524511	1.06127	1.26932	0.272372	1.2394	1.43363	0.602327
Solyc12g039080	2	Leucine-rich repeat protein kinase family protein (AHRD V3.3 *-* A0A2U1Q5J5_ARTAN)		2.78697	2.04628	1.67867	1.158	1.55334	0.568932	1.49755	1.22677	0.960289	0.768987	0.160539	0.254905
Solyc07g052320	2	Hexosyltransferase (AHRD V3.3 *** A0A2G2WDG1_CAPBA)	AT1G05170	0.868475	0.751016	0.450963	1.16057	1.09881	0.759466	0.757973	0.582968	0.395733	1.13359	0.918383	0.67417
Solyc01g111100	2	Neutral/alkaline invertase (AHRD V3.3 *** I0CL53_MANES)	AT4G34860	0.390043	0.345179	0.526184	1.19307	1.05557	0.74343	0.38399	0.428107	0.490576	0.684702	0.591049	0.329654
Solyc02g093610	2	BAG family molecular chaperone regulator 2-like (AHRD V3.3 *** A0A2I4HMN0_9ROSI)	AT5G14360	-0.0681922	-0.0420159	0.340986	1.29464	1.15006	0.689297	-0.0572108	0.0889457	0.0206371	-0.289541	0.153241	-0.220113
Solyc03g112330	2	U-box domain-containing protein 52-like (AHRD V3.3 *** A0A2K3L2U5_TRIPR)	AT5G47740	0.696213	0.564697	0.108826	1.21434	1.32323	0.753755	0.433127	0.487868	-0.0118007	0.706732	1.08299	0.612568
Solyc06g053840	2	auxin-regulated IAA4	AT1G04240	0.89514	1.30121	0.0476031	1.57435	1.31077	0.574182	0.615989	0.677623	0.160683	1.1054	0.953604	0.545422
Solyc02g072540	2	Non-specific serine/threonine protein kinase (AHRD V3.3 *** A0A2G2XE54_CAPBA)	AT5G45820	0.864294	0.790121	-0.197827	1.61576	1.33903	0.562836	0.743341	0.164095	-0.153743	1.56872	0.736603	0.608739
Solyc04g074700	2	LES17306 homeodomain protein		1.83233	1.73093	0.939851	1.66617	1.32542	0.609865	1.42863	0.890409	0.46791	1.14148	0.742618	0.240599
Solyc04g007000	2	AP2/B3 transcription factor family protein (AHRD V3.3 *** A0A2U1MEM3_ARTAN)	AT3G25730	0.925591	2.26761	1.06061	1.59071	1.34394	0.408893	1.87641	2.84225	0.507901	4.2031	7.03549	1.2517
Solyc03g097820	2	bHLH transcription factor 022	AT5G50915	0.718741	0.900191	-0.0665904	1.55493	1.56839	0.574839	0.840345	1.41003	0.0613647	1.12246	1.19682	0.0540743
Solyc02g086454	2	titin isoform X6 (AHRD V3.3 *-* XP_010316304.1)		0.212653	0.0387578	0.141736	1.56144	1.47972	0.590664	0.894333	0.872602	0.503449	1.29365	2.2242	0.657456
Solyc02g093360	2	Stpk1 protein kinase (AHRD V3.3 *** Q41493_SOLTU)	AT3G27580	1.12664	1.33559	0.65262	1.64081	1.47183	0.492929	0.754928	0.658381	0.0722445	1.19169	0.771488	0.0575012
Solyc02g086452	2	titin isoform X3 (AHRD V3.3 *-* XP_004232326.1)		0.214084	-0.000249224	0.155806	1.64829	1.48747	0.470052	0.905195	0.667158	0.506152	1.27489	2.19183	0.577671
Solyc02g086456	2	titin isoform X6 (AHRD V3.3 *-* XP_010316304.1)		0.343701	0.0113968	0.0747068	1.59297	1.47122	0.481301	0.923899	0.867209	0.42078	1.25053	2.20002	0.696617
Solyc02g088740	2	hypothetical protein (AHRD V3.3 *** AT3G29370.1)	AT5G39240	0.971102	1.57786	1.73331	1.39572	1.38435	0.798651	1.21932	1.47581	1.17916	1.09857	1.03791	0.570113
Solyc02g086458	2	titin isoform X2 (AHRD V3.3 *-* XP_010316302.1)		0.396375	0.214288	0.163816	1.45488	1.41214	0.771046	0.964354	0.95788	0.461265	1.10161	1.70104	0.697224
Solyc04g077690	2	hypothetical protein (AHRD V3.3 --* AT4G33800.2)		1.22578	1.10588	1.09258	1.41268	1.34587	0.713916	0.574714	0.449635	0.480131	1.01098	1.01753	0.408801
Solyc04g079680	2	Cytochrome P450 (AHRD V3.3 *** A0A2U1M7T5_ARTAN)		0.214127	0.212066	-0.396477	1.5552	1.36402	0.826664	0.304025	0.0245704	-0.114855	0.653576	0.639709	0.152866
Solyc07g051940	2	Sesquiterpene synthase (AHRD V3.3 *** G8H5N2_SOLHA)		0.114738	-0.338196	-0.344141	1.37743	1.46306	-0.172029	0.093877	0.137534	-0.0782501	-0.0151041	0.494732	0.0889654
Solyc05g051200	2	ethylene-responsive factor 1		-0.119263	0.545908	-0.435467	1.52935	1.43629	-0.0280557	0.412883	0.250314	-0.0713465	0.0626472	0.763387	-0.0861261
Solyc03g113680	2	Microtubule-associated protein TORTIFOLIA1 (AHRD V3.3 *** A0A2K3N0J0_TRIPR)	AT5G62580	0.225335	0.791829	0.0873629	1.37924	1.155	-0.0906439	-0.0632735	0.137838	-0.0738785	0.69208	0.795273	0.105485
Solyc03g007775	2	membrane-associated kinase regulator (AHRD V3.3 *** AT5G52900.1)	AT5G52900	1.25279	1.6263	0.0913278	1.37283	1.25761	0.0141353	0.702227	0.526084	-0.110389	0.390002	0.428215	0.0244167
Solyc02g087440	2	DUF761 domain-containing protein (AHRD V3.3 *** A0A1Q3BYY0_CEPFO)	AT3G28420	1.28428	1.53191	0.4272	1.00234	1.67035	-0.0545735	0.283087	0.397431	0.153629	0.42724	1.11244	-0.0720447
Solyc09g007080	2	Protein phosphatase 2C family protein (AHRD V3.3 *** A0A2U1Q2B2_ARTAN)	AT3G12620	0.372032	0.721331	0.180261	1.2867	0.910412	0.201462	0.68223	0.926133	0.305905	0.829875	1.31678	0.105277
Solyc01g097830	2	DUF868 family protein (DUF868) (AHRD V3.3 *** Q9SI11_ARATH)		1.24308	0.94433	1.4581	1.28438	0.931464	0.300232	1.01313	0.511302	0.507351	1.32311	1.3103	0.893979
Solyc07g062260	2	BES1/BZR1 (AHRD V3.3 *** A0A2K3PP13_TRIPR)	AT1G78700	3.48893	1.89584	1.50348	1.14678	0.851118	0.258068	2.8133	1.42181	0.963308	1.54279	0.456905	0.158902
Solyc02g087870	2	ABC transporter (AHRD V3.3 *** A0A200QEZ6_9MAGN)	AT3G28860	1.04511	1.19144	1.17087	1.22701	0.86771	0.279437	1.01914	0.546839	0.385146	0.871669	0.19123	-0.100762
Solyc07g063850	2	IAA-amido synthetase 3-9	AT5G54510	1.13683	2.00033	0.511623	1.26883	0.948101	0.101815	0.744582	0.775402	-0.0550687	0.68861	0.398521	-0.243033
Solyc08g081420	2	DUF604 domain-containing protein (AHRD V3.3 *** A0A1Q3C751_CEPFO)	AT4G23490	0.820912	0.791802	0.44797	1.30354	0.850114	0.397213	0.819583	0.537183	0.502766	1.22937	0.696331	0.487247
Solyc03g114210	2	Protein kinase (AHRD V3.3 *** Q9FGB1_ARATH)	AT5G50000	0.587339	0.550103	0.431188	1.36035	0.85103	0.377981	0.767019	0.469994	0.313777	0.470797	0.480282	0.19872
Solyc08g008080	2	RING/U-box superfamily protein (AHRD V3.3 *-* Q3EAE6_ARATH)	AT5G41400	0.192596	0.228786	0.0348375	1.31467	0.845591	0.316148	0.127631	0.367306	0.199028	0.20553	0.338939	0.0748294
Solyc03g095310	2	Cytochrome P450 (AHRD V3.3 *** A0A2U1PRC1_ARTAN)	AT5G24910	1.30627	0.914936	0.917573	1.46653	0.877531	0.323424	1.7433	1.48581	0.340993	2.16129	1.09798	0.600887
Solyc03g025290	2	Hydroxyproline-rich glycoprotein family protein (AHRD V3.3 *** B6SWF0_MAIZE)	AT4G25620	1.16963	1.33344	0.611222	1.47493	0.86313	0.286466	1.39929	1.08518	0.522609	1.06518	0.878059	0.414041
Solyc08g083240	2	SUN-like protein 24	AT4G00820	0.644697	0.201766	0.229892	1.47731	0.77455	0.328297	0.997613	0.0707841	0.100975	1.57521	0.804876	0.631323
Solyc11g006040	2	Receptor protein kinase (AHRD V3.3 *** A0A2R6RJ70_ACTCH)	AT1G66150	0.769034	0.513189	0.51337	1.50152	0.757925	0.432203	0.74276	0.326998	0.178867	0.9404	0.829888	0.371695
Solyc04g009820	2	GRF1-interacting factor 1 (AHRD V3.3 *-* A0A2G2ZG76_CAPAN)	AT5G28640	0.0200639	0.136323	0.0297527	1.57939	0.760021	0.235801	-0.28697	-0.0857176	-0.0663157	0.539521	-0.195004	-0.364906
Solyc07g063720	2	G-type lectin S-receptor-like serine/threonine-protein kinase (AHRD V3.3 *** A0A2G3C305_CAPCH)		1.63991	0.058322	1.207	1.31059	0.881831	0.48611	0.924816	2.81603	1.55161	-0.02704	1.91036	3.17568
Solyc03g116530	2	Lactoylglutathione lyase / glyoxalase I family protein (AHRD V3.3 *** A0A2U1MV65_ARTAN)	AT1G80160	-0.281108	0.271583	0.907602	1.27276	0.879351	0.611992	1.98986	0.494933	-0.137868	0.89802	0.372122	0.0216149
Solyc03g033360	2	Eukaryotic aspartyl protease family protein (AHRD V3.3 *** A0A2U1KXY4_ARTAN)	AT3G51360	0.656654	0.374386	0.769254	1.45408	0.891872	0.607164	0.671065	0.285796	0.269878	0.932849	0.822812	0.332275
Solyc03g025830	2	Myosin heavy chain-related protein (AHRD V3.3 *** Q9C8T4_ARATH)	AT5G52280	0.779062	0.550761	1.05117	1.41143	0.8489	0.570123	0.851007	0.738065	0.452051	1.14928	0.938376	0.421035
Solyc11g069450	2	Senescence regulator S40 (AHRD V3.3 *** A0A200QID2_9MAGN)	AT3G45210	1.27097	1.21345	0.907925	1.42851	1.05071	0.470977	2.14783	1.64865	0.776136	1.32334	1.05872	0.421645
Solyc10g085000	2	Protein kinase domain (AHRD V3.3 *** A0A200R4T5_9MAGN)	AT5G59010	1.16209	1.40492	0.76955	1.10656	1.04896	0.366262	1.07497	1.07406	0.474569	0.833899	1.14091	0.29484
Solyc05g008580	2	CDP-diacylglycerol--serine O-phosphatidyltransferase 1 (AHRD V3.3 *** A0A1U8EJL5_CAPAN)	AT1G15110	0.859853	1.19166	0.0116635	1.11441	1.05776	0.357942	0.553889	0.647007	-0.0198126	0.813758	0.748785	0.150228
Solyc08g069040	2	Peroxidase (AHRD V3.3 *** K4CMC4_SOLLC)		3.05472	3.1615	2.73786	1.13944	1.08464	0.455591	1.66751	1.58517	0.670191	1.72833	2.93537	0.973217
Solyc09g090910	2	auxin-regulated IAA13	AT2G33310	1.42676	2.26036	1.36513	1.06167	1.18809	0.352439	1.1024	1.32914	0.351853	0.66739	1.01283	0.142603
Solyc02g082420	2	RING/U-box superfamily protein (AHRD V3.3 *** A0A2U1LI04_ARTAN)		0.855988	0.73403	-0.219692	1.05063	1.15407	0.41794	0.761632	0.244594	-0.0729009	0.313812	0.297826	0.0240024
Solyc09g082560	2	SUN-like protein 26	AT4G14750	0.828016	1.05958	0.14853	1.11526	1.03736	0.304256	0.860006	0.637578	0.230297	0.783355	0.900764	0.247334
Solyc04g014540	2	Zinc finger protein 3 (AHRD V3.3 *** A0A2G2XAC6_CAPBA)	AT1G66140	0.25947	-0.172752	0.00206785	1.15176	1.00207	0.283847	0.0211001	-0.174744	-0.230848	0.786901	0.227643	-0.0559756
Solyc06g075000	2	MaoC_dehydratas domain-containing protein (AHRD V3.3 *** A0A1Q3B2J7_CEPFO)	AT5G60335	1.33816	0.866821	0.59083	1.04166	0.931799	0.30096	1.41521	0.873105	0.44549	1.10148	0.553722	0.523253
Solyc05g052890	2	Plant/protein (AHRD V3.3 *** Q84WZ5_ARATH)		1.49828	1.52316	1.33554	1.06284	0.93719	0.329799	1.11917	0.94615	0.285847	0.145005	0.340459	-0.189927
Solyc12g006590	2	Zinc finger protein (AHRD V3.3 *** A0A200PQI4_9MAGN)	AT2G26695	1.12033	1.11882	0.563086	1.19731	1.21709	0.282401	1.51014	1.5766	0.38421	1.35186	1.31739	0.301335
Solyc01g103030	2	Major facilitator superfamily protein (AHRD V3.3 *** A0A2U1PWN6_ARTAN)	AT1G59740	0.860805	1.29371	0.376673	1.15499	1.28469	0.163503	-0.136121	0.397941	0.171687	1.0375	1.12911	-0.348124
Solyc06g071320	2	D-ribose-binding periplasmic protein (AHRD V3.3 *** A0A2P5F6E6_TREOI)	AT5G50090	0.646287	1.06271	-0.235531	1.20893	1.13961	0.123636	0.260537	0.399704	0.067595	0.863894	1.65361	0.178607
Solyc06g049050	2	expansin 2	AT2G40610	-0.380909	0.226789	-0.8551	1.2119	1.17887	0.0333105	-0.396457	-0.500436	-0.518512	0.179952	0.542373	-0.112014
Solyc11g005350	2	WAT1-related protein (AHRD V3.3 *** K4D4E8_SOLLC)	AT1G25270	0.0600673	0.63235	1.22312	1.08054	0.766691	0.105344	0.450469	0.522792	-0.0540324	0.502069	0.516429	-0.0412596
Solyc07g007260	2	Metallocarboxypeptidase inhibitor (AHRD V3.3 *-* A0A2G3BXM1_CAPCH)		1.3158	1.3834	0.40328	1.03356	0.742344	0.0679696	0.23403	0.795054	0.135301	0.207151	0.806811	0.478469
Solyc02g087840	2	Leucine zipper, homeobox-associated, Homeodomain-like protein (AHRD V3.3 *** A0A2U1PPL6_ARTAN)	AT5G15150	0.601776	0.906566	0.779172	1.18099	0.795123	0.0703315	0.76832	0.596653	0.460857	0.31862	0.432697	0.065279
Solyc05g013570	2	BTB/POZ domain-containing protein (AHRD V3.3 *** A0A2G2VN16_CAPBA)	AT1G67900	0.443594	0.618899	0.259343	1.03635	0.919283	0.178676	0.514394	0.378799	0.023042	0.487765	0.681632	-0.0745881
Solyc01g008670	2	Cytochrome (AHRD V3.3 *** A0A1U8F0H8_CAPAN)		0.280892	-0.43547	-0.484889	1.06728	0.936139	0.148826	0.227116	0.0067432	0.103791	0.0693485	0.29174	0.205139
Solyc03g117050	2	NOD26-like intrinsic protein 6.1	AT1G80760	0.000797631	0.404777	0.92559	1.05707	0.872388	0.113938	1.05841	0.612947	0.180587	0.678201	0.823041	-0.0564566
Solyc01g096280	2	Cytochrome P450 (AHRD V3.3 *** A0A200Q2S1_9MAGN)	AT2G46660	-0.554954	-0.281459	0.452259	1.21056	0.739707	-0.229792	0.280256	-0.030797	-0.744985	-0.742103	-1.09341	-0.554892
Solyc01g010970	2	Argonaute7	AT1G69440	0.727788	1.28918	0.545686	1.12577	0.775975	-0.16673	0.628046	0.391285	-0.227277	0.550923	0.539896	-0.0465302
Solyc02g082120	2	DNA-3-methyladenine glycosylase I (AHRD V3.3 *** B6TPB7_MAIZE)	AT5G44680	1.1908	0.823882	1.17082	1.46982	1.02311	0.223847	1.07668	0.571893	0.267778	0.510924	0.300984	0.0644753
Solyc01g110907	2	Auxin-responsive protein SAUR20 (AHRD V3.3 *** A0A2G2XY34_CAPAN)		1.3046	1.47383	0.255656	1.43065	0.917152	0.139865	1.48446	0.512241	1.93012	1.76437	0.695122	0.163354
Solyc09g089620	2	AT-hook motif nuclear-localized protein (AHRD V3.3 *** A0A2G3BF72_CAPCH)	AT4G14465	-0.711006	2.74671	1.7664	1.46206	1.03146	-0.00617618	0.0820948	-0.157832	0	0.187162	1.58812	-0.832958
Solyc05g009170	2	Zinc finger protein 8 (AHRD V3.3 *** A0A2G3B627_CAPCH)	AT1G68360	-1.4659	1.00251	-0.87975	1.63706	0.834672	-0.0089985	0.639346	4.31702	0.326086	0.673175	2.33631	-0.634025
Solyc08g078960	2	Oxysterol-binding protein (AHRD V3.3 *** A0A200Q8D8_9MAGN)	AT4G12460	0.0568104	0.129862	-0.0242801	1.13656	0.655373	0.22373	0.222714	0.136443	0.0912595	0.836229	0.381197	0.153026
Solyc06g049030	2	RING/U-box superfamily protein (AHRD V3.3 *** A0A2U1QK74_ARTAN)	AT3G10910	0.445444	0.48909	-0.260752	1.10096	0.670307	0.265928	0.494711	0.247134	-0.210666	0.57826	0.75018	0.000141052
Solyc12g056460	2	MADS-box transcription factor (AHRD V3.3 *** Q1EMR8_PLAMJ)	AT4G22950	-0.247825	0.0141759	-0.363513	1.15482	0.578936	0.306053	-0.308455	0.0105249	-0.380231	0.226945	0.0488417	0.0754634
Solyc04g081020	2	B-box zinc finger protein 24 (AHRD V3.3 *** A0A2G3CQV9_CAPCH)	AT1G75540	-0.986647	-1.09836	-0.304462	1.23362	0.674804	0.404959	-0.632609	-0.633742	-0.227197	-0.133487	-0.0857211	0.232631
Solyc03g046270	2	Protein trichome birefringence-like 19 (AHRD V3.3 *** A0A1U8GSF3_CAPAN)	AT5G15900	0.504977	0.218012	0.116351	1.25759	0.671273	0.437828	0.527055	0.556536	0.545347	0.92781	0.755191	0.431451
Solyc08g063090	2	Fatty acid desaturase (AHRD V3.3 *** A0A2U1LPJ3_ARTAN)		1.06411	0.532531	0.574582	1.19066	0.664403	0.449828	1.00692	0.652571	0.588408	0.792819	0.773163	0.423241
Solyc07g008100	2	histone acetyltransferase (AHRD V3.3 *-* AT4G32295.1)	AT3G24150	0.157762	0.302765	0.0358538	1.22339	0.685374	0.363	0.0513375	-0.172256	-0.0532236	0.181427	0.0979329	-0.15672
Solyc01g088250	2	SUN domain protein3	AT5G13460	0.743603	0.469965	0.837055	1.20708	0.705893	0.354092	0.797394	0.420724	0.327452	0.471666	0.369207	0.132057
Solyc07g052240	2	L-ascorbate oxidase-like protein (AHRD V3.3 *** A0A2G2V9R9_CAPBA)		1.35811	1.25151	0.875577	1.00737	0.723384	0.499567	0.667974	0.546354	0.343141	0.876892	0.698372	0.428139
Solyc01g106690	2	DUF1005 domain-containing protein (AHRD V3.3 *** A0A1Q3BZI1_CEPFO)	AT3G19680	1.12286	1.01663	0.756386	1.01125	0.732385	0.48095	1.38694	0.777394	0.804033	0.910803	1.15565	0.722614
Solyc01g089850	2	cyclinU4_1	AT2G44740	1.16327	0.535819	0.768817	1.03178	0.723323	0.482933	0.691831	0.227441	0.321351	0.437807	0.320113	0.175325
Solyc01g079580	2	Tetratricopeptide repeat (TPR)-like superfamily protein (AHRD V3.3 *** A0A2U1LZR6_ARTAN)	AT2G47440	1.24397	0.719904	1.61438	1.0452	0.686019	0.46542	0.978651	0.703455	0.501448	0.743453	0.509852	0.283093
Solyc07g045180	2	Zinc finger protein CONSTANS-LIKE 9 (AHRD V3.3 *** A0A2G2WC44_CAPBA)	AT5G48250	0.250161	0.282808	0.769844	1.01074	0.667606	0.417987	0.355236	0.309808	0.216647	1.23109	0.669653	0.376568
Solyc02g081270	2	NAC domain-containing protein 53 (AHRD V3.3 *** A0A2G2XFS7_CAPBA)	AT1G65910	0.292361	0.101801	0.0892454	1.03226	0.664804	0.399684	0.188551	-0.20777	0.027016	0.509511	-0.0939416	-0.098883
Solyc08g075680	2	Ribonuclease P protein subunit P38-like protein (AHRD V3.3 *-* AT5G53020.9)	AT3G45900	1.25235	0.791697	0.833012	1.03939	0.636915	0.414308	0.976535	0.418514	0.153759	0.679362	0.252616	0.0343201
Solyc04g071540	2	Sterol 3-beta-glucosyltransferase (AHRD V3.3 *** B6SKE1_MAIZE)	AT1G43620	0.689666	0.564979	0.356401	1.05479	0.570798	0.53889	0.448714	0.348315	0.279217	1.09183	0.765143	0.593683
Solyc05g005790	2	RING-H2 finger protein ATL47-like (AHRD V3.3 *** A0A2I4FLG8_9ROSI)	AT1G23980	0.908397	0.292414	1.22391	1.06955	0.561652	0.361948	0.652166	0.250237	-0.102305	0.642712	0.163483	0.0991822
Solyc02g093750	2	C3H4 type zinc finger protein (DUF23) (AHRD V3.3 *** Q9FM26_ARATH)	AT5G40720	0.37102	0.170641	-0.339074	1.06204	0.57207	0.344082	0.174415	0.698988	0.412247	0.123945	0.014775	0.0200106
Solyc09g059470	2	hypothetical protein (AHRD V3.3 *** AT3G07210.1)	AT3G07210	0.683394	0.559848	1.43288	1.04537	0.616627	0.368289	0.543724	0.128341	0.146019	0.577651	0.415821	0.200906
Solyc08g083230	2	Growth-regulating factor 6 (AHRD V3.3 *** A0A2G3DAB8_CAPCH)	AT4G24150	0.833142	0.371769	0.312676	1.04698	0.556557	0.429188	0.177104	-0.0197414	-0.0567514	0.396283	-0.22366	-0.0245805
Solyc02g067340	2	R2R3MYB transcription factor 96	AT3G28910	0.960261	0.628886	-0.0790584	1.08077	0.594365	0.418639	0.587238	0.553451	0.429761	0.81698	0.649102	0.40378
Solyc01g086920	2	Leucine-rich repeat receptor-like protein (AHRD V3.3 *** H6V789_MALDO)	AT3G12610	1.26478	1.42561	0.551924	1.13122	0.628808	0.436815	0.756246	0.351898	0.302267	0.829994	0.608148	0.553618
Solyc03g112130	2	DUF868 domain-containing protein (AHRD V3.3 *** A0A1Q3BAU9_CEPFO)		0.764836	0.881935	0.299399	1.08742	0.769923	0.332412	0.732241	0.323887	0.263598	0.601884	0.684777	0.215297
Solyc02g086930	2	Homeobox-leucine zipper protein HAT5 (AHRD V3.3 *** A0A2G2XIE8_CAPBA)	AT3G01470	0.195419	0.30297	0.536518	1.13437	0.813823	0.319731	0.482861	0.610841	0.175583	1.10465	1.01838	0.310544
Solyc03g117620	2	Heat shock 70 kDa protein (AHRD V3.3 *-* A0A1U8FVW2_CAPAN)		-0.0968819	-0.716225	0.74912	1.16513	0.812116	0.383969	0.233017	0.466738	0.164774	0.8458	1.05253	0.229621
Solyc02g078180	2	DUF616 domain-containing protein (AHRD V3.3 *** A0A1Q3BIE2_CEPFO)	AT1G28240	0.24219	0.477772	0.119359	1.03598	0.76452	0.397283	0.181712	0.279035	0.249448	0.547377	0.510507	0.199511
Solyc02g038800	2	Plant intracellular Ras-group-related LRR protein (AHRD V3.3 *** A0A2R6RJA8_ACTCH)		0.436713	0.194896	0.498645	1.0938	0.714595	0.368338	0.424482	0.283666	0.308459	0.592942	0.787391	0.391256
Solyc12g044310	2	Protein NRT1/ PTR FAMILY 1.1 (AHRD V3.3 *** A0A2G2WPC3_CAPBA)	AT1G52190	1.20365	1.1973	1.17973	1.01537	0.793979	0.27	0.647831	0.294805	0.218776	0.554665	0.360094	0.241169
Solyc09g090180	2	Protein LIGHT-DEPENDENT SHORT HYPOCOTYLS 6 (AHRD V3.3 *** A0A2G2W1D1_CAPBA)	AT3G23290	1.20101	0.851681	0.917834	1.0083	0.901641	0.484124	0.750877	0.651879	0.485408	0.880518	0.406332	0.432916
Solyc02g084390	2	Kinesin-like protein (AHRD V3.3 *** A0A2G3AA92_CAPAN)	AT3G51150	0.900053	0.635568	0.626585	1.01288	0.878123	0.417837	0.575587	0.426152	0.384767	0.567204	0.570663	0.129694
Solyc07g006320	2	auxin canalization protein (DUF828) (AHRD V3.3 *** AT5G57770.2)	AT5G57770	1.02831	1.20338	0.638215	1.08402	0.529268	0.261221	0.963818	0.212674	-0.025286	0.586898	0.433494	0.395435
Solyc02g083670	2	Histidine kinase 1 (AHRD V3.3 *** A0A2G3AA52_CAPAN)	AT2G17820	0.223447	-0.0074555	0.607752	1.0357	0.505794	0.246295	0.431616	0.304801	0.251406	0.744217	0.361228	-0.0854506
Solyc05g010640	2	RING-type E3 ubiquitin transferase (AHRD V3.3 *-* A0A2U1PSN8_ARTAN)		-0.491783	0.604464	0.174873	1.07016	0.488211	0.336802	0.419614	-0.600011	-0.0726806	0.0733812	0.273451	0.158608
Solyc04g071360	2	Trihelix transcription factor GTL1 (AHRD V3.3 *** A0A2G2WZ78_CAPBA)	AT1G76880	0.640185	0.408172	-0.141707	1.02588	0.483352	0.312475	0.953164	0.291639	0.125665	0.736155	0.501251	0.352319
Solyc01g100310	2	DUF1645 family protein (AHRD V3.3 *-* G7I9G3_MEDTR)	AT3G62630	0.297691	0.503132	0.146159	1.19273	0.455199	0.259189	0.204295	0.0511135	0.000513628	0.358786	-0.108803	0.0474027
Solyc06g062600	2	Glucose-methanol-choline (GMC) oxidoreductase family protein (AHRD V3.3 *** A0A2U1MMK8_ARTAN)	AT1G72970	0.840259	0.590645	0.0890855	1.03011	0.389562	0.231593	0.571424	0.399278	0.234354	0.314676	0.226301	0.255866
Solyc01g102720	2	Polyketide cyclase/dehydrase and lipid transport superfamily protein (AHRD V3.3 *** A0A2U1QGT1_ARTAN)	AT5G49800	1.26033	0.938993	0.750943	1.03883	0.40645	0.233199	0.900717	0.244917	0.266438	1.4333	0.830992	0.381442
Solyc07g041340	2	protein ELF4-LIKE 4-like (AHRD V3.3 *** A0A2I4GKV3_9ROSI)	AT2G06255	0.0330651	-0.052075	-0.423367	1.06059	0.414449	0.223489	0.255112	-0.0779799	-0.174272	0.755205	0.148194	-0.179552
Solyc07g056170	2	Subtilisin-like protease (AHRD V3.3 *** A0A2G3C254_CAPCH)	AT2G04160	0.633869	0.265597	-0.0584797	1.03386	0.339629	0.259106	0.703445	0.139599	0.13959	1.39918	0.525528	0.403831
Solyc06g060510	2	DUF1191 domain-containing protein (AHRD V3.3 *-* A0A1Q3BAW9_CEPFO)		0.67696	0.18684	-0.175171	1.16091	0.606939	0.0404043	0.246439	-0.0541559	-0.0298988	0.42185	0.537176	0.748021
Solyc02g063355	2	Calcium-dependent lipid-binding (CaLB domain) family protein (AHRD V3.3 *** A0A2U1LMA8_ARTAN)		-0.493343	0.114633	0.133713	1.18662	0.568243	0.117459	0.0129405	-0.243847	0.601166	0.345604	1.66574	0.662525
Solyc08g080320	2	BAG family molecular chaperone regulator 2 (AHRD V3.3 *** A0A1J3K248_NOCCA)	AT5G52060	0.323225	0.188002	-0.0305098	1.12681	0.484174	0.0809047	0.123694	0.0118819	-0.218133	0.734794	0.42078	0.132341
Solyc04g076220	2	AT-hook motif nuclear-localized protein (AHRD V3.3 *** A0A1U8GD78_CAPAN)	AT5G49700	0.622796	0.748644	-0.246332	1.02037	0.592585	0.0754707	0.678065	0.631024	-0.115894	0.893574	0.910006	-0.184508
Solyc12g006020	2	Receptor protein kinase, putative (AHRD V3.3 *** B9SKP2_RICCO)		-0.05343	0.170433	0.541699	1.10369	0.484227	0.393715	0.397308	0.17812	0.305457	0.434432	0.184714	0.162473
Solyc07g048110	2	ERD (Early-responsive to dehydration stress) family protein (AHRD V3.3 *** A0A2U1NVV9_ARTAN)	AT3G21620	0.879506	-0.0710034	0.561211	1.10695	0.451298	0.379729	0.301592	0.0829574	-0.109647	0.411644	0.13249	-0.0249554
Solyc11g072030	2	Lipid-transfer protein (AHRD V3.3 *** B6TD92_MAIZE)	AT3G43720	0.676634	0.749357	-0.0890675	1.0839	0.403198	0.407768	0.183888	0.184781	0.172457	0.424034	0.479863	0.20937
Solyc10g083170	2	NAD(P)-binding Rossmann-fold superfamily protein (AHRD V3.3 *** A0A2U1QER6_ARTAN),Pfam:PF13561		1.83249	1.55025	0.389195	1.22411	0.46957	0.479374	0.740288	0.512826	0.454151	0.574539	0.505217	0.430707
Solyc03g115850	2	NAC domain-containing protein (AHRD V3.3 *** A0A2G3CZC4_CAPCH)	AT5G61430	0.835101	0.1345	0.906222	1.2581	0.271285	0.437305	-0.107564	0.43263	0.357458	-0.804287	-0.364427	-0.0919118
Solyc11g069020	2	Disease resistance protein (AHRD V3.3 *** A0A2U1N8H9_ARTAN)		0.271554	0.193592	-0.0442019	1.07792	0.365815	0.702588	0.522602	0.274568	0.361521	-0.0565825	-0.0322528	-0.0881111
Solyc06g084070	2	auxin-regulated IAA2	AT3G23030	2.50825	3.28834	0.896793	2.65593	1.23927	0.657436	1.22086	1.56529	0.597878	1.44658	1.17736	0.23446
Solyc02g083720	2	MLO-like protein (AHRD V3.3 *** K4BAP0_SOLLC)		1.08719	1.83046	0.0222343	2.53327	1.36134	0.498988	0.760621	0.952737	0.116013	0.830191	1.05248	0.102835
Solyc02g083120	2	DUF241 domain-containing protein (AHRD V3.3 *** A0A1Q3CEB1_CEPFO)	AT4G35720	3.48328	3.47927	1.16795	2.88496	1.3896	0.762781	3.71263	3.6175	1.71107	2.07992	1.0628	0.289882
Solyc03g006880	2	gibberellin 20-oxidase-1	AT4G25420	1.06333	1.63584	0.390117	2.86234	1.6579	0.189713	0.492411	0.621276	0.357457	2.37077	2.5591	1.03892
Solyc06g051940	2	Protein phosphatase 2C (AHRD V3.3 *** A0A2U1KYU0_ARTAN)		3.77745	3.33778	1.03379	2.1285	1.22383	-0.191317	2.36665	2.22878	0.0901806	0.462288	0.256718	-0.144625
Solyc01g007800	2	ovate family protein 2	AT2G36026	0.980675	0.540101	-0.0952273	2.23398	1.18401	-0.21737	-0.122787	-0.315154	-0.31725	0.407885	0.21177	0.0849174
Solyc05g010270	2	hypothetical protein (AHRD V3.3 --* AT5G38790.1)		1.7127	0.503102	1.82893	2.46777	0.839471	-0.401546	-0.809996	0.840473	1.60604	0.785064	0.724834	-0.0540306
Solyc12g010800	2	Basic-leucine zipper (BZIP) transcription factor family protein (AHRD V3.3 *** A0A1I9LST2_ARATH)	AT2G42380	2.31849	2.3784	1.14028	2.7046	1.82119	1.1005	1.5642	1.23435	0.496508	2.43293	1.95533	0.704005
Solyc04g074167	2	classical arabinogalactan protein 26-like (AHRD V3.3 -** XP_011090863.1)		2.35052	1.54646	1.62873	2.62303	1.67632	1.13914	1.91355	0.841628	0.682384	1.57789	0.895724	0.211849
Solyc08g079080	2	Lycopersicon esculentum invertase 9	AT1G12240	1.8326	1.7631	1.96758	2.6658	1.87572	1.32116	1.52834	1.10236	0.368954	1.7001	1.74622	1.33041
Solyc04g081870	2	Expansin A11	AT1G20190	1.71507	1.99022	0.449659	2.41571	1.8325	1.17437	1.41036	0.990742	0.734173	1.55282	1.23233	1.04299
Solyc04g049920	2	RNA-binding (RRM/RBD/RNP motifs) family protein (AHRD V3.3 *** A0A2U1QNE1_ARTAN)	AT3G54770	1.43447	1.36997	2.06225	2.4559	1.88035	1.10703	1.73754	1.15337	0.692171	1.5297	1.28354	0.885134
Solyc06g069640	2	dCTP pyrophosphatase 1 (AHRD V3.3 *** A0A1U8FHZ8_CAPAN)		1.44902	0.582327	0.910246	2.9536	1.84187	1.05892	2.25592	0.957622	0.886772	1.70308	1.0866	0.303634
Solyc09g092520	2	xyloglucan endotransglycosylase	AT3G23730	1.8624	0.806799	1.98632	2.58773	1.64672	1.84531	1.49672	0.864661	0.788631	2.41559	2.13999	1.4363
Solyc09g010960	2	WRKY transcription factor 49	AT5G43290	1.55092	0.932712	-0.140175	2.43941	1.52324	1.4862	-0.781322	-0.72178	-0.360104	0.0223247	-0.0148879	0.321054
Solyc10g047530	2	Phototropic-responsive NPH3 family protein (AHRD V3.3 *** A0A2U1PJR6_ARTAN)	AT5G64330	2.53148	1.64278	0.984483	2.96424	1.49409	1.56005	1.05256	0.753902	0.0564615	1.48861	1.0974	0.674596
Solyc04g082270	2	DUF241 domain-containing protein (AHRD V3.3 *** A0A1Q3B6H2_CEPFO)	AT1G76240	1.69237	1.31176	1.57749	2.42293	2.1797	1.33426	0.847129	0.774446	0.416081	1.07113	0.767679	0.462562
Solyc02g083040	2	DUF241 domain-containing protein (AHRD V3.3 *** A0A1Q3CEB1_CEPFO)	AT4G35690	1.31873	2.26949	1.04619	2.40993	2.0228	1.2708	1.87745	2.95102	2.29508	0.330969	0.395685	0.191546
Solyc01g111010	2	X-intrinsic protein 1.6		0.601416	1.66767	0.490146	2.29483	1.9982	1.4101	1.05058	1.52956	0.172234	1.96151	2.00637	0.746886
Solyc07g056400	2	Serine/threonine-protein kinase WAG2 (AHRD V3.3 *** A0A2G2Z4Q4_CAPAN)	AT3G14370	2.27458	2.42583	1.43127	2.5825	2.15609	1.55194	1.0152	1.06748	0.958835	0.808996	0.896502	0.432465
Solyc01g110940	2	Auxin-responsive protein SAUR20 (AHRD V3.3 *** A0A2G2XY34_CAPAN)	AT4G38840	1.17088	1.87182	0.282244	2.40109	2.18427	1.55297	0.697627	0.439072	0.20407	1.91495	1.90679	1.26638
Solyc10g086390	2	Short-chain dehydrogenase TIC 32, chloroplastic (AHRD V3.3 *** A0A1U8E748_CAPAN)	AT5G02540	-0.0356831	-0.160239	-0.565621	2.29999	2.29074	1.2684	-0.180236	-0.181229	-0.387513	1.5706	1.80255	1.58296
Solyc02g077590	2	Homeobox-leucine zipper-like protein (AHRD V3.3 *-* Q3HRT1_PICGL)		4.22182	4.67445	2.89276	2.22081	2.35746	1.12376	3.76619	3.09361	2.74981	3.45705	2.9575	1.29312
Solyc02g066970	2	hypothetical protein (AHRD V3.3 *-* AT3G29370.1)	AT5G39240	4.74861	4.85664	2.63431	2.53714	2.43748	1.14597	1.1972	1.28167	0.195468	1.36748	1.27818	0.207728
Solyc06g008580	2	auxin-regulated IAA22	AT1G04240	2.65045	3.5165	1.0619	2.02087	2.58825	1.70706	1.86133	2.5623	1.04166	3.26247	2.94602	1.83602
Solyc01g110980	2	Auxin-responsive protein SAUR20 (AHRD V3.3 *** A0A2G2XY34_CAPAN)		0.708275	3.51839	0.0670046	2.37874	2.53085	1.73392	1.60238	1.39951	-0.621402	2.32026	2.86586	1.5391
Solyc04g052980	2	Auxin-responsive protein SAUR65 (AHRD V3.3 *** A0A2G2Y5L8_CAPAN)		2.08367	2.48782	-0.227647	2.10481	2.0737	2.13904	0.262912	0.561968	0.612375	1.3731	2.62302	0.642865
Solyc04g005800	2	Homeobox-leucine zipper protein HOX16 (AHRD V3.3 *** A0A1U8EXU3_CAPAN)	AT1G27045	2.22066	1.99257	1.0746	1.91463	2.13867	2.32514	2.39226	1.77564	1.4881	2.23218	1.6253	1.94477
Solyc06g054310	2	Fantastic four-like protein (AHRD V3.3 *** A0A2K3NF15_TRIPR)	AT3G06020	0.253507	0.429357	1.63941	1.90078	2.3118	2.08411	0.183326	0.985322	1.19209	0.688533	2.34488	0.957376
Solyc12g011030	2	xyloglucan endotransglucosylase-hydrolase 9		2.56278	1.87217	1.88586	2.5807	1.8635	2.21405	1.55106	2.54641	2.31373	1.37888	3.03389	1.5
Solyc04g053010	2	Auxin-responsive protein SAUR65 (AHRD V3.3 *** A0A2G2Y5L8_CAPAN)		1.47288	1.65462	0.715795	1.81885	1.56174	2.04002	1.31228	2.02817	1.1961	1.64999	1.60865	1.37009
Solyc03g097170	2	NAD(P)-binding Rossmann-fold superfamily protein (AHRD V3.3 *** A0A2U1LGD5_ARTAN)	AT2G23910	1.2417	0.700643	1.24163	2.10795	1.22739	1.84045	1.09305	0.846667	0.590245	1.45103	0.915558	0.717852
Solyc01g110680	2	Small auxin up-regulated RNA12	AT4G38840	1.08251	1.12758	-0.0171334	2.00185	1.62776	1.67503	0.66943	0.863074	0.633808	1.55434	0.98418	0.601304
Solyc01g110580	2	Small auxin up-regulated RNA5		1.61048	0.76014	0.505273	1.9514	1.57269	1.86029	0.78468	0.130629	0.320581	1.72762	0.825831	0.922078
Solyc06g005610	2	ROTUNDIFOLIA like 2 (AHRD V3.3 --* AT2G29125.1)	AT2G29125	1.06695	0.914804	0.368334	2.05913	1.84438	1.70854	0.958806	0.319475	0.393715	1.31689	0.664606	0.596307
Solyc05g025985	2	Auxin responsive SAUR protein (AHRD V3.3 *** A0A2U1PXP1_ARTAN)		3.69447	5.87775	0.0942636	2.15675	1.73829	1.75694	-1.11182	4.32903	-0.593648	1.77836	1.44299	1.29719
Solyc06g065920	2	Protein phosphatase 2C (AHRD V3.3 *** A0A2U1PJM7_ARTAN)	AT3G17090	0.58521	1.08763	0.0445236	2.01247	1.81141	0.615213	0.0823376	-0.116444	0.0406848	0.658021	1.14756	0.266167
Solyc02g063250	2	Peptide methionine sulfoxide reductase MsrA (AHRD V3.3 *** A0A1D8JN47_9ENTR)		1.48039	1.06505	0.393106	1.92568	1.66621	0.499499	0.0653755	1.08697	1.67965	0.479505	2.92304	1.04886
Solyc12g099580	2	WAT1-related protein (AHRD V3.3 *** K4DHX9_SOLLC)	AT4G01440	0.338338	-0.335915	0.675178	1.88573	2.08446	0.531046	1.20271	0.260952	0.18164	1.07105	0.909992	0.110445
Solyc07g061890	2	Unknown protein		2.20595	2.28304	1.09423	2.13836	1.87639	0.260416	1.68698	2.26776	0.287301	0.989316	1.8979	0.916347
Solyc07g049550	2	1-aminocyclopropane-1-carboxylate oxidase 2 (AHRD V3.3 *** Q7Y257_BETPN)		0.905857	2.06995	1.30087	1.86561	1.93538	0.212681	0.950586	0.884574	0.087833	0.720068	1.49056	0.14058
Solyc10g005210	2	DNA-3-methyladenine glycosylase I (AHRD V3.3 *** B6TPB7_MAIZE)	AT5G44680	0.863762	0.401034	0.994677	2.39751	1.58509	0.664885	0.892335	-0.123011	0.267524	0.207786	0.299833	-0.144715
Solyc04g050010	2	LOB domain-containing protein (AHRD V3.3 *** A0A2K3PP50_TRIPR)	AT2G28500	0.756711	0.440157	1.72696	2.42472	1.62025	0.437123	1.61609	0.468773	0.549757	1.52503	2.03676	1.02941
Solyc11g013450	2	hypothetical protein (AHRD V3.3 *** AT1G21830.1)	AT1G21830	2.84488	1.65501	0.745697	2.16418	1.55085	0.546805	1.71296	0.507747	0.280681	2.20859	0.425315	0.0808482
Solyc12g005310	2	Auxin-responsive GH3 family protein (AHRD V3.3 *** A0A2U1LNK3_ARTAN)	AT5G54510	3.64204	4.78242	1.10124	2.27149	2.1362	0.506374	2.78744	3.4375	1.10598	1.50893	1.90839	-0.226536
Solyc01g096410	2	Phosphatidylinositol 4-phosphate 5-kinase (AHRD V3.3 *** K4B029_SOLLC)	AT3G07960	1.65648	2.72228	-0.127206	2.40633	2.12113	0.393606	0.352341	0.924048	-0.00317706	0.368107	0.543278	-0.119235
Solyc09g082620	2	EPIDERMAL PATTERNING FACTOR-like protein 6 (AHRD V3.3 *** A0A2G2ZV72_CAPAN)	AT4G14723	2.09737	2.07406	0.310613	2.43081	1.87576	0.723802	1.07785	0.952932	0.0489227	2.10613	0.517768	0.0824912
Solyc01g110903	2	Auxin-responsive protein SAUR20 (AHRD V3.3 *** A0A2G2XY34_CAPAN)		1.05392	1.42773	0.561822	2.40901	1.94045	0.621374	1.38084	0.714857	0.362254	2.07911	2.20982	0.0504263
Solyc01g110900	2	SAUR-like auxin-responsive protein family (AHRD V3.3 *** Q9SW57_ARATH)	AT4G34770	1.14253	0.667521	0.829085	2.65337	2.23595	0.749779	2.17586	1.2068	0.458374	2.01165	1.98672	0.773091
Solyc07g006310	2	transcription factor IBH1-like (AHRD V3.3 *-* A0A2I4FVW6_9ROSI)		2.11348	2.6827	0.990653	2.35702	2.62145	0.674998	1.94873	0.765528	0.16684	1.2822	0.548281	0.611439
Solyc07g007270	2	Unknown protein		2.63406	3.77459	0.63401	2.01295	1.913	1.44683	1.42539	1.77352	0.325737	2.08779	2.68089	1.05497
Solyc06g083480	2	NAD(P)-binding Rossmann-fold superfamily protein (AHRD V3.3 *** A0A1P8AYK7_ARATH)		1.88294	1.83539	0.907739	2.01204	1.83439	1.38844	0.499916	0.322804	0.100076	0.868526	0.620584	0.823004
Solyc09g061250	2	BTB/POZ domain-containing protein (AHRD V3.3 *** A0A2G2Z754_CAPAN)	AT5G48800	1.731	1.68115	1.15938	1.67391	1.65541	1.35896	1.50834	1.60735	1.00358	1.56609	1.577	1.14824
Solyc09g065850	2	auxin-regulated IAA3	AT5G43700	0.807716	2.04932	0.712497	1.74142	2.16914	1.55057	0.882972	2.02388	0.841939	1.62453	1.94367	0.920486
Solyc06g074550	2	Unknown protein		0.511697	0.522932	0.59527	1.829	1.82975	1.11813	0.742919	0.928522	0.0483239	0.71512	0.956165	0.788956
Solyc02g082150	2	BnaCnng18720D protein (AHRD V3.3 *** A0A078IGP5_BRANA)	AT5G44660	2.0249	1.90726	1.74978	1.73709	2.04139	1.09242	2.13604	1.94045	1.18632	1.40578	1.05751	0.214814
Solyc08g067310	2	Non-specific serine/threonine protein kinase (AHRD V3.3 *** A0A2G2W7U9_CAPBA)	AT5G25110	0.845485	0.59558	0.961475	2.08549	2.00146	0.924619	0.93199	1.07716	0.762951	1.15928	1.59298	0.69842
Solyc08g080150	2	TCP transcription factor 20		1.52412	1.10326	0.289166	1.70546	1.83669	0.850981	0.858273	0.35905	0.0463018	1.16504	0.183353	0.232504
Solyc05g045670	2	Glucose-6-phosphate/phosphate-translocator (AHRD V3.3 *** O64911_SOLTU)	AT1G61800	0.700985	1.1329	0.724409	1.67653	1.70983	0.735968	0.542891	-0.130802	0.0786649	0.374014	-0.0128669	-0.144156
Solyc03g113850	2	Transducin/WD40 repeat-like superfamily protein (AHRD V3.3 *** A0A2U1QGB4_ARTAN)	AT5G50120	1.57733	0.719688	2.59208	1.89385	1.72697	0.977886	0.377172	0.116974	-0.128618	0.607147	1.35356	0.46546
Solyc02g089030	2	LONGIFOLIA protein (AHRD V3.3 *-* A8MQH9_ARATH)		1.47728	2.05173	0.923908	1.96562	1.68862	0.828424	1.32507	0.750631	0.243669	1.08932	0.859437	0.155804
Solyc10g076500	2	receptor-like protein 12 (AHRD V3.3 *-* A0A1S4CLL9_TOBAC)		0.449041	1.3037	1.68901	2.40444	0.85392	1.74367	0.726974	0.969203	2.94747	1.60669	1.88102	0.0645671
Solyc07g054470	2	hypothetical protein (AHRD V3.3 *** AT1G52855.1)	AT1G52855	0.646177	0.689985	-0.264566	2.5605	1.10308	2.44452	0.647933	0.438056	0.25028	1.25169	0.694134	1.32796
Solyc02g081180	2	RING/U-box superfamily protein (AHRD V3.3 *** Q5XV87_ARATH)	AT4G03965	0.58733	0.809009	1.24294	2.83739	0.0906238	1.50975	-0.0352447	-0.208562	0.0539534	-0.436232	0.225775	0.0679157
Solyc08g075550	2	alternative oxidase 1b		-0.626547	-0.431159	-0.271664	2.86658	0.44055	3.38734	-0.0516514	0.368667	0.0632826	0.884421	0.839794	0.38758
Solyc08g078300	2	Homeobox-leucine zipper protein HAT4 (AHRD V3.3 *** A0A2G2XL32_CAPBA)	AT4G16780	4.06902	3.89037	1.7375	3.88082	3.16615	1.98383	3.20845	2.59723	1.4502	3.34625	2.11232	1.44724
Solyc06g060830	2	Homeobox-leucine zipper protein HAT2 (AHRD V3.3 *** A0A2G2WJU4_CAPBA)	AT4G16780	3.96741	3.9731	2.65508	3.54003	3.30304	2.28839	4.22861	3.44396	2.29443	2.82979	2.13592	1.66386
Solyc01g110660	2	Auxin-responsive protein SAUR21 (AHRD V3.3 *** A0A2G2XNG0_CAPBA)	AT2G21210	2.05494	2.14817	0.539532	4.06208	3.16317	2.64048	2.21289	1.51555	0.754115	2.7813	2.16399	1.28913
Solyc10g150149	2	transmembrane protein (AHRD V3.3 --* AT5G03120.2)	AT5G03120	1.72441	1.74332	1.11204	4.6928	3.37149	2.25418	1.35855	1.81825	1.06683	1.32801	1.52796	0.8577
Solyc11g051123	2	Unknown protein		6.10704	5.14015	2.71632	3.44525	3.94781	1.27517	5.02819	4.14592	2.4634	2.78917	1.26189	-0.234806
Solyc08g005960	2	Bifunctional inhibitor/lipid-transfer protein/seed storage 2S albumin superfamily protein (AHRD V3.3 *** A0A2U1PU47_ARTAN)	AT2G45180	0.453576	0.386767	0.066244	3.09649	2.63315	2.26593	0.474885	0.475362	0.5028	1.69751	2.17965	1.98562
Solyc01g110670	2	Auxin-responsive protein SAUR21 (AHRD V3.3 *** A0A2G3BWF1_CAPCH)	AT2G21210	1.97697	2.21164	0.808123	3.01712	2.36482	2.18835	1.43726	1.06389	0.666693	1.98474	1.41344	1.18851
Solyc03g112240	2	Unknown protein	AT5G50175	2.47581	2.58431	1.62641	3.07368	2.7747	1.95739	1.43038	1.6964	1.15183	2.25306	2.57131	1.96357
Solyc11g011630	2	Auxin-responsive protein SAUR65 (AHRD V3.3 *** A0A2G2Y5L8_CAPAN)	AT1G29460	2.70552	3.16999	0.289022	2.92681	2.45425	1.56195	1.55443	0.698801	0.61995	1.9188	1.8588	0.770391
Solyc05g053410	2	phytochrome B2	AT2G18790	3.907	3.74991	2.75251	2.71502	2.45364	1.79292	2.8717	2.43019	1.62119	2.14838	1.83066	1.12973
Solyc02g087860	2	Transcription factor PRE5 (AHRD V3.3 *** A0A1U8FQB1_CAPAN)	AT5G39860	0.75828	0.71928	-0.230621	2.96662	2.08437	1.61988	-0.0873638	-0.0182362	-0.413282	0.81201	1.05395	0.0905085
Solyc02g067700	2	RING/U-box superfamily protein (AHRD V3.3 *-* A0A2U1LDD8_ARTAN)		1.89073	2.27533	1.45569	3.11506	1.98763	1.39943	1.66965	1.40267	0.971565	1.44194	1.42077	0.405725
Solyc02g091990	2	1-aminocyclopropane-1-carboxylate synthase 3	AT4G37770	4.11375	6.61272	3.19473	3.54269	2.25631	1.8741	2.41125	2.99173	1.44086	3.6535	6.02223	1.16964
Solyc08g021820	2	auxin-regulated IAA29	AT4G32280	2.79145	3.12451	0.878999	3.26838	2.89939	1.16989	2.67076	3.06902	0.990375	2.7991	3.23528	0.974703
Solyc06g008590	2	auxin-regulated IAA17	AT3G04730	2.69778	3.422	1.25732	3.01075	2.81709	1.46246	2.80783	2.97506	1.21352	3.55781	3.52973	1.80785
Solyc05g007210	2	Transcription factor PRE4 (AHRD V3.3 *** A0A2G2VLX3_CAPBA)	AT1G26945	1.35429	2.73865	0.167599	3.51898	2.8965	1.5876	0.304663	0.986574	-0.201468	0.942706	0.976146	0.0795605
Solyc02g089350	2	Gibberellin regulated protein (AHRD V3.3 *** A0A2U1PE48_ARTAN)		3.36206	3.20755	2.31029	3.77699	2.77389	1.77272	2.36434	1.7723	0.960089	2.57045	1.81323	0.770239
Solyc09g064160	2	YUC5 Flavin-containing monooxygenase (AHRD V3.3 *** A0A2G3BKF8_CAPCH)	AT5G43890	1.36523	2.6716	-0.570956	3.70108	2.13997	2.41335	1.17857	1.64393	0.441506	1.94978	1.27629	0.143035
Solyc03g120380	2	auxin-regulated IAA19	AT3G15540	0.668935	1.99431	-0.251833	3.34905	2.15963	2.56409	0.705877	1.40496	0.252111	1.22932	2.19908	1.06623
Solyc01g090460	2	HD-ZIP	AT2G44910	2.97457	2.53805	2.43947	2.7887	2.69851	2.70662	1.73461	1.15212	1.26474	1.85677	1.0797	1.46277
Solyc04g080820	2	cytokinin oxidase4		4.17488	3.34488	3.58879	3.27099	2.24743	0.6366	2.74356	2.86093	1.2162	2.29646	0.915565	0.251339
Solyc04g007690	2	SlPIN3	AT1G70940	2.20203	2.3839	0.634903	3.47167	2.90608	0.810388	1.67813	1.40743	0.28419	2.50855	1.67897	0.473657
Solyc07g066180	2	P-loop containing nucleoside triphosphate hydrolases superfamily protein (AHRD V3.3 *** AT5G56220.2)	AT5G56220	1.57425	2.8595	2.48091	3.58482	2.51632	-0.108616	2.56093	1.83979	0.0816437	1.32128	0.809104	-0.0329153
Solyc11g065530	2	Alpha/beta-Hydrolases superfamily protein (AHRD V3.3 *** A0A2U1P0Y5_ARTAN)	AT1G51440	0.762502	0.407673	-0.116896	1.36277	1.03367	-0.77116	0.09953	0.348744	0.548161	0.236999	-0.303698	0.293939
Solyc04g072037	2	LRR receptor-like kinase (AHRD V3.3 *** A0A072VNN3_MEDTR)		0.832496	0.745025	-0.47569	1.03634	0.422095	-0.745529	0.785267	0.595002	0.0695743	0.875397	0.550301	-0.283646
Solyc09g091615	2	F-box/kelch-repeat protein At3g06240-like (AHRD V3.3 *-* XP_004247950.1)		1.69171	0.335447	-1.16239	2.1591	0	-1.60185	0.101457	-1.15469	-0.819526	0.858949	1.62783	1.78511
Solyc07g041720	2	Germin-like protein (AHRD V3.3 *** S8E4K0_9LAMI)		0.370273	0.38895	-0.24145	1.12083	0.119315	0.154221	0.160377	0.18412	0.15493	0.361286	0.55138	0.475175
Solyc04g078740	2	Subtilisin-like protease-like protein (AHRD V3.3 *** A0A2K3MUK4_TRIPR)		0.440477	0.294034	0.580653	1.09803	0.123083	0.0612486	0.623822	0.247663	0.278547	1.00588	0.919481	0.266342
Solyc08g076790	2	NAD(P)-binding Rossmann-fold superfamily protein (AHRD V3.3 *** A0A2U1LGD5_ARTAN)	AT2G23910	0.0714223	-0.32194	-0.0552114	1.23383	0.223995	0.0793428	0.00693868	-0.342838	-0.0725581	-0.0279141	-0.119644	-0.236129
Solyc01g096880	2	Major facilitator superfamily protein (AHRD V3.3 *** A0A1P8AZ04_ARATH)	AT2G26690	0.472914	0.337795	0.725131	1.01788	0.299594	0.0392604	0.931499	0.483645	0.351801	0.799624	0.853545	0.291185
Solyc06g069460	2	TCP transcription factor 6	AT5G60970	0.263767	-0.107678	0.238523	1.14296	0.0845794	-0.151713	0.515345	-0.0764372	0.288886	0.311923	0.0193601	0.0603226
Solyc09g014350	2	Glycerol-3-phosphate acyltransferase, expressed (AHRD V3.3 *** D8L9N9_WHEAT)	AT2G38110	1.26133	0.963623	0.0172705	1.12104	0.295687	-0.150888	0.76092	0.204549	0.180773	-0.0346461	-0.0073173	0.182943
Solyc06g060760	2	tonoplast intrinsic protein 2.3	AT4G17340	-0.0623924	0.476566	0.307703	1.16103	0.256895	-0.136138	0.127296	-0.00640589	0.180146	0.100992	-0.0494502	0.0795203
Solyc04g063245	2	Cytochrome (AHRD V3.3 *** A0A1U8F0H8_CAPAN)		0.500376	0.447152	-0.233074	1.10854	0.279222	-0.207841	0.368312	0.288544	0.243347	0.329449	0.795869	0.413533
Solyc09g092560	2	Cytochrome (AHRD V3.3 *** A0A2G2W281_CAPBA)	AT4G31500	0.0507331	-0.0613761	-0.590094	1.11245	0.351537	-0.311748	0.165442	-0.128464	0.0887655	-0.0737942	0.0272651	-0.0518925
Solyc03g034000	2	bHLH transcription factor 020	AT4G36540	-0.398794	-0.097805	-0.0373953	1.29102	0.521052	-0.158604	0.0730922	-0.0626349	0.178626	0.387409	-0.0382138	0.122848
Solyc01g109860	2	Sec14p-like phosphatidylinositol transfer family protein (AHRD V3.3 *** A0A2U1QM07_ARTAN)	AT4G36490	0.329198	0.203689	0.194795	1.2178	0.392703	-0.197177	0.0535091	0.258013	0.236383	-0.148283	-0.0924933	-0.233286
Solyc05g055400	2	Cytochrome P450 (AHRD V3.3 *** A0A200Q2G7_9MAGN)	AT5G04660	1.36626	1.6857	0.302163	1.39531	0.347867	0.0425708	0.740997	0.486153	0.324105	0.140276	0.0352785	0.2204
Solyc01g094750	2	Cytochrome P450 (AHRD V3.3 *** A0A2U1NG86_ARTAN)	AT2G45970	0.534575	0.465358	-0.375881	1.35776	0.347493	0.178801	0.273358	-7.68215e-06	0.0403915	0.346113	0.128831	0.194359
Solyc02g084950	2	S-adenosyl-L-methionine-dependent methyltransferases superfamily protein (AHRD V3.3 *** A0A2U1KPI6_ARTAN)	AT4G36470	0.261549	-0.143247	0.788981	1.3922	0.492919	0.146772	0.983626	0.135174	-0.0977181	1.207	-0.145363	-0.300228
Solyc08g078040	2	FAD/NAD(P)-binding oxidoreductase family protein (AHRD V3.3 *** A0A2U1Q205_ARTAN)	AT2G29720	0.473682	0.0858299	0.243019	1.41892	0.151405	0.0969764	0.471821	0.897438	0.445316	0.223088	0.370604	-0.174142
Solyc10g051130	2	Protein DETOXIFICATION (AHRD V3.3 *** A0A200R7E8_9MAGN)		0.140557	-0.911976	-0.287381	1.1794	-0.2852	-0.0733525	-0.185324	-0.439228	0.054469	0.0756582	-0.10705	-0.377072
Solyc02g070280	2	Cationic amino acid transporter (AHRD V3.3 *** S8D7Y4_9LAMI)	AT4G21120	0.574163	0.417015	0.549951	1.51479	-0.139582	-0.23628	0.434282	0.686952	0.484983	0.806719	0.0988321	-0.000954146
Solyc02g077920	2	Colorless non-ripening	AT2G33810	1.41465	0.539622	1.11181	1.08963	-0.0393528	0.412023	0.835135	0.427364	0.493125	0.382048	-0.363244	-0.382623
Solyc01g088400	2	ECERIFERUM 1	AT1G02205	0.507688	0.555937	0.279453	1.02711	-0.0581576	0.171766	0.0506069	-0.211718	-0.0816603	0.32104	-0.00839876	0.19014
Solyc05g008950	2	Protein kinase family protein (AHRD V3.3 *-* A0A1P8BDK9_ARATH)		0.305718	0.110387	-0.0903085	1.46754	-0.254001	0.627334	0.484326	0.34517	0.45408	2.11155	0.736725	1.41222
Solyc04g077830	2	tetratricopeptide repeat protein 7B (AHRD V3.3 *** A0A2I4H060_9ROSI)	AT1G27460	1.0548	0.78571	0.615058	1.58648	2.42027	-1.69798	0.920495	0.5715	0.188484	1.29268	0.527443	-0.143337
Solyc04g005660	2	transcription factor PRE6-like (AHRD V3.3 *** A0A2I4HLH0_9ROSI)	AT1G26945	1.79152	2.54766	-0.399082	6.31178	2.35455	-0.441779	0.737873	0.084785	-0.264796	2.48409	2.80826	-0.292955
Solyc03g006830	2	MADS-box transcription factor (AHRD V3.3 *** Q1EMR8_PLAMJ)	AT2G45660	3.40535	0.0852091	-0.179519	5.38453	0.176748	-1.25549	2.67688	0.276136	1.04356	1.30079	-0.129892	-0.128225
Solyc08g068390	3	Glyoxysomal fatty acid beta-oxidation multifunctional protein MFP-a (AHRD V3.3 *** A0A2G2YXE3_CAPAN)		-0.901607	-0.518896	-0.137836	-3.34653	-2.27	-1.7699	-1.26365	-0.442242	-0.183626	-2.3905	-1.44091	-0.810637
Solyc02g065060	3	Short-chain dehydrogenase/reductase SDR (AHRD V3.3 *** A0A200PU74_9MAGN)	AT3G50560	-2.26933	-2.10272	-1.40892	-3.31316	-2.41653	-1.97289	-2.00144	-1.43573	-0.931373	-3.01123	-1.70335	-1.27951
Solyc09g065560	3	Sulfate transporter (AHRD V3.3 *** Q70BL1_BRAOL)	AT3G51895	-1.3085	-1.04391	-0.0416134	-3.06174	-2.3152	-1.23478	-1.1683	-0.764029	-0.458925	-2.15399	-1.73959	-0.527927
Solyc07g052610	3	cyclinU1_1	AT3G21870	-0.487264	-0.639131	-1.00839	-2.97611	-1.72779	-1.64486	-0.287174	-0.504857	-0.644198	-1.95734	-1.37663	-0.967938
Solyc06g060570	3	dihydrofolate reductase-like (AHRD V3.3 *** A0A2I4ECQ2_9ROSI)		-2.42	-1.76345	-1.79278	-2.71794	-1.58961	-1.87434	-1.2673	-1.11399	-1.10205	-1.30632	-1.20066	-0.961203
Solyc12g008830	3	GATA transcription factor 16 (AHRD V3.3 *** A0A2G2YUT6_CAPAN)	AT5G56860	-1.42742	-0.574423	-2.07162	-3.10372	-1.8271	-2.03039	-0.937618	-1.09936	-0.58009	-0.880806	-0.481728	-0.176055
Solyc01g105360	3	Glycosyltransferase (AHRD V3.3 *** A0A2I4DYG0_9ROSI)		-2.04406	-1.14694	-1.09215	-2.9472	-1.88904	-1.90302	-1.3511	-0.696517	-0.638742	-1.51113	-1.24579	-0.94039
Solyc06g067870	3	2-oxoglutarate (2OG) and Fe(II)-dependent oxygenase superfamily protein (AHRD V3.3 *** A0A2U1LXB2_ARTAN)		-0.312737	-0.809657	-1.01575	-2.89114	-2.96436	-2.06877	-0.764458	-0.260477	-0.783119	1.54158	-0.268197	-0.512314
Solyc02g071580	3	Subtilisin-like protease SBT5.3 (AHRD V3.3 *** A0A2G2XF91_CAPBA)	AT5G45650	-0.653872	-0.550523	-0.851648	-2.16451	-2.32686	-2.41344	-0.910629	-0.92134	-0.647805	-1.26158	-0.977354	-0.417642
Solyc01g109690	3	Protein RADIALIS-like 6 (AHRD V3.3 *** A0A2G2XX78_CAPAN)		-3.16372	-2.35278	-1.28855	-2.25008	-1.48817	-3.0871	-2.24931	-1.32803	-1.375	-1.89703	-1.2569	-0.999292
Solyc04g078140	3	cytochrome b5 (AHRD V3.3 *** A0A2I4FQJ5_9ROSI)		-2.69785	-1.85667	-1.93703	-2.56637	-1.39956	-0.898947	-3.41556	-2.46613	-1.83972	-3.09311	-1.94874	-1.33276
Solyc02g071700	3	GDSL esterase/lipase (AHRD V3.3 *** A0A2G3A7C5_CAPAN)	AT2G19050	-2.49121	-1.2625	-0.0237199	-2.52054	-1.44301	-0.946959	-2.22024	-1.37735	-0.521063	-2.06686	-1.24994	-0.759337
Solyc03g044600	3	Unknown protein		-2.50666	-1.59488	-1.62516	-2.49369	-1.26122	-1.02495	-2.11531	-1.15709	-1.26528	-2.7202	-1.50827	-1.09522
Solyc03g025190	3	anthocyanin permease	AT4G25640	-3.48842	-1.87763	-2.03851	-2.52291	-1.29349	-1.05156	-3.45264	-2.10182	-1.6085	-2.60799	-1.57675	-0.84574
Solyc09g082660	3	Caffeoyl-CoA O-methyltransferase (AHRD V3.3 *** Q2YHM9_PLAMJ)	AT1G67980	-3.72073	-1.78946	-1.69358	-2.54269	-1.1081	-0.927508	-4.63974	-2.48249	-1.64514	-2.60642	-1.61749	-1.02696
Solyc02g085020	3	dihydroflavonol 4-reductase	AT5G42800	-3.3935	-1.89386	-1.99944	-2.59588	-1.09809	-0.837678	-3.94969	-2.24985	-1.69134	-3.07663	-1.8449	-1.26414
Solyc07g016215	3	Organ specific protein (AHRD V3.3 *** A0A2U1PWC1_ARTAN)		0.466428	0.199886	-0.382609	-2.17345	-1.11919	-0.851241	0.242089	0.167638	0.107629	0.347123	1.08777	0.188064
Solyc02g069490	3	Delta(24)-sterol reductase (AHRD V3.3 *** A0A2G2XDD5_CAPBA)	AT3G19820	-2.21603	-0.566349	-0.535663	-2.14472	-1.13843	-0.976671	-1.6429	-0.598752	-0.36683	-0.695269	-0.248642	0.0221482
Solyc02g085145	3	Transcription factor RADIALIS (AHRD V3.3 *** A0A1U8FSL3_CAPAN)		-2.93807	-1.04464	-0.893542	-2.24017	-1.24057	-0.978585	-1.62721	-0.725751	-0.602212	-0.567346	-0.621109	-0.645304
Solyc06g054570	3	monothiol glutaredoxin-S3-like (AHRD V3.3 *** A0A2G2Z9R0_CAPAN)	AT4G15700	-0.710776	-0.196695	1.29492	-2.52955	-1.50467	-0.571449	-0.136915	0.528415	-0.296325	-1.45179	-0.795694	1.67067
Solyc03g121900	3	Bifunctional inhibitor/plant lipid transfer protein/seed storage helical domain containing protein (AHRD V3.3 *** A0A2P5DNS6_PARAD)	AT5G48485	-1.62191	-1.19428	-0.783587	-2.29335	-1.4966	-0.571763	-0.83257	-0.518341	-0.405818	-1.13438	-0.359019	0.0394972
Solyc10g076820	3	Transcription factor DIVARICATA (AHRD V3.3 *** A0A2G3BF07_CAPCH)	AT2G38090	-1.92016	-2.04951	-0.197812	-2.46962	-1.90229	-0.669115	-1.18143	-0.925977	-0.415055	-3.71043	-1.94327	-1.01857
Solyc04g011860	3	Monothiol glutaredoxin-S1 (AHRD V3.3 *** A0A2G3CDZ0_CAPCH)	AT3G62930	-0.48519	0.57834	0.862816	-2.30228	-1.86173	-0.688177	-1.26294	1.57122	-0.147545	-3.33464	1.26613	1.05907
Solyc06g063280	3	Zinc finger protein (AHRD V3.3 *** A0A2K3M6E5_TRIPR)	AT3G21150	-0.0292911	-1.09068	-0.296187	-1.71731	-1.40252	-1.0883	0.0406059	-0.608763	-0.0906615	-0.890067	-0.642881	-0.102387
Solyc05g005980	3	protein NRT1/ PTR FAMILY 1.2-like (AHRD V3.3 *** A0A2I4HMB7_9ROSI)		-2.28161	-1.32089	-0.75071	-1.97548	-1.43875	-1.13719	-1.725	-0.679983	-0.497766	-0.579467	-0.374702	-0.38081
Solyc08g007240	3	Nudix hydrolase 8 (AHRD V3.3 *** A0A1U8EVF7_CAPAN)	AT5G47240	-0.671111	-0.229276	-0.275559	-1.9339	-1.22112	-0.910076	-1.04581	0.328167	-0.2651	-1.08463	-0.59061	-0.695844
Solyc04g079110	3	BRI1 kinase inhibitor 1-like (AHRD V3.3 *** A0A2I4E9L6_9ROSI)	AT5G42750	0.724518	0.633461	-0.101948	-1.83506	-1.34358	-0.905811	0.273358	0.342299	0.04374	-1.08287	-0.337388	0.123975
Solyc02g089650	3	hypothetical protein (DUF1262) (AHRD V3.3 *** AT1G13520.1)	AT1G61600	-0.94799	-0.957039	-0.352185	-1.97833	-1.43472	-0.893177	-0.704678	-0.857844	-0.292323	-1.39665	-1.28636	-0.946769
Solyc09g075680	3	Alpha/beta-Hydrolases superfamily protein (AHRD V3.3 *** A0A2U1KK17_ARTAN)		-2.54851	-1.38942	-1.01073	-2.10566	-1.54968	-0.986279	-1.30663	-0.929035	-0.732535	-1.7714	-0.809318	-0.168463
Solyc06g068500	3	Chaperone protein DnaJ (AHRD V3.3 *** A0A2G2WQF7_CAPBA)	AT1G80920	-1.95216	-1.24685	-1.31666	-2.08357	-1.54219	-0.985843	-1.61078	-0.947142	-0.777456	-2.08223	-2.1359	-0.683217
Solyc06g053810	3	p-loop containing nucleoside triphosphate hydrolases superfamily protein (AHRD V3.3 *** Q0WUY1_ARATH)	AT1G04280	-0.861202	-0.75075	-0.0606027	-2.1132	-1.64269	-1.01522	-0.631061	-0.336113	-0.255997	-0.604782	-0.733506	-0.348655
Solyc12g008800	3	Transcription factor DIVARICATA (AHRD V3.3 *** A0A2G3BNV9_CAPCH)	AT5G56840	-3.13756	-2.24076	-1.22916	-2.13376	-1.64489	-0.804356	-2.06557	-1.40404	-1.04124	-2.24022	-1.45884	-1.1396
Solyc09g090470	3	Protein NRT1/ PTR FAMILY 5.2 (AHRD V3.3 *** A0A2G3CS67_CAPCH)	AT5G46050	-0.842463	-1.30084	-0.300517	-2.13318	-1.62774	-0.840892	-0.649536	-0.707591	-0.583897	-1.48356	-0.967805	-0.495982
Solyc11g010810	3	UDP-glycosyltransferase 91A1 (AHRD V3.3 *** A0A2G2Y5N3_CAPAN)	AT2G22590	-0.991216	-0.966493	-0.69083	-1.8565	-1.65012	-0.899389	-1.03581	-0.606516	-0.456573	-1.11336	-1.0793	-0.47359
Solyc12g088300	3	hypothetical protein (AHRD V3.3 -** AT4G33800.2)		-2.25581	-1.94659	-1.86791	-2.71305	-2.0303	-1.32176	-1.2402	-1.61357	-1.25282	-2.27638	-0.982799	-1.21696
Solyc03g097610	3	Bidirectional sugar transporter SWEET (AHRD V3.3 *** M1D4D6_SOLTU)	AT5G50790	-0.171902	-0.376739	0.0354423	-2.83623	-1.89144	-1.21542	-0.157889	-0.125594	-0.173092	-0.538552	-0.11544	0.553127
Solyc11g066580	3	Flavonoid 3`,5`-hydroxylase (AHRD V3.3 *** D3W9H7_SOLLC)		-2.70667	-1.75602	-2.10708	-2.48006	-1.73975	-1.48829	-3.69669	-3.04055	-2.1687	-3.79919	-2.03784	-1.31491
Solyc03g123390	3	Alpha/beta-Hydrolases superfamily protein (AHRD V3.3 *** Q9LNR2_ARATH)	AT1G17430	-2.43995	-1.15573	-0.699933	-2.5906	-1.73934	-1.51039	-2.3062	-0.592209	-0.838781	-1.88408	-0.233681	-0.645403
Solyc07g054430	3	folic acid binding / transferase (AHRD V3.3 *** AT2G20830.4)		-1.19357	-0.918032	-0.455744	-2.60571	-1.6857	-1.34701	-1.16472	-0.555354	-0.323861	-1.52147	-0.908616	-0.643109
Solyc03g093180	3	Peroxisomal membrane protein 11-4 (AHRD V3.3 *** A0A2G3CVP3_CAPCH)	AT3G47430	-0.268904	-0.339664	-1.34636	-2.36218	-1.96168	-1.69735	-0.316442	-0.639003	-0.704077	-1.38312	-1.01137	-0.990823
Solyc02g080120	3	Gibberellin 2-beta-dioxygenase 8 (AHRD V3.3 *** A0A1U8FMY1_CAPAN)	AT4G21200	-2.44918	-3.05733	-1.90905	-2.49023	-2.08465	-1.52393	-1.78977	-1.49117	-0.465356	-3.56373	-2.05144	-1.15215
Solyc08g080570	3	UDP-glucose 4-epimerase-like protein (AHRD V3.3 *** A0A2K3NI12_TRIPR)	AT1G12780	-1.85626	-1.10164	-0.5206	-2.24214	-1.64234	-1.38003	-1.86088	-0.529908	-0.388651	-0.86366	-0.463859	-0.411745
Solyc01g106910	3	hypothetical protein (AHRD V3.3 *** AT4G33800.2)	AT4G33800	1.91277	2.00519	0.684746	-2.25915	-1.74324	-1.37415	1.07436	0.830097	0.288872	-0.913129	-0.481771	-0.301729
Solyc12g009920	3	Glycosyltransferase (AHRD V3.3 *-* A0A288W8G2_GARJA)		-0.633687	-0.782266	-0.263718	-2.1122	-1.85922	-1.15237	-0.868188	-0.564083	-0.19923	-1.58501	-0.778616	-0.641226
Solyc11g032220	3	12-oxophytodienoate reductase (AHRD V3.3 *** A0A2K3LPH4_TRIPR)		-0.639926	-1.41961	-1.38533	-2.41094	-1.72515	-1.02114	-0.555898	-0.595977	-0.657023	-0.477355	-0.899548	-0.511043
Solyc05g051425	3	Dihydrofolate reductase-like protein (AHRD V3.3 *** A0A2K3MS55_TRIPR)	AT5G65400	-0.747602	-0.753348	-0.948862	-2.31226	-1.51263	-0.986241	-0.554535	-0.598347	-0.574418	-0.962021	-0.723362	-0.199683
Solyc04g074880	3	purine permease 3-like (AHRD V3.3 *** A0A2G2ZQS5_CAPAN),Pfam:PF16913	AT1G28230	-2.4359	-0.503061	-0.253093	-2.58912	-1.5454	-1.07531	-0.0955553	-0.764027	0.250907	-3.00373	-1.75714	-1.35249
Solyc09g065100	3	bHLH transcription factor 150	AT4G09820	-4.48922	-2.54578	-2.43835	-3.15558	-1.59457	-1.24829	-4.78462	-2.94929	-2.13686	-3.36463	-2.03959	-1.44542
Solyc08g014000	3	lipoxygenase A	AT1G55020	-5.05107	-1.7674	0.157282	-3.01218	-1.6604	-1.23332	-2.22748	-0.650912	-0.271748	-0.715887	-0.367607	-1.49164
Solyc04g079910	3	Calcium uniporter protein 4, mitochondrial (AHRD V3.3 *** A0A2G3CPZ7_CAPCH)		-2.36458	-1.47525	-0.573848	-3.11369	-1.38773	-1.38082	-0.934426	-0.558424	-0.729605	-1.87723	-0.963707	-0.789482
Solyc09g091510	3	chalcone synthase 1	AT5G13930	-3.11479	-1.98981	-2.15895	-2.72217	-1.42199	-1.55626	-1.80765	-1.52489	-1.36217	-1.70488	-1.18165	-0.820842
Solyc02g077430	3	Phospholipase A1-II 1 (AHRD V3.3 *** A0A2G3D5J3_CAPCH)		-1.58976	-0.965898	0.335485	-2.80591	-1.32572	-1.46352	-0.581544	-0.0110493	0.596473	-0.159926	0.0315133	-0.353728
Solyc09g059170	3	Glycosyltransferase (AHRD V3.3 *** A4GRT2_9SOLA)		-2.47042	-1.81825	-2.04331	-2.81177	-1.5955	-1.37633	-1.5016	-1.35505	-1.10425	-0.958565	-0.681351	-0.46668
Solyc12g098590	3	Glycosyltransferase (AHRD V3.3 *** A0A2I4GJH4_9ROSI)	AT4G15550	-3.50008	-1.74886	-1.73471	-3.03487	-1.21494	-0.833959	-4.30362	-2.4279	-1.65954	-3.56369	-1.80876	-1.08514
Solyc06g083900	3	R2R3MYB transcription factor 13	AT2G31180	0.426444	-0.323325	-0.273307	-2.36273	-0.514893	-1.21029	-2.64439	0.0941549	-1.31039	-1.15577	0.0495339	-0.980355
Solyc05g015800	3	Alcohol acyl transferase (AHRD V3.3 *** Q6QLX4_SOLLC)	AT3G03480	-2.70969	-1.40427	-0.687002	-2.54682	-0.43112	-2.04778	-3.42159	-0.803485	-1.96637	-1.78204	-0.197126	-1.19586
Solyc10g078510	3	Glucan endo-1,3-beta-glucosidase 5 (AHRD V3.3 *** A0A1U8E9Q3_CAPAN)	AT2G19440	-0.135869	-0.311921	-0.512055	-3.53088	-0.714655	-0.63232	-0.373705	0.525073	0.0767012	-0.739145	-0.304031	-0.229247
Solyc07g025140	3	Transducin/WD40 repeat-like superfamily protein (AHRD V3.3 *** A0A2U1PWP8_ARTAN)	AT2G26490	0.115283	-0.135515	-0.992131	-3.25163	-0.0920221	-0.4249	0.080129	-0.00270041	-0.697912	0	0	0
Solyc10g086720	3	Fructose-1,6-bisphosphatase (AHRD V3.3 *** B6TSK5_MAIZE)		-0.335793	-0.0563215	-0.924434	-4.14574	-0.0535211	-1.72836	0.388371	-0.232453	-0.76809	-0.52882	-0.149451	-0.80835
Solyc09g092490	3	Glycosyltransferase (AHRD V3.3 *-* A0A2I4GJH4_9ROSI)		0.691537	-0.0843791	-0.518329	-3.34182	0.501799	-2.33546	0.756388	-0.530697	-0.167632	0	-1.04406	1.11337
Solyc03g006410	3	PDDEXK-like protein (AHRD V3.3 *** A0A2U1QIN2_ARTAN)	AT2G20670	-0.690195	-0.5798	-0.271864	-3.07808	-1.64696	-0.552082	-0.767926	0.11895	0.160956	-2.27881	-0.603022	-0.275394
Solyc02g075620	3	Pectinesterase (AHRD V3.3 *** A0A2G3D7Y1_CAPCH)		-0.526817	0.464915	-0.553496	-3.01079	-1.61319	-0.154094	0.177579	-0.00621304	-0.251158	-0.191093	-0.185215	6.92385e-05
Solyc07g061730	3	gibberellin 2-oxidase 5	AT1G30040	-2.72955	-2.66734	-1.74933	-3.25915	-1.96564	-0.281167	-1.08355	-1.95765	-0.163687	-1.16076	-1.03602	-1.33376
Solyc02g071020	3	Unknown protein		0.931635	-0.511015	0.516728	-2.61495	-2.34413	-0.0904728	-0.896353	0.191069	-1.28633	0.806856	-0.767252	-0.962837
Solyc12g042780	3	Cupredoxin (AHRD V3.3 *-* A0A2U1MB64_ARTAN)		0.0991617	-0.104408	-1.0398	-4.1461	-1.89414	-0.0161269	0.0726836	-0.197737	-0.610222	-1.572	2.33163	2.81082
Solyc10g007570	3	Gibberellin 2-oxidase (AHRD V3.3 *** C6GMF4_NICPL)	AT1G78440	-2.62209	-3.05985	-1.23202	-4.14012	-2.00741	-0.537043	-2.1433	-1.22533	-0.748373	-2.70406	-1.57554	-0.556894
Solyc10g086250	3	R2R3MYB transcription factor 75	AT1G66370	-1.78192	-1.19567	-0.869647	-3.99318	-2.49607	-1.77642	-1.70102	-0.84206	-0.60341	-3.00921	-1.80347	-1.10667
Solyc04g007750	3	Sn-1 protein (AHRD V3.3 *** Q42393_CAPAN)	AT1G70830	0	-3.34259	0	-4.25948	-2.24489	-1.93294	0	0	0	0	-1.84087	0
Solyc10g083440	3	Glycosyltransferase (AHRD V3.3 *** A0A2G3BGM7_CAPCH)	AT5G17030	-3.40116	-2.36394	-2.79168	-4.35833	-2.79529	-1.85396	-2.61902	-2.24148	-1.68618	-2.68567	-1.70869	-0.981719
Solyc04g050625	3	Cytochrome (AHRD V3.3 *** A0A1U8F588_CAPAN)		-3.4698	-2.11604	-0.595294	-3.9269	-2.515	-1.36496	-1.87719	-1.86363	-0.858551	-3.00792	-1.6669	-1.90794
Solyc08g080040	3	2-oxoglutarate (2OG) and Fe(II)-dependent oxygenase superfamily protein (AHRD V3.3 *** F4J670_ARATH)	AT4G22880	-4.05433	-1.88509	-2.1512	-4.86304	-1.95938	-1.42409	-4.97094	-2.91706	-2.14089	-4.73725	-2.263	-1.43036
Solyc12g088170	3	HXXXD-type acyl-transferase family protein (AHRD V3.3 *** F4JBC7_ARATH)		-4.44706	-2.12422	-2.0707	-4.26604	-1.72913	-1.18955	-5.86866	-3.02703	-2.01161	-4.11368	-1.94353	-1.24908
Solyc02g091810	3	bHLH transcription factor 015	AT2G22770	-1.61071	-1.52461	-3.96062	-4.3246	-1.84285	-1.242	2.81399	1.53719	0.807144	1.5458	0	0
Solyc07g064410	3	Fatty acid desaturase 4, chloroplastic (AHRD V3.3 *** A0A1U8FLY9_CAPAN)	AT4G27030	0.0792734	0.245106	-0.741223	-4.05809	-1.57732	-1.80345	0.309229	-0.28935	-0.622692	-1.57569	-0.735968	-0.0795382
Solyc12g098580	3	Glycosyltransferase (AHRD V3.3 *** A0A2Z4BSF1_9APIA)		-2.8918	-2.19374	-3.2243	-3.48708	-1.84967	-1.54944	-1.90688	-1.31204	-1.98778	-2.57209	-1.26025	-1.15266
Solyc05g053550	3	chalcone synthase 2	AT5G13930	-2.37495	-1.45122	-1.57103	-3.46087	-1.94083	-1.5805	-1.7315	-1.49094	-1.13317	-2.25468	-1.50796	-0.906933
Solyc02g081340	3	Glutathione S-transferase (AHRD V3.3 *** E1AWJ7_CAPAN)	AT3G03190	-3.44646	-1.75912	-1.87595	-3.64726	-1.66845	-1.13115	-4.50322	-2.74338	-2.04391	-3.84058	-2.01779	-1.38343
Solyc09g083435	3	Proteinase inhibitor 1 PPI3A2 (AHRD V3.3 *** Q4FE23_SOLTU)		-1.88853	-0.91769	-0.381168	-5.07385	-1.1406	-0.43276	-3.34939	-0.72387	-0.770133	-0.512842	-0.913759	-0.623843
Solyc01g109950	3	Kinase family protein (AHRD V3.3 *** D7MUJ9_ARALL)	AT4G39110	-0.155914	-0.169252	-1.00294	-4.64193	-0.343202	-0.254205	0.366432	0.0110673	-0.499465	-0.250317	-0.272141	0.205661
Solyc06g083560	3	hypothetical protein (AHRD V3.3 *** AT3G24750.1)	AT3G24750	-0.389698	-0.689331	-1.64814	-5.66927	-3.59744	-2.78091	-0.596351	-1.06306	-0.868047	-4.41823	-2.84823	-1.35101
Solyc03g006910	3	bHLH transcription factor 019	AT4G25410	-2.76604	-3.36242	-0.45033	-4.732	-3.40002	-3.31506	-5.48606	-0.399419	-0.749414	-3.97126	-3.297	-2.34209
Solyc12g009930	3	Glycosyltransferase (AHRD V3.3 *** A0A288W8G2_GARJA)		-2.3054	-0.993977	-0.723909	-1.66731	-1.00518	-0.816073	-1.2457	-0.646639	-0.48226	-0.826925	-0.67341	-0.0751207
Solyc03g113420	3	Protein NRT1/ PTR FAMILY 2.9 (AHRD V3.3 *** A0A2G2WRJ5_CAPBA)	AT3G47960	-0.437765	-0.0970153	-0.562371	-1.70872	-1.03542	-0.908525	-0.4409	-0.261895	-0.390766	-0.866424	-1.08466	-0.484077
Solyc10g009580	3	Glycosyltransferase (AHRD V3.3 *** A0A2I4F8D3_9ROSI)	AT4G01070	-0.310682	-0.295219	-0.493887	-1.77379	-1.08201	-0.796669	-0.198439	-0.412552	-0.299078	-1.07611	-1.06503	-0.0339423
Solyc02g086180	3	Delta(7)-sterol-C5(6)-desaturase (AHRD V3.3 *-* A0A1U8FPX0_CAPAN)	AT3G02580	-1.68236	-0.624629	-0.697023	-1.80644	-1.02745	-0.814286	-1.37556	-0.676578	-0.422682	-0.943376	-0.518044	-0.262803
Solyc09g065030	3	Protein trichome birefringence-like 11 (AHRD V3.3 *** A0A2G2V2U5_CAPBA)		-0.703374	-0.292909	-0.424875	-1.70079	-1.23741	-0.801527	-0.695626	-0.456452	-0.245622	-1.33055	-0.907476	-0.476756
Solyc03g117590	3	Chaperone protein DnaJ (AHRD V3.3 *** A0A2G2WQF7_CAPBA)	AT1G80920	0.139661	0.0618198	-0.401948	-1.79819	-1.19786	-0.852664	-0.0478719	0.28977	-0.199303	-1.5638	-0.816632	-0.576447
Solyc07g043460	3	Cytochrome P450 (AHRD V3.3 *** A0A200PQ40_9MAGN)		-1.855	-0.687634	-0.627342	-1.90347	-1.12531	-0.973971	-1.61899	-0.699911	-0.386087	-0.654981	-0.419696	-0.185759
Solyc01g091320	3	Methylsterol monooxygenase 1-2 (AHRD V3.3 *** A0A1U8H2N7_CAPAN)		-1.95938	-0.901145	-0.676853	-1.82517	-1.1222	-0.932308	-1.73138	-0.844318	-0.550235	-1.02656	-0.500965	-0.21643
Solyc05g010320	3	Chalcone-flavonone isomerase family protein (AHRD V3.3 *** A0A193AUW5_SOLME)	AT3G55120	-1.74066	-1.2325	-1.55425	-1.79251	-1.19359	-1.00389	-1.05858	-1.06543	-0.895935	-1.58693	-1.32254	-0.933518
Solyc10g009540	3	Bifunctional polymyxin resistance protein, ArnA (AHRD V3.3 *** A0A2U1QHU7_ARTAN)		-0.390395	-0.705628	-0.958672	-1.86835	-1.06401	-1.08879	-0.0326374	-0.671463	-0.790341	-0.603719	-0.695011	-0.214399
Solyc11g066670	3	Glycosyltransferase (AHRD V3.3 *** A0A288W8G2_GARJA)		-1.96045	-0.884576	-0.633163	-1.7258	-1.08138	-0.970951	-1.63364	-0.667254	-0.442107	-0.946964	-0.462715	-0.163315
Solyc10g008410	3	E3 ubiquitin-protein ligase RMA1H1 (AHRD V3.3 *** A0A2G3BCW2_CAPCH)		-2.31802	-0.979937	-0.758321	-1.73293	-1.09894	-1.03857	-2.11301	-0.707179	-0.665657	-1.49071	-0.841126	-1.03412
Solyc11g056680	3	Leucine-rich repeat receptor-like protein (AHRD V3.3 *** H6V788_MALDO)		-0.382561	0.163897	0.114836	-1.62139	-1.29061	-0.899464	0.173266	0.123452	-0.0532807	-0.362733	-0.336301	0.0523358
Solyc08g075490	3	9-cis-epoxycarotenoid dioxygenase (AHRD V3.3 *** A0A193PR95_9LILI)	AT4G19170	-0.115476	-0.317999	-0.422831	-1.6002	-1.2412	-0.82626	-0.180003	-0.321304	-0.289913	-0.98903	-0.793254	-0.227353
Solyc08g068130	3	BURP domain-containing protein (AHRD V3.3 *-* A0A2U1NKA9_ARTAN)		0	0	-1.13443	-1.68414	-1.41116	-0.886278	-0.420391	2.05435	-3.96981	-1.45072	-0.506608	-0.279688
Solyc12g057080	3	Glycosyltransferase (AHRD V3.3 *** A0A2G3CNS7_CAPCH)	AT1G22380	-0.942405	-0.395001	-0.944832	-1.65981	-1.21243	-0.990301	-0.346958	-0.377304	-0.313158	-0.619776	-0.381798	-0.0797261
Solyc08g075570	3	Urea-proton symporter DUR3 (AHRD V3.3 *** A0A2G3AG00_CAPAN)	AT5G45380	-0.302303	-0.136149	-0.524883	-1.58886	-1.22641	-1.00169	-0.227983	-0.424505	-0.0970945	-1.5033	-1.37767	-0.956814
Solyc04g005070	3	Major facilitator superfamily protein (AHRD V3.3 *** A0A2U1N7S7_ARTAN)		-1.62912	-0.741331	-0.333642	-1.51215	-1.21411	-1.07469	-1.21415	-0.682025	-0.337459	-0.298796	-0.286273	-0.26509
Solyc11g006300	3	3-oxo-5-alpha-steroid 4-dehydrogenase (AHRD V3.3 *** A0A200PYH0_9MAGN)	AT5G16010	-0.119629	-0.175744	-0.883356	-1.62196	-0.836528	-0.92428	-0.0905567	-0.624064	-0.758333	-0.87198	-1.0045	-0.761489
Solyc03g116510	3	DUF761 domain-containing protein (AHRD V3.3 *** A0A1Q3BDS4_CEPFO)		-0.780813	-0.433614	0.282844	-1.63033	-0.927804	-0.893515	-0.164326	0.0483571	-0.599472	-0.904711	0.229205	-0.677854
Solyc08g083360	3	Photosynthetic NDH subcomplex B 3 (AHRD V3.3 *** A0A0F7GXX2_9ROSI)	AT3G16250	-0.212674	-0.205428	-0.668785	-1.6086	-0.948301	-1.0677	-0.313001	-0.147169	-0.240262	-0.885189	-0.633196	-0.354839
Solyc06g074320	3	Transcription factor TGA2 (AHRD V3.3 *** A0A2G3CAK2_CAPCH)	AT1G08320	-1.59749	-1.51498	-0.279069	-1.68932	-0.980339	-1.08773	-1.2845	-0.806631	-0.0473738	-0.582116	-0.634093	-1.03827
Solyc06g065420	3	Cytochrome P450 (AHRD V3.3 *** A0A2U1KTH1_ARTAN)		2.10101	1.27073	2.24482	-1.70134	-0.71782	-1.01568	3.55001	-2.06442	-1.20828	-3.47732	-0.559715	-0.762408
Solyc02g090340	3	Geraniol 8-hydroxylase (AHRD V3.3 *** A0A2G2XIM9_CAPBA)		-0.438841	-0.705549	0.083945	-1.57073	-0.808505	-1.1691	-0.756547	-0.065348	-0.385605	-0.360276	-0.0212167	-0.835451
Solyc06g061027	3	Cytochrome P450 (AHRD V3.3 *** A0A200PQ40_9MAGN)		-2.34753	-0.760779	-0.892424	-1.88952	-1.02692	-0.680587	-1.75974	-0.829956	-0.379403	-0.722443	-0.379397	0.250145
Solyc05g150152	3	Photosystem I reaction centre subunit N protein (AHRD V3.3 *** A0A2U1NHW7_ARTAN)	AT1G49975	-0.10091	-0.329765	-0.572765	-1.87801	-1.07497	-0.754741	-0.268658	-0.137125	-0.403058	-0.641916	-0.614331	-0.322024
Solyc09g084450	3	Protease inhibitor I (AHRD V3.3 *** Q07459_SOLTU)	AT2G38870	-1.5069	-0.457968	-0.140828	-1.87626	-1.09662	-0.530643	-1.77997	-0.228769	-0.273833	-0.327073	-0.0386952	-0.505768
Solyc12g008650	3	Inositol oxygenase (AHRD V3.3 *** A0A200QVH1_9MAGN)	AT4G26260	-1.64588	-0.728574	-0.0619538	-1.87002	-0.867619	-0.613331	-2.10353	-0.27717	-0.265353	-0.75623	-0.200877	-0.0110282
Solyc06g062390	3	Acid phosphatase 1 (AHRD V3.3 *** A0A314KN17_NICAT)	AT5G24770	3.18167	-1.64192	2.1205	-1.7505	-0.789019	-0.603325	-2.10903	2.05851	-2.22786	-0.759653	0.968045	0.71849
Solyc10g081550	3	Cytochrome P450 (AHRD V3.3 *** A0A2U1Q1Z2_ARTAN)		-1.64316	-2.31554	0.698964	-1.69462	-0.941053	-0.590624	0.920289	3.76711	3.44753	0.242693	-1.92998	-1.35077
Solyc02g089620	3	proline dehydrogenase	AT3G30775	0.137502	-0.0165159	0.848721	-1.69889	-0.963535	-0.505211	0.334366	0.220828	0.426149	-0.884174	-0.0358108	-0.144179
Solyc10g051020	3	Cytochrome P450 (AHRD V3.3 *** A0A2U1MAN7_ARTAN)	AT3G14690	-0.358051	-0.376887	-0.569316	-1.76104	-0.797801	-0.853543	-0.465615	-0.46728	-0.491405	-0.825846	-0.410755	-0.0599622
Solyc03g006250	3	GDSL esterase/lipase (AHRD V3.3 *** A0A1U8GGV5_CAPAN)	AT1G28670	-0.507323	-0.425826	-0.244248	-1.88342	-0.848028	-0.804458	-0.975292	-0.38418	-0.688763	-0.830517	-0.372468	-0.437011
Solyc03g026160	3	F-box protein PP2-A13 (AHRD V3.3 *** A0A2G3CW98_CAPCH)		-1.36496	-0.982739	-0.0749997	-1.77179	-0.659928	-0.689067	-0.647739	-0.44038	-0.370791	0.198698	0.05744	-1.09099
Solyc10g150105	3	Bifunctional polymyxin resistance protein, ArnA (AHRD V3.3 *** A0A2U1N595_ARTAN)		-0.320828	-0.197807	-1.02813	-1.57	-0.915462	-0.789208	-0.157974	-0.441679	-0.37562	-0.656249	-0.622121	-0.486833
Solyc02g071100	3	Purine permease (AHRD V3.3 *** A0A2U1LZ22_ARTAN),Pfam:PF16913		0.472442	0.0586831	-0.856096	-1.5718	-0.949019	-0.715655	-0.0693203	-0.400014	-0.425048	-0.708183	-0.72225	-0.720393
Solyc08g078460	3	Oxidoreductase family protein (AHRD V3.3 *** A0A2U1N6F1_ARTAN)	AT4G17370	-0.0303696	0.295608	-0.0113774	-1.71388	-1.03718	-0.717325	-0.465312	-0.0239065	0.160687	-1.06463	-0.186046	0.133068
Solyc04g053110	3	Monothiol glutaredoxin-s6 (AHRD V3.3 *** A0A314L0I0_NICAT)	AT3G62930	-0.644831	-0.774519	1.17302	-1.68908	-1.00599	-0.696955	-0.38043	-0.502479	0.257331	-1.3247	-0.6107	0.205729
Solyc02g090350	3	Geraniol 8-hydroxylase (AHRD V3.3 *** A0A2G2XIM9_CAPBA)	AT2G45550	-0.814501	-0.969127	0.248915	-1.57513	-1.04742	-0.770254	-1.52218	-0.839581	-0.750494	-0.877976	-0.309577	-0.277219
Solyc02g068760	3	Pentatricopeptide repeat-containing protein (AHRD V3.3 *** A0A2G3A6F7_CAPAN)	AT2G35130	-0.0258084	-0.151466	-0.575122	-1.52397	-1.06486	-0.662605	-0.102795	-0.191304	-0.150246	-0.688943	-0.595094	-0.334668
Solyc10g076180	3	ovate family protein 20	AT5G01840	-0.879742	0.126144	-0.4078	-1.50335	-1.00211	-0.634126	-1.23441	-0.889629	-0.561807	-0.8235	-0.494531	-0.208367
Solyc01g110340	3	Endoglucanase (AHRD V3.3 *** A0A218XGM2_PUNGR)	AT4G39010	-0.30408	-0.330825	-0.283788	-1.52037	-1.01306	-0.604712	-0.205634	-0.232722	-0.129549	-0.632719	-0.667437	-0.223027
Solyc05g054620	3	ACT domain-containing protein (AHRD V3.3 *** A0A2U1PEX2_ARTAN)	AT2G39570	-0.473713	-0.465439	-0.747657	-1.53955	-0.949409	-0.620147	-0.342716	-0.339236	-0.45642	-0.975648	-0.553171	-0.281457
Solyc07g052970	3	BTB domain-containing protein/NPH3 domain-containing protein (AHRD V3.3 *** A0A1Q3D7J0_CEPFO)	AT3G22104	-0.010737	0.0267509	-0.124561	-1.59632	-0.856972	-0.649745	0.284426	-0.101005	0.0210629	-0.411342	-0.247656	-0.0959104
Solyc07g043390	3	Cellulose synthase (AHRD V3.3 *** A0A200Q4F9_9MAGN)		-1.97037	-0.686023	-0.735416	-1.518	-0.857904	-0.601127	-1.53698	-0.68301	-0.316672	-0.721472	-0.430164	-0.0549302
Solyc10g081320	3	R2R3MYB transcription factor 69	AT5G17800	-2.97827	-0.288443	-0.885415	-1.59212	-0.886065	-0.526821	-0.698611	-1.12296	0.305809	-0.735974	-0.598589	-0.279498
Solyc04g011880	3	Monothiol glutaredoxin-S1 (AHRD V3.3 *** A0A2G3CDX4_CAPCH)	AT3G62930	-0.678816	0.124512	0.519369	-1.54852	-0.899574	-0.488305	-1.22588	0.0338455	0.234549	-1.9196	-1.06652	0.0525512
Solyc06g063060	3	Dormancy/auxin associated protein (AHRD V3.3 *-* A0A2K3JP12_TRIPR)	AT1G54070	-0.534261	-0.573681	-0.070001	-1.60603	-1.16649	-0.567951	-1.11582	-0.309459	1.01647	-1.79863	-0.261746	0.0224571
Solyc03g006490	3	Stem-specific protein TSJT1 (AHRD V3.3 *** A0A2G2WW08_CAPBA)		-0.623794	-0.271132	-0.383431	-1.59291	-1.14563	-0.543708	-0.219991	-0.0807189	-0.266032	-0.824514	-0.752087	-0.223828
Solyc02g078130	3	bHLH transcription factor 079	AT4G20970	-2.27322	-1.08692	-0.0471927	-1.55363	-1.20939	-0.525935	-1.46629	-0.894617	-0.604399	-1.66509	-1.13368	-0.791293
Solyc05g011860	3	Sulfotransferase (AHRD V3.3 *-* A0A2G3B6Y2_CAPCH)		-0.434214	0.0895981	0.740908	-1.6654	-1.14565	-0.612709	-1.09786	-0.286945	0.613305	-1.70963	-0.943563	-0.333781
Solyc11g008480	3	Photosystem II PsbP (AHRD V3.3 *** A0A200Q1H1_9MAGN)	AT3G05410	-0.515961	-0.475109	-0.891382	-1.38229	-1.09627	-0.540013	-0.443049	-0.496287	-0.634782	-1.00168	-0.895852	-0.363256
Solyc09g011470	3	Plant/T7H20-70 protein (AHRD V3.3 *-* G7L5L0_MEDTR)	AT5G02020	-0.222073	-0.299021	-0.37679	-1.39008	-1.15233	-0.48729	-0.011831	-0.217919	-0.404224	-1.00018	-1.00386	-0.195712
Solyc08g065610	3	Vacuolar-processing enzyme (AHRD V3.3 *** A0A2G2VI36_CAPBA)	AT4G32940	-0.401205	-0.475607	-0.435674	-1.40267	-1.0252	-0.505574	-0.615309	-0.465336	-0.311494	-1.61154	-0.780598	-0.681719
Solyc04g082050	3	Cellular retinaldehyde-binding/triple function, C-terminal (AHRD V3.3 *** B6SN40_MAIZE)		-1.6159	-1.10239	-0.510788	-1.45523	-1.08049	-0.514065	-0.484331	-0.987168	-0.0946702	-1.35351	-1.18815	-0.404689
Solyc01g095620	3	Glycosyltransferase (AHRD V3.3 *** A0A2U1KKS2_ARTAN)	AT4G01070	-0.409813	-0.322	-0.0947457	-1.31558	-0.892985	-0.43572	-0.242056	-0.191244	-0.00433795	-0.686141	-0.484745	-0.0950025
Solyc01g091370	3	AT-hook motif nuclear-localized protein 1 (AHRD V3.3 *** A0A2G3AH71_CAPAN)	AT4G00200	-0.776001	-0.800827	-0.0293179	-1.38657	-0.905739	-0.452747	-0.552405	-0.28638	-0.141417	-0.380218	-0.373062	-0.356875
Solyc08g082710	3	Protein ABIL3 (AHRD V3.3 *** A0A2G2XK36_CAPBA)	AT5G42030	-0.133193	-0.205282	-0.418527	-1.35054	-0.995525	-0.453819	-0.477381	-0.56653	-0.254634	-0.734235	-0.676415	-0.634267
Solyc10g086240	3	Glycosyltransferase (AHRD V3.3 *** A0A1Q3DDP0_CEPFO)	AT2G36970	-0.38317	-0.412894	-0.524435	-1.25893	-0.995998	-0.59083	-0.446613	-0.32373	-0.117908	-1.79012	-1.07458	-0.34167
Solyc04g150104	3	Kirola (AHRD V3.3 *** A0A2G2WRW0_CAPBA)	AT1G70830	-0.35155	-0.286213	-0.342137	-1.2668	-0.946205	-0.615201	-0.0535424	-0.0375681	-0.292048	-0.628662	-0.352598	-0.0271256
Solyc07g014680	3	Potassium transporter (AHRD V3.3 *-* A0MNZ1_EUTHA)	AT4G10310	-1.82761	-1.45134	0.261666	-1.26382	-0.942205	-0.524445	-0.398899	-0.766604	-0.281205	-0.454819	-0.438578	-0.115793
Solyc12g098910	3	Non-specific serine/threonine protein kinase (AHRD V3.3 *** A0A2G2VIL4_CAPBA)	AT3G17510	-0.0428397	-0.216583	-0.43216	-1.21822	-0.872799	-0.507614	-0.685523	-0.25884	-0.139569	-0.262661	-0.103023	-0.00301074
Solyc03g044220	3	F-box protein (AHRD V3.3 *** A0A2G2XGV7_CAPBA)	AT3G50080	-0.433962	-0.764173	-0.20998	-1.2332	-0.879988	-0.464189	-0.102484	0.160721	0.204749	-0.370418	-0.0518226	0.0268133
Solyc11g068950	3	BEL1-like homeodomain protein 1 (AHRD V3.3 *** A0A2G2YH01_CAPAN)		-0.641473	-0.517848	-0.483361	-1.27193	-0.844149	-0.475796	-0.672365	-0.298164	-0.279235	-0.93572	-0.753724	-0.314819
Solyc11g008440	3	Amino acid transporter (AHRD V3.3 *** A0A200R5Q3_9MAGN)	AT2G39130	-0.549265	-0.212327	0.242156	-1.26115	-0.845546	-0.484877	0.0476918	-0.00335416	0.220694	-1.00332	-0.27324	-0.295217
Solyc09g007150	3	Glutathione S-transferase (AHRD V3.3 *** A0A200QHH9_9MAGN)	AT5G02790	-1.51823	-0.518102	-0.588751	-1.27981	-0.819548	-0.573798	-1.52616	-0.338006	-0.267665	-0.741289	-0.308533	-0.00015128
Solyc01g108860	3	2-oxoglutarate (2OG) and Fe(II)-dependent oxygenase superfamily protein (AHRD V3.3 *** A0A2U1MKU7_ARTAN)		0.26214	-1.68846	-1.09449	-1.26316	-0.777099	-0.544374	0.650889	-0.15928	-0.13209	-1.3846	0.899009	0.0607252
Solyc06g075660	3	MYB transcription factor (AHRD V3.3 *-* B4FPU3_MAIZE)	AT3G46130	-1.22124	-0.778016	-0.305591	-1.39483	-0.909504	-0.555658	-0.900035	-1.41905	-0.657804	-1.91882	-1.38583	-0.94332
Solyc04g010250	3	Alpha/beta-Hydrolases superfamily protein (AHRD V3.3 *** Q8RXN7_ARATH)	AT2G39420	-1.04926	-1.03232	-0.66942	-1.38873	-0.881036	-0.522639	-1.37598	0.179556	0.251405	-0.9113	-0.546702	-0.236957
Solyc12g006470	3	viroid RNA-binding protein	AT3G22200	-1.10991	-0.343591	-0.553682	-1.37213	-0.842333	-0.536783	-1.0903	-0.34689	-0.175267	-0.843488	-0.468388	0.0312713
Solyc11g066270	3	xyloglucan endotransglucosylase-hydrolase 6	AT3G44990	-0.911936	-0.628253	-0.877366	-1.34677	-0.829948	-0.557378	-1.05154	-0.421128	-0.71166	-1.36812	-0.61275	-0.148923
Solyc06g074090	3	7-dehydrocholesterol reductase (AHRD V3.3 *** A0A2G2WMN4_CAPBA)	AT1G50430	-1.97239	-0.557732	-0.485998	-1.4346	-0.771011	-0.60318	-1.73287	-0.794508	-0.436261	-0.738457	-0.304279	0.00308039
Solyc04g007990	3	hypothetical protein (AHRD V3.3 *** AT1G67920.1)		-1.04075	-0.884478	-0.649422	-1.39597	-0.757315	-0.572845	-0.890797	-0.464973	-0.182271	-0.990691	-0.577399	-0.437979
Solyc06g005750	3	Methylsterol monooxygenase 2-1 (AHRD V3.3 *** A0A1U8H5Y5_CAPAN)	AT2G29390	-1.32612	-0.437149	-0.703568	-1.43148	-0.849691	-0.665941	-1.27112	-0.681225	-0.37004	-0.862348	-0.482162	-0.145112
Solyc02g066920	3	Chlororespiratory reduction 7 (AHRD V3.3 *** A0A2U1NIM3_ARTAN)	AT5G39210	-0.207845	-0.198587	-0.83009	-1.39374	-0.784931	-0.679534	-0.189569	-0.280856	-0.34821	-0.589924	-0.481511	-0.12297
Solyc12g088840	3	EF-hand domain (AHRD V3.3 *** A0A200QZB4_9MAGN)		-1.35717	-0.425979	-0.246215	-1.33395	-0.894741	-0.666698	-0.908696	-0.309765	-0.355604	-1.15857	-1.22093	-0.609088
Solyc06g052070	3	Transducin/WD40 repeat-like superfamily protein (AHRD V3.3 *** A0A2U1PL09_ARTAN)	AT5G24320	-0.397541	0.0779968	0.387424	-1.31916	-0.856862	-0.711739	-0.20575	0.0578863	0.18547	-0.277376	-0.135807	-0.10047
Solyc08g065940	3	Zinc finger CCCH domain-containing protein 20 (AHRD V3.3 *** A0A1U8E1G0_CAPAN)		-0.332083	-0.176272	-0.488165	-1.11766	-1.08954	-0.481794	-0.19264	-0.185416	-0.141012	-0.947684	-0.910929	-0.492403
Solyc05g006550	3	Microtubule-associated protein TORTIFOLIA1 (AHRD V3.3 *-* A0A1J3JY05_NOCCA)	AT1G27210	0.820102	0.760009	0.16346	-1.16907	-0.988082	-0.452933	0.646659	0.745341	0.427311	-0.238413	-0.00699363	-0.00807067
Solyc07g055470	3	Cytochrome (AHRD V3.3 *** A0A2G2Z447_CAPAN)	AT3G14690	0.117269	0.0236737	-0.289645	-1.17347	-1.18688	-0.465424	-0.189435	-0.0880544	-0.118698	-0.885029	-0.697816	-0.0369581
Solyc03g078770	3	Glycosyltransferase (AHRD V3.3 *** A0A288W8G3_GARJA)		-0.422664	-0.543705	-0.8573	-1.1361	-1.19953	-0.569376	-0.0397623	-0.788572	-0.519761	-1.24795	-0.789834	-0.288539
Solyc11g010380	3	Protein DETOXIFICATION (AHRD V3.3 *** A0A328DDG5_9ASTE)	AT5G65380	-0.728346	-0.527384	-0.778948	-1.2716	-1.01095	-0.744581	-0.856957	-0.495847	-0.731937	-1.48121	-0.850239	-0.172609
Solyc05g005860	3	WAT1-related protein (AHRD V3.3 *** K4BWB3_SOLLC)		-0.71132	-0.544487	-0.760676	-1.2449	-1.05552	-0.761959	-0.530974	-0.499783	-0.521838	-0.892869	-0.400763	-0.267707
Solyc10g086500	3	steroid 5 alpha reductase DET2	AT2G38050	-1.90525	-0.935962	-0.410004	-1.30091	-0.993238	-0.830377	-1.89301	-0.568946	-0.476991	-0.427466	0.169486	-0.0468485
Solyc02g086770	3	Cinnamoyl-CoA reductase (AHRD V3.3 *** A0A172WBP6_DAUCA)	AT5G14700	-1.00648	-0.817779	-0.739724	-1.19829	-0.912665	-0.740573	-1.27865	-0.944946	-0.931554	-2.50887	-2.2505	-1.69374
Solyc02g083250	3	Cellular retinaldehyde-binding/triple function, C-terminal (AHRD V3.3 *** B6SN40_MAIZE)	AT4G35750	-0.640616	-0.317935	-0.5283	-1.18862	-0.936367	-0.753755	-0.347673	-0.304765	-0.258915	-0.945754	-0.707908	-0.275635
Solyc12g006050	3	Protein NRT1/ PTR FAMILY 6.4 (AHRD V3.3 *** A0A2G2X304_CAPBA)	AT3G21670	-0.409194	-0.576073	0.214369	-1.28607	-0.834678	-0.757625	-0.383106	-0.421407	-0.781157	-1.2638	-0.684638	-0.237725
Solyc08g076870	3	DUF740 domain-containing protein (AHRD V3.3 *** A0A1Q3BKH7_CEPFO)	AT1G32690	0.593818	0.345248	0.248576	-1.27442	-0.870026	-0.745059	0.481132	0.512428	0.374486	-0.0574179	0.169805	0.0458995
Solyc12g010980	3	HXXXD-type acyl-transferase family protein (AHRD V3.3 *** F4JBC7_ARATH)		-0.819168	-0.659579	-0.00608245	-1.28112	-0.833408	-0.835493	-0.925989	-0.161612	-0.1871	-0.348681	0.191297	-0.620751
Solyc05g005960	3	Protein NRT1/ PTR FAMILY 1.2 (AHRD V3.3 *** A0A1J3DU78_NOCCA)		-0.881702	-0.530297	-0.208692	-1.36904	-0.951872	-0.922403	-0.928867	-0.287532	-0.291855	-0.745177	-0.295776	-0.381797
Solyc01g080910	3	polyadenylate-binding protein 1-B-binding protein (AHRD V3.3 *** AT5G44860.2)	AT1G31130	-0.690875	-0.322877	-0.385285	-1.36352	-1.03897	-0.93627	-1.10318	-0.263359	-0.536646	-0.618432	-0.514097	-0.396137
Solyc07g062520	3	Cytochrome (AHRD V3.3 *** A0A2G2WF27_CAPBA)	AT3G14690	-0.549366	-0.593102	-0.481247	-1.27049	-0.959478	-0.958697	-0.658658	-0.437052	-0.441364	-0.488579	-0.431943	-0.300003
Solyc03g031860	3	Phytoene synthase 1,Pfam:PF00494	AT5G17230	-0.37019	-0.248612	-0.74316	-1.31956	-0.968921	-0.958316	-0.19639	-0.44242	-0.506498	-0.805199	-0.78656	-0.474135
Solyc12g099930	3	Serine--glyoxylate aminotransferase (AHRD V3.3 *** A0A2G2YAX9_CAPAN)	AT2G13360	0.0683764	-0.0886031	-0.58761	-1.22005	-1.05887	-0.905715	0.0403374	-0.146315	-0.234446	-0.661257	-0.494156	-0.175782
Solyc09g090510	3	Cyclopropane-fatty-acyl-phospholipid synthase (AHRD V3.3 *** A0A2U1QM01_ARTAN)	AT3G23530	-0.374815	-0.519531	-0.641849	-1.21443	-1.02872	-0.893076	-0.293689	-0.246189	-0.132481	-0.84169	-0.813811	-0.450018
Solyc09g008080	3	Ubiquitin domain-containing protein (AHRD V3.3 --* A0A1Q3C6U9_CEPFO)		-1.23656	-0.624664	-0.216005	-1.35976	-0.927549	-0.824853	-1.19398	-0.0770194	-0.00660909	-0.928999	-0.243246	-0.440452
Solyc07g043490	3	Glycosyltransferase (AHRD V3.3 *** P93789_SOLTU)		-1.85282	-0.613797	-0.512612	-1.41306	-0.929193	-0.854302	-1.224	-0.623657	-0.275903	-0.657621	-0.271893	-0.181599
Solyc12g006460	3	Cytochrome P450 (AHRD V3.3 *** A0A200PPF3_9MAGN)		-1.01708	-0.373661	-0.433902	-1.37411	-0.881224	-0.775609	-0.919525	-0.358759	-0.307002	-0.597308	-0.339582	-0.113959
Solyc05g055910	3	Vacuolar protein sorting-associated protein (DUF946) (AHRD V3.3 *** Q9FND1_ARATH)	AT3G04350	-0.787072	-0.599306	-0.107151	-1.46064	-0.974704	-0.739529	-0.432989	0.0802492	-0.105412	-0.407759	-0.507647	-0.253252
Solyc01g105960	3	Cineol synthase (AHRD V3.3 *** G1JUH5_SOLLC)		0	2.09344	-3.98397	-1.43057	-0.958343	-0.729227	0	-0.160162	-2.23631	1.18362	-1.02733	0
Solyc04g054340	3	hypothetical protein (AHRD V3.3 -** AT5G65207.1)		-0.623876	0.00529658	0.732369	-1.48649	-0.942338	-0.760406	-0.100583	-0.300993	-0.126321	-1.00564	-0.547972	-0.410231
Solyc08g082990	3	Oligopeptide transporter (AHRD V3.3 *** A0A200RD47_9MAGN)	AT4G10770	-0.145338	-0.150377	-0.575799	-1.4172	-1.09769	-0.761745	-0.0803505	-0.453845	-0.238974	-0.889808	-0.488693	-0.339988
Solyc03g095970	3	Short-chain dehydrogenase reductase 4 (AHRD V3.3 *** A0A2G3DIE1_CAPCH),Pfam:PF13561	AT2G47140	-0.929371	-0.160882	-0.258192	-1.42348	-1.03658	-0.802215	-1.00817	-0.306856	-0.20229	-0.252477	-0.264669	-0.0493669
Solyc06g006090	3	josephin protein-like protein (AHRD V3.3 *-* AT1G07300.2)		-0.318111	0.838014	0.695023	-1.31091	-1.14917	-0.794467	0.21062	0.0528741	-0.260231	0.341023	0.084939	-0.237156
Solyc06g075510	3	APETALA2e	AT2G28550	-2.03642	-1.70626	-0.822138	-1.25388	-1.07848	-0.635225	-2.3326	-1.20839	-0.885162	-1.63072	-0.969807	-0.801594
Solyc03g031740	3	Glucose-6-phosphate/phosphate-translocator (AHRD V3.3 *** O64910_PEA)	AT1G61800	2.00707	-1.05392	0.0691076	-1.30607	-1.0854	-0.660354	2.1969	-3.05131	-0.45268	-3.11489	-1.78555	-0.999496
Solyc07g005660	3	Purine permease (AHRD V3.3 *** A0A2P5FNM5_TREOI)	AT2G24220	-0.346321	-0.228914	-0.381673	-1.25891	-1.04004	-0.683964	-0.187281	-0.171673	-0.273403	-0.454249	-0.296889	-0.13905
Solyc03g119740	3	Transcription factor DIVARICATA (AHRD V3.3 *** A0A1U8FVE8_CAPAN)	AT1G49010	-0.669865	-0.427177	-1.08072	-1.31107	-1.16384	-0.602365	-0.633012	-0.694965	-0.614405	-1.3827	-0.908685	-0.591262
Solyc05g005950	3	Protein NRT1/ PTR FAMILY 1.2 (AHRD V3.3 *** A0A1J3DU78_NOCCA)		-0.748674	-0.503476	-0.137655	-1.15268	-0.863481	-0.753191	-0.662661	-0.323351	-0.272729	-0.482913	-0.35473	-0.348154
Solyc02g062490	3	2-oxoglutarate (2OG) and Fe(II)-dependent oxygenase superfamily protein (AHRD V3.3 *** A0A2U1LXD5_ARTAN)		-2.91637	-0.213834	1.18656	-1.15465	-0.825225	-0.734269	-3.8319	2.05661	-1.04538	0	2.33151	-4.07904
Solyc07g052690	3	Beta-amylase (AHRD V3.3 *** A0A2G3BZU4_CAPCH)	AT4G15210	-0.357947	-0.342739	-0.559013	-1.06925	-0.820316	-0.709131	-0.341093	-0.231225	-0.277921	-0.623926	-0.666731	-0.58168
Solyc01g110360	3	Fructose-bisphosphate aldolase (AHRD V3.3 *** Q9SXX5_NICPA)	AT4G38970	-0.512878	-0.259516	-0.870322	-1.07793	-0.854669	-0.711537	-0.300461	-0.335912	-0.425711	-0.921898	-0.831634	-0.3874
Solyc12g008660	3	Zinc finger transcription factor 73	AT2G25900	-0.478666	-0.216998	-0.462011	-1.05055	-0.769603	-0.805417	-0.189629	0.283544	-0.331517	-0.779893	-0.493928	-0.663353
Solyc04g016200	3	Glycosyltransferase (AHRD V3.3 *** A0A0A1WDL8_NICAT)		-0.82106	-0.728225	-0.548148	-1.0324	-0.818898	-0.823868	-0.449767	-0.198638	-0.259171	-0.479373	-0.339682	-0.193544
Solyc05g007780	3	Photosynthetic NDH subcomplex L 2 (AHRD V3.3 *** A0A0F7GYP0_9ROSI)	AT1G14150	-0.173509	-0.249744	-0.752616	-1.04253	-0.808123	-0.760388	-0.214023	-0.249882	-0.37797	-0.739525	-0.559282	-0.376187
Solyc01g099020	3	GDSL esterase/lipase (AHRD V3.3 *** A0A199UFA2_ANACO)		0.374239	0.275479	-0.213159	-1.05148	-0.775948	-0.754166	0.0840483	-0.140158	-0.134973	-1.228	-0.674612	-0.209323
Solyc11g011030	3	Pto-responsive gene 1		-1.13837	-0.705397	-0.365464	-1.09963	-0.765289	-0.834393	-1.43895	-0.446798	-0.489819	-0.722218	0.0473603	-0.630422
Solyc01g102950	3	Lycopene beta/epsilon cyclase protein (AHRD V3.3 *** A0A2U1QDC2_ARTAN)	AT2G32640	-0.0543172	-0.168784	-0.61715	-1.04034	-0.836937	-0.881981	-0.1385	-0.153277	-0.213428	-0.696803	-0.790607	-0.533133
Solyc01g081480	3	GPI inositol-deacylase PGAP1-like protein (AHRD V3.3 *** A0A2U1LZR3_ARTAN)	AT5G17670	0.0501002	-0.14317	-0.547039	-1.10061	-0.863294	-0.875697	0.00016462	-0.281512	-0.263849	-0.743058	-0.78289	-0.60485
Solyc11g010430	3	Dihydrofolate reductase-like protein (AHRD V3.3 *** A0A2K3MS55_TRIPR)	AT5G65400	-0.552891	-0.340778	-0.378177	-1.14567	-1.01939	-0.742364	0.0164039	0.101685	-0.59081	-0.721432	-0.577204	-0.328975
Solyc04g057980	3	Orange Ripening	AT4G37925	-0.0488126	-0.117619	-0.470299	-1.1566	-0.993253	-0.732185	-0.130165	-0.14564	-0.312234	-0.740794	-0.472534	-0.252005
Solyc02g071090	3	Purine permease (AHRD V3.3 *** A0A2U1LZ22_ARTAN),Pfam:PF16913		0.760152	0.271412	-0.315176	-1.09046	-1.01324	-0.683004	0.488325	-0.273276	-0.228565	-1.2615	-0.780208	-0.442997
Solyc06g007160	3	Alternative NAD(P)H dehydrogenase mitochondrial-like (AHRD V3.3 *** A0A2K3P845_TRIPR)	AT2G29990	-0.195277	-0.421611	-0.858652	-1.08217	-0.898861	-0.743167	-0.150203	-0.372694	-0.33585	-0.76292	-0.585377	-0.410083
Solyc04g051800	3	ABC transporter-like (AHRD V3.3 *** A0A200QC97_9MAGN)	AT5G64840	-0.21635	-0.275196	-0.643002	-1.02577	-0.929546	-0.790795	-0.286215	-0.395517	-0.387021	-0.774055	-0.638924	-0.274149
Solyc12g098310	3	Cyclin-dependent kinase inhibitor (AHRD V3.3 *** A0A2G2VID6_CAPBA)	AT2G32710	-0.688649	-0.475948	-0.625389	-1.01785	-0.962078	-0.669891	-0.687675	-0.936707	-0.623941	-1.33241	-1.41434	-0.824144
Solyc09g082980	3	DUF506 domain-containing protein (AHRD V3.3 *** A0A1Q3BNU4_CEPFO)	AT3G22970	-0.479116	-0.66547	-0.725511	-1.01094	-0.940197	-0.672028	-0.283939	-0.365325	-0.152521	-1.04093	-0.986537	-0.452748
Solyc09g075210	3	Late embryogenesis abundant protein Lea5 (AHRD V3.3 *** A0A1J3JXG8_NOCCA)	AT4G02380	0.0403945	0.0160496	-0.0997933	-1.00081	-1.03033	-0.688805	0.298643	0.241029	0.0697804	-0.285505	-0.0146107	-0.255668
Solyc02g071080	3	Purine permease (AHRD V3.3 *** A0A2U1LZ22_ARTAN),Pfam:PF16913		-0.176662	-0.0370139	-0.774438	-1.1244	-1.45146	-0.727501	-0.405636	-0.767502	-0.398545	-1.16241	-1.16594	-0.724403
Solyc01g005230	3	S-adenosyl-L-methionine-dependent methyltransferases superfamily protein (AHRD V3.3 *** A0A2U1QHF5_ARTAN)	AT1G68040	-0.295168	-0.557331	-0.51819	-1.29311	-1.60799	-0.641383	-0.484342	1.6595	1.3678	-1.62169	-0.543256	2.00064
Solyc12g005020	3	RING/U-box superfamily protein (AHRD V3.3 *** A0A2U1MKC4_ARTAN)	AT3G20395	-1.02285	-0.68506	-1.10466	-1.32163	-1.26056	-0.553424	-0.784134	-0.845149	-0.550748	-0.256572	-0.656715	-0.408781
Solyc06g035723	3	(S)-N-methylcoclaurine 3'-hydroxylase isozyme 1 (AHRD V3.3 --* C80B3_PAPSO)		0	2.08173	0	-1.23128	-1.29202	-0.522974	-2.11815	2.05402	0	-1.61132	-0.768864	0.177347
Solyc04g007240	3	Adenylate isopentenyltransferase (AHRD V3.3 *** A0A2G3B611_CAPCH)	AT4G24650	-0.470811	-0.469443	1.05794	-1.36164	-1.34372	-0.440838	-0.776164	4.51808	0.301172	-2.09957	-0.230758	-0.892291
Solyc09g092260	3	Chaperone protein DnaJ (AHRD V3.3 *** A0A2G3AV72_CAPCH)	AT4G13830	0.157711	0.321927	-0.333435	-1.38369	-1.27527	-0.623029	-0.0538791	0.532513	0.0623124	-1.11063	-1.2204	-0.341891
Solyc09g065390	3	DUF581 domain-containing protein (AHRD V3.3 *** A0A1Q3D4G2_CEPFO)		2.10207	1.38008	0.447315	-1.36187	-1.31947	-0.664711	3.00444	2.16276	1.16519	-0.638674	-1.75352	-0.962599
Solyc07g006600	3	Protein GLUTAMINE DUMPER 3 (AHRD V3.3 *-* A0A2G2WAS7_CAPBA)		-1.73239	-1.21767	-0.0845241	-1.56984	-1.32673	-0.596989	-0.644614	-0.743899	-0.130217	-1.6965	-1.16473	-0.285915
Solyc04g014530	3	Ethylene Response Factor C.2		-0.90258	-1.38465	-0.71372	-1.46853	-1.282	-0.559059	-1.03723	-0.670122	-0.0120536	-0.861028	-0.679142	-0.35355
Solyc03g025430	3	Transmembrane protein (AHRD V3.3 *** Q9FHB8_ARATH)	AT5G23920	-0.112447	-0.274151	-0.728954	-1.57479	-1.40124	-0.47055	-0.448577	-0.345629	-0.279751	-0.740255	-0.866728	-0.056879
Solyc06g007370	3	6,7-dimethyl-8-ribityllumazine synthase (AHRD V3.3 *** A0A061GZ51_THECC)	AT2G30230	-0.756796	-0.520425	-0.704832	-1.48368	-1.53938	-0.689961	-0.308736	-0.341161	-0.470588	-1.58487	-0.720841	-0.101958
Solyc05g011850	3	Sulfotransferase (AHRD V3.3 *** A0A2G3B6Y1_CAPCH)		-1.92633	-1.29705	-0.0123203	-1.56044	-1.51892	-0.69695	-1.38657	0.0153305	-1.32964	-1.70481	-1.57323	-0.608778
Solyc09g018890	3	DUF2996 family protein (AHRD V3.3 *-* AT2G04039.1)	AT2G04039	0.0558173	-0.072142	-0.426087	-1.18138	-1.40826	-0.883282	-0.0492016	-0.192405	-0.238148	-0.906971	-0.957842	-0.589576
Solyc03g045070	3	ammonium transporter AF118858		-0.0139503	-0.283799	-0.823925	-1.2246	-1.39976	-0.978866	0.192626	-0.138762	-0.387434	-0.571066	-0.490933	-0.0983362
Solyc05g005230	3	Plant protein 1589 of Uncharacterized protein function (AHRD V3.3 *** A0A061EE06_THECC)	AT1G10657	-1.13025	-1.60471	-1.76533	-1.38415	-1.36113	-0.886694	-1.1599	-0.859723	-1.07552	-1.27	-1.27042	-0.638835
Solyc03g078720	3	Glycosyltransferase (AHRD V3.3 *** A0A288W8G3_GARJA)		-0.192074	-0.265282	-0.88212	-1.28903	-1.37252	-0.852919	-0.244541	-0.209803	-0.409456	-0.774587	-0.409821	-0.422244
Solyc02g086820	3	chloroplast carbonic anhydrase	AT3G01500	0.0297553	-0.078831	-0.490301	-1.06734	-1.28507	-0.791268	-0.0724734	-0.165396	-0.162521	-0.789843	-0.284834	-0.276528
Solyc02g032800	3	Senescence regulator S40 (AHRD V3.3 *** A0A200QJC6_9MAGN)	AT1G61930	-0.927457	-0.755649	-0.511183	-1.06853	-1.16009	-0.656313	-0.351485	-0.523682	-0.429142	-0.869002	-0.833756	-0.317707
Solyc09g092110	3	Light-regulated protein (AHRD V3.3 *** A0A2G3CRI7_CAPCH)	AT3G26740	-0.381703	0.00817057	0.595195	-1.48124	-1.93358	-0.528211	-0.101679	0.607769	0.452387	-0.622463	-1.02944	-0.0408794
Solyc03g044630	3	DUF309 domain protein (AHRD V3.3 *** AT2G41120.1)	AT2G41120	-0.333881	-0.464168	-0.905974	-1.29528	-1.93712	-0.624038	-0.273144	-0.272605	-0.404185	-0.693627	-0.495097	-0.505137
Solyc06g072620	3	Bidirectional sugar transporter SWEET (AHRD V3.3 *** A0A142DVH8_SOLTU)	AT3G48740	-0.487166	-0.390169	0.0515244	-1.66883	-1.7833	-0.55686	-0.446471	-0.740438	-0.511862	-1.58533	-2.33357	-0.69163
Solyc10g078250	3	Peptidylprolyl isomerase (AHRD V3.3 *-* A0A2G2VW61_CAPBA)		-0.33938	-0.594417	-0.920802	-1.4281	-1.74954	-1.08978	-0.50889	-0.501237	-0.410792	-1.14345	-0.860925	-0.308712
Solyc02g067050	3	UPF0301 protein (AHRD V3.3 *** A0A2K3PAH7_TRIPR)	AT3G29240	-0.152898	-0.393147	-1.44447	-1.21189	-1.8241	-1.24212	0.17774	-0.108348	-0.506677	-1.62961	-1.35204	-0.939045
Solyc12g008500	3	receptor-like protein kinase 5 (AHRD V3.3 *** A0A1S4BN50_TOBAC)		-0.514372	-0.514737	0.0893476	-1.76526	-1.74925	-1.19193	-0.244686	0.294821	0.273643	-0.997698	-0.47213	0.135636
Solyc08g068140	3	BURP domain-containing protein 3 (AHRD V3.3 *-* A0A2G3BT77_CAPCH)		-3.24643	-3.35719	0.0603444	-1.66908	-1.91098	-1.18334	1.78427	-4.51508	-0.684319	-1.30941	-0.45468	0.354809
Solyc03g082550	3	Homeobox-leucine zipper protein HOX6 (AHRD V3.3 *** A0A2G3A038_CAPAN)		-1.15871	-0.839066	-0.660578	-1.87955	-1.67529	-1.62074	-0.375632	0.276677	-0.489957	-2.55952	-2.1376	-1.21871
Solyc01g079470	3	Unknown protein	AT3G62410	-0.334177	-0.415483	-0.658613	-1.93686	-1.982	-1.45156	-0.490745	-0.321602	-0.31217	-0.829273	-0.597617	-0.3501
Solyc03g093390	3	beta expansin precursor 2		0	-2.04901	0.0393672	-1.51696	-1.91237	-1.71545	-2.11171	1.18529	2.13036	2.25945	-3.7944	-1.7445
Solyc08g013910	3	Protein plant cadmium resistance 2 (AHRD V3.3 *-* A0A1J6HUT4_NICAT)	AT3G18470	-0.963736	-0.936647	-1.07901	-2.01703	-1.28516	-1.36373	-0.769781	-0.756119	-0.902014	-1.98748	-0.652833	-0.233072
Solyc02g083860	3	2-oxoglutarate (2OG) and Fe(II)-dependent oxygenase superfamily protein (AHRD V3.3 *** A0A2U1QGX7_ARTAN)	AT3G51240	-2.29723	-1.42481	-1.7188	-2.04183	-1.32789	-1.23429	-2.13748	-1.70725	-1.40023	-2.3026	-1.55512	-0.930151
Solyc07g065860	3	Receptor protein kinase, putative (AHRD V3.3 *** B9T1Q4_RICCO)	AT4G26540	-0.879358	-1.08818	-0.630084	-2.06105	-1.51815	-1.39472	-0.3306	-0.797093	-0.168424	-0.337243	-0.240084	-0.176839
Solyc09g005400	3	MLP-like protein 43 (AHRD V3.3 *** A0A2U1KXS7_ARTAN)	AT1G70830	-1.87307	-2.93993	0.764201	-2.29295	-1.14952	-1.21599	-5.26527	-0.738257	-0.950849	0.910348	3.18468	-0.821116
Solyc06g062370	3	acid phosphatase 1-like (AHRD V3.3 *** A0A1U7W9D3_NICSY)	AT5G24770	-1.58149	-1.6575	-0.416046	-2.33113	-1.26503	-1.25586	-2.57529	-0.894513	-0.804987	-0.472008	-0.575264	-0.380505
Solyc07g043500	3	Glycosyltransferase (AHRD V3.3 *** C5NN15_CATRO)		-2.0012	-0.841781	-0.956869	-2.27112	-1.3652	-1.32773	-1.33926	-0.792573	-0.449614	-0.847823	-0.485833	-0.265447
Solyc07g053890	3	O-acyltransferase WSD1-like protein (AHRD V3.3 *** A0A2K3N315_TRIPR)		-1.02315	-0.773284	-0.858032	-1.96188	-1.20298	-1.56411	0.724022	0.0840256	-0.592063	-3.16005	0	0.228523
Solyc07g052060	3	Pelargonidin 3-o-(6-caffeoylglucoside) 5-o-(6-o-malonylglucoside) 4'''-malonyltransferase (AHRD V3.3 *** G9HTF6_NICAT)		-2.38842	-0.91005	-1.05623	-1.7636	-1.2931	-1.67108	-2.32232	-1.32218	-0.624155	-1.97856	-1.13554	-1.34276
Solyc05g052240	3	Chalcone-flavonone isomerase family protein (AHRD V3.3 *** A0A2G2ZJB2_CAPAN)	AT5G05270	-1.43546	-1.03559	-1.45518	-1.65241	-1.38106	-1.35363	-1.19008	-1.13903	-0.940673	-1.75714	-1.30543	-0.890747
Solyc06g066540	3	Ethylene-responsive transcription factor (AHRD V3.3 *-* A0A2G2XMU8_CAPBA)	AT2G25820	-0.576296	-0.117174	0.111873	-1.84199	-0.957917	-1.36131	-1.05291	0.170261	-0.877885	-1.16895	-0.594814	-1.11543
Solyc11g066510	3	RING/U-box superfamily protein (AHRD V3.3 *-* A0A2U1KVX7_ARTAN)	AT2G27940	0.396616	0.397174	-0.472967	-1.25283	-0.92893	-1.12901	0.307655	0.0119654	-0.371033	-1.73468	-1.07158	-0.348458
Solyc10g085280	3	UDP-glycosyltransferase 76E1 (AHRD V3.3 *** U76E1_SOLLC)	AT3G46680	-0.806596	-0.744153	-0.57817	-1.15095	-0.996064	-1.14396	-0.796074	-0.705686	-0.354173	-1.05437	-0.850757	-0.336637
Solyc01g108210	3	Cytochrome P450 (AHRD V3.3 *** A0A200QZB6_9MAGN)	AT3G19270	-0.153981	-0.0183904	-0.317199	-1.34834	-0.891059	-1.20432	-0.349665	-0.377617	-0.386262	-0.766858	-0.691504	-0.381749
Solyc12g006805	3	SOUL heme-binding family protein (AHRD V3.3 *** Q8VZ90_ARATH)		-0.107214	-0.164002	-0.523646	-1.26923	-0.776732	-1.03133	-0.0487265	-0.190589	-0.369148	-0.839351	-0.733036	-0.499596
Solyc01g090790	3	PIF8a bHLH transcription factor	AT4G00050	-0.284852	-0.483487	-0.505835	-1.28599	-0.829034	-0.982249	-0.242056	-0.404857	-0.252625	-0.648918	-0.63971	-0.566318
Solyc12g010910	3	Phospholipase A1-IIdelta (AHRD V3.3 *** A0A2G2YTM0_CAPAN)	AT2G42690	-0.74777	-0.621825	-0.806283	-1.08762	-0.940743	-1.07662	-0.668804	-0.497794	-0.56148	-0.968128	-0.726727	-0.49859
Solyc06g008920	3	AMP-dependent synthetase/ligase (AHRD V3.3 *** A0A200QNF3_9MAGN)	AT1G20560	-1.87541	-1.02647	-0.317693	-1.10243	-0.971477	-1.01458	-1.03748	-0.437881	-0.197443	-0.439031	-0.462548	-0.286591
Solyc03g006540	3	hypothetical protein (AHRD V3.3 *** AT2G01755.2)	AT2G01755	0.0449651	-0.0984715	-0.642517	-1.02621	-1.0005	-0.964612	-0.124844	-0.157447	-0.372282	-0.742825	-0.65959	-0.32889
Solyc09g083390	3	zinc knuckle (CCHC-type) family protein (AHRD V3.3 *-* AT5G43630.4)	AT5G43630	-0.600235	-0.621195	-0.911883	-1.09513	-1.12957	-1.00019	-0.227736	-0.388366	-0.335284	-0.782487	-0.590561	-0.36033
Solyc03g082430	3	Growth-regulating factor 5 (AHRD V3.3 *** A0A2G3A035_CAPAN)	AT5G53660	-1.00724	-0.675558	-0.698494	-1.03974	-1.153	-1.00978	-1.30254	-1.1835	-1.68892	-1.03577	-1.25748	-0.841301
Solyc12g099400	3	hypothetical protein (AHRD V3.3 *** AT4G16060.1)	AT4G16060	-0.430152	-0.177619	-0.0927529	-1.02157	-0.568433	-0.960283	-0.731634	-0.0608011	-0.498544	-0.926756	0.0519759	-1.74981
Solyc12g006440	3	transmembrane protein (AHRD V3.3 *** AT3G22210.1)	AT3G22210	-1.03919	-0.8658	-0.895773	-1.16582	-0.631409	-0.871296	-0.839972	-0.280243	-0.24595	-0.716707	-0.314433	-0.396039
Solyc12g056620	3	Chlorophyll a/b binding protein domain-containing protein (AHRD V3.3 *-* A0A2U1PDX9_ARTAN)	AT1G34000	-0.120225	-0.100156	-0.664648	-1.10119	-0.694781	-1.11687	-0.153319	-0.0754823	-0.356945	-0.685943	-0.427315	-0.376903
Solyc05g007000	3	Major facilitator superfamily protein (AHRD V3.3 *** A0A1P8AT47_ARATH)	AT1G27040	-1.29171	-0.983729	-0.708257	-1.07637	-0.367942	-1.08362	-0.861636	-0.19792	-0.860335	-0.229802	-0.174482	-0.194135
Solyc07g055720	3	Heat shock protein, putative (AHRD V3.3 *** Q8LD91_ARATH)	AT1G06460	-0.629757	-0.647883	-1.07	-1.36182	-1.44091	-1.29248	-0.943041	-0.206282	-0.396787	-1.33962	-1.19103	-0.686623
Solyc07g040680	3	Heat shock transcription factor (AHRD V3.3 *-* A0A1Y1I763_KLENI)	AT5G54070	-0.370081	0.30098	-0.485152	-1.3971	-1.39698	-1.03968	0.176601	-0.423906	-0.349129	-0.887797	-1.10873	-0.818885
Solyc05g005910	3	Protein NRT1/ PTR FAMILY 1.2 (AHRD V3.3 *-* A0A1J3FWJ0_NOCCA)		-1.01361	-1.01677	-0.744801	-1.30869	-1.18935	-1.29507	-1.01451	-0.397327	-0.236761	-0.795445	0.0502929	0.120559
Solyc03g078730	3	Glycosyltransferase (AHRD V3.3 *-* A0A2U1NU39_ARTAN)		-0.181156	0.10562	-0.60173	-1.32402	-1.14856	-1.23459	-1.04016e-06	-0.374053	-0.356106	-0.725491	-1.55179	-0.809469
Solyc09g082690	3	superoxide dismutase	AT3G22840	-0.331237	-0.398277	-0.500975	-1.07382	-1.16267	-1.46133	-0.474439	-0.62806	-0.663833	-0.863946	-0.79104	-0.686445
Solyc07g009473	3	Unknown protein		0.473917	-1.01306	-0.470305	-1.01047	-1.39386	-1.46563	-3.2599	0.955986	2.93749	-1.09954	-1.03764	-1.09978
Solyc12g096770	3	HXXXD-type acyl-transferase family protein (AHRD V3.3 *** F4JBC7_ARATH)		-0.874859	-0.895302	-0.619323	-1.54509	-0.285773	-1.62432	-1.40886	-0.48987	-0.615188	-0.915002	0.403701	-0.826762
Solyc06g034140	3	B3 domain-containing protein (AHRD V3.3 *** A0A2G2WIF4_CAPBA)		0.0199613	0.270504	0.47056	-1.13634	-0.54012	-1.41979	-0.191995	-0.22336	-0.0937813	-0.00805619	-0.491177	-0.423465
Solyc10g052470	3	Protein RADIALIS-like 6 (AHRD V3.3 *** A0A1U8FNU6_CAPAN)	AT2G21650	-2.72336	-2.28228	-1.93232	-1.50058	-0.719066	-1.73732	-1.75903	-0.69483	-0.974474	-0.696928	-0.411749	-0.986984
Solyc01g091870	3	SPX domain-containing protein (AHRD V3.3 *** D7MDY2_ARALL)	AT1G01910	-0.819495	-0.690013	-1.00214	-1.51563	-0.988438	-1.75572	-0.673779	-0.754924	-0.766603	-2.07663	-1.77342	-1.84729
Solyc08g076820	3	bHLH transcription factor146	AT5G46690	0.321265	-0.177188	-0.661687	-1.09341	-1.11657	-0.240694	0.229221	-0.162948	-0.119813	-0.188746	-0.439323	-0.0944741
Solyc06g033850	3	Dehydration-responsive element-binding protein 2d-like (AHRD V3.3 *-* A0A2K3MMA2_TRIPR)		-0.698694	-0.217788	0.416105	-1.04665	-0.990316	-0.241318	0.145713	-0.031643	0.660313	-0.729734	-1.09565	-0.0598051
Solyc07g006680	3	HXXXD-type acyl-transferase family protein (AHRD V3.3 *** F4JBC7_ARATH)		0.518018	0.174219	-0.107805	-1.03908	-1.07171	-0.106986	0.99565	0.227255	0.406645	0.235078	0.299508	0.879391
Solyc09g075940	3	Amine oxidase (AHRD V3.3 *** A0A2G2WW99_CAPBA)	AT4G14940	-0.53943	-0.50983	-0.024665	-1.06014	-0.929814	-0.0670901	-0.280209	-0.267184	-0.244982	-1.19578	-1.01957	-0.071259
Solyc02g071060	3	Purine permease (AHRD V3.3 *** A0A2P5DL88_TREOI),Pfam:PF16913		-0.804082	-0.858189	0.251719	-1.18152	-0.968793	-0.078903	-0.694897	-0.448708	-0.76693	-0.251412	-0.675928	-0.217463
Solyc04g077340	3	G-type lectin S-receptor-like serine/threonine-protein kinase (AHRD V3.3 *** A0A2G2WZR9_CAPBA)		0.111458	0.306451	-0.608419	-1.22468	-0.974931	-0.22897	-0.048039	-0.256589	0.0151686	-0.52502	-0.35217	0.328596
Solyc03g031980	3	Lectin-receptor kinase (AHRD V3.3 *** A0A2U1KV35_ARTAN)		-1.07317	-0.643475	-0.0950263	-1.2931	-1.06924	-0.303585	-0.797622	-0.289875	0.00418361	-2.05922	-1.37065	-0.813563
Solyc12g013700	3	stem-specific protein TSJT1-like (AHRD V3.3 *** A0A2I4H4H1_9ROSI)	AT4G27450	-1.23354	-0.375579	1.07811	-1.2504	-0.880732	0.100934	0.35087	0.386162	0.197662	-0.675355	-0.421369	-0.425878
Solyc06g059990	3	Alkyl transferase (AHRD V3.3 *** K7W9N9_SOLLC)	AT5G58784	-0.995099	-0.82925	2.12445	-1.31888	-0.903054	0.0330245	0	2.05873	0	-1.56228	-1.00227	-0.104182
Solyc04g079530	3	Major facilitator superfamily protein (AHRD V3.3 *** A0A2U1PWN6_ARTAN)		-1.03993	-2.01141	-0.0146109	-1.3954	-0.827012	-0.0684816	-0.097506	-0.0351947	1.28725	-0.828087	0.0702168	0.0272053
Solyc03g111930	3	Cytochrome P450 71A6 (AHRD V3.3 *** A0A2G2ZZC6_CAPAN)	AT3G48310	2.33098	-1.27275	-0.768161	-1.0037	-0.943779	0.128204	-1.25842	-3.57714	0	-0.650465	-0.319409	0.317547
Solyc05g013690	3	GDSL esterase/lipase (AHRD V3.3 *** A0A2R6REU1_ACTCH)		0.0068918	-0.178186	-0.181518	-1.23859	-0.642358	-0.0886691	0.0678755	-0.224521	-0.24065	-0.293279	-0.249144	-0.00902079
Solyc02g079600	3	Receptor-like protein kinase (AHRD V3.3 *** A0A2K3N612_TRIPR)		-0.612252	-1.10781	-0.374207	-1.23029	-0.604768	0.0185689	-0.316473	-0.271785	0.0596791	-0.11407	-0.68767	-0.297383
Solyc09g075820	3	Sugar transporter protein 2	AT5G26340	-1.0522	-0.521629	0.252235	-1.01916	-0.612999	-0.0238411	-0.910975	0.0545229	0.231961	-0.198401	0.0200904	-0.0886209
Solyc12g055920	3	Calcineurin B-like protein 4 (AHRD V3.3 *** A0A1U8ER88_CAPAN)	AT1G64480	-0.111153	-0.383596	-0.719307	-1.06168	-0.552569	-0.268317	-0.215975	-0.19436	-0.411197	-0.607587	-0.763102	-0.34494
Solyc03g120620	3	Homeobox-leucine zipper protein GLABRA 2 (AHRD V3.3 *** A0A2G3A3K0_CAPAN)	AT1G79840	-1.7832	-0.861026	-1.04376	-1.09722	-0.521464	-0.222962	-2.02752	-1.22746	-0.788106	-1.04314	-0.791693	-0.418389
Solyc06g035790	3	S-adenosyl-L-methionine-dependent methyltransferases superfamily protein (AHRD V3.3 *** A0A2U1NSE2_ARTAN)		-0.41654	-0.555107	0.13035	-1.04391	-0.45153	-0.215972	0.0181672	-0.267801	0.278146	0.044157	-0.128824	0.209396
Solyc10g006740	3	Calcium-binding protein PBP1 (AHRD V3.3 *** A0A2G2XZK3_CAPAN)		-1.04638	-0.252529	-0.423808	-1.15342	-0.580525	-0.140882	-0.280186	-0.36295	-0.205494	-0.724102	-0.23392	0.0424387
Solyc05g011890	3	Sulfotransferase (AHRD V3.3 *** A0A2G3B6Y2_CAPCH)		-0.704881	-0.486066	-0.0992434	-1.21028	-0.525827	-0.166469	-0.690132	-0.0120371	-0.118091	-0.743748	-0.152889	0.163313
Solyc07g005190	3	Lysosomal Pro-X carboxypeptidase (AHRD V3.3 *** A0A1J3DVN3_NOCCA)	AT2G24280	-0.815703	-0.663929	-0.333664	-1.02031	-0.726392	-0.172703	-0.579553	-0.249025	-0.298411	-0.986952	-0.676019	-0.325474
Solyc04g063380	3	F-box protein SKP2A (AHRD V3.3 *** A0A1U8F5B3_CAPAN)	AT1G21410	-0.0906287	-0.153047	-0.130553	-1.03502	-0.821561	-0.217655	0.0939341	-0.0176407	-0.111258	-0.462295	-0.652571	-0.35484
Solyc12g099790	3	Calcium-dependent protein kinase (AHRD V3.3 *** B2KTB3_WHEAT)	AT5G12180	-0.268058	-0.667218	-1.70582	-1.03872	-0.668425	-0.215216	-0.83338	-0.748362	-0.136928	-0.964788	-0.88602	-0.377039
Solyc02g062500	3	2-oxoglutarate (2OG) and Fe(II)-dependent oxygenase superfamily protein (AHRD V3.3 *** A0A2U1LXD5_ARTAN)	AT1G52820	-0.237418	-0.270976	-0.312833	-1.02396	-0.63891	-0.187704	0.0705285	-0.03506	0.028917	-0.317255	0.115787	0.364829
Solyc04g009910	3	Phosphoenolpyruvate carboxylase kinase (AHRD V3.3 *** Q9SDY0_SOLLC)	AT3G04530	-0.565458	-0.141876	0.222627	-1.05325	-0.654278	-0.268563	-0.534258	-0.586126	-0.11358	-1.1452	-1.11032	-0.028563
Solyc09g014740	3	Protein kinase domain (AHRD V3.3 *** A0A200Q5X3_9MAGN)	AT1G21270	0.0670034	-0.186415	-0.494828	-1.03431	-0.751386	-0.29357	-0.240418	-0.0283157	-0.314578	0.270276	-0.0190396	0.419609
Solyc02g086650	3	Phosphoenolpyruvate/phosphate translocator 2, chloroplastic (AHRD V3.3 *** A0A2G2XHT3_CAPBA)	AT3G01550	-0.339798	0.145552	-0.306393	-1.04024	-0.733218	-0.365386	-0.640331	-0.167302	-0.113651	-0.809416	-0.482035	-0.185404
Solyc06g084300	3	outer envelope membrane protein 7-like (AHRD V3.3 *** A0A2I4GU35_9ROSI)	AT3G52420	-1.15625	-0.605628	0.00216835	-1.01576	-0.785917	-0.342529	-0.256336	0.148674	-0.528487	-0.523021	-0.417351	-0.381993
Solyc02g070970	3	Chlorophyll a-b binding protein, chloroplastic (AHRD V3.3 *** A0A2G3A7J8_CAPAN)		0.0425121	-0.13959	-0.36297	-1.03694	-0.798344	-0.34404	0.0216807	0.0297229	-0.0326193	-0.268803	0.245765	0.439311
Solyc10g080690	3	Patatin (AHRD V3.3 *** A0A2G3BI67_CAPCH)		-0.230682	-0.496617	-0.532389	-1.00559	-0.825562	-0.356647	-0.719	-0.276441	-0.22433	-0.82031	-0.596755	-0.254815
Solyc10g017510	3	Cytochrome (AHRD V3.3 *** A0A1U8EF26_CAPAN)		-2.16909	-1.24944	0.0435634	-1.268	-1.36237	0.0193504	-2.15843	-1.33506	-0.10136	-1.87324	-0.595531	0.174566
Solyc04g014400	3	LOW QUALITY PROTEIN: LRR receptor-like serine/threonine-protein kinase GSO1 (AHRD V3.3 *** A0A1U8F7A0_CAPAN)	AT1G74170	-0.685257	-0.0198493	-0.197151	-1.2901	-1.44806	-0.25742	0.116156	-0.348668	-0.0431919	-0.359618	-0.609311	-0.272471
Solyc12g056920	3	Sulfate transporter-like protein (AHRD V3.3 *** A0A2K3NYV6_TRIPR)	AT5G10180	-0.591232	-0.139137	0.424825	-1.44527	-1.17861	-0.268166	0.225011	-0.170401	0.190967	-0.74599	-0.594611	-0.13078
Solyc12g042480	3	Cytochrome (AHRD V3.3 *** A0A2G2Y725_CAPAN)		-0.666509	-0.907838	0.0519468	-1.52312	-0.984004	-0.183253	-0.7895	0.0940577	0.729846	-0.209676	-0.0608303	-0.26168
Solyc12g094380	3	Thioredoxin superfamily protein (AHRD V3.3 *** A0A2U1PXF3_ARTAN)	AT1G76020	-1.32964	-0.859664	-0.334903	-1.51517	-1.25514	-0.145902	-0.893965	-1.14582	-0.400467	-1.59462	-0.947808	-0.276997
Solyc10g008270	3	bHLH transcription factor 094		-0.462909	-1.26806	-0.574077	-1.58274	-1.12944	-0.0746107	-0.64183	-0.313023	0.260084	-0.427761	-0.128863	0.189051
Solyc08g005870	3	R2R3MYB transcription factor 8	AT5G35550	2.3295	-2.8545	3.11505	-1.41672	-0.468072	-0.861743	2.37969	-2.2089	-1.38476	-0.679459	-1.13304	-0.627739
Solyc04g008370	3	G-type lectin S-receptor-like serine/threonine-protein kinase (AHRD V3.3 *** A0A2G3CF44_CAPCH)		-0.140661	-0.227795	0.687136	-1.39921	-0.46613	-0.718071	-0.0343579	0.315022	0.134785	0.276347	-0.0890234	-0.431985
Solyc12g096490	3	Protein GLUTAMINE DUMPER 3 (AHRD V3.3 *** A0A2G2VJB6_CAPBA)		-1.18938	-0.265559	-0.302051	-1.39569	-0.552286	-0.653765	-0.860188	0.193018	0.572293	-0.95278	-0.368748	-0.602321
Solyc02g093180	3	HXXXD-type acyl-transferase family protein (AHRD V3.3 *** A0A2K3L8P7_TRIPR)	AT5G67150	-1.71977	-0.196667	-0.260255	-1.47286	-0.615958	-0.684486	-2.65084	-0.502216	-1.09727	-1.14919	-0.699779	-0.575055
Solyc06g075440	3	protein NRT1/ PTR FAMILY 2.7-like (AHRD V3.3 *** A0A2I4HW78_9ROSI)	AT3G45660	-0.9786	-0.461434	0.629602	-1.47473	-0.561444	-0.497896	-0.989649	0.110178	0.217009	-1.45849	-0.341086	-0.40823
Solyc04g055253	3	S-adenosyl-L-methionine-dependent methyltransferases superfamily protein (AHRD V3.3 *** A0A2U1PMX3_ARTAN)		-0.815322	-0.100956	0.194205	-1.48228	-0.372	-0.509639	-1.75008	-0.281899	-0.326089	-0.497568	-0.237957	-0.435858
Solyc12g011033	3	Lipoxygenase (AHRD V3.3 *** K4DCJ0_SOLLC)		-1.53987	-1.97404	-0.453078	-1.02949	-0.489924	-0.699756	-0.110362	-1.10297	-0.335467	-0.32426	-1.58613	-0.204271
Solyc07g065980	3	alkaline alpha-galactosidase seed imbibition protein	AT1G55740	-1.37277	-1.14713	-0.890877	-1.1873	-0.494452	-0.671475	-0.458042	-0.439066	-0.320323	-0.549324	-0.305383	-0.0917242
Solyc11g012240	3	MBOAT (Membrane bound O-acyl transferase) family protein (AHRD V3.3 *** A0A2U1LYZ9_ARTAN)		-1.93023	-1.44056	-0.556243	-1.07413	-0.601202	-0.722223	-1.72312	-0.905389	-0.382342	-0.339718	-0.0259024	-0.623681
Solyc02g084880	3	Basic helix-loop-helix (BHLH) DNA-binding superfamily protein (AHRD V3.3 *-* A0A2U1PMP2_ARTAN)	AT1G27660	-1.78519	-1.56406	0.288105	-1.13539	-0.592508	-0.762944	-0.998025	-0.357928	-0.501581	-1.18351	-0.824364	-0.587936
Solyc11g012640	3	transmembrane protein (AHRD V3.3 *-* AT4G16410.1)	AT4G16410	-0.609666	-0.498621	-0.751307	-1.0111	-0.576549	-0.618349	-0.46014	-0.361807	-0.393952	-0.655466	-0.570585	-0.144643
Solyc07g043480	3	Glycosyltransferase (AHRD V3.3 *** A0A2G3BZR4_CAPCH)		-0.998668	-0.293435	-0.48726	-1.00194	-0.558035	-0.568654	-0.842274	-0.388859	-0.220123	-0.151885	-0.055286	0.0262367
Solyc07g062040	3	Receptor-like serine/threonine-protein kinase (AHRD V3.3 *** A0A1U8HKL5_CAPAN)	AT1G78530	0.230807	0.0827425	0.506679	-1.00595	-0.523695	-0.606548	0.0490191	0.0785625	0.559515	-0.981951	-0.828199	-0.614453
Solyc05g150117	3	Unknown protein		-1.11737	-0.922978	-0.672085	-1.03119	-0.500562	-0.60217	0.149448	-0.622932	-0.531205	-0.729115	-0.582004	-0.506365
Solyc04g007760	3	Sn-1 protein (AHRD V3.3 *** Q42393_CAPAN)	AT1G70830	-1.44782	0.0562468	1.01903	-1.01904	-0.557086	-0.5052	0	0	2.10966	-1.60666	0.966383	0.624408
Solyc01g105410	3	Protein EXORDIUM-like 2 (AHRD V3.3 *** B1Q489_CAPCH)	AT5G64260	-0.48884	0.114179	1.09641	-1.04764	-0.580816	-0.506044	-0.201753	0.694243	0.594744	-0.00253059	0.141384	0.0855322
Solyc08g005720	3	Terpene synthase 18 (AHRD V3.3 *** R9R6F3_SOLLC)		-1.29084	-0.752376	1.53763	-1.2947	-0.351669	-0.650523	-0.0520067	-1.59384	-0.295145	-0.445275	-0.65664	-0.205403
Solyc06g035710	3	Protein DETOXIFICATION (AHRD V3.3 *** A0A1Q3CGT0_CEPFO)		-2.24571	-0.355808	0.0548016	-1.19359	-0.307616	-0.723523	-1.0635	-0.69021	-1.86301	-0.819686	-0.541854	-0.387554
Solyc10g083460	3	Zinc finger A20 and AN1 domain-containing stress-associated protein (AHRD V3.3 *** V5PZR5_9CARY)	AT3G52800	-0.218565	-0.247344	-0.783964	-1.04286	-0.862015	-0.380521	-0.0355224	-0.105984	-0.448792	-0.501704	-0.559516	-0.397368
Solyc05g012325	3	Ureide permease (AHRD V3.3 *** A0A2R6PBP7_ACTCH)		-1.07032	-0.858475	-0.210374	-1.05104	-0.940131	-0.381756	-0.558342	-0.602406	-0.467108	-0.867661	-0.805726	-0.261415
Solyc11g010630	3	Kinase-interacting protein 1 (AHRD V3.3 *** A0A1U8F6F0_CAPAN)	AT2G22560	-0.772291	-0.617363	-0.561549	-1.1077	-0.889667	-0.489034	-0.594278	-0.78136	-0.410785	-1.13966	-1.22849	-0.520618
Solyc09g074610	3	Chaperone protein DnaJ (AHRD V3.3 *** A0A2G3CTT7_CAPCH)	AT4G09350	-0.0224119	-0.0643849	-0.540837	-1.05226	-0.927753	-0.492638	-0.131912	-0.157679	-0.321817	-0.6125	-0.323815	-0.125239
Solyc12g098600	3	Glycosyltransferase (AHRD V3.3 *** A0A2I4GJH4_9ROSI)		0.185986	-0.157873	-0.366716	-1.13818	-0.813771	-0.497564	0.247816	0.06839	-0.0089276	-0.641718	-0.340714	0.112865
Solyc06g035760	3	Cytochrome P450 (AHRD V3.3 *** A0A200R0H9_9MAGN)		-0.829613	-1.08006	0.0182828	-1.15183	-0.861275	-0.50459	-0.942188	-0.754231	-0.272205	-1.14935	-0.564515	-0.39974
Solyc11g012260	3	MBOAT (Membrane bound O-acyl transferase) family protein (AHRD V3.3 *-* A0A2U1LYZ9_ARTAN)	AT3G51970	-0.625877	-0.409407	-0.285897	-1.15077	-0.874917	-0.434901	-0.757061	-0.561311	-0.524286	-0.947939	-0.728781	-0.635159
Solyc01g109090	3	Unknown protein		-0.283016	-0.248179	0.202507	-1.14889	-0.905743	-0.467921	-0.615842	0.260559	0.200101	-1.21692	-1.08558	-0.132013
Solyc05g013530	3	Octicosapeptide/phox/Bem1p domain kinase superfamily protein (AHRD V3.3 *-* A0A2K3NXA6_TRIPR)	AT1G70640	-0.00625003	-0.16201	-0.782391	-1.01854	-0.74825	-0.605955	-0.0579533	-0.268564	-0.421517	-0.586651	-0.37904	-0.731026
Solyc01g080020	3	Eukaryotic aspartyl protease family protein (AHRD V3.3 *** A0A2U1ML86_ARTAN)	AT5G19120	-0.925978	-0.224479	-0.747411	-1.0142	-0.814796	-0.622066	-0.608754	0.173854	-0.230865	-0.586547	-0.330656	-0.292074
Solyc01g104710	3	thionin-like protein (AHRD V3.3 -** AT1G25275.2)	AT1G25275	-0.267915	-0.439416	-0.40302	-1.06693	-0.84903	-0.59333	-0.310193	-0.285008	-0.413548	-0.821827	-0.879163	-0.48182
Solyc12g006140	3	Cab-5 gene encoding chlorophyll a/b-binding protein	AT3G27690	0.235334	0.0148064	-0.211167	-1.02241	-0.815342	-0.50219	-0.0163143	0.0963886	0.0800059	-0.481798	-0.127182	0.0249875
Solyc11g018710	3	hypothetical protein (AHRD V3.3 *** AT1G71970.1)	AT1G22680	-0.324935	-0.448936	0.0153721	-1.04598	-0.801018	-0.48117	-0.570344	0.438051	-0.208687	-0.716891	-0.114573	-0.432209
Solyc02g055440	3	E3 ubiquitin-protein ligase%2C putative (DUF177) (AHRD V3.3 *** AT3G19800.2)	AT3G19800	0.0874887	-0.160226	-0.532516	-1.07407	-0.762819	-0.525338	-0.143022	-0.261835	-0.286576	-0.903146	-0.797976	-0.343128
Solyc02g078500	3	Aluminum induced protein with YGL and LRDR motifs (AHRD V3.3 *** Q9FG81_ARATH)		-0.680451	-0.284792	0.0636791	-1.08137	-0.720683	-0.432035	-0.348825	-0.398491	-0.0306208	-0.492424	-0.46055	-0.147167
Solyc02g069920	3	2-succinylbenzoate--CoA ligase, chloroplastic/peroxisomal (AHRD V3.3 *** A0A2G2XDL4_CAPBA)	AT1G30520	-0.24267	-0.48673	-0.674738	-1.05412	-0.729281	-0.422492	-0.321783	-0.189422	-0.303782	-0.298712	-0.363237	-0.149507
Solyc07g062080	3	mitogen-activated protein kinase 11	AT3G14720	-0.537726	-0.415126	-0.140094	-1.05116	-0.68883	-0.433232	-0.758197	-0.107752	-0.241832	-1.03289	-0.338577	-0.690388
Solyc07g051820	3	Cellulose synthase (AHRD V3.3 *** A0A200PYU7_9MAGN)	AT2G32530	-0.350561	-0.239943	-0.704267	-1.02715	-0.748275	-0.465236	-0.30152	-0.599575	-0.340329	-0.241651	-0.15331	0.155508
Solyc07g006140	3	Cytochrome (AHRD V3.3 *** A0A1U8FG41_CAPAN)	AT3G14690	-0.183198	-0.219848	-0.418629	-1.10997	-0.769499	-0.456196	-0.126811	-0.0224083	-0.226594	0.0236174	-0.168797	-0.316385
Solyc04g050620	3	Cytochrome (AHRD V3.3 *** A0A2G2Y725_CAPAN)		-0.409839	-0.462014	-0.267571	-1.0731	-0.726739	-0.479389	-0.697108	0.0292681	0.0416727	-1.83545	-1.21123	-0.783913
Solyc03g031730	3	Beta-glucosidase (AHRD V3.3 *** B6SYQ7_MAIZE)	AT4G21760	-1.03187	-0.793467	0.595823	-1.09034	-0.683744	-0.491361	-0.810351	-0.52637	-0.135397	-1.78055	-0.867066	-0.590599
Solyc02g078320	3	E3 ubiquitin-protein ligase RMA1H1-like (AHRD V3.3 *** A0A2I4ELD1_9ROSI)	AT4G27470	-0.407966	-0.527167	-0.258759	-1.11048	-0.702539	-0.533875	-0.198464	0.0857896	0.118888	-0.491187	-0.369713	-0.2456
Solyc02g090430	3	MAP kinase kinase kinase 20	AT5G66850	-0.654536	-0.444453	-0.137766	-1.03143	-0.678039	-0.558078	-0.561988	-0.143282	-0.255203	-0.471158	-0.28735	-0.255229
Solyc03g006100	3	LRR receptor-like serine/threonine-protein kinase EFR (AHRD V3.3 *** A0A1U8GGG3_CAPAN)		-0.273844	-0.277359	-0.551076	-1.06086	-0.591622	-0.376052	-0.0939819	-0.343283	-0.234165	-0.795517	-0.167675	-0.0805665
Solyc01g005450	3	F-box protein SKIP28 (AHRD V3.3 *** A0A2I4F4P9_9ROSI)	AT2G01620	-0.309223	-0.473708	-0.329152	-1.13073	-0.610343	-0.432325	-0.437999	-0.397241	-0.293982	-0.542409	-0.263399	-0.480408
Solyc09g061860	3	Sterol 3-beta-glucosyltransferase (AHRD V3.3 *** B6U4Q7_MAIZE)	AT3G07020	-1.46341	-0.554888	-0.501857	-1.18994	-0.676954	-0.521383	-1.17669	-0.346322	-0.261033	-0.553429	-0.100175	0.0019506
Solyc05g006920	3	Protein NRT1/ PTR FAMILY 2.13 (AHRD V3.3 *** A0A1U8EVJ4_CAPAN)		-1.14898	-0.698096	-0.449926	-1.16958	-0.680969	-0.551887	-0.751617	-0.637785	-0.308405	-0.424657	-0.454327	-0.198173
Solyc05g012670	3	Glycosyltransferase (AHRD V3.3 *** A0A288W8G2_GARJA)		-0.121058	-0.92155	0.17809	-1.15128	-0.612928	-0.536975	-0.348214	-0.136405	-0.267912	-0.373185	-0.119287	0.151946
Solyc11g071470	3	Transferase (AHRD V3.3 *** A0A200R9Q7_9MAGN)		-0.50374	0.285223	0.397922	-1.18616	-0.722974	-0.578391	-1.15939	-0.38939	-0.685744	-0.324661	-0.0320689	-0.460401
Solyc01g067660	3	1,4-alpha-glucan-maltohydrolase	AT5G18670	-0.198486	-0.249954	-0.172383	-1.17165	-0.73009	-0.577758	0.0291294	-0.200713	-0.227741	-0.81302	-0.631144	-0.184041
Solyc09g008200	3	heavy metal-associated isoprenylated plant protein 3-like (AHRD V3.3 *-* A0A1S4B4L4_TOBAC)	AT2G36950	-0.58285	-0.757251	-0.691652	-1.32201	-0.734979	-0.631166	-0.547547	-0.680037	-0.506787	-0.509553	-0.294043	-0.22232
Solyc06g053610	3	R2R3MYB transcription factor 14	AT3G23250	-0.699271	-0.19379	-0.460099	-1.28861	-0.758236	-0.65115	-1.09028	-0.393781	-0.400835	-0.41962	-0.247344	-0.41476
Solyc06g008870	3	Gibberellin receptor (AHRD V3.3 *** E3VJP7_9FABA)		-1.32123	-0.779679	-0.287885	-1.27495	-0.710498	-0.685294	-1.4264	-0.763284	-0.366369	-1.69512	-0.835769	-0.825654
Solyc05g009520	3	hypothetical protein (AHRD V3.3 *** AT1G13360.3)	AT1G13360	-0.815773	-0.397539	-0.547531	-1.27376	-0.702712	-0.586317	-0.948642	-0.37125	-0.394351	-0.6753	-0.743282	-0.450585
Solyc01g009565	3	receptor-like protein 12 (AHRD V3.3 *-* A0A1U8E178_CAPAN)		-0.759061	-0.653018	-0.528079	-1.22217	-0.712698	-0.634803	-0.841029	-0.323834	-0.279751	-0.864893	-0.640429	-0.633204
Solyc03g115870	3	Thioredoxin-like 1-2, chloroplastic (AHRD V3.3 *** A0A2G3CZB1_CAPCH)	AT5G61440	-0.752484	-0.68751	-0.345899	-1.12063	-0.726983	-0.620881	-0.735472	-0.198653	-0.516367	-0.678676	-0.688283	-0.423796
Solyc01g079360	3	WRKY transcription factor 37		-0.795096	-0.523312	-0.399571	-1.11262	-0.678077	-0.668624	-0.950658	-0.171741	-0.37884	-0.851738	-0.473009	-0.726226
Solyc10g011660	3	Auxin-responsive GH3 family protein (AHRD V3.3 *** A0A2U1NZC8_ARTAN)	AT2G46370	-0.773113	-0.800706	-0.274184	-1.04188	-0.734539	-0.710375	-0.680455	-0.395629	-0.0827974	-0.722438	-0.816451	-0.448408
Solyc04g049340	3	Tryptophan/tyrosine permease (AHRD V3.3 *** A0A2U1PXY3_ARTAN)		-0.387543	-0.448118	-1.136	-1.06027	-0.781286	-0.685518	-0.443789	-0.336686	-0.616058	-1.0402	-1.17004	-0.988554
Solyc02g078860	3	PAP-specific phosphatase HAL2-like (AHRD V3.3 *** A0A1U8FL20_CAPAN)	AT5G54390	-0.779003	-0.654768	-0.710505	-1.18471	-0.747624	-0.741789	-0.903268	-0.62478	-0.614545	-0.99563	-0.677911	-0.412578
Solyc09g065670	3	Protein indeterminate-domain 12 (AHRD V3.3 *** A0A2G2X5Z0_CAPBA)	AT4G02670	-0.168149	-0.702548	-0.356606	-1.3264	-0.757062	-0.242469	0.0703914	0.183851	-0.204822	-0.98187	-0.68312	-0.285689
Solyc05g051545	3	EPIDERMAL PATTERNING FACTOR-like protein 1 (AHRD V3.3 *** A0A2G2ZJC2_CAPAN),Pfam:PF17181		0.126242	-0.19632	-0.281283	-1.27732	-0.708097	-0.227777	0.0170289	-0.201784	-0.277191	-0.434365	-0.501935	-0.175254
Solyc06g005330	3	R2R3MYB transcription factor 59	AT3G46130	-0.687026	-0.470924	0.0533585	-1.342	-0.812801	-0.217444	-0.569009	-0.556875	-0.171183	-1.64166	-1.29591	-0.807603
Solyc03g120690	3	Dynein light chain (AHRD V3.3 *** A0A2G3D075_CAPCH)	AT3G16120	0.213705	-0.668717	0.124606	-1.31249	-0.82243	-0.218199	-0.31375	-0.88609	-0.42219	-0.721922	-0.853307	-0.46558
Solyc12g087940	3	Eukaryotic aspartyl protease family protein (AHRD V3.3 *** F4K5B9_ARATH)	AT1G09750	-1.22781	-1.10589	0.151162	-1.33024	-0.795943	-0.192942	-0.18875	-0.443826	-0.265356	-0.818181	-0.51521	-0.144799
Solyc07g066560	3	Small auxin up-regulated RNA65	AT3G12830	-0.883949	-0.959706	0.480587	-1.32542	-0.776946	-0.213	-0.759217	0.131557	0.143899	-1.24436	-1.0437	-0.286137
Solyc12g007160	3	ABI family (AHRD V3.3 *** A0A2U1KK95_ARTAN)		-0.462175	-0.537069	-1.28481	-1.39945	-0.678349	-0.273675	-0.204867	-0.403403	-0.237157	-0.915285	-0.602519	-0.363323
Solyc07g063610	3	Dynein light chain (AHRD V3.3 *** A0A2G3C370_CAPCH)	AT4G27360	-0.00996412	-0.261902	-0.707095	-1.16723	-0.759223	-0.341661	-0.223163	-0.385489	-0.547874	-0.77957	-0.515788	-0.170555
Solyc01g006580	3	2-oxoglutarate (2OG) and Fe(II)-dependent oxygenase superfamily protein (AHRD V3.3 *** A0A2U1LXD5_ARTAN)	AT1G52820	-0.212354	-1.71536	0.12969	-1.21933	-0.677133	-0.361704	-0.00692494	-0.486011	1.0229	-0.603086	0.700882	-0.306196
Solyc05g055290	3	Alpha/beta-Hydrolases superfamily protein (AHRD V3.3 *** A0A2U1MAY4_ARTAN)		-1.3296	-0.50364	0.260026	-1.17133	-0.71998	-0.232779	-1.07932	-0.579187	-0.373064	-0.892169	-0.644008	-0.245352
Solyc05g051735	3	Unknown protein		-1.43917	-1.06299	0.0565836	-1.40612	-0.727558	-0.413315	-0.829471	-0.272584	-0.378502	-1.04926	-0.857935	-0.806255
Solyc02g071710	3	GDSL esterase/lipase At1g29670-like (AHRD V3.3 *** A0A1U8FLP2_CAPAN)		-0.616496	-0.559006	-0.687708	-1.41939	-0.716869	-0.481978	-0.328839	-0.333662	-0.0736295	-0.629351	-0.269536	-0.223923
Solyc10g009290	3	bHLH transcription factor155		-1.31558	-1.00797	-0.0178718	-1.33194	-0.682782	-0.411209	-1.03414	-0.619661	-0.526259	-0.349978	-0.393352	-0.256853
Solyc01g090340	3	Ethylene-responsive transcription factor 2 (AHRD V3.3 *** A0A2G3DEZ8_CAPCH)		-0.594816	-0.314213	-0.569234	-1.30739	-0.711569	-0.449522	-0.0907462	-0.101743	0.0331834	-0.0936661	-0.0385454	0.114467
Solyc09g090310	3	Glycolipid transfer protein domain-containing protein (AHRD V3.3 *** A0A2U1Q6U6_ARTAN)		-1.19096	-0.378967	-0.240497	-1.32463	-0.808262	-0.400663	-1.14651	-0.597929	-0.846914	-1.73057	-0.22518	-0.535502
Solyc05g005930	3	Glycosyltransferase (AHRD V3.3 *** A0A2I4G8J4_9ROSI)		-1.24504	-0.983288	-0.572871	-1.32431	-0.833072	-0.449224	-0.956939	-0.213256	-0.0974458	-0.844229	-0.467742	-0.0176333
Solyc10g086270	3	R2R3MYB transcription factor 28	AT1G66370	-0.6336	-0.359543	-0.409386	-1.26787	-0.616811	-0.396127	-1.01596	-0.378068	-0.409979	-1.23518	-0.672615	-0.46282
Solyc07g053360	3	Late embryogenesis abundant protein (AHRD V3.3 *-* A0A200QFG9_9MAGN)	AT2G42560	-0.49229	-0.215771	-0.513147	-1.30866	-0.609313	-0.41902	-0.187379	-0.886682	-0.797636	-0.6005	0.838041	0.509378
Solyc06g076090	3	Actin (AHRD V3.3 *** A0A1U8H9K1_CAPAN)		-0.259547	-0.432476	0.22366	-1.28797	-0.632764	-0.350453	-0.796596	-0.158833	0.552817	-0.977454	-0.585325	0.214574
Solyc10g075160	3	Ferredoxin (AHRD V3.3 *** K4D1V7_SOLLC)	AT1G10960	-0.14949	-0.132719	-0.44089	-1.29099	-0.641547	-0.499835	-0.519606	-0.208974	-0.216011	-0.877676	-0.433635	-0.22237
Solyc03g013340	3	NOD26-like intrinsic protein 2.1		-0.05246	0.392353	-0.349858	-1.27784	-0.65565	-0.490152	0.108581	-0.167366	0.0295731	-1.86434	0.389346	-0.0228318
Solyc03g025390	3	Short-chain dehydrogenase TIC 32, chloroplastic (AHRD V3.3 *** A0A2G2X6Q5_CAPBA)	AT4G23430	-1.54039	-0.499405	-0.603216	-1.24649	-0.672655	-0.493167	-1.38065	-0.451063	-0.343024	-0.786938	-0.344042	-0.117972
Solyc09g075890	3	Haloacid dehalogenase-like hydrolase (HAD) superfamily protein (AHRD V3.3 *** A0A2U1N6A2_ARTAN),Pfam:PF13419	AT2G32150	-0.604215	-0.639425	-0.201933	-1.35349	-0.47962	-0.238722	-0.267891	-0.150956	0.0806734	-0.826383	0.0863353	-0.36578
Solyc06g005310	3	Transcription factor MYB48 (AHRD V3.3 *** A0A2G2Z7N5_CAPAN)	AT3G46130	-1.2629	-1.02412	0.166317	-1.42013	-0.539245	-0.0561331	-1.59693	-0.681769	0.148096	-1.5561	-0.413195	0.314344
Solyc11g066800	3	GABA transporter 1 (AHRD V3.3 *** A0A2G3BB89_CAPCH)	AT1G08230	-0.0203026	0.183608	-0.007083	-1.54604	-0.512655	-0.175697	-0.337682	0.0703062	-0.404239	-1.07807	-0.0324051	-0.406801
Solyc01g090560	3	Ethylene-responsive transcription factor (AHRD V3.3 *** A0A2G3DJ78_CAPCH)	AT2G44940	-1.62762	-0.654623	0.0273762	-1.54248	-0.48153	-0.208644	-1.71703	-0.757285	-0.6769	-1.6638	-0.792401	-0.782639
Solyc02g092460	3	BTB/POZ and TAZ domain-containing protein 4 (AHRD V3.3 *** A0A2G2XGZ7_CAPBA)	AT5G67480	-0.253558	0.197685	0.594423	-1.61202	-0.55646	-0.340483	-0.237197	-0.0134127	0.285742	-0.926622	-0.137781	-0.118578
Solyc10g052714	3	Unknown protein		-0.148069	-0.152449	-0.689056	-1.2325	-0.158008	-0.358112	0.374396	-0.586999	-0.0791492	-0.385175	-0.261761	-0.894441
Solyc08g076400	3	Homeodomain-like superfamily protein (AHRD V3.3 *-* A0A2U1QD82_ARTAN)		0.320091	-0.0757771	-0.410807	-1.09547	-0.211401	-0.291492	0.303812	-0.0461634	-0.309592	-0.32344	-0.439004	-0.0867572
Solyc12g049250	3	Unknown protein		0	2.092	0	-1.17131	-0.317197	-0.179931	0	0	0	-0.983942	-1.22945	-0.266712
Solyc05g053400	3	Glycosyltransferase (AHRD V3.3 *** A0A0A1WC49_NICAT)		-0.286952	0.461659	-0.213065	-1.04834	-0.416135	-0.301026	-0.966625	-0.41636	-0.2513	0.144679	0.299344	0.338729
Solyc02g069910	3	Unknown protein		-0.443921	0.0159755	0.176555	-1.0116	-0.440988	-0.332773	-0.300363	0.322167	0.288394	-0.31307	0.436663	0.462202
Solyc06g007440	3	Non-specific serine/threonine protein kinase (AHRD V3.3 *** A0A2G3C4Q5_CAPCH)	AT2G30360	-0.159261	-0.203875	-0.123827	-1.02482	-0.466254	-0.281769	-0.150882	0.386986	0.249823	-0.345657	0.821123	0.302111
Solyc10g008665	3	HXXXD-type acyl-transferase family protein (AHRD V3.3 *-* A0A2U1NMZ6_ARTAN)		-0.0760255	-0.736169	-0.38333	-1.01246	-0.487078	-0.413347	0.0369042	-0.252532	-0.234422	-0.513361	-0.351754	0.0047836
Solyc09g065565	3	NIMA-related kinase 2 (AHRD V3.3 --* AT3G04810.3)		-0.362273	0.704038	0.0611546	-1.0156	-0.401184	-0.421088	-0.553507	-0.121636	-0.122337	-0.34033	0.109527	0.372402
Solyc06g084320	3	EID1-like F-box protein 3 (AHRD V3.3 *** A0A2G2ZF18_CAPAN)	AT3G63060	-0.995769	-0.71017	-1.24242	-1.03945	-0.351934	-0.439699	-0.329367	-0.370893	-0.653662	-0.677554	-0.579439	-0.395869
Solyc09g011080	3	Ribulose bisphosphate carboxylase/oxygenase activase, chloroplastic (AHRD V3.3 *** A0A2G2VP29_CAPBA)	AT2G39730	-0.760168	-0.285348	-0.602091	-1.00939	-0.344595	-0.320341	-0.830992	-0.496786	-0.43032	-0.760359	-0.0643873	0.342998
Solyc01g108710	3	Unknown protein		0.041355	1.21854	1.81223	-1.9082	-1.38971	-0.416609	-0.76409	0.343079	1.34178	-0.657259	-0.130521	0.650791
Solyc01g091030	3	Small auxin up-regulated RNA1	AT2G45210	-0.264536	-0.745158	0.290303	-1.78351	-1.37376	-0.396259	-0.103351	-0.127841	-0.0522182	-0.206148	-0.395163	0.228434
Solyc12g094385	3	RING/U-box superfamily protein (AHRD V3.3 *** A0A2U1PXB9_ARTAN)		-1.79366	-1.41633	-0.847646	-1.75397	-1.59887	-0.304383	-1.38196	-1.48907	-0.634268	-1.51819	-1.09239	-0.355687
Solyc08g062360	3	Ankyrin repeat family protein (AHRD V3.3 *** F8WLA0_CITUN)		-0.530776	-0.313357	0.350934	-2.18306	-1.40514	-0.172216	-0.867578	-0.387482	-0.144169	-2.08505	0.97418	-0.149495
Solyc08g008580	3	Methionine gamma-lyase (AHRD V3.3 *** A0A1U8G8Y5_CAPAN)	AT1G64660	0.20919	0.0468099	-1.00938	-2.08059	-1.20834	-0.687448	0.358795	-0.116987	0.119038	-0.0391748	-0.310835	-1.03748
Solyc04g080780	3	bell-like homeodomain protein 1		0	0.0600674	-3.04738	-2.06227	-1.25881	-0.470591	-0.122318	-0.878175	-0.881925	-0.624992	-1.04389	-0.328959
Solyc07g055780	3	Protein trichome birefringence-like 43 (AHRD V3.3 *** A0A2G2WDQ2_CAPBA)		-0.909803	-1.13552	-0.0970821	-2.09799	-1.55431	-0.604063	-0.648113	-1.1916	-0.667455	-1.61335	-1.2301	-0.205556
Solyc05g005170	3	Pectin lyase-like superfamily protein (AHRD V3.3 *** O22699_ARATH)	AT1G60590	1.04422	0.888907	-0.917025	-1.97308	-1.58397	-0.626505	0.419318	-0.178986	-0.19848	-0.533348	-0.521576	-0.193442
Solyc10g005400	3	Inositol oxygenase (AHRD V3.3 *** A0A2U1PDJ1_ARTAN)	AT4G26260	-0.389416	-1.43865	-0.763856	-2.56323	-1.17705	0.0586819	-0.466914	-0.854939	-0.246126	-0.443208	-0.349815	0.143695
Solyc05g050750	3	Calmodulin-like protein 5 (AHRD V3.3 *** A0A2G2WT11_CAPBA)	AT4G03290	0.537758	0.202155	-0.500577	-2.57541	-1.17805	-0.201166	-0.177247	0.0476943	-0.597027	-1.22155	-0.262255	0.294286
Solyc10g017960	3	F-box protein PP2-A15 (AHRD V3.3 *** A0A2G3AGV7_CAPAN)	AT3G61060	-0.445197	0.191494	0.424525	-1.49846	-0.808521	-0.365499	-0.272777	0.193576	0.0983625	-0.575699	-0.0107414	0.155843
Solyc07g018010	3	bHLH transcription factor139	AT5G57150	-0.795197	-0.805182	0.370184	-1.44905	-0.785764	-0.407284	-1.27184	-0.32539	-0.112249	-1.15582	-0.521498	-0.316807
Solyc07g043420	3	2-oxoglutarate-dependent dioxygenase 2		-1.82797	-0.634357	-0.778005	-1.56047	-0.776332	-0.423412	-1.60386	-0.611471	-0.251308	-0.609035	-0.359735	0.120008
Solyc04g008230	3	Pectin lyase-like superfamily protein (AHRD V3.3 *** A0A2U1PE89_ARTAN)	AT1G48100	1.65551	0.313548	-0.195779	-1.53409	-0.798488	-0.279455	-0.473691	-0.769598	-0.674516	-1.32675	-0.704505	-0.285853
Solyc01g080680	3	Sugar facilitator protein 3	AT5G18840	0.779327	-0.765622	0.649049	-1.5505	-0.703141	-0.270147	0.323367	0.0700967	-0.461335	-3.06371	0.114142	0.318585
Solyc09g084460	3	Protease inhibitor I (AHRD V3.3 *** Q07459_SOLTU)	AT2G38870	-1.23874	-1.06279	0.0329398	-1.72332	-0.918908	-0.340385	-1.5366	-0.595306	-0.428207	-2.43594	-1.25618	-0.417752
Solyc02g014430	3	Equilibrative nucleotide transporter like (AHRD V3.3 *** A0A2R6QTM2_ACTCH)	AT4G05120	-0.705337	-1.15487	-0.021785	-1.72789	-0.952906	-0.383916	-0.600756	-0.488647	-0.450743	-0.413985	-0.482892	-0.528428
Solyc05g008640	3	RING/U-box superfamily protein (AHRD V3.3 *-* A0A2U1QJE6_ARTAN)	AT2G01150	-1.41302	-1.89023	0.301378	-1.6191	-1.02702	-0.343285	-0.95567	0.273408	-0.564022	-0.957264	-0.42811	-0.444707
Solyc10g007900	3	Cytochrome (AHRD V3.3 *** A0A2G3BCL0_CAPCH)	AT3G14620	-0.986368	-0.926257	-0.102289	-1.7723	-0.79229	-0.410276	-0.717673	-0.586589	-0.60965	-0.20147	-0.821143	0.349844
Solyc03g078780	3	UDP-glycosyltransferase 76C4-like (AHRD V3.3 *** A0A2I4EQP1_9ROSI)	AT3G11340	-0.175075	-0.533361	-0.374728	-1.79868	-0.687677	-0.454092	-0.167244	-0.184358	0.00108294	-0.593084	-0.333426	0.012941
Solyc06g069420	3	Adenine nucleotide alpha hydrolases-like superfamily protein (AHRD V3.3 *** Q9M9P7_ARATH)	AT3G03290	-0.170684	-0.354119	-0.361553	-1.95853	-0.681639	-0.209964	-0.210964	-0.167211	0.194201	-1.51448	-0.760134	-0.33964
Solyc03g123460	3	DUF581 domain-containing protein (AHRD V3.3 *** A0A1Q3D286_CEPFO)	AT1G53885	-0.658575	-0.614658	-0.0880524	-1.8738	-0.510824	-0.474013	-0.949929	-0.130722	-0.452624	-1.48105	-0.18503	-1.01838
Solyc10g008400	3	E3 ubiquitin-protein ligase RMA1H1 (AHRD V3.3 *** A0A2G3BCU0_CAPCH)	AT4G03510	-1.3351	0.345071	0.115357	-2.24726	-1.01911	-0.55528	-0.888935	0.342188	-0.476291	-2.00451	-0.734769	-0.682305
Solyc09g084440	3	Proteinase inhibitor 1 PPI3A2 (AHRD V3.3 *** Q4FE23_SOLTU)		1.20912	-0.598898	0.341104	-2.13362	-0.8525	-0.519205	-0.074246	0.105332	0.240301	0.0220356	-0.12955	-0.0762011
Solyc12g100150	3	LOB domain-containing protein 4 (AHRD V3.3 *** A0A2G2YBE6_CAPAN)	AT2G19510	-0.574265	-0.690914	-1.17123	-1.93449	-0.941426	-0.407814	-0.594239	0.104708	-2.68634	0.101272	-0.811148	-1.2004
Solyc01g006440	3	Protein NRT1/ PTR FAMILY 7.1 (AHRD V3.3 *** A0A1U8GXZ4_CAPAN)	AT5G19640	-1.80576	-1.55236	-0.844798	-2.07153	-1.06335	-0.377235	-1.64181	-1.90049	0.281911	-1.8992	-0.293275	-0.700625
Solyc09g090080	3	Phosphate transporter (AHRD V3.3 *** Q9AYT3_TOBAC)		-1.10465	-0.314882	0.182782	-2.26234	-0.779007	-0.759392	-1.12958	-0.614836	-0.193062	-1.58527	1.58573	-0.567079
Solyc02g078150	3	PDDEXK-like protein (AHRD V3.3 *** A0A2U1QIN2_ARTAN)	AT2G20670	-1.05489	1.32769	0.118421	-2.27141	-0.840672	-0.863388	-0.631224	0.376791	0.376948	-1.55238	-0.374775	-0.403011
Solyc09g082080	3	ovate family protein 19	AT4G14860	-2.40347	-2.83027	-1.1376	-2.15683	-0.882231	-0.716709	-1.0236	-1.69065	-0.123311	-0.598845	-0.96296	-1.31102
Solyc09g014525	3	MLP-like protein 43 (AHRD V3.3 *** A0A2U1L1Z2_ARTAN)		-0.322751	-0.154116	0.228852	-2.17633	-0.904769	-0.810763	-0.253461	-0.0518718	-0.110991	-0.385024	-0.230483	-0.122643
Solyc09g010650	3	RING/U-box superfamily protein (AHRD V3.3 *-* A0A2U1QK74_ARTAN)	AT2G37580	0.202032	0.393175	0.0109218	-1.46345	-0.093105	-0.424053	0.179499	0.397038	0.0518688	-1.53234	-0.901357	0.343992
Solyc06g051680	3	Protein EARLY FLOWERING 4 (AHRD V3.3 *** A0A2G2Z8T4_CAPAN)	AT2G40080	-0.17638	-0.449653	1.06773	-1.41148	-0.209414	-0.448527	-0.490047	0.572168	0.375007	-0.782855	-0.607163	-0.402909
Solyc02g021260	3	B3 domain-containing protein (AHRD V3.3 *-* A0A1Q3DFU3_CEPFO)		0	0	4.03697	-1.32245	0.0319091	-0.574812	0.916136	0.657213	-2.22839	-0.760738	-0.518786	-0.723943
Solyc00g500062	3	NAD(P)H-quinone oxidoreductase subunit K, chloroplastic (AHRD V3.3 *** A0A1U8QCE3_CAPAN)	ATCG00430	0.280949	0.541595	1.2428	-1.83947	-0.114989	-0.515139	0.857846	1.32886	1.11575	-0.84299	-0.393673	-0.209333
Solyc09g098610	3	Geraniol 8-hydroxylase (AHRD V3.3 *** A0A2G3CSN3_CAPCH)	AT2G45550	-0.0338291	0.109389	-0.85372	-1.03674	0.0161327	-0.363823	0.120397	-0.211886	0.268697	-0.238032	0.0221825	-0.101275
Solyc02g070600	3	F-box protein (AHRD V3.3 *** A0A2K3P6V3_TRIPR)		-0.750474	-0.0393469	-0.210331	-1.0659	0.321031	-0.312038	-0.127915	-0.553646	-0.858373	0.282923	-0.09949	0.427945
Solyc12g088190	3	Amino acid permease (AHRD V3.3 *** A0A2K3NUE8_TRIPR)	AT1G58360	-0.360511	0.017694	-0.537392	-1.60072	-0.437486	0.0418247	-0.769666	-0.246739	-0.108015	-0.185078	-1.3282	0.510332
Solyc02g086300	3	Class I glutamine amidotransferase-like superfamily protein (AHRD V3.3 *** A0A2U1KIC9_ARTAN)	AT1G66860	-1.05004	-0.620059	-0.718737	-1.74946	-0.365921	0.279103	-0.735188	0.530903	0.648655	-0.987267	-0.141584	-0.0626352
Solyc05g006750	3	Glutathione S-transferase (AHRD V3.3 *** A0A200QY01_9MAGN)		0.177577	0.197192	0.120903	-1.49067	-0.11429	0.163575	-0.35705	0.511286	-0.0910264	-0.0441618	-1.29749	0.186825
Solyc12g041960	3	O-methyltransferase (AHRD V3.3 *** A0A1B4Z3W3_9ROSA)		0.248455	0.0686351	-1.02122	-1.99082	0.0723104	-0.0198403	0.275289	-0.0646083	0.280132	0.0645572	-0.719291	-0.930395
Solyc05g051450	3	Unknown protein		-0.864836	-1.75766	-1.13318	-1.68535	0.0928867	-0.144462	-4.13809	-0.95554	0.315693	-0.336525	1.02686	0.285339
Solyc05g018880	3	Amine oxidase (AHRD V3.3 *** A0A200PSW8_9MAGN)	AT4G29720	-0.737523	-0.500805	0.00340478	-1.64008	1.00206	0.473377	-0.565234	-0.807545	-0.0471888	-0.725449	-0.458816	0.332868
Solyc04g081960	3	Syringolide-induced protein 14-1-1 (AHRD V3.3 *** A0A2K3M7L2_TRIPR)	AT1G20310	-0.875463	-0.912823	0.0631797	-1.34333	-0.474682	0.249766	-0.351396	0.178725	0.283297	-0.644376	-0.431958	0.0196641
Solyc01g095640	3	MYB-like transcription factor TCL1 (AHRD V3.3 *** A0A1U8HLQ3_CAPAN)	AT5G53200	-0.328083	0.420263	-0.677959	-1.31176	-0.530563	0.103406	-0.780214	-1.15431	-0.838701	-0.976638	-0.905566	-0.819585
Solyc02g085800	3	Alpha/beta-Hydrolases superfamily protein (AHRD V3.3 *** A0A2U1PVQ0_ARTAN)	AT5G16080	-0.741353	-1.31172	0.0526589	-1.2763	-0.348906	0.131881	0.0909661	-0.493152	-0.0960775	-1.24395	-0.760939	0.53519
Solyc01g028803	3	Cytochrome P450 (AHRD V3.3 *** A0A200R9G0_9MAGN)		-0.130902	-0.544511	-0.677201	-1.16904	-0.424605	0.184892	0.430109	-0.00920257	-0.266816	-0.365782	-1.1876	-0.76567
Solyc12g042120	3	transmembrane protein (AHRD V3.3 *-* AT5G67550.1)		0.328768	-0.193067	-0.574086	-1.03881	-0.499124	0.382811	-0.14073	0.131256	-0.554974	-0.315603	-0.742364	-0.788867
Solyc12g088360	3	RING-type E3 ubiquitin transferase (AHRD V3.3 *-* A0A2I4H694_9ROSI)	AT3G01400	-0.591587	-0.347394	1.11537	-1.17914	-0.159455	0.0435665	-0.984972	0.266338	0.690459	-1.18399	-0.0239865	-0.20586
Solyc01g068075	3	Unknown protein		-0.164824	0.295501	-0.0453582	-1.14578	-0.212837	-0.0552816	-0.224542	-0.355603	-0.33698	-1.21595	-0.77577	-0.709165
Solyc04g007390	3	Protein kinase family protein (AHRD V3.3 *** A0A1P8BDJ0_ARATH)	AT1G25390	-1.02323	-0.75751	0.570922	-1.05476	-0.366139	0.064457	-0.896119	0.615366	0.320023	-0.409575	-0.253996	-0.151038
Solyc12g013610	3	Calmodulin-binding protein (AHRD V3.3 *** G7JMG3_MEDTR)	AT2G15760	-2.18169	-0.232945	-0.454199	-1.33552	-0.763557	0.396337	-2.93448	2.05896	2.1101	-0.955036	-1.1732	-0.972685
Solyc09g007910	3	Phenylalanine ammonia-lyase (AHRD V3.3 *** A0A2G2YQ27_CAPAN)	AT2G37040	-0.862045	-0.967845	0.0634901	-1.5193	-0.542396	0.706449	-0.636308	-0.503677	-0.0157902	-0.61261	-0.057179	0.119718
Solyc12g100030	3	receptor-like protein 12 (AHRD V3.3 *** A0A1U8ETX1_CAPAN)	AT3G05660	-1.93608	-0.743509	0.625508	-2.00488	-0.813823	0.530453	-1.29467	-0.419777	0.262333	0.108504	0.608345	0.56497
Solyc10g084590	3	Cytochrome (AHRD V3.3 *** A0A1U8F0H8_CAPAN)		0.076551	-0.0546697	-0.352565	-2.31861	-0.444487	0.232448	-0.197894	0.192571	0.0132516	-0.392113	0.42229	1.21757
Solyc01g005720	3	NL0D (AHRD V3.3 *** Q9ZS82_SOLLC)		-0.542316	-0.602703	0.647872	-2.10708	-0.028009	0.785113	-0.658229	-0.00821722	0.114861	0.311643	1.2656	0.203673

## Sheet: Heat map Figure 4D Leaf
Gene Name	Cluster #	description	AtName	Log2FC 24FRvs24WL Leaf_WT	Log2FC 24FRvs24WL Leaf_slpif8a	Log2FC 24FRvs24WL Leaf_slpifq	Epi_WT	Epi_pif8a	Epi_pifq	Cot_WT	Cot_pif8a	Cot_pifq	Hyp_WT	Hyp_pif8a	Hyp_pifq
Solyc08g078300	1	Homeobox-leucine zipper protein HAT4 (AHRD V3.3 *** A0A2G2XL32_CAPBA)	AT4G16780	4.06902	3.89037	1.7375	3.88082	3.16615	1.98383	3.20845	2.59723	1.4502	3.34625	2.11232	1.44724
Solyc05g053410	1	phytochrome B2	AT2G18790	3.907	3.74991	2.75251	2.71502	2.45364	1.79292	2.8717	2.43019	1.62119	2.14838	1.83066	1.12973
Solyc09g065390	1	DUF581 domain-containing protein (AHRD V3.3 *** A0A1Q3D4G2_CEPFO)		2.10207	1.38008	0.447315	-1.36187	-1.31947	-0.664711	3.00444	2.16276	1.16519	-0.638674	-1.75352	-0.962599
Solyc01g110770	1	Small auxin up-regulated RNA11		2.69022	4.00692	1.69658	6.54385	4.40515	4.52945	2.8113	2.21535	2.10448	4.21037	3.01978	2.1898
Solyc02g089350	1	Gibberellin regulated protein (AHRD V3.3 *** A0A2U1PE48_ARTAN)		3.36206	3.20755	2.31029	3.77699	2.77389	1.77272	2.36434	1.7723	0.960089	2.57045	1.81323	0.770239
Solyc02g082150	1	BnaCnng18720D protein (AHRD V3.3 *** A0A078IGP5_BRANA)	AT5G44660	2.0249	1.90726	1.74978	1.73709	2.04139	1.09242	2.13604	1.94045	1.18632	1.40578	1.05751	0.214814
Solyc04g005800	1	Homeobox-leucine zipper protein HOX16 (AHRD V3.3 *** A0A1U8EXU3_CAPAN)	AT1G27045	2.22066	1.99257	1.0746	1.91463	2.13867	2.32514	2.39226	1.77564	1.4881	2.23218	1.6253	1.94477
Solyc01g103470	1	proline-rich receptor-like protein kinase PERK4 (AHRD V3.3 --* XP_026410247.1)		1.59318	2.45267	2.81469	2.05801	1.21529	0.993067	2.13108	2.28947	1.58757	1.35128	1.79813	0.632005
Solyc02g083040	1	DUF241 domain-containing protein (AHRD V3.3 *** A0A1Q3CEB1_CEPFO)	AT4G35690	1.31873	2.26949	1.04619	2.40993	2.0228	1.2708	1.87745	2.95102	2.29508	0.330969	0.395685	0.191546
Solyc05g052670	1	HXXXD-type acyl-transferase family protein (AHRD V3.3 *** V5PZN5_9CARY)	AT2G39980	3.09849	4.00985	3.05077	2.17083	2.42905	1.76039	3.403	3.44269	1.04784	2.86372	4.06525	-0.466441
Solyc02g083120	1	DUF241 domain-containing protein (AHRD V3.3 *** A0A1Q3CEB1_CEPFO)	AT4G35720	3.48328	3.47927	1.16795	2.88496	1.3896	0.762781	3.71263	3.6175	1.71107	2.07992	1.0628	0.289882
Solyc06g008590	1	auxin-regulated IAA17	AT3G04730	2.69778	3.422	1.25732	3.01075	2.81709	1.46246	2.80783	2.97506	1.21352	3.55781	3.52973	1.80785
Solyc04g080820	1	cytokinin oxidase4		4.17488	3.34488	3.58879	3.27099	2.24743	0.6366	2.74356	2.86093	1.2162	2.29646	0.915565	0.251339
Solyc08g021820	1	auxin-regulated IAA29	AT4G32280	2.79145	3.12451	0.878999	3.26838	2.89939	1.16989	2.67076	3.06902	0.990375	2.7991	3.23528	0.974703
Solyc12g005310	1	Auxin-responsive GH3 family protein (AHRD V3.3 *** A0A2U1LNK3_ARTAN)	AT5G54510	3.64204	4.78242	1.10124	2.27149	2.1362	0.506374	2.78744	3.4375	1.10598	1.50893	1.90839	-0.226536
Solyc01g110630	1	Small auxin up-regulated RNA9	AT4G38840	3.90258	3.73429	0.675043	5.80234	5.0124	3.68324	3.08495	3.00241	1.41238	4.47615	3.79015	1.99618
Solyc05g008050	1	Homeobox-leucine zipper protein HOX3 (AHRD V3.3 *** A0A2G3B5W9_CAPCH)	AT2G01430	3.79089	3.70115	-1.66748	0.796462	1.42632	-0.119562	3.23659	2.73116	-1.34595	0.161738	1.2261	-1.1815
Solyc06g083700	1	Flavin-containing monooxygenase (AHRD V3.3 *** D2IGV4_SOLLC)	AT5G43890	4.61468	4.05833	1.88823	-1.1438	-0.590474	-2.18755	4.42353	2.95105	1.32679	-0.00733657	-0.962707	0.798595
Solyc01g110647	1	Auxin-responsive protein SAUR20 (AHRD V3.3 *** A0A2G2XY34_CAPAN)		3.55941	2.41801	2.0021	3.13825	2.97528	3.633	4.36189	2.67474	1.56309	2.87863	2.48375	1.90498
Solyc01g110790	1	Auxin-responsive protein SAUR20 (AHRD V3.3 *** A0A2G2XY34_CAPAN)	AT4G38840	4.58656	5.38027	3.29941	7.76731	5.22084	6.41522	4.50841	2.65076	2.44197	4.43188	3.7957	2.86045
Solyc04g010285	1	Plant protein 1589 of Uncharacterized protein function (AHRD V3.3 *** A0A061FM19_THECC)		9.86065	8.6115	5.7445	3.3492	3.54849	3.13893	3.91387	3.28059	2.71263	1.63422	1.64238	1.64296
Solyc02g077590	1	Homeobox-leucine zipper-like protein (AHRD V3.3 *-* Q3HRT1_PICGL)		4.22182	4.67445	2.89276	2.22081	2.35746	1.12376	3.76619	3.09361	2.74981	3.45705	2.9575	1.29312
Solyc07g008210	1	Tetratricopeptide repeat (TPR)-like superfamily protein (AHRD V3.3 *-* F4K464_ARATH)	AT5G20190	3.42994	3.59036	2.90755	-0.00945492	-1.3118	0.227613	3.71747	3.49597	2.61778	1.07131	0.979703	0.76041
Solyc06g060830	1	Homeobox-leucine zipper protein HAT2 (AHRD V3.3 *** A0A2G2WJU4_CAPBA)	AT4G16780	3.96741	3.9731	2.65508	3.54003	3.30304	2.28839	4.22861	3.44396	2.29443	2.82979	2.13592	1.66386
Solyc11g051123	1	Unknown protein		6.10704	5.14015	2.71632	3.44525	3.94781	1.27517	5.02819	4.14592	2.4634	2.78917	1.26189	-0.234806
Solyc06g062460	1	bHLH transcription factor136	AT3G21330	8.91941	6.09155	3.69505	5.18928	4.41446	3.26573	5.14142	3.65708	2.828	3.63997	2.77606	2.0029
Solyc06g035530	1	gibberellin 20-oxidase-2	AT4G25420	6.84416	5.00955	2.57587	7.16036	6.11722	4.17719	5.21862	3.47543	2.13964	5.30747	2.23614	1.15985
Solyc01g066980	1	Flowering-promoting factor 1 (AHRD V3.3 *** A0A1U8FMN5_CAPAN)	AT5G24860	9.63924	8.29314	6.2081	0	0	0	6.13042	4.53629	1.52172	1.55541	1.59505	0
Solyc11g069880	1	Ripening-related protein grip22 (AHRD V3.3 *** A0A1U8EJN4_CAPAN)		0.395442	0.961959	0.0847265	0.275451	-0.408507	-0.0591523	5.05468	1.17767	0.156798	-0.0639197	0.399432	0.877635
Solyc02g070430	1	Gibberellin 2-oxidase 1 (AHRD V3.3 *** A7LCJ5_SOLTU)	AT1G30040	0.136897	-0.673684	0.700208	0.796042	1.23044	0.0257046	6.42693	2.56905	0.821296	0.532103	0.0110821	-0.306843
Solyc11g069450	2	Senescence regulator S40 (AHRD V3.3 *** A0A200QID2_9MAGN)	AT3G45210	1.27097	1.21345	0.907925	1.42851	1.05071	0.470977	2.14783	1.64865	0.776136	1.32334	1.05872	0.421645
Solyc06g068270	2	2-oxoglutarate (2OG) and Fe(II)-dependent oxygenase superfamily protein (AHRD V3.3 *** Q9XIA5_ARATH)		1.12052	1.24303	0.926146	1.74678	1.26534	0.365401	2.04694	1.55592	0.67006	1.24282	0.825043	0.27316
Solyc08g076250	2	Cytochrome (AHRD V3.3 *** A0A1U8F0H8_CAPAN)		6.14561	3.76576	3.11602	1.85975	0.777542	0.153098	2.17473	1.43564	0.688636	0.490712	-0.210066	0.279692
Solyc01g110660	2	Auxin-responsive protein SAUR21 (AHRD V3.3 *** A0A2G2XNG0_CAPBA)	AT2G21210	2.05494	2.14817	0.539532	4.06208	3.16317	2.64048	2.21289	1.51555	0.754115	2.7813	2.16399	1.28913
Solyc07g042490	2	Auxin responsive SAUR protein (AHRD V3.3 *** A0A2U1PXP1_ARTAN)	AT5G20820	1.92927	1.7621	1.4323	0.35804	0.242173	0.687339	1.99586	1.32209	0.782935	0.734966	0.767699	0.733293
Solyc04g054500	2	Heavy metal-associated isoprenylated plant protein (AHRD V3.3 *** A0A2R6R672_ACTCH)	AT4G39700	2.41892	2.22394	1.53998	1.66086	1.11607	0.870216	1.95379	1.6368	1.00951	1.54494	0.729294	0.445072
Solyc01g110730	2	Auxin-responsive protein SAUR20 (AHRD V3.3 *** A0A2G2XY34_CAPAN)	AT4G38840	1.12735	1.91565	1.18618	3.86626	3.85303	3.63205	1.89838	1.6251	1.00113	2.56514	2.0325	2.03853
Solyc02g067350	2	DUF1666 domain-containing protein (AHRD V3.3 *-* A0A1Q3AQV7_CEPFO)	AT5G39785	0.656261	0.522	0.147424	1.07378	-0.418203	-0.525491	2.08038	1.24318	1.15269	-0.15696	0.161487	-1.07556
Solyc01g110710	2	Small auxin up-regulated RNA10	AT4G38840	2.28789	2.12015	1.9149	4.20535	3.65198	3.87076	2.32058	1.4718	1.21835	3.32723	2.20734	1.6632
Solyc06g069640	2	dCTP pyrophosphatase 1 (AHRD V3.3 *** A0A1U8FHZ8_CAPAN)		1.44902	0.582327	0.910246	2.9536	1.84187	1.05892	2.25592	0.957622	0.886772	1.70308	1.0866	0.303634
Solyc02g079490	2	HXXXD-type acyl-transferase family protein (AHRD V3.3 *** Q9MAP9_ARATH)	AT1G32910	4.00742	4.68776	1.13221	-0.641272	0.508266	0.199768	2.17297	0.896474	0.650192	-0.515306	-0.079816	0.551561
Solyc09g059240	2	Cytochrome P450 (AHRD V3.3 *** A0A2U1Q1Z2_ARTAN)	AT3G25180	2.2951	1.99857	1.39525	1.63571	0.454433	0.166465	2.14234	0.621043	0.867003	3.30006	0.261832	1.18165
Solyc04g074167	2	classical arabinogalactan protein 26-like (AHRD V3.3 -** XP_011090863.1)		2.35052	1.54646	1.62873	2.62303	1.67632	1.13914	1.91355	0.841628	0.682384	1.57789	0.895724	0.211849
Solyc03g044530	2	precursor of CEP9 (AHRD V3.3 -** XP_021825073.1)		0.571873	0.237418	0.572954	0.609095	0.349637	0.266244	1.9684	0.8216	0.617198	-0.150748	0.307807	-0.0153848
Solyc12g039080	2	Leucine-rich repeat protein kinase family protein (AHRD V3.3 *-* A0A2U1Q5J5_ARTAN)		2.78697	2.04628	1.67867	1.158	1.55334	0.568932	1.49755	1.22677	0.960289	0.768987	0.160539	0.254905
Solyc02g079790	2	DUF538 domain-containing protein (AHRD V3.3 *** A0A1Q3D5N1_CEPFO)	AT1G61667	1.35351	1.45871	1.62651	0.548661	0.605364	0.572318	1.44053	1.22875	0.926181	1.08655	1.23265	0.943569
Solyc02g067700	2	RING/U-box superfamily protein (AHRD V3.3 *-* A0A2U1LDD8_ARTAN)		1.89073	2.27533	1.45569	3.11506	1.98763	1.39943	1.66965	1.40267	0.971565	1.44194	1.42077	0.405725
Solyc05g053060	2	Unknown protein		1.72493	0.985982	1.88398	2.21258	1.47553	1.13082	1.82842	1.23689	1.11568	1.5317	1.70213	0.695544
Solyc01g090460	2	HD-ZIP	AT2G44910	2.97457	2.53805	2.43947	2.7887	2.69851	2.70662	1.73461	1.15212	1.26474	1.85677	1.0797	1.46277
Solyc07g053140	2	Zinc finger protein/CONSTANS-like protein (AHRD V3.3 *-* A0A2K3M573_TRIPR)	AT4G27310	1.50244	0.964942	1.15218	1.3134	1.27185	1.121	1.53273	1.27195	1.22405	1.48884	1.09392	1.00643
Solyc04g007470	2	Drought responsive Zinc finger protein	AT1G68190	1.67585	1.40105	1.81657	0.63496	0.548504	0.662904	1.26034	1.17753	1.25828	0.511628	0.0411108	-0.124459
Solyc02g092580	2	Peroxidase (AHRD V3.3 *** K4BD54_SOLLC)	AT4G37530	0.95676	0.664073	0.649767	-0.267986	-0.143147	0.0576875	1.13736	1.28123	0.986133	0.267275	0.750098	0.0855164
Solyc02g087960	2	R2R3MYB transcription factor 94	AT3G28910	1.51258	0.987085	0.497382	1.81265	1.22747	1.04294	1.1174	1.208	1.01436	1.08641	0.705202	0.731526
Solyc10g011960	2	Heavy metal-associated isoprenylated plant protein (AHRD V3.3 *-* A0A2R6RCM9_ACTCH)	AT1G01490	1.28633	1.28303	1.2076	1.38589	1.58946	1.12754	1.07499	1.25627	0.93574	0.572939	0.747725	0.635567
Solyc02g088740	2	hypothetical protein (AHRD V3.3 *** AT3G29370.1)	AT5G39240	0.971102	1.57786	1.73331	1.39572	1.38435	0.798651	1.21932	1.47581	1.17916	1.09857	1.03791	0.570113
Solyc03g123670	2	60S ribosomal protein L28-1 (AHRD V3.3 *-* A0A2G2WKZ6_CAPBA)		1.14106	0.606869	0.555677	0.919591	1.1375	0.645536	1.23778	1.29819	0.669291	1.52177	1.68039	0.721653
Solyc02g084900	2	P-loop containing nucleoside triphosphate hydrolases superfamily protein (AHRD V3.3 *** A0A2U1NGS8_ARTAN)		0.195636	0.0733914	1.47846	0.295043	0.393348	0.5733	1.28195	1.57559	0.800307	0.302155	0.78386	0.543758
Solyc04g071900	2	Peroxidase (AHRD V3.3 *** K4BTH7_SOLLC)	AT1G71695	1.26512	1.45035	0.597603	0.915972	0.734991	0.758732	1.39739	1.63224	1.11224	1.74901	0.849609	0.708619
Solyc03g112240	2	Unknown protein	AT5G50175	2.47581	2.58431	1.62641	3.07368	2.7747	1.95739	1.43038	1.6964	1.15183	2.25306	2.57131	1.96357
Solyc09g061250	2	BTB/POZ domain-containing protein (AHRD V3.3 *** A0A2G2Z754_CAPAN)	AT5G48800	1.731	1.68115	1.15938	1.67391	1.65541	1.35896	1.50834	1.60735	1.00358	1.56609	1.577	1.14824
Solyc10g150149	2	transmembrane protein (AHRD V3.3 --* AT5G03120.2)	AT5G03120	1.72441	1.74332	1.11204	4.6928	3.37149	2.25418	1.35855	1.81825	1.06683	1.32801	1.52796	0.8577
Solyc02g089160	2	dwarf	AT5G38970	2.52881	2.92203	1.08073	-0.308291	-0.194659	-0.0264399	1.7018	2.03535	1.162	0.339448	0.346399	0.275076
Solyc06g008580	2	auxin-regulated IAA22	AT1G04240	2.65045	3.5165	1.0619	2.02087	2.58825	1.70706	1.86133	2.5623	1.04166	3.26247	2.94602	1.83602
Solyc04g007000	2	AP2/B3 transcription factor family protein (AHRD V3.3 *** A0A2U1MEM3_ARTAN)	AT3G25730	0.925591	2.26761	1.06061	1.59071	1.34394	0.408893	1.87641	2.84225	0.507901	4.2031	7.03549	1.2517
Solyc12g006860	2	brassinosteroid hydroxylase	AT2G26710	3.09288	4.21728	1.21153	1.77972	1.09272	0.905127	1.56992	1.9723	0.243771	-0.127208	1.22196	0.884898
Solyc08g078840	2	Root meristem growth factor 6 (AHRD V3.3 *** A0A2G3CC16_CAPCH)		1.99492	3.20338	0.411458	8.04313	2.81031	2.54051	1.43341	2.22506	0.378882	4.47383	6.35134	2.10942
Solyc07g061890	2	Unknown protein		2.20595	2.28304	1.09423	2.13836	1.87639	0.260416	1.68698	2.26776	0.287301	0.989316	1.8979	0.916347
Solyc01g111000	2	Auxin-responsive protein SAUR20 (AHRD V3.3 *** A0A2G2XY34_CAPAN)	AT2G21210	1.17797	2.19745	1.70999	5.27746	4.19577	2.7006	1.6971	2.21477	0.121975	3.78371	3.23779	1.1531
Solyc04g051470	2	At4g09890 (AHRD V3.3 *** Q9T0E8_ARATH)	AT4G09890	2.1325	2.61748	0.946264	0.25767	-0.120424	-0.0952177	2.01157	2.03427	0.3442	1.07768	-0.0389553	-0.380951
Solyc01g110720	2	Auxin-responsive protein SAUR21 (AHRD V3.3 *** A0A2G3BWF1_CAPCH)		2.06774	2.02341	0.86147	4.37893	3.45141	3.6213	2.05886	2.01718	0.62719	2.9298	2.08418	1.64146
Solyc06g008050	2	Flavin-containing monooxygenase (AHRD V3.3 *** D2IGV3_SOLLC)	AT5G43890	2.56345	2.82922	0.120026	0.384056	-0.0235452	-0.458686	1.95669	2.39596	0.432426	1.3087	0.537756	0.0820984
Solyc08g062180	2	protein BIG GRAIN 1-like A (AHRD V3.3 *** A0A2I4FTX4_9ROSI)	AT5G12050	2.46289	2.06557	-0.0444838	0.510338	0.0386122	-0.087846	2.39175	2.0773	0.628701	0.28061	0.699348	0.729235
Solyc07g066180	2	P-loop containing nucleoside triphosphate hydrolases superfamily protein (AHRD V3.3 *** AT5G56220.2)	AT5G56220	1.57425	2.8595	2.48091	3.58482	2.51632	-0.108616	2.56093	1.83979	0.0816437	1.32128	0.809104	-0.0329153
Solyc06g051940	2	Protein phosphatase 2C (AHRD V3.3 *** A0A2U1KYU0_ARTAN)		3.77745	3.33778	1.03379	2.1285	1.22383	-0.191317	2.36665	2.22878	0.0901806	0.462288	0.256718	-0.144625
Solyc10g008440	2	Expansin-B3 (AHRD V3.3 *** A0A2G3BCT4_CAPCH)	AT4G28250	1.83288	0.340114	0.831318	0.937705	0.683302	0.584881	1.41616	0.447535	0.146105	1.2988	0.207561	0.219778
Solyc04g016430	2	Cytokinin dehydrogenase 1 (AHRD V3.3 *** A0A2G2ZF38_CAPAN)	AT2G41510	1.98719	1.36246	0.0342275	1.66085	1.27841	0.172219	1.43072	0.421595	-0.0469236	1.31302	0.713458	-0.214396
Solyc05g056500	2	RING-type E3 ubiquitin transferase (AHRD V3.3 *** A0A2G2VD56_CAPBA)		0.617389	1.28097	0.719724	0.663757	0.480049	0.488608	1.46702	0.580209	-0.20436	0.620713	0.0416627	0.169895
Solyc02g077530	2	O-methyltransferase (AHRD V3.3 *** A0A2S1PVB3_CAMAC)		0.804269	0.473372	-0.261987	3.02941	2.08603	1.76598	1.47126	0.648419	-0.0274228	2.76727	0	0
Solyc11g070070	2	Zinc finger transcription factor 70	AT3G19360	-0.101827	0.793642	0.257695	0.652018	0.600057	0.3328	1.03692	0.220783	-0.0350956	0.843744	0.892091	0.32002
Solyc01g066850	2	WAT1-related protein (AHRD V3.3 *** K4AWT5_SOLLC)	AT4G01440	0.378011	-0.170444	0.331348	0.603469	0.214974	0.131699	1.0144	0.330334	-0.00142416	0.470383	0.463067	-0.0834208
Solyc03g058910	2	Pectate lyase (AHRD V3.3 *** A0A2G2WYE5_CAPBA)	AT2G02720	0.862218	0.74808	0.392447	0.718067	1.29842	0.21449	1.20997	0.445266	-0.215793	0.189089	0.255495	-0.382505
Solyc07g062740	2	serine/arginine repetitive matrix protein (AHRD V3.3 --* AT3G15115.1)	AT3G15115	1.28599	0.816991	0.553133	1.09665	0.806069	0.500365	1.02348	0.522351	0.309053	0.28542	0.455981	0.0770266
Solyc02g087870	2	ABC transporter (AHRD V3.3 *** A0A200QEZ6_9MAGN)	AT3G28860	1.04511	1.19144	1.17087	1.22701	0.86771	0.279437	1.01914	0.546839	0.385146	0.871669	0.19123	-0.100762
Solyc10g039290	2	Major facilitator superfamily protein (AHRD V3.3 *** A0A1P8AT47_ARATH)		1.18979	0.891002	0.889873	1.80563	1.30131	0.656896	1.08451	0.674317	0.33265	1.73023	1.54356	0.647562
Solyc08g005580	2	ABC transporter G family member 14 (AHRD V3.3 *** A0A2G2W3Y1_CAPBA)	AT1G31770	0.579861	0.359406	0.819236	0.791208	0.615965	0.140674	1.04345	0.61402	0.324422	0.527576	0.444722	-0.0101192
Solyc03g117050	2	NOD26-like intrinsic protein 6.1	AT1G80760	0.000797631	0.404777	0.92559	1.05707	0.872388	0.113938	1.05841	0.612947	0.180587	0.678201	0.823041	-0.0564566
Solyc02g082120	2	DNA-3-methyladenine glycosylase I (AHRD V3.3 *** B6TPB7_MAIZE)	AT5G44680	1.1908	0.823882	1.17082	1.46982	1.02311	0.223847	1.07668	0.571893	0.267778	0.510924	0.300984	0.0644753
Solyc10g047530	2	Phototropic-responsive NPH3 family protein (AHRD V3.3 *** A0A2U1PJR6_ARTAN)	AT5G64330	2.53148	1.64278	0.984483	2.96424	1.49409	1.56005	1.05256	0.753902	0.0564615	1.48861	1.0974	0.674596
Solyc05g009610	2	Alpha/beta-Hydrolases superfamily protein (AHRD V3.3 *** A0A2U1PVQ0_ARTAN)	AT1G68620	0.485201	0.0881753	0.655298	1.58177	1.02195	1.00827	1.02306	0.61765	0.0123432	1.11136	0.517569	0.525859
Solyc05g008060	2	SlPIN4	AT1G23080	1.89361	2.15034	0.289275	0.569479	0.500792	-0.173519	1.28543	0.866341	0.124695	0.781381	0.727495	0.053936
Solyc02g089030	2	LONGIFOLIA protein (AHRD V3.3 *-* A8MQH9_ARATH)		1.47728	2.05173	0.923908	1.96562	1.68862	0.828424	1.32507	0.750631	0.243669	1.08932	0.859437	0.155804
Solyc05g052890	2	Plant/protein (AHRD V3.3 *** Q84WZ5_ARATH)		1.49828	1.52316	1.33554	1.06284	0.93719	0.329799	1.11917	0.94615	0.285847	0.145005	0.340459	-0.189927
Solyc01g106910	2	hypothetical protein (AHRD V3.3 *** AT4G33800.2)	AT4G33800	1.91277	2.00519	0.684746	-2.25915	-1.74324	-1.37415	1.07436	0.830097	0.288872	-0.913129	-0.481771	-0.301729
Solyc11g066320	2	Exostosin family protein (AHRD V3.3 *** A0A2U1P7C1_ARTAN)	AT2G28110	1.20636	0.693292	0.934908	0.517356	0.283117	0.119729	1.19475	0.477733	0.265442	0.663952	0.130399	0.0641806
Solyc08g008495	2	Zn finger protein (AHRD V3.3 *-* Q43573_TOBAC)		1.3712	1.56281	0.2029	-0.144553	-0.0716951	-0.137281	1.12309	0.464413	0.248221	1.51161	0.592657	0.364929
Solyc04g017720	2	Gibberellin regulated protein (AHRD V3.3 *** A0A2U1PE48_ARTAN)		2.30347	2.58473	0.360691	-0.101938	-0.240765	0.449421	1.11799	0.398203	0.210426	-0.654846	-0.171536	-0.145117
Solyc08g061910	2	trihelix transcription factor GTL1-like (AHRD V3.3 --* XP_022865658.1)		2.61051	2.83025	0.345914	0.36945	0.327966	-0.530005	1.15661	0.480506	0.0748183	0.515665	0.0404159	0.0241047
Solyc12g099580	2	WAT1-related protein (AHRD V3.3 *** K4DHX9_SOLLC)	AT4G01440	0.338338	-0.335915	0.675178	1.88573	2.08446	0.531046	1.20271	0.260952	0.18164	1.07105	0.909992	0.110445
Solyc06g074800	2	Zinc finger protein (AHRD V3.3 *** A0A200R9U1_9MAGN)		0.761492	0.54578	0.175208	0.728471	0.48171	0.229493	1.07006	0.311425	0.295213	0.176389	0.191884	0.279112
Solyc07g042630	2	Terpene cyclase/mutase family member (AHRD V3.3 *** A0A1U8HG00_CAPAN)		2.04019	1.1685	0.484412	1.85062	0.515958	0.946526	1.34463	0.155345	0.462948	0.623082	0.119037	0.0236378
Solyc11g013450	2	hypothetical protein (AHRD V3.3 *** AT1G21830.1)	AT1G21830	2.84488	1.65501	0.745697	2.16418	1.55085	0.546805	1.71296	0.507747	0.280681	2.20859	0.425315	0.0808482
Solyc04g050010	2	LOB domain-containing protein (AHRD V3.3 *** A0A2K3PP50_TRIPR)	AT2G28500	0.756711	0.440157	1.72696	2.42472	1.62025	0.437123	1.61609	0.468773	0.549757	1.52503	2.03676	1.02941
Solyc02g092570	2	Transcription factor GRAS (AHRD V3.3 *** A0A200R352_9MAGN)	AT5G67411	1.82236	1.38411	-0.176763	3.03341	-1.58269	0	1.36669	0.533416	0.25513	1.2509	0.282924	0.135921
Solyc01g087860	2	Unknown protein	AT1G35430	0.659722	0.344103	0.670715	-0.287588	-0.180541	-0.248529	1.32949	0.608936	0.283345	-0.16681	-0.400188	-0.144631
Solyc01g080380	2	S-adenosylmethionine decarboxylase proenzyme (AHRD V3.3 *** A0A2G2XRM2_CAPBA)	AT5G18930	0.45979	1.32078	0.926355	0.492771	0.939698	0.0804087	1.41813	0.652114	0.345368	0.720391	0.848094	0.0450212
Solyc07g062710	2	Basic-leucine zipper (BZIP) transcription factor family protein (AHRD V3.3 *-* A0A1I9LST2_ARATH)		1.91594	2.04356	1.36108	0.967952	0.794242	0.437516	1.2405	0.697825	0.516215	1.32193	1.34026	0.751401
Solyc01g080880	2	Protein kinase domain (AHRD V3.3 *** A0A200QMD2_9MAGN)	AT5G46570	1.75356	1.57922	0.779677	0.553176	0.373741	0.239276	1.21511	0.79127	0.517992	0.28253	0.0264912	0.00747651
Solyc01g073910	2	Homeobox-leucine zipper protein HOX27 (AHRD V3.3 *** A0A2G2XRN9_CAPBA)	AT5G06710	1.48052	1.24775	0.639593	0.00616123	0.530656	0.19243	1.2829	0.79902	0.448839	-0.0809839	0.295585	-0.11852
Solyc06g068550	2	Eukaryotic aspartyl protease family protein (AHRD V3.3 *** A0A2U1P524_ARTAN)	AT1G79720	1.6971	1.46763	0.301154	0.614595	0.562722	0.121202	1.35543	0.83833	0.514785	1.072	0.583999	0.334181
Solyc04g071260	2	Actin (AHRD V3.3 *** Q5XPX5_SACOF)		0.532131	0.336143	1.48431	1.64475	1.39407	1.27023	1.37682	0.845214	0.542101	1.36339	1.12623	0.893647
Solyc06g075000	2	MaoC_dehydratas domain-containing protein (AHRD V3.3 *** A0A1Q3B2J7_CEPFO)	AT5G60335	1.33816	0.866821	0.59083	1.04166	0.931799	0.30096	1.41521	0.873105	0.44549	1.10148	0.553722	0.523253
Solyc04g074700	2	LES17306 homeodomain protein		1.83233	1.73093	0.939851	1.66617	1.32542	0.609865	1.42863	0.890409	0.46791	1.14148	0.742618	0.240599
Solyc11g011630	2	Auxin-responsive protein SAUR65 (AHRD V3.3 *** A0A2G2Y5L8_CAPAN)	AT1G29460	2.70552	3.16999	0.289022	2.92681	2.45425	1.56195	1.55443	0.698801	0.61995	1.9188	1.8588	0.770391
Solyc01g109700	2	bHLH transcription factor 010	AT4G34530	1.49412	1.30234	0.610463	0.729336	0.693516	0.365833	1.5407	0.759512	0.466889	0.822258	0.339044	0.183055
Solyc08g080100	2	MADS box transcription factor AGAMOUS (AHRD V3.3 *-* A0A1Q1NK16_PAELC)	AT4G22950	0.980606	0.731817	1.44787	0.836676	1.20387	-0.208949	1.36525	0.85584	0.914768	1.80378	1.17474	1.04131
Solyc01g106690	2	DUF1005 domain-containing protein (AHRD V3.3 *** A0A1Q3BZI1_CEPFO)	AT3G19680	1.12286	1.01663	0.756386	1.01125	0.732385	0.48095	1.38694	0.777394	0.804033	0.910803	1.15565	0.722614
Solyc09g092520	2	xyloglucan endotransglycosylase	AT3G23730	1.8624	0.806799	1.98632	2.58773	1.64672	1.84531	1.49672	0.864661	0.788631	2.41559	2.13999	1.4363
Solyc03g031830	2	RING/U-box superfamily protein (AHRD V3.3 *** Q8GXD8_ARATH)	AT3G03220	1.77889	1.49637	1.56268	1.16404	0.96936	0.965825	1.54777	0.744702	0.983208	0.663619	1.13128	0.937763
Solyc11g069960	2	RLK-1		1.71568	0.615592	1.72184	0.620906	0.268333	0.313236	1.15121	0.656489	0.720823	1.43648	1.39648	0.786939
Solyc07g006630	2	Zinc finger protein CONSTANS-like 5-like (AHRD V3.3 *** A0A2K3N2C5_TRIPR)	AT5G57660	0.9529	0.729141	0.418805	1.34172	1.37338	1.47702	1.02425	0.700989	0.696344	1.85409	1.6153	1.73641
Solyc10g079070	2	bHLH transcription factor 065	AT2G42300	1.25789	1.13146	0.904261	0.850165	0.727131	0.570683	1.00011	0.586852	0.572138	0.52888	0.277799	0.0917107
Solyc08g006590	2	protein ENHANCED DISEASE RESISTANCE 2-like (AHRD V3.3 *** A0A2I4G6J8_9ROSI)	AT5G10750	0.698652	0.011456	0.923513	1.50151	1.02258	0.618099	1.00883	0.575033	0.616534	0.965124	1.01769	0.60548
Solyc08g063090	2	Fatty acid desaturase (AHRD V3.3 *** A0A2U1LPJ3_ARTAN)		1.06411	0.532531	0.574582	1.19066	0.664403	0.449828	1.00692	0.652571	0.588408	0.792819	0.773163	0.423241
Solyc10g074540	2	Protein EXORDIUM-like 3 (AHRD V3.3 *** A0A1U8DVK9_CAPAN)	AT2G17230	0.931999	0.512086	0.662547	0.68153	0.368319	0.33135	1.03642	0.485538	0.685088	0.920221	0.88415	0.762802
Solyc01g090760	2	GATA transcription factor (AHRD V3.3 *** K4AZ17_SOLLC)	AT2G45050	1.22892	1.48444	1.05123	0.987539	1.31086	1.02655	1.02142	0.499747	0.83291	1.96913	1.56431	0.942713
Solyc01g079180	2	Pectinesterase (AHRD V3.3 *** A0A2G2XQP7_CAPBA)		0.760971	0.0887184	1.12003	2.07402	0.967309	1.24447	1.07707	0.32068	0.728963	1.00983	1.11209	0.784926
Solyc11g019910	2	Plant invertase/pectin methylesterase inhibitor superfamily protein (AHRD V3.3 *** A0A2U1KPL8_ARTAN)	AT4G25250	1.67544	1.05847	0.864108	0.830906	0.438312	0.652575	1.29755	0.37513	0.402481	1.10646	0.93072	0.732
Solyc03g116270	2	2-oxoglutarate (2OG) and Fe(II)-dependent oxygenase superfamily protein (AHRD V3.3 *** A0A2U1QGX7_ARTAN)		1.01784	0.66678	0.2189	0.904625	0.583184	0.394732	1.21587	0.449912	0.454968	0.117949	0.571156	0.377092
Solyc10g011730	2	Arabinogalactan peptide (AHRD V3.3 *** A0A200Q7C1_9MAGN)	AT3G61640	1.87571	1.2851	1.04059	1.62589	1.3392	1.00485	1.35321	0.4058	0.54289	0.565126	0.77277	0.29756
Solyc02g065590	2	Alpha/Beta hydrolase fold protein (AHRD V3.3 *** A0A2U1Q9F9_ARTAN)	AT5G15860	0.822776	0.0870881	0.221216	-0.00444198	-0.0968051	0.0178949	1.07661	0.415902	0.563585	-0.0170135	0.592972	-0.243404
Solyc01g112140	2	Flavin-containing monooxygenase (AHRD V3.3 *** A0A1U8E9P1_CAPAN)		0.939656	0.941128	0.593518	0.286902	0.188829	0.296027	1.11778	0.412931	0.486406	0.380647	0.0327354	0.0172743
Solyc03g116260	2	2-oxoglutarate (2OG) and Fe(II)-dependent oxygenase superfamily protein (AHRD V3.3 *** Q9LJ66_ARATH)		0.989611	-0.329402	1.10199	0.200311	0.562542	0.267089	1.3003	0.488122	0.620035	0.39973	1.07223	0.0589644
Solyc03g095860	2	Ankyrin repeat-containing protein (AHRD V3.3 *** A0A2U1NC91_ARTAN)	AT4G26120	1.79401	1.72338	0.414469	0.917392	0.522484	0.540393	1.2315	0.530475	0.540028	0.274004	0.0428583	0.162163
Solyc02g092790	2	Arabinogalactan (AHRD V3.3 *-* Q43719_SOLLC)	AT4G37450	1.7733	1.04466	1.35611	0.892852	0.59963	0.74134	1.24048	0.656699	0.606214	0.778481	0.870174	0.677252
Solyc06g009510	2	transcription factor UPBEAT1 (AHRD V3.3 *-* A0A2I4GEI3_9ROSI)		0.21823	0.759013	0.251147	0.985184	0.437448	-1.36741	1.31198	0.93715	0.614327	1.1548	1.51646	0.473916
Solyc02g089050	2	protein LONGIFOLIA 1-like (AHRD V3.3 *** A0A2I4EBA4_9ROSI)	AT3G02170	1.46864	1.6265	1.07357	2.02278	1.5184	0.742682	1.26779	0.955333	0.577346	1.3523	1.1435	0.614073
Solyc03g025290	2	Hydroxyproline-rich glycoprotein family protein (AHRD V3.3 *** B6SWF0_MAIZE)	AT4G25620	1.16963	1.33344	0.611222	1.47493	0.86313	0.286466	1.39929	1.08518	0.522609	1.06518	0.878059	0.414041
Solyc04g081870	2	Expansin A11	AT1G20190	1.71507	1.99022	0.449659	2.41571	1.8325	1.17437	1.41036	0.990742	0.734173	1.55282	1.23233	1.04299
Solyc01g110670	2	Auxin-responsive protein SAUR21 (AHRD V3.3 *** A0A2G3BWF1_CAPCH)	AT2G21210	1.97697	2.21164	0.808123	3.01712	2.36482	2.18835	1.43726	1.06389	0.666693	1.98474	1.41344	1.18851
Solyc08g083220	2	Branchless trichome (AHRD V3.3 *** A0A2U1NJ24_ARTAN)		1.37374	1.26678	1.00465	1.92614	1.38781	0.547201	1.12168	1.0905	0.544963	1.17859	1.21127	0.440802
Solyc05g007470	2	P-loop containing nucleoside triphosphate hydrolases superfamily protein (AHRD V3.3 *** A0A2U1QF48_ARTAN)		0.881623	1.01786	0.313628	0.177893	0.448961	0.441577	1.15142	1.03142	0.577529	0.301395	-0.138143	0.356109
Solyc10g085000	2	Protein kinase domain (AHRD V3.3 *** A0A200R4T5_9MAGN)	AT5G59010	1.16209	1.40492	0.76955	1.10656	1.04896	0.366262	1.07497	1.07406	0.474569	0.833899	1.14091	0.29484
Solyc04g007200	2	Methylketone synthase IIb (AHRD V3.3 *** E0YCS9_SOLLC)	AT1G68260	1.47932	1.72321	0.966402	0.834677	0.918561	0.232275	1.11891	1.12011	0.459742	0.497652	0.888767	1.11923
Solyc09g007480	2	transmembrane protein (AHRD V3.3 -** AT5G03120.1)	AT5G03120	1.12701	0.863589	0.46745	0.153714	0.398283	0.497292	1.08416	0.8945	0.838411	0.565033	0.717598	0.579776
Solyc05g008230	2	RING-type E3 ubiquitin transferase (AHRD V3.3 *** A0A2G3B5V3_CAPCH)	AT1G71020	1.58861	1.59668	1.18755	1.016	0.92882	0.780308	1.12373	0.904708	0.745646	0.698173	0.604753	0.595665
Solyc02g087190	2	Peroxidase (AHRD V3.3 *** K4BBM6_SOLLC)	AT3G28200	1.15769	0.831652	1.17525	1.12013	0.743886	0.698859	1.11836	0.817213	0.898014	0.773052	0.961131	0.637991
Solyc06g007620	2	DUF538 domain-containing protein (AHRD V3.3 *** A0A1Q3BSI7_CEPFO)	AT3G07470	1.09274	0.525184	1.32243	1.71423	1.23179	0.931972	1.03212	0.829715	0.675949	1.31939	1.38638	0.733612
Solyc02g080670	2	L-ascorbate oxidase-like protein (AHRD V3.3 *** A0A1U8FN33_CAPAN)	AT4G22010	1.84322	1.67224	1.22775	1.61863	1.08563	0.975504	1.05799	0.869618	0.676393	1.02034	0.801748	0.657973
Solyc09g009590	2	Zinc finger A20 and AN1 domain stress-associated protein (AHRD V3.3 *** A0A2K3KXY3_TRIPR)	AT3G52800	0.486793	0.223905	-0.0242548	-0.0667095	0.0178327	-0.154014	1.07467	1.09645	0.760329	0.182444	0.824238	0.753291
Solyc05g051240	2	aspartic proteinase PCS1 (AHRD V3.3 *** A0A1U8GYE6_CAPAN)	AT5G37540	0.666308	0.617701	0.79832	1.46034	1.04548	0.908717	1.04802	0.982611	0.901243	1.28319	1.44931	1.05121
Solyc12g006590	2	Zinc finger protein (AHRD V3.3 *** A0A200PQI4_9MAGN)	AT2G26695	1.12033	1.11882	0.563086	1.19731	1.21709	0.282401	1.51014	1.5766	0.38421	1.35186	1.31739	0.301335
Solyc07g007270	2	Unknown protein		2.63406	3.77459	0.63401	2.01295	1.913	1.44683	1.42539	1.77352	0.325737	2.08779	2.68089	1.05497
Solyc09g064160	2	YUC5 Flavin-containing monooxygenase (AHRD V3.3 *** A0A2G3BKF8_CAPCH)	AT5G43890	1.36523	2.6716	-0.570956	3.70108	2.13997	2.41335	1.17857	1.64393	0.441506	1.94978	1.27629	0.143035
Solyc07g056670	2	gibberellin 2-oxidase 2	AT1G78440	0.756113	1.63349	0.15074	0.585613	1.97921	-0.562386	1.2955	1.39501	0.140121	1.38191	0.647728	-0.709681
Solyc02g080520	2	Actin cytoskeleton-regulatory complex pan-like protein (AHRD V3.3 *** Q9LPT5_ARATH)		1.57434	0.971893	0.638436	0.397223	0.478376	-0.0805323	1.427	1.42594	0.20047	-0.379646	-5.62384e-06	-0.161164
Solyc04g005610	2	NAC domain-containing protein 2 (AHRD V3.3 *** NAP2_SOLLC)	AT1G69490	0.555896	0.642157	-0.218284	2.52152	1.56066	0	1.58848	1.38948	0.023988	-0.0226955	-1.04203	0.627382
Solyc09g082620	2	EPIDERMAL PATTERNING FACTOR-like protein 6 (AHRD V3.3 *** A0A2G2ZV72_CAPAN)	AT4G14723	2.09737	2.07406	0.310613	2.43081	1.87576	0.723802	1.07785	0.952932	0.0489227	2.10613	0.517768	0.0824912
Solyc04g080940	2	WAT1-related protein (AHRD V3.3 *** K4BVH3_SOLLC)	AT1G75500	0.866718	1.73757	0.636321	0.518955	0.614173	0.199885	1.0165	1.14628	0.168686	0.508015	1.0365	0.233756
Solyc09g090910	2	auxin-regulated IAA13	AT2G33310	1.42676	2.26036	1.36513	1.06167	1.18809	0.352439	1.1024	1.32914	0.351853	0.66739	1.01283	0.142603
Solyc08g067540	2	Non-specific lipid-transfer protein (AHRD V3.3 *** K4CLY0_SOLLC)		1.05114	1.13028	0.311522	1.26765	0.899613	0.8584	1.12457	1.24903	0.394401	1.30883	0.772205	0.619108
Solyc09g083280	2	auxin-regulated IAA1	AT1G04240	1.55208	1.85962	0.368471	1.40078	1.34373	0.524511	1.06127	1.26932	0.272372	1.2394	1.43363	0.602327
Solyc02g066970	2	hypothetical protein (AHRD V3.3 *-* AT3G29370.1)	AT5G39240	4.74861	4.85664	2.63431	2.53714	2.43748	1.14597	1.1972	1.28167	0.195468	1.36748	1.27818	0.207728
Solyc08g069040	2	Peroxidase (AHRD V3.3 *** K4CMC4_SOLLC)		3.05472	3.1615	2.73786	1.13944	1.08464	0.455591	1.66751	1.58517	0.670191	1.72833	2.93537	0.973217
Solyc06g069240	2	branched1b	AT3G18550	4.56127	7.22897	3.13296	0	3.42658	2.33653	1.87609	1.52898	0.524263	1.04765	0.673453	0.016743
Solyc04g007690	2	SlPIN3	AT1G70940	2.20203	2.3839	0.634903	3.47167	2.90608	0.810388	1.67813	1.40743	0.28419	2.50855	1.67897	0.473657
Solyc03g095310	2	Cytochrome P450 (AHRD V3.3 *** A0A2U1PRC1_ARTAN)	AT5G24910	1.30627	0.914936	0.917573	1.46653	0.877531	0.323424	1.7433	1.48581	0.340993	2.16129	1.09798	0.600887
Solyc09g011160	2	Regulator of chromosome condensation (RCC1) family protein (AHRD V3.3 *** A0A1I9LSN5_ARATH)	AT3G53830	1.53338	1.71144	1.24788	0.136875	0.658899	0.677797	1.62456	0.986451	0.473449	0.14244	0.0451392	0.10616
Solyc02g065430	2	HTH-type transcriptional regulator (AHRD V3.3 *** Q680G2_ARATH)		0.652329	1.0168	1.2134	0.293258	0.0823774	0.423688	1.62917	1.03183	0.570447	0.686671	0.921569	0.622444
Solyc04g049920	2	RNA-binding (RRM/RBD/RNP motifs) family protein (AHRD V3.3 *** A0A2U1QNE1_ARTAN)	AT3G54770	1.43447	1.36997	2.06225	2.4559	1.88035	1.10703	1.73754	1.15337	0.692171	1.5297	1.28354	0.885134
Solyc04g005380	2	Ninja-family protein AFP3 (AHRD V3.3 *** A0A2G3CFM6_CAPCH)	AT1G69260	1.39304	1.51666	0.403615	-0.579362	-0.289413	-1.17186	1.74146	1.13508	0.684803	0.502544	-0.356682	-1.05617
Solyc12g010800	2	Basic-leucine zipper (BZIP) transcription factor family protein (AHRD V3.3 *** A0A1I9LST2_ARATH)	AT2G42380	2.31849	2.3784	1.14028	2.7046	1.82119	1.1005	1.5642	1.23435	0.496508	2.43293	1.95533	0.704005
Solyc06g067910	2	DUF642 domain-containing protein (AHRD V3.3 *** A0A1Q3BMB3_CEPFO)	AT4G32460	0.396005	0.636632	0.1409	0.92542	0.606393	0.264016	1.5902	1.18611	0.491914	1.11641	0.907874	0.85944
Solyc03g114720	2	bHLH transcription factor 023	AT5G08130	2.18565	2.16352	1.08691	0.74557	0.561105	0.19592	1.46604	1.23846	0.501795	0.366843	0.158252	0.191615
Solyc08g079080	2	Lycopersicon esculentum invertase 9	AT1G12240	1.8326	1.7631	1.96758	2.6658	1.87572	1.32116	1.52834	1.10236	0.368954	1.7001	1.74622	1.33041
Solyc01g110900	2	SAUR-like auxin-responsive protein family (AHRD V3.3 *** Q9SW57_ARATH)	AT4G34770	1.14253	0.667521	0.829085	2.65337	2.23595	0.749779	2.17586	1.2068	0.458374	2.01165	1.98672	0.773091
Solyc10g008650	2	Transferase, Chloramphenicol acetyltransferase-like domain protein (AHRD V3.3 *-* A0A2U1N4D3_ARTAN)		0.0799847	0.274484	0.660211	0.0270465	-0.00509667	-0.224312	2.18609	0.620222	-0.149471	-0.327015	0.152724	-0.0375844
Solyc03g116530	2	Lactoylglutathione lyase / glyoxalase I family protein (AHRD V3.3 *** A0A2U1MV65_ARTAN)	AT1G80160	-0.281108	0.271583	0.907602	1.27276	0.879351	0.611992	1.98986	0.494933	-0.137868	0.89802	0.372122	0.0216149
Solyc07g056360	2	Transcription factor PAR2 (AHRD V3.3 *** A0A1U8H7M7_CAPAN)	AT3G58850	2.33255	2.8748	2.13269	1.61537	0.555273	0.672572	1.95185	0.815262	-0.17818	1.26312	0.820422	0.328562
Solyc07g006310	2	transcription factor IBH1-like (AHRD V3.3 *-* A0A2I4FVW6_9ROSI)		2.11348	2.6827	0.990653	2.35702	2.62145	0.674998	1.94873	0.765528	0.16684	1.2822	0.548281	0.611439
Solyc10g049660	2	Phototropic-responsive NPH3 family protein (AHRD V3.3 *** A0A2U1N5P4_ARTAN)	AT2G14820	2.33215	2.08702	0	0.841472	0.514764	0.0962164	2.66479	0.42273	0.292357	1.32498	1.04591	0.542034
Solyc01g102300	2	PIF3 bHLH transcription factor 006	AT1G09530	3.17842	1.26921	0.788679	0.00865004	-0.0916783	-0.104827	2.41774	0.405625	0.0702282	0.158457	-0.404849	-0.034327
Solyc07g053100	2	Receptor protein kinase (AHRD V3.3 *** Q40096_IPOTF)		0.487715	0.528607	1.18333	-0.124684	-0.0134927	0.152099	2.64178	0.975764	3.12076	0.195471	-0.357096	-0.223252
Solyc01g110907	2	Auxin-responsive protein SAUR20 (AHRD V3.3 *** A0A2G2XY34_CAPAN)		1.3046	1.47383	0.255656	1.43065	0.917152	0.139865	1.48446	0.512241	1.93012	1.76437	0.695122	0.163354
Solyc11g069770	2	Agamous-like MADS-box protein AGL62 (AHRD V3.3 *** A0A2G2VLW0_CAPBA)		0.151999	0.838544	2.07695	0.0470177	1.0391	0.982272	3.05525	1.41677	1.2458	2.02376	1.0465	1.60585
Solyc07g062260	2	BES1/BZR1 (AHRD V3.3 *** A0A2K3PP13_TRIPR)	AT1G78700	3.48893	1.89584	1.50348	1.14678	0.851118	0.258068	2.8133	1.42181	0.963308	1.54279	0.456905	0.158902
Solyc06g035520	2	Alpha/beta-hydrolases superfamily protein (AHRD V3.3 *** A0A2U1LX98_ARTAN)		0.968188	0.314691	-0.0373808	6.00064	4.15745	0.51074	3.42896	0.584632	0.943644	4.19576	-1.84516	1.59108
Solyc05g053530	3	9-cis-epoxycarotenoid dioxygenase (AHRD V3.3 *** A0A1C9ZU82_9LILI)	AT3G24220	6.63365	4.06253	0	-0.0503321	0.59339	0.213407	7.09701	5.70271	3.43006	6.38835	-0.523771	-1.42878
Solyc05g008240	3	myb-related protein Hv1 (AHRD V3.3 --* XP_004238850.1)		5.54589	6.69206	7.85565	0	2.77278	1.76298	5.94891	6.34309	5.35152	8.69352	6.99624	6.76339
Solyc05g054750	3	Plant protein 1589 of Uncharacterized protein function (AHRD V3.3 *** A0A061FM19_THECC)	AT3G28990	5.21925	5.21214	4.68101	4.7114	5.04664	3.96555	4.59074	4.40198	4.04202	3.91056	3.39498	2.94862
Solyc03g121240	3	Transcription factor HEC2 (AHRD V3.3 *** A0A2G2WPZ2_CAPBA)	AT3G21330	4.61444	4.00257	3.21493	1.22322	3.16735	2.63933	4.50891	4.75275	4.26309	2.5656	-0.333654	-0.372825
Solyc06g066820	3	Le3OH-13b-hydroxylase	AT1G80340	2.46262	2.18463	-0.359264	0.455782	0.657707	0.0640308	3.55343	4.45692	4.86389	2.68474	2.17521	2.16694
Solyc03g111300	4	Cytochrome P450 (AHRD V3.3 *** A0A200QGE7_9MAGN)	AT3G48520	-3.63496	-2.05775	-0.0224254	-3.69422	4.25084	-1.13331	-5.74418	0.23229	0.531552	-2.29349	0	-0.117354
Solyc01g060490	4	GATA transcription factor 23 (AHRD V3.3 *** A0A2G2VJP8_CAPBA)	AT3G16870	1.31352	0	1.43788	0.769542	0.860787	0.3079	-4.60011	0.570679	0.409867	-0.0638987	0.206383	0.0102993
Solyc04g071770	4	Ethylene-responsive transcription factor (AHRD V3.3 *** A0A1U8GDL3_CAPAN)	AT5G64750	-1.32877	-0.764227	0.701127	-1.90495	-0.13652	-1.59365	-4.53087	0.677248	-1.14176	-1.32604	-0.0290643	-2.43802
Solyc09g084490	4	Proteinase inhibitor 1 PPI3B2 (AHRD V3.3 *** Q4FE26_SOLTU)	AT2G38870	-1.89294	-0.566069	-0.346672	-1.48384	-1.32449	-1.25259	-4.93172	-0.831665	-0.903993	-0.541579	-0.0555764	-1.68625
Solyc09g005400	4	MLP-like protein 43 (AHRD V3.3 *** A0A2U1KXS7_ARTAN)	AT1G70830	-1.87307	-2.93993	0.764201	-2.29295	-1.14952	-1.21599	-5.26527	-0.738257	-0.950849	0.910348	3.18468	-0.821116
Solyc09g089530	4	Proteinase inhibitor 1 PPI3A2 (AHRD V3.3 *** Q4FE23_SOLTU)	AT2G38870	-0.95725	-0.439847	-0.0614554	0	1.56756	-2.34633	-4.71986	-0.809735	-1.22727	0.700142	0.374833	-1.25002
Solyc12g010020	4	Leucine aminopeptidase A1	AT4G30920	-2.29942	-0.524001	-0.141803	-2.49594	-0.572397	-1.72466	-5.29522	-0.256632	-0.83736	-2.07378	0.835029	-2.90835
Solyc03g006910	4	bHLH transcription factor 019	AT4G25410	-2.76604	-3.36242	-0.45033	-4.732	-3.40002	-3.31506	-5.48606	-0.399419	-0.749414	-3.97126	-3.297	-2.34209
Solyc07g064600	4	Endoribonuclease L-PSP family protein (AHRD V3.3 *-* A0A1I9LS34_ARATH)	AT3G20390	-2.32652	-0.810673	-0.277169	-1.67491	-0.715798	-0.685602	-4.36428	-0.32371	-0.477308	-2.88091	-0.089321	-2.26887
Solyc03g098795	4	Proteinase inhibitor type-2 (AHRD V3.3 *** A0A2G2XU31_CAPAN)		-0.514787	-0.897394	-0.0336825	-3.43504	1.02387	-2.42361	-4.46291	-0.672267	-0.540132	-1.1172	0.641813	-4.61882
Solyc12g010030	4	Leucine aminopeptidase, chloroplastic (AHRD V3.3 *** AMPL_SOLTU)		-1.60147	-0.53073	0.112473	1.72666	-0.0264788	-2.43264	-4.8487	-1.15998	-0.371917	-0.0754389	2.81742	-2.60883
Solyc07g006560	4	Hypersensitive response assisting protein (AHRD V3.3 *** Q9SWC6_CAPAN)		-2.17874	-1.7197	-1.28568	-2.963	-1.70295	-1.74991	-4.94565	-1.69214	-0.864636	-3.75958	0.0233126	-2.73282
Solyc05g053600	4	Pleiotropic drug resistance protein (AHRD V3.3 *** C8CA13_CUCSA)	AT1G15520	-0.512748	-0.223162	1.07078	-0.333101	-0.46248	0.365502	-1.85695	0.804041	1.77827	-0.505389	-0.252561	0.177831
Solyc04g012050	4	Ethylene-responsive transcription factor (AHRD V3.3 *** A0A2G2XAK1_CAPBA)		-1.15263	-1.51635	0.0469977	0.316766	-0.487308	0.427892	-2.19831	0.691169	1.59813	-0.297259	-0.403591	0.172271
Solyc06g034370	4	Plant invertase/pectin methylesterase inhibitor superfamily protein (AHRD V3.3 *** A0A061G797_THECC)	AT3G47380	-0.854805	0.10038	0.391633	-0.101198	-0.980007	0.561047	-1.62876	0.912515	1.12705	-0.553477	0.225999	0.517065
Solyc06g076160	4	Cytochrome P450 (AHRD V3.3 *** A0A200RCX6_9MAGN)		-1.44625	-2.0606	-0.172609	-1.13954	-0.717266	0.0317174	-2.75062	-0.0879609	1.24392	-0.788738	0.303895	0.269833
Solyc07g009473	4	Unknown protein		0.473917	-1.01306	-0.470305	-1.01047	-1.39386	-1.46563	-3.2599	0.955986	2.93749	-1.09954	-1.03764	-1.09978
Solyc09g007150	4	Glutathione S-transferase (AHRD V3.3 *** A0A200QHH9_9MAGN)	AT5G02790	-1.51823	-0.518102	-0.588751	-1.27981	-0.819548	-0.573798	-1.52616	-0.338006	-0.267665	-0.741289	-0.308533	-0.00015128
Solyc02g081980	4	Apyrase (AHRD V3.3 *** A0A2G2XFE6_CAPBA)		-1.09653	-0.496997	-0.239131	-0.745525	-0.410667	-0.352965	-1.4836	-0.259111	-0.212904	-0.080335	0.0519097	0.00799089
Solyc11g071940	4	FAF-like protein (DUF3049) (AHRD V3.3 *-* AT5G22090.2)	AT5G22090	-1.36957	-1.51175	-0.0199424	-0.714199	-0.548812	-0.425527	-1.58004	-0.160175	-0.16049	-1.89039	-0.432327	-0.63823
Solyc09g084450	4	Protease inhibitor I (AHRD V3.3 *** Q07459_SOLTU)	AT2G38870	-1.5069	-0.457968	-0.140828	-1.87626	-1.09662	-0.530643	-1.77997	-0.228769	-0.273833	-0.327073	-0.0386952	-0.505768
Solyc04g055253	4	S-adenosyl-L-methionine-dependent methyltransferases superfamily protein (AHRD V3.3 *** A0A2U1PMX3_ARTAN)		-0.815322	-0.100956	0.194205	-1.48228	-0.372	-0.509639	-1.75008	-0.281899	-0.326089	-0.497568	-0.237957	-0.435858
Solyc06g009890	4	Unknown protein		-0.823182	-0.294212	-0.0673573	-0.234716	-0.17036	-0.507408	-1.4716	-0.450964	-0.0338504	-0.320605	-0.148832	-0.298091
Solyc12g009050	4	Nuclear transcription factor Y subunit A-6 (AHRD V3.3 *** A0A2G2X3U5_CAPBA)		-0.746784	0.243146	0.133967	-0.468449	-0.714386	-0.180959	-1.40541	-0.0875793	0.0585684	-0.271854	-0.0938244	-0.263748
Solyc03g080190	4	2-oxoglutarate (2OG) and Fe(II)-dependent oxygenase superfamily protein (AHRD V3.3 *** A0A2U1QGX7_ARTAN)	AT5G24530	-1.796	-1.17263	-0.535526	-0.389175	-0.0501994	-0.334949	-1.46763	-0.0536765	0.22709	-0.575655	0.145104	-0.0984738
Solyc08g076050	4	Receptor-like kinase (AHRD V3.3 *** P93068_BRAOL)		-0.780688	-0.712402	-0.384531	-0.0017984	0.700045	-1.95547	-1.77428	0.0332136	0.086371	0.262792	0.594376	4.09366
Solyc08g074630	4	Polyphenol oxidase (AHRD V3.3 *** O49912_TOBAC)		-0.620136	-0.594126	0.255603	-0.186294	-0.0475197	-0.101505	-1.12609	-0.252783	-0.0131814	0.230148	0.271426	0.118591
Solyc02g085730	4	allene oxide cyclase	AT3G25780	-0.777061	-0.31805	0.222569	-0.142189	-0.0468306	-0.0927316	-1.07798	-0.229126	-0.0135518	-0.194652	-0.0507625	-0.0305465
Solyc06g082980	4	Emopamil-binding (AHRD V3.3 *** A0A2U1L1I9_ARTAN)	AT1G20050	-1.59344	-0.277446	-0.269582	-0.749449	-0.426131	-0.270128	-1.00657	-0.191471	-0.123114	-0.0735365	-0.028301	-0.0197811
Solyc09g008080	4	Ubiquitin domain-containing protein (AHRD V3.3 --* A0A1Q3C6U9_CEPFO)		-1.23656	-0.624664	-0.216005	-1.35976	-0.927549	-0.824853	-1.19398	-0.0770194	-0.00660909	-0.928999	-0.243246	-0.440452
Solyc03g116590	4	Embryo-specific protein (AHRD V3.3 *** A0A2K3LFD9_TRIPR)	AT5G62200	-0.618856	-0.402202	0.0694051	-0.871967	-0.280096	-0.121795	-1.2592	-0.0654557	0.0545777	-0.51493	-0.0664381	0.108803
Solyc12g100030	4	receptor-like protein 12 (AHRD V3.3 *** A0A1U8ETX1_CAPAN)	AT3G05660	-1.93608	-0.743509	0.625508	-2.00488	-0.813823	0.530453	-1.29467	-0.419777	0.262333	0.108504	0.608345	0.56497
Solyc05g048830	4	MYB transcription factor (AHRD V3.3 *-* A0A0U3IU11_MESCR)	AT3G61250	-1.03811	-0.995996	-1.05737	0.490163	0.0157107	0.0401098	-1.04582	-0.303724	0.180724	-0.151572	-0.0799614	-0.301532
Solyc02g082260	4	3-hydroxy-3-methylglutaryl CoA reductase	AT1G76490	-1.35245	-0.311789	-0.119413	-0.874101	-0.605339	-0.44835	-1.17309	-0.251722	-0.152949	-0.670888	-0.199539	-0.134669
Solyc01g095130	4	E4 SUMO-protein ligase PIAL1-like isoform X1 (AHRD V3.3 *-* A0A2I4GBH8_9ROSI)		1.38986	-0.573683	0.209603	0.219093	0.464288	0.32589	-1.13417	-0.241979	-0.187476	0.188761	-0.0521768	-0.0223989
Solyc09g061860	4	Sterol 3-beta-glucosyltransferase (AHRD V3.3 *** B6U4Q7_MAIZE)	AT3G07020	-1.46341	-0.554888	-0.501857	-1.18994	-0.676954	-0.521383	-1.17669	-0.346322	-0.261033	-0.553429	-0.100175	0.0019506
Solyc08g068390	4	Glyoxysomal fatty acid beta-oxidation multifunctional protein MFP-a (AHRD V3.3 *** A0A2G2YXE3_CAPAN)		-0.901607	-0.518896	-0.137836	-3.34653	-2.27	-1.7699	-1.26365	-0.442242	-0.183626	-2.3905	-1.44091	-0.810637
Solyc03g098780	4	Aspartic protease inhibitor 1 (AHRD V3.3 *** API1_SOLTU)		-1.03844	-0.421303	-0.337587	0.625361	0.89614	0.01602	-1.26237	-0.398451	-0.223395	-0.0881514	0.104248	0.0208336
Solyc02g081730	4	3beta-hydroxysteroid-dehydrogenase/decarboxylase isoform 1 (AHRD V3.3 *** A0A2G2V0L0_CAPBA)	AT1G47290	-1.3993	-0.423552	-0.454989	-0.591592	-0.50894	-0.306951	-1.1919	-0.391001	-0.181801	-0.163371	-0.0934178	0.0189902
Solyc07g018010	4	bHLH transcription factor139	AT5G57150	-0.795197	-0.805182	0.370184	-1.44905	-0.785764	-0.407284	-1.27184	-0.32539	-0.112249	-1.15582	-0.521498	-0.316807
Solyc12g006470	4	viroid RNA-binding protein	AT3G22200	-1.10991	-0.343591	-0.553682	-1.37213	-0.842333	-0.536783	-1.0903	-0.34689	-0.175267	-0.843488	-0.468388	0.0312713
Solyc04g079350	4	Pheromone receptor-like protein (AHRD V3.3 *** G7J5T8_MEDTR)	AT2G26530	-1.07899	-0.616721	-0.074079	-0.750077	-0.241607	-0.103423	-1.03407	-0.396895	-0.137307	0.029943	0.808963	0.364509
Solyc06g008920	4	AMP-dependent synthetase/ligase (AHRD V3.3 *** A0A200QNF3_9MAGN)	AT1G20560	-1.87541	-1.02647	-0.317693	-1.10243	-0.971477	-1.01458	-1.03748	-0.437881	-0.197443	-0.439031	-0.462548	-0.286591
Solyc05g005910	4	Protein NRT1/ PTR FAMILY 1.2 (AHRD V3.3 *-* A0A1J3FWJ0_NOCCA)		-1.01361	-1.01677	-0.744801	-1.30869	-1.18935	-1.29507	-1.01451	-0.397327	-0.236761	-0.795445	0.0502929	0.120559
Solyc09g072710	4	Phospholipid--sterol O-acyltransferase (AHRD V3.3 *** A0A2G2ZWL8_CAPAN)	AT1G04010	-0.886823	-0.36562	-0.288272	-0.929009	-0.647303	-0.710428	-1.0578	-0.3451	-0.271191	-0.633257	-0.343651	-0.315606
Solyc06g083040	4	wound-inducible carboxypeptidase	AT4G12910	-1.12448	-0.726722	-0.638598	-0.527876	-0.0444818	-0.417578	-1.05773	-0.366755	-0.232274	-0.323607	-0.173257	0.028056
Solyc03g095970	4	Short-chain dehydrogenase reductase 4 (AHRD V3.3 *** A0A2G3DIE1_CAPCH),Pfam:PF13561	AT2G47140	-0.929371	-0.160882	-0.258192	-1.42348	-1.03658	-0.802215	-1.00817	-0.306856	-0.20229	-0.252477	-0.264669	-0.0493669
Solyc06g072220	4	miraculin-like (AHRD V3.3 *** A0A2I4HMC5_9ROSI)	AT1G73260	-1.3916	-1.15809	0.144989	-0.474792	-0.375223	-0.13337	-1.04166	-0.514579	-0.220242	-1.20684	-0.382238	0.0835381
Solyc01g090410	4	Alpha/beta-Hydrolases superfamily protein (AHRD V3.3 *** A0A2U1KLU2_ARTAN)	AT2G44880	-0.751753	-0.76329	-0.773883	-0.741217	-0.262038	-1.02105	-1.01442	-0.525284	-0.137158	-0.850346	-0.863129	-0.373369
Solyc10g049640	4	Amino acid/polyamine transporter I (AHRD V3.3 *** A0A200R342_9MAGN)	AT3G19553	0.066464	-0.523582	-0.213994	-0.27965	-0.417615	-0.372217	-1.36301	-1.04091	0.379333	-0.0999073	-0.323335	-0.520177
Solyc12g056600	4	NAD(P)-binding Rossmann-fold superfamily protein (AHRD V3.3 *** A0A2U1PL19_ARTAN),Pfam:PF13561		-1.95134	-0.523548	0.237337	-0.922729	-0.355412	-0.498942	-1.31612	-0.235037	-0.615323	-1.06312	-0.212082	-0.54114
Solyc11g072600	4	APETALA2d	AT2G28550	-0.877027	-0.863899	-0.432316	-0.629402	-0.641437	-0.615862	-1.33438	-0.428744	-0.64599	-1.13296	-1.0041	-1.01687
Solyc03g025390	4	Short-chain dehydrogenase TIC 32, chloroplastic (AHRD V3.3 *** A0A2G2X6Q5_CAPBA)	AT4G23430	-1.54039	-0.499405	-0.603216	-1.24649	-0.672655	-0.493167	-1.38065	-0.451063	-0.343024	-0.786938	-0.344042	-0.117972
Solyc01g007950	4	Peroxidase (AHRD V3.3 *** K4ASZ3_SOLLC)		-0.975381	-0.380731	-0.288059	-0.902689	-0.256493	-0.461876	-1.38395	-0.39132	-0.414941	-0.267181	-0.268745	-0.407308
Solyc11g011030	4	Pto-responsive gene 1		-1.13837	-0.705397	-0.365464	-1.09963	-0.765289	-0.834393	-1.43895	-0.446798	-0.489819	-0.722218	0.0473603	-0.630422
Solyc09g009220	4	histone-lysine N-methyltransferase SETD1B-like protein (AHRD V3.3 *** AT5G03670.1)	AT5G03670	-0.949998	-0.968836	-0.383346	-0.921338	-0.664995	-0.268625	-1.13209	-0.390937	-0.397544	-0.67138	-0.598757	-0.38156
Solyc06g053610	4	R2R3MYB transcription factor 14	AT3G23250	-0.699271	-0.19379	-0.460099	-1.28861	-0.758236	-0.65115	-1.09028	-0.393781	-0.400835	-0.41962	-0.247344	-0.41476
Solyc10g086270	4	R2R3MYB transcription factor 28	AT1G66370	-0.6336	-0.359543	-0.409386	-1.26787	-0.616811	-0.396127	-1.01596	-0.378068	-0.409979	-1.23518	-0.672615	-0.46282
Solyc02g081060	4	Chaperonin-like RbcX (AHRD V3.3 *** A0A200QGZ5_9MAGN)	AT4G04330	-0.640455	-0.638761	-0.849128	-0.309258	-2.54486	-0.797147	-1.12663	-0.364356	-0.553653	-1.61971	-0.561683	-0.869922
Solyc01g080910	4	polyadenylate-binding protein 1-B-binding protein (AHRD V3.3 *** AT5G44860.2)	AT1G31130	-0.690875	-0.322877	-0.385285	-1.36352	-1.03897	-0.93627	-1.10318	-0.263359	-0.536646	-0.618432	-0.514097	-0.396137
Solyc09g090310	4	Glycolipid transfer protein domain-containing protein (AHRD V3.3 *** A0A2U1Q6U6_ARTAN)		-1.19096	-0.378967	-0.240497	-1.32463	-0.808262	-0.400663	-1.14651	-0.597929	-0.846914	-1.73057	-0.22518	-0.535502
Solyc08g079010	4	C2H2-like zinc finger protein (AHRD V3.3 *-* A0A2U1KP34_ARTAN)	AT4G22560	-1.41081	-0.52624	-0.844101	-0.151805	-0.0458016	-0.414097	-1.16213	-0.631994	-0.823302	-0.174301	-0.188719	-0.421244
Solyc01g109670	4	Transcription factor RADIALIS (AHRD V3.3 *-* A0A2I0VXE6_9ASPA)		-0.825387	-0.463669	-0.637681	0	-2.80774	0	-1.25326	-0.539412	-0.853069	-1.94162	-2.09976	-2.67439
Solyc11g066270	4	xyloglucan endotransglucosylase-hydrolase 6	AT3G44990	-0.911936	-0.628253	-0.877366	-1.34677	-0.829948	-0.557378	-1.05154	-0.421128	-0.71166	-1.36812	-0.61275	-0.148923
Solyc08g083370	4	Soluble inorganic pyrophosphatase (AHRD V3.3 *** A0A2G2VH82_CAPBA)	AT1G01050	-0.895786	-0.41145	-0.818258	-0.423445	0.061063	-0.964209	-1.03438	-0.508753	-0.42365	-1.08961	-0.596164	-1.03054
Solyc05g055290	4	Alpha/beta-Hydrolases superfamily protein (AHRD V3.3 *** A0A2U1MAY4_ARTAN)		-1.3296	-0.50364	0.260026	-1.17133	-0.71998	-0.232779	-1.07932	-0.579187	-0.373064	-0.892169	-0.644008	-0.245352
Solyc11g010810	4	UDP-glycosyltransferase 91A1 (AHRD V3.3 *** A0A2G2Y5N3_CAPAN)	AT2G22590	-0.991216	-0.966493	-0.69083	-1.8565	-1.65012	-0.899389	-1.03581	-0.606516	-0.456573	-1.11336	-1.0793	-0.47359
Solyc10g009290	4	bHLH transcription factor155		-1.31558	-1.00797	-0.0178718	-1.33194	-0.682782	-0.411209	-1.03414	-0.619661	-0.526259	-0.349978	-0.393352	-0.256853
Solyc04g078640	4	Ethylene-responsive transcription factor RAP2-1 (AHRD V3.3 *** A0A1U8GBU2_CAPAN)	AT5G67190	-0.519085	-0.684178	-0.970601	-0.643113	-0.829336	0.0903175	-1.0067	-0.754835	-0.595543	-0.776592	0.234075	0.356915
Solyc09g065560	4	Sulfate transporter (AHRD V3.3 *** Q70BL1_BRAOL)	AT3G51895	-1.3085	-1.04391	-0.0416134	-3.06174	-2.3152	-1.23478	-1.1683	-0.764029	-0.458925	-2.15399	-1.73959	-0.527927
Solyc08g078090	4	Phospholipase A1-Ibeta2, chloroplastic (AHRD V3.3 *** A0A2G3AF51_CAPAN)		-1.16865	-1.4871	-0.352049	-0.83195	-0.443394	-0.133134	-1.11201	-0.7549	-0.371698	-0.607759	-0.454675	-0.129257
Solyc10g076820	4	Transcription factor DIVARICATA (AHRD V3.3 *** A0A2G3BF07_CAPCH)	AT2G38090	-1.92016	-2.04951	-0.197812	-2.46962	-1.90229	-0.669115	-1.18143	-0.925977	-0.415055	-3.71043	-1.94327	-1.01857
Solyc11g045520	4	2-oxoglutarate (2OG) and Fe(II)-dependent oxygenase superfamily protein (AHRD V3.3 *** A0A2U1QIJ9_ARTAN)	AT3G12900	-0.306162	-0.34725	-0.340696	0.478912	0.510479	0.435793	-1.00936	-0.894675	-0.323763	0.183591	0.0955772	-0.322504
Solyc09g009040	4	Delta(14)-sterol reductase (AHRD V3.3 *** A0A2G2VX21_CAPBA)	AT3G52940	-1.51557	-0.671653	-0.384485	-0.685806	-0.587176	-0.407277	-1.22559	-0.54072	-0.25856	-0.162498	-0.0748916	-0.0240681
Solyc07g043490	4	Glycosyltransferase (AHRD V3.3 *** P93789_SOLTU)		-1.85282	-0.613797	-0.512612	-1.41306	-0.929193	-0.854302	-1.224	-0.623657	-0.275903	-0.657621	-0.271893	-0.181599
Solyc10g007930	4	Cytochrome (AHRD V3.3 *** A0A2G3BCL0_CAPCH)	AT3G14620	-1.17954	-0.846742	-0.543666	-0.434771	-0.570544	-0.429963	-1.19343	-0.674471	-0.163221	-0.483458	-0.546807	-0.18205
Solyc07g054430	4	folic acid binding / transferase (AHRD V3.3 *** AT2G20830.4)		-1.19357	-0.918032	-0.455744	-2.60571	-1.6857	-1.34701	-1.16472	-0.555354	-0.323861	-1.52147	-0.908616	-0.643109
Solyc02g081360	4	AMP-dependent synthetase/ligase (AHRD V3.3 *** A0A200PYF6_9MAGN)	AT1G66120	-1.15688	-0.216156	0.0509596	-0.916089	-0.295527	-0.336493	-1.15736	-0.476512	-0.38724	-0.943708	-0.424271	-0.268412
Solyc05g006420	4	Two-component response regulator ARR3 (AHRD V3.3 *** A0A2G2VM98_CAPBA)	AT1G10470	-1.14238	-0.507737	-0.59617	-0.732257	-0.528502	-0.175398	-1.25193	-0.491289	-0.352268	-0.258997	0.0307038	-0.210065
Solyc06g005750	4	Methylsterol monooxygenase 2-1 (AHRD V3.3 *** A0A1U8H5Y5_CAPAN)	AT2G29390	-1.32612	-0.437149	-0.703568	-1.43148	-0.849691	-0.665941	-1.27112	-0.681225	-0.37004	-0.862348	-0.482162	-0.145112
Solyc04g005070	4	Major facilitator superfamily protein (AHRD V3.3 *** A0A2U1N7S7_ARTAN)		-1.62912	-0.741331	-0.333642	-1.51215	-1.21411	-1.07469	-1.21415	-0.682025	-0.337459	-0.298796	-0.286273	-0.26509
Solyc12g009930	4	Glycosyltransferase (AHRD V3.3 *** A0A288W8G2_GARJA)		-2.3054	-0.993977	-0.723909	-1.66731	-1.00518	-0.816073	-1.2457	-0.646639	-0.48226	-0.826925	-0.67341	-0.0751207
Solyc07g043500	4	Glycosyltransferase (AHRD V3.3 *** C5NN15_CATRO)		-2.0012	-0.841781	-0.956869	-2.27112	-1.3652	-1.32773	-1.33926	-0.792573	-0.449614	-0.847823	-0.485833	-0.265447
Solyc02g086180	4	Delta(7)-sterol-C5(6)-desaturase (AHRD V3.3 *-* A0A1U8FPX0_CAPAN)	AT3G02580	-1.68236	-0.624629	-0.697023	-1.80644	-1.02745	-0.814286	-1.37556	-0.676578	-0.422682	-0.943376	-0.518044	-0.262803
Solyc06g074090	4	7-dehydrocholesterol reductase (AHRD V3.3 *** A0A2G2WMN4_CAPBA)	AT1G50430	-1.97239	-0.557732	-0.485998	-1.4346	-0.771011	-0.60318	-1.73287	-0.794508	-0.436261	-0.738457	-0.304279	0.00308039
Solyc06g061027	4	Cytochrome P450 (AHRD V3.3 *** A0A200PQ40_9MAGN)		-2.34753	-0.760779	-0.892424	-1.88952	-1.02692	-0.680587	-1.75974	-0.829956	-0.379403	-0.722443	-0.379397	0.250145
Solyc11g012130	4	Early nodulin-like protein 2-like (AHRD V3.3 *** A0A2K3MQQ9_TRIPR)		-2.43039	-0.910019	-0.622901	-0.683436	-0.272029	-0.27391	-1.85945	-0.780212	-0.440994	-0.41693	-0.132614	-0.307407
Solyc05g005980	4	protein NRT1/ PTR FAMILY 1.2-like (AHRD V3.3 *** A0A2I4HMB7_9ROSI)		-2.28161	-1.32089	-0.75071	-1.97548	-1.43875	-1.13719	-1.725	-0.679983	-0.497766	-0.579467	-0.374702	-0.38081
Solyc11g012240	4	MBOAT (Membrane bound O-acyl transferase) family protein (AHRD V3.3 *** A0A2U1LYZ9_ARTAN)		-1.93023	-1.44056	-0.556243	-1.07413	-0.601202	-0.722223	-1.72312	-0.905389	-0.382342	-0.339718	-0.0259024	-0.623681
Solyc02g072220	4	DUF1685 family protein (AHRD V3.3 *-* AT2G42760.1)	AT2G42760	-2.12078	-1.36602	-0.28495	-0.906932	0.165493	-0.29509	-1.66019	-0.917044	-0.346185	-0.410714	-0.906077	-0.406337
Solyc11g066670	4	Glycosyltransferase (AHRD V3.3 *** A0A288W8G2_GARJA)		-1.96045	-0.884576	-0.633163	-1.7258	-1.08138	-0.970951	-1.63364	-0.667254	-0.442107	-0.946964	-0.462715	-0.163315
Solyc07g043460	4	Cytochrome P450 (AHRD V3.3 *** A0A200PQ40_9MAGN)		-1.855	-0.687634	-0.627342	-1.90347	-1.12531	-0.973971	-1.61899	-0.699911	-0.386087	-0.654981	-0.419696	-0.185759
Solyc02g069490	4	Delta(24)-sterol reductase (AHRD V3.3 *** A0A2G2XDD5_CAPBA)	AT3G19820	-2.21603	-0.566349	-0.535663	-2.14472	-1.13843	-0.976671	-1.6429	-0.598752	-0.36683	-0.695269	-0.248642	0.0221482
Solyc09g084460	4	Protease inhibitor I (AHRD V3.3 *** Q07459_SOLTU)	AT2G38870	-1.23874	-1.06279	0.0329398	-1.72332	-0.918908	-0.340385	-1.5366	-0.595306	-0.428207	-2.43594	-1.25618	-0.417752
Solyc07g043420	4	2-oxoglutarate-dependent dioxygenase 2		-1.82797	-0.634357	-0.778005	-1.56047	-0.776332	-0.423412	-1.60386	-0.611471	-0.251308	-0.609035	-0.359735	0.120008
Solyc07g043390	4	Cellulose synthase (AHRD V3.3 *** A0A200Q4F9_9MAGN)		-1.97037	-0.686023	-0.735416	-1.518	-0.857904	-0.601127	-1.53698	-0.68301	-0.316672	-0.721472	-0.430164	-0.0549302
Solyc06g008870	4	Gibberellin receptor (AHRD V3.3 *** E3VJP7_9FABA)		-1.32123	-0.779679	-0.287885	-1.27495	-0.710498	-0.685294	-1.4264	-0.763284	-0.366369	-1.69512	-0.835769	-0.825654
Solyc03g114940	4	Cytochrome P450 (AHRD V3.3 *** A0A200PRH8_9MAGN)	AT1G74110	-2.0782	-1.74655	-0.470478	-0.251542	-0.28579	0.0781469	-1.47678	-0.760583	-0.304336	-0.448092	-0.256589	-0.0573545
Solyc02g091140	4	S-adenosyl-L-methionine-dependent methyltransferases superfamily protein (AHRD V3.3 *** A0A1P8BFJ6_ARATH)	AT1G15125	-0.760894	-0.763059	-0.419612	-0.281832	0.00539497	-0.295037	-1.52697	-0.916494	-0.254334	-0.346422	-0.587798	0.00926217
Solyc07g007755	4	Defensin protein (AHRD V3.3 *** B1N681_SOLPI)		-1.33913	-0.910385	0.183955	-0.948297	-0.628047	-0.0719188	-1.27139	-0.873374	-0.249213	-0.70797	-0.747679	-0.259803
Solyc02g085145	4	Transcription factor RADIALIS (AHRD V3.3 *** A0A1U8FSL3_CAPAN)		-2.93807	-1.04464	-0.893542	-2.24017	-1.24057	-0.978585	-1.62721	-0.725751	-0.602212	-0.567346	-0.621109	-0.645304
Solyc01g090560	4	Ethylene-responsive transcription factor (AHRD V3.3 *** A0A2G3DJ78_CAPCH)	AT2G44940	-1.62762	-0.654623	0.0273762	-1.54248	-0.48153	-0.208644	-1.71703	-0.757285	-0.6769	-1.6638	-0.792401	-0.782639
Solyc10g086250	4	R2R3MYB transcription factor 75	AT1G66370	-1.78192	-1.19567	-0.869647	-3.99318	-2.49607	-1.77642	-1.70102	-0.84206	-0.60341	-3.00921	-1.80347	-1.10667
Solyc01g091320	4	Methylsterol monooxygenase 1-2 (AHRD V3.3 *** A0A1U8H2N7_CAPAN)		-1.95938	-0.901145	-0.676853	-1.82517	-1.1222	-0.932308	-1.73138	-0.844318	-0.550235	-1.02656	-0.500965	-0.21643
Solyc06g068500	4	Chaperone protein DnaJ (AHRD V3.3 *** A0A2G2WQF7_CAPBA)	AT1G80920	-1.95216	-1.24685	-1.31666	-2.08357	-1.54219	-0.985843	-1.61078	-0.947142	-0.777456	-2.08223	-2.1359	-0.683217
Solyc02g090350	4	Geraniol 8-hydroxylase (AHRD V3.3 *** A0A2G2XIM9_CAPBA)	AT2G45550	-0.814501	-0.969127	0.248915	-1.57513	-1.04742	-0.770254	-1.52218	-0.839581	-0.750494	-0.877976	-0.309577	-0.277219
Solyc06g048600	4	Response regulator 7	AT3G56380	-0.943997	0.66948	0.495422	-0.240603	-0.232898	0.0551324	-1.41832	-0.80347	-0.559811	-0.018558	-0.00591312	-0.143115
Solyc02g078130	4	bHLH transcription factor 079	AT4G20970	-2.27322	-1.08692	-0.0471927	-1.55363	-1.20939	-0.525935	-1.46629	-0.894617	-0.604399	-1.66509	-1.13368	-0.791293
Solyc10g052490	4	Isoflavone reductase homolog (AHRD V3.3 *** IFRH_SOLTU)	AT4G39230	-1.66663	-0.91774	-0.647827	0	0	0	-1.54794	-0.849044	-0.507648	0	0.488367	-0.502053
Solyc10g076180	4	ovate family protein 20	AT5G01840	-0.879742	0.126144	-0.4078	-1.50335	-1.00211	-0.634126	-1.23441	-0.889629	-0.561807	-0.8235	-0.494531	-0.208367
Solyc02g079780	4	hypothetical protein (AHRD V3.3 *** AT1G11440.1)	AT1G11440	-1.38631	-0.957521	-0.75702	-0.885934	-0.510102	-0.153546	-1.26709	-0.927295	-0.599663	-0.986826	-0.131549	0.174503
Solyc09g075680	4	Alpha/beta-Hydrolases superfamily protein (AHRD V3.3 *** A0A2U1KK17_ARTAN)		-2.54851	-1.38942	-1.01073	-2.10566	-1.54968	-0.986279	-1.30663	-0.929035	-0.732535	-1.7714	-0.809318	-0.168463
Solyc01g105360	4	Glycosyltransferase (AHRD V3.3 *** A0A2I4DYG0_9ROSI)		-2.04406	-1.14694	-1.09215	-2.9472	-1.88904	-1.90302	-1.3511	-0.696517	-0.638742	-1.51113	-1.24579	-0.94039
Solyc10g084320	4	Subtilisin-like protease (AHRD V3.3 *** O82777_SOLLC)	AT5G67090	-0.893024	-0.602851	0.270856	0.120933	-0.252188	-0.256554	-1.50825	0.171542	-0.546037	0.0999962	0.461676	-0.161768
Solyc02g071720	4	GDSL esterase/lipase At1g29670-like (AHRD V3.3 *** A0A1S3XHA6_TOBAC)	AT2G19050	-0.294748	-0.435093	0.514315	-0.708747	-0.7481	-0.758451	-1.371	-0.0490701	-0.552647	-0.41418	-0.153752	-0.534772
Solyc07g007250	4	Metallocarboxypeptidase inhibitor (AHRD V3.3 *** A0A2G3BXM1_CAPCH)		-0.465499	0.382355	-0.0462228	0.168752	0.689876	0.0776554	-1.75398	-0.0959267	-0.570005	0.0482825	-0.710574	0.363036
Solyc11g010170	4	LanC-like protein GCL1 (AHRD V3.3 *** A0A1U8EWL4_CAPAN)	AT5G65280	-1.05982	-0.785635	0.0686392	-0.537875	-0.470748	-0.592103	-1.16275	-0.0157935	-0.889798	-0.390017	-0.180622	-0.703791
Solyc04g063210	4	Caffeoyl-CoA O-methyltransferase (AHRD V3.3 *** A0A2G2WYM3_CAPBA)	AT4G26220	-1.01321	-0.71182	-0.372136	-0.983157	-0.654602	-0.475613	-1.035	-0.00806452	-0.244013	-0.972212	-0.497178	-0.824773
Solyc03g121270	4	IAA-amino acid hydrolase ILR1-like protein (AHRD V3.3 *** A0A2U1PZX6_ARTAN)	AT1G51760	-0.466231	-0.263164	0.194687	-0.3173	-0.086324	-0.665274	-1.09177	0.0417264	-0.27041	-0.140949	0.139982	-0.405608
Solyc11g010410	4	2-oxoglutarate (2OG) and Fe(II)-dependent oxygenase superfamily protein (AHRD V3.3 *** A0A2U1NR61_ARTAN)		-1.02608	-0.927956	-1.10796	0	0	0	-1.05421	0.00927531	-0.16008	0	0	0
Solyc04g074770	4	Unknown protein		-0.347417	0.170409	0.387003	-0.00582201	0.0957139	-0.0169307	-1.05938	0.132364	-0.115812	-0.27068	0.251912	-0.318269
Solyc08g007240	4	Nudix hydrolase 8 (AHRD V3.3 *** A0A1U8EVF7_CAPAN)	AT5G47240	-0.671111	-0.229276	-0.275559	-1.9339	-1.22112	-0.910076	-1.04581	0.328167	-0.2651	-1.08463	-0.59061	-0.695844
Solyc10g007880	4	Cytochrome P450 (AHRD V3.3 *** A0A2U1MAN7_ARTAN)	AT3G14620	0.249717	0.469931	-0.78633	0.512953	0.382982	-0.154854	-1.38193	0.0573053	-0.331782	-0.161358	0.018341	-0.0542936
Solyc06g082030	4	2-oxoglutarate (2OG) and Fe(II)-dependent oxygenase superfamily protein (AHRD V3.3 *** Q9LUZ1_ARATH)	AT5G58660	-0.474188	-0.217366	-0.552883	0.237865	1.15793	-0.719123	-1.20449	0.0854991	-0.382612	0.34993	1.74559	0.300475
Solyc09g014480	4	Polygalacturonase inhibiting protein (AHRD V3.3 *** D7RJV7_CAPAN)	AT5G06860	-1.37945	-1.07301	0.684488	-0.530251	-0.268388	-0.248386	-1.27696	0.164962	-0.216515	-0.382724	0.146577	-0.141481
Solyc06g076020	4	heat shock protein 70 kD		-2.06049	-0.312041	0.682771	-0.672629	0.21626	0.499637	-1.59301	0.140545	0.555874	-0.2993	0.318738	0.385721
Solyc01g109710	4	Adenine nucleotide alpha hydrolases-like superfamily protein (AHRD V3.3 *** Q9SIJ8_ARATH)	AT2G21620	-1.10953	-0.758732	0.456965	-0.655025	-0.186835	0.0202249	-1.70554	0.34421	0.723326	-0.708768	0.0368634	-0.0820966
Solyc03g112300	4	Octicosapeptide/phox/Bem1p domain kinase superfamily protein (AHRD V3.3 *-* A0A2K3MP92_TRIPR)		-0.389793	-0.0728408	0.0536544	-0.928782	-0.865103	-0.317601	-1.01699	0.639782	0.376452	-1.59344	-0.805519	-0.477482
Solyc05g053010	4	Lectin receptor kinase (AHRD V3.3 *** B8XSM9_WHEAT)	AT3G55550	-2.39232	-1.62171	0.468721	-0.50924	0.159023	-0.121287	-1.80913	0.581748	0.10705	-0.353578	-0.203694	-0.266849
Solyc01g109720	4	Alpha/beta-Hydrolases superfamily protein (AHRD V3.3 *** Q9ASW5_ARATH)	AT4G36610	-1.43433	-1.15748	0.204161	-1.09262	-0.590385	0.263651	-1.9082	0.659823	0.354006	-1.73799	0.228281	0.899497
Solyc02g069055	4	Phloem protein 2-like (AHRD V3.3 *** A0A200QPN3_9MAGN)		-1.00732	-1.10926	0.97932	-0.300587	-0.305077	-0.330403	-2.08933	0.773687	-0.249906	-0.752328	0.188235	-0.250391
Solyc03g044600	4	Unknown protein		-2.50666	-1.59488	-1.62516	-2.49369	-1.26122	-1.02495	-2.11531	-1.15709	-1.26528	-2.7202	-1.50827	-1.09522
Solyc01g109690	4	Protein RADIALIS-like 6 (AHRD V3.3 *** A0A2G2XX78_CAPAN)		-3.16372	-2.35278	-1.28855	-2.25008	-1.48817	-3.0871	-2.24931	-1.32803	-1.375	-1.89703	-1.2569	-0.999292
Solyc07g064650	4	Senescence regulator S40 (AHRD V3.3 *** A0A200PYV8_9MAGN)	AT4G04630	-0.639025	-0.643177	-0.556406	0.0711094	0.535785	-0.162051	-2.36029	-0.902488	-1.42389	-0.317965	0.242478	0.497649
Solyc06g069600	4	PIF7b bHLH transcription factor 047	AT5G61270	-1.31781	0.811659	-1.27416	0.773386	-1.61059	3.4136	-2.67263	-1.16495	-0.777386	0	0.181741	2.8191
Solyc06g062370	4	acid phosphatase 1-like (AHRD V3.3 *** A0A1U7W9D3_NICSY)	AT5G24770	-1.58149	-1.6575	-0.416046	-2.33113	-1.26503	-1.25586	-2.57529	-0.894513	-0.804987	-0.472008	-0.575264	-0.380505
Solyc07g008570	4	Purple acid phosphatase (AHRD V3.3 *** A0A2G2WCI9_CAPBA)	AT5G50400	1.33304	-0.66063	-1.04996	-0.53496	-1.15151	-1.95961	-1.97705	-0.76555	-1.1038	-0.908139	-0.735584	-1.14637
Solyc02g037550	4	Auxin efflux carrier (AHRD V3.3 *** A0A2U1MR93_ARTAN)		-0.687854	-0.472162	-1.69303	0	-1.58569	-1.4356	-1.8058	-0.674246	-1.28141	-1.88293	-0.0785422	-1.65733
Solyc10g052470	4	Protein RADIALIS-like 6 (AHRD V3.3 *** A0A1U8FNU6_CAPAN)	AT2G21650	-2.72336	-2.28228	-1.93232	-1.50058	-0.719066	-1.73732	-1.75903	-0.69483	-0.974474	-0.696928	-0.411749	-0.986984
Solyc04g050625	4	Cytochrome (AHRD V3.3 *** A0A1U8F588_CAPAN)		-3.4698	-2.11604	-0.595294	-3.9269	-2.515	-1.36496	-1.87719	-1.86363	-0.858551	-3.00792	-1.6669	-1.90794
Solyc02g080120	4	Gibberellin 2-beta-dioxygenase 8 (AHRD V3.3 *** A0A1U8FMY1_CAPAN)	AT4G21200	-2.44918	-3.05733	-1.90905	-2.49023	-2.08465	-1.52393	-1.78977	-1.49117	-0.465356	-3.56373	-2.05144	-1.15215
Solyc10g007570	4	Gibberellin 2-oxidase (AHRD V3.3 *** C6GMF4_NICPL)	AT1G78440	-2.62209	-3.05985	-1.23202	-4.14012	-2.00741	-0.537043	-2.1433	-1.22533	-0.748373	-2.70406	-1.57554	-0.556894
Solyc03g120620	4	Homeobox-leucine zipper protein GLABRA 2 (AHRD V3.3 *** A0A2G3A3K0_CAPAN)	AT1G79840	-1.7832	-0.861026	-1.04376	-1.09722	-0.521464	-0.222962	-2.02752	-1.22746	-0.788106	-1.04314	-0.791693	-0.418389
Solyc02g090540	4	Glucose/ribitol dehydrogenase (AHRD V3.3 *** A0A2U1NV71_ARTAN)	AT3G50560	-1.86635	-1.38826	-0.836667	-0.805313	-0.995233	-1.00621	-1.94437	-1.06209	-0.652564	-0.9767	-0.531221	-0.696477
Solyc07g052060	4	Pelargonidin 3-o-(6-caffeoylglucoside) 5-o-(6-o-malonylglucoside) 4'''-malonyltransferase (AHRD V3.3 *** G9HTF6_NICAT)		-2.38842	-0.91005	-1.05623	-1.7636	-1.2931	-1.67108	-2.32232	-1.32218	-0.624155	-1.97856	-1.13554	-1.34276
Solyc02g071700	4	GDSL esterase/lipase (AHRD V3.3 *** A0A2G3A7C5_CAPAN)	AT2G19050	-2.49121	-1.2625	-0.0237199	-2.52054	-1.44301	-0.946959	-2.22024	-1.37735	-0.521063	-2.06686	-1.24994	-0.759337
Solyc12g008800	4	Transcription factor DIVARICATA (AHRD V3.3 *** A0A2G3BNV9_CAPCH)	AT5G56840	-3.13756	-2.24076	-1.22916	-2.13376	-1.64489	-0.804356	-2.06557	-1.40404	-1.04124	-2.24022	-1.45884	-1.1396
Solyc02g065060	4	Short-chain dehydrogenase/reductase SDR (AHRD V3.3 *** A0A200PU74_9MAGN)	AT3G50560	-2.26933	-2.10272	-1.40892	-3.31316	-2.41653	-1.97289	-2.00144	-1.43573	-0.931373	-3.01123	-1.70335	-1.27951
Solyc06g075510	4	APETALA2e	AT2G28550	-2.03642	-1.70626	-0.822138	-1.25388	-1.07848	-0.635225	-2.3326	-1.20839	-0.885162	-1.63072	-0.969807	-0.801594
Solyc05g053550	4	chalcone synthase 2	AT5G13930	-2.37495	-1.45122	-1.57103	-3.46087	-1.94083	-1.5805	-1.7315	-1.49094	-1.13317	-2.25468	-1.50796	-0.906933
Solyc01g066290	4	Unknown protein		-2.65032	-1.40525	-0.568415	-1.02674	-0.93265	-0.416479	-1.74529	-1.62837	-1.11624	-1.19154	0.31579	-0.36886
Solyc09g091510	4	chalcone synthase 1	AT5G13930	-3.11479	-1.98981	-2.15895	-2.72217	-1.42199	-1.55626	-1.80765	-1.52489	-1.36217	-1.70488	-1.18165	-0.820842
Solyc02g083860	4	2-oxoglutarate (2OG) and Fe(II)-dependent oxygenase superfamily protein (AHRD V3.3 *** A0A2U1QGX7_ARTAN)	AT3G51240	-2.29723	-1.42481	-1.7188	-2.04183	-1.32789	-1.23429	-2.13748	-1.70725	-1.40023	-2.3026	-1.55512	-0.930151
Solyc12g088300	4	hypothetical protein (AHRD V3.3 -** AT4G33800.2)		-2.25581	-1.94659	-1.86791	-2.71305	-2.0303	-1.32176	-1.2402	-1.61357	-1.25282	-2.27638	-0.982799	-1.21696
Solyc09g059170	4	Glycosyltransferase (AHRD V3.3 *** A4GRT2_9SOLA)		-2.47042	-1.81825	-2.04331	-2.81177	-1.5955	-1.37633	-1.5016	-1.35505	-1.10425	-0.958565	-0.681351	-0.46668
Solyc12g094385	4	RING/U-box superfamily protein (AHRD V3.3 *** A0A2U1PXB9_ARTAN)		-1.79366	-1.41633	-0.847646	-1.75397	-1.59887	-0.304383	-1.38196	-1.48907	-0.634268	-1.51819	-1.09239	-0.355687
Solyc12g088760	4	Subtilisin-like protease preproenzyme (AHRD V3.3 *** C7E4J6_TOBAC)		-1.3056	-1.08316	-0.6772	-0.722094	-1.20364	-0.334046	-1.21567	-1.40563	-0.640093	-1.28302	-0.90725	-0.503574
Solyc05g052240	4	Chalcone-flavonone isomerase family protein (AHRD V3.3 *** A0A2G2ZJB2_CAPAN)	AT5G05270	-1.43546	-1.03559	-1.45518	-1.65241	-1.38106	-1.35363	-1.19008	-1.13903	-0.940673	-1.75714	-1.30543	-0.890747
Solyc05g010320	4	Chalcone-flavonone isomerase family protein (AHRD V3.3 *** A0A193AUW5_SOLME)	AT3G55120	-1.74066	-1.2325	-1.55425	-1.79251	-1.19359	-1.00389	-1.05858	-1.06543	-0.895935	-1.58693	-1.32254	-0.933518
Solyc06g060570	4	dihydrofolate reductase-like (AHRD V3.3 *** A0A2I4ECQ2_9ROSI)		-2.42	-1.76345	-1.79278	-2.71794	-1.58961	-1.87434	-1.2673	-1.11399	-1.10205	-1.30632	-1.20066	-0.961203
Solyc04g014520	4	transmembrane protein 45B-like (AHRD V3.3 *** A0A2I4DQK0_9ROSI)	AT1G55240	-0.899018	-2.12894	-0.186152	-0.0041485	-1.58434	-0.653975	-1.36335	-0.83115	-0.942452	-1.57246	0	1.5906
Solyc02g086770	4	Cinnamoyl-CoA reductase (AHRD V3.3 *** A0A172WBP6_DAUCA)	AT5G14700	-1.00648	-0.817779	-0.739724	-1.19829	-0.912665	-0.740573	-1.27865	-0.944946	-0.931554	-2.50887	-2.2505	-1.69374
Solyc05g005230	4	Plant protein 1589 of Uncharacterized protein function (AHRD V3.3 *** A0A061EE06_THECC)	AT1G10657	-1.13025	-1.60471	-1.76533	-1.38415	-1.36113	-0.886694	-1.1599	-0.859723	-1.07552	-1.27	-1.27042	-0.638835
Solyc09g084480	4	Protease inhibitor I (AHRD V3.3 *** Q07459_SOLTU)	AT2G38870	-0.387008	-0.514708	0.111893	-1.03152	-0.665542	-0.583119	-3.39957	0.339347	-0.490559	0.0445701	-0.0411337	-0.657265
Solyc03g098790	4	cathepsin D inhibitor protein		-0.657096	-0.956001	-0.571817	-1.76061	2.30818	0	-3.91709	0.174358	-0.531588	-1.22956	1.58154	-0.105762
Solyc01g091170	4	ARGINASE 2		-1.79783	-0.616418	-0.519904	-0.546453	-0.512193	-1.50921	-3.57086	-0.0030957	-0.939247	-1.14778	0.645886	-1.3712
Solyc12g096780	4	Alcohol dehydrogenase superfamily (AHRD V3.3 *** A0A200R634_9MAGN)	AT3G45770	-1.5256	-1.12071	-0.725584	-0.361996	0.364766	-0.577241	-3.08258	-0.11585	-0.377449	-0.046963	0.1043	0.155343
Solyc09g084470	4	Proteinase inhibitor 1 PPI3B2 (AHRD V3.3 *** Q4FE26_SOLTU)	AT2G38870	-0.555687	-0.381924	0.0523861	-1.05008	-0.533948	-0.487643	-3.33383	-0.0288606	-0.506857	-1.04076	-0.733776	-0.880455
Solyc09g083435	4	Proteinase inhibitor 1 PPI3A2 (AHRD V3.3 *** Q4FE23_SOLTU)		-1.88853	-0.91769	-0.381168	-5.07385	-1.1406	-0.43276	-3.34939	-0.72387	-0.770133	-0.512842	-0.913759	-0.623843
Solyc07g006570	4	S-like ribonuclease (AHRD V3.3 *** Q9FQL6_PRUDU)		-1.95231	-0.329069	0.0119155	-1.27221	-0.466417	-0.0394841	-3.76354	-0.70339	-0.387628	-2.27261	-1.00791	-0.916991
Solyc10g076660	4	2-oxoglutarate (2OG) and Fe(II)-dependent oxygenase superfamily protein (AHRD V3.3 *** F4J670_ARATH)	AT2G38240	-2.69551	-0.902081	-0.738703	-1.39125	-0.936509	-2.06381	-2.76734	-0.960655	-0.0227141	-2.89012	-0.291809	-1.37695
Solyc02g082310	4	Receptor-like protein kinase (AHRD V3.3 *-* A0A2K3P7F7_TRIPR)		0.782775	-1.94416	2.37192	-0.494064	-0.254506	0.317788	-3.26916	-0.951063	0.36363	-0.19954	-0.417784	0.0235618
Solyc07g061800	4	Heme-binding-like protein (AHRD V3.3 *** A0A2I0X1C8_9ASPA)	AT1G17100	-1.80628	-1.27018	-0.37588	1.61091	0.53141	0.542862	-2.19826	-0.501719	-0.709753	-0.821814	-0.683875	-0.149705
Solyc03g123390	4	Alpha/beta-Hydrolases superfamily protein (AHRD V3.3 *** Q9LNR2_ARATH)	AT1G17430	-2.43995	-1.15573	-0.699933	-2.5906	-1.73934	-1.51039	-2.3062	-0.592209	-0.838781	-1.88408	-0.233681	-0.645403
Solyc03g096050	4	2-oxoglutarate (2OG) and Fe(II)-dependent oxygenase superfamily protein (AHRD V3.3 *** F4J670_ARATH)	AT5G05600	-1.52704	-1.05329	-0.595577	-0.188457	-0.503437	-0.496831	-2.22315	-0.250037	-0.964735	-1.20106	0.447503	-0.942077
Solyc02g093180	4	HXXXD-type acyl-transferase family protein (AHRD V3.3 *** A0A2K3L8P7_TRIPR)	AT5G67150	-1.71977	-0.196667	-0.260255	-1.47286	-0.615958	-0.684486	-2.65084	-0.502216	-1.09727	-1.14919	-0.699779	-0.575055
Solyc09g014590	4	Polygalacturonase inhibiting protein (AHRD V3.3 *** D7RJV7_CAPAN)	AT5G06860	-2.37396	-2.01054	1.37464	-1.23007	-0.947683	-0.64638	-2.61226	-0.0277022	-0.838599	-0.893847	-0.442738	-0.499763
Solyc06g083130	4	dCTP pyrophosphatase 1 (AHRD V3.3 *** A0A2G2ZE82_CAPAN)	AT3G25400	-2.94479	-0.759716	-0.504826	-0.338793	0.177395	-0.230274	-2.41206	-0.108621	-0.826474	-0.226799	-0.410957	-0.267135
Solyc02g083850	4	Calcium-dependent kinase (AHRD V3.3 *** Q5D875_MEDTR)	AT2G17890	-2.21048	-1.16121	0.287905	-0.773502	-0.597554	-0.542453	-2.78619	-0.148008	-0.535754	-1.00369	0.0279442	-0.568878
Solyc06g083900	4	R2R3MYB transcription factor 13	AT2G31180	0.426444	-0.323325	-0.273307	-2.36273	-0.514893	-1.21029	-2.64439	0.0941549	-1.31039	-1.15577	0.0495339	-0.980355
Solyc08g014000	4	lipoxygenase A	AT1G55020	-5.05107	-1.7674	0.157282	-3.01218	-1.6604	-1.23332	-2.22748	-0.650912	-0.271748	-0.715887	-0.367607	-1.49164
Solyc06g083050	4	Carboxypeptidase (AHRD V3.3 *** A0A2G2WN52_CAPBA)	AT4G12910	-1.57827	-0.649172	-0.472806	1.264	2.2925	0.227648	-2.21861	-0.519905	0.069959	0.931437	-1.56182	-0.870893
Solyc12g008650	4	Inositol oxygenase (AHRD V3.3 *** A0A200QVH1_9MAGN)	AT4G26260	-1.64588	-0.728574	-0.0619538	-1.87002	-0.867619	-0.613331	-2.10353	-0.27717	-0.265353	-0.75623	-0.200877	-0.0110282
Solyc08g076970	4	Acetylornithine deacetylase (AHRD V3.3 *** A0A2G2XLB1_CAPBA)	AT4G17830	-1.47053	-0.477227	-0.430528	-0.412904	0.0877817	-0.537735	-2.08638	-0.11014	-0.290251	-0.370398	-0.195204	-0.862287
Solyc11g021060	4	TOMARPIX proteinase inhibitor		-0.791461	-0.153478	0.0432865	-0.210598	-0.796194	-0.154677	-2.51859	-0.425883	-0.508482	-0.899116	-0.809472	-0.326006
Solyc09g089490	4	Proteinase inhibitor (AHRD V3.3 *** Q93X99_IPOBA)	AT2G38870	-0.947584	-0.00251922	-0.450988	0	-2.32246	0.167774	-2.58589	-0.575749	-0.313198	0	0	0
Solyc11g022590	4	trypsin inhibitor-like protein precursor		-0.763713	-0.263079	-0.739938	-1.1113	-0.571375	-0.557037	-2.07513	-0.46891	-0.548646	-0.37427	0.271156	-0.495594
Solyc10g008410	4	E3 ubiquitin-protein ligase RMA1H1 (AHRD V3.3 *** A0A2G3BCW2_CAPCH)		-2.31802	-0.979937	-0.758321	-1.73293	-1.09894	-1.03857	-2.11301	-0.707179	-0.665657	-1.49071	-0.841126	-1.03412
Solyc10g086500	4	steroid 5 alpha reductase DET2	AT2G38050	-1.90525	-0.935962	-0.410004	-1.30091	-0.993238	-0.830377	-1.89301	-0.568946	-0.476991	-0.427466	0.169486	-0.0468485
Solyc08g080570	4	UDP-glucose 4-epimerase-like protein (AHRD V3.3 *** A0A2K3NI12_TRIPR)	AT1G12780	-1.85626	-1.10164	-0.5206	-2.24214	-1.64234	-1.38003	-1.86088	-0.529908	-0.388651	-0.86366	-0.463859	-0.411745
Solyc01g005160	5	Avr9/Cf-9 rapidly elicited protein 1	AT5G37490	-2.67421	-2.10359	0.935118	0.200061	0.498091	1.98119	-7.04396	4.31866	-0.728107	0	1.61421	2.37492
Solyc11g072850	6	CCT motif protein (AHRD V3.3 *** A0A2K3PKW2_TRIPR)	AT5G59990	-2.49456	-1.30511	-0.41487	-0.916892	-0.833765	0.226245	-2.69866	-1.67661	-1.41164	-0.11986	-0.184725	-0.0123185
Solyc10g083440	6	Glycosyltransferase (AHRD V3.3 *** A0A2G3BGM7_CAPCH)	AT5G17030	-3.40116	-2.36394	-2.79168	-4.35833	-2.79529	-1.85396	-2.61902	-2.24148	-1.68618	-2.68567	-1.70869	-0.981719
Solyc05g015800	6	Alcohol acyl transferase (AHRD V3.3 *** Q6QLX4_SOLLC)	AT3G03480	-2.70969	-1.40427	-0.687002	-2.54682	-0.43112	-2.04778	-3.42159	-0.803485	-1.96637	-1.78204	-0.197126	-1.19586
Solyc11g066580	6	Flavonoid 3`,5`-hydroxylase (AHRD V3.3 *** D3W9H7_SOLLC)		-2.70667	-1.75602	-2.10708	-2.48006	-1.73975	-1.48829	-3.69669	-3.04055	-2.1687	-3.79919	-2.03784	-1.31491
Solyc07g007750	6	Defensin protein (AHRD V3.3 *** B1N678_SOLLC),Pfam:PF00304	AT2G02100	-2.33133	-0.174073	-0.322064	-0.835351	-0.650552	0.0521879	-2.83679	-2.71217	-2.38756	-1.87412	-1.63301	-0.955651
Solyc04g078140	6	cytochrome b5 (AHRD V3.3 *** A0A2I4FQJ5_9ROSI)		-2.69785	-1.85667	-1.93703	-2.56637	-1.39956	-0.898947	-3.41556	-2.46613	-1.83972	-3.09311	-1.94874	-1.33276
Solyc03g025190	6	anthocyanin permease	AT4G25640	-3.48842	-1.87763	-2.03851	-2.52291	-1.29349	-1.05156	-3.45264	-2.10182	-1.6085	-2.60799	-1.57675	-0.84574
Solyc02g085020	6	dihydroflavonol 4-reductase	AT5G42800	-3.3935	-1.89386	-1.99944	-2.59588	-1.09809	-0.837678	-3.94969	-2.24985	-1.69134	-3.07663	-1.8449	-1.26414
Solyc09g065100	6	bHLH transcription factor 150	AT4G09820	-4.48922	-2.54578	-2.43835	-3.15558	-1.59457	-1.24829	-4.78462	-2.94929	-2.13686	-3.36463	-2.03959	-1.44542
Solyc08g080040	6	2-oxoglutarate (2OG) and Fe(II)-dependent oxygenase superfamily protein (AHRD V3.3 *** F4J670_ARATH)	AT4G22880	-4.05433	-1.88509	-2.1512	-4.86304	-1.95938	-1.42409	-4.97094	-2.91706	-2.14089	-4.73725	-2.263	-1.43036
Solyc02g081340	6	Glutathione S-transferase (AHRD V3.3 *** E1AWJ7_CAPAN)	AT3G03190	-3.44646	-1.75912	-1.87595	-3.64726	-1.66845	-1.13115	-4.50322	-2.74338	-2.04391	-3.84058	-2.01779	-1.38343
Solyc12g098590	6	Glycosyltransferase (AHRD V3.3 *** A0A2I4GJH4_9ROSI)	AT4G15550	-3.50008	-1.74886	-1.73471	-3.03487	-1.21494	-0.833959	-4.30362	-2.4279	-1.65954	-3.56369	-1.80876	-1.08514
Solyc09g082660	6	Caffeoyl-CoA O-methyltransferase (AHRD V3.3 *** Q2YHM9_PLAMJ)	AT1G67980	-3.72073	-1.78946	-1.69358	-2.54269	-1.1081	-0.927508	-4.63974	-2.48249	-1.64514	-2.60642	-1.61749	-1.02696
Solyc12g088170	6	HXXXD-type acyl-transferase family protein (AHRD V3.3 *** F4JBC7_ARATH)		-4.44706	-2.12422	-2.0707	-4.26604	-1.72913	-1.18955	-5.86866	-3.02703	-2.01161	-4.11368	-1.94353	-1.24908
Solyc09g089540	6	Proteinase inhibitor (AHRD V3.3 *** Q93X99_IPOBA)	AT2G38870	-1.65557	-0.424607	0.0207035	0	0	0	-8.25654	-3.091	-1.84903	0	0	0

## Sheet: Heat Map Figure 4D Epicotyl
Gene Name	Cluster #	description	AtName	Log2FC 24FRvs24WL Epi_WT	Log2FC 24FRvs24WL Epi_slpif8a	Log2FC 24FRvs24WL Epi_slpifq	Cot_WT	Cot_pif8a	Cot_pifq	Hyp_WT	Hyp_pif8a	Hyp_pifq	Leaf_WT	Leaf_pif8a	Leaf_pifq
Solyc04g077830	1	tetratricopeptide repeat protein 7B (AHRD V3.3 *** A0A2I4H060_9ROSI)	AT1G27460	1.0548	0.78571	0.615058	1.58648	2.42027	-1.69798	0.920495	0.5715	0.188484	1.29268	0.527443	-0.143337
Solyc04g016430	1	Cytokinin dehydrogenase 1 (AHRD V3.3 *** A0A2G2ZF38_CAPAN)	AT2G41510	1.98719	1.36246	0.0342275	1.66085	1.27841	0.172219	1.43072	0.421595	-0.0469236	1.31302	0.713458	-0.214396
Solyc06g008050	1	Flavin-containing monooxygenase (AHRD V3.3 *** D2IGV3_SOLLC)	AT5G43890	2.56345	2.82922	0.120026	0.384056	-0.0235452	-0.458686	1.95669	2.39596	0.432426	1.3087	0.537756	0.0820984
Solyc02g036350	1	1-aminocyclopropane-1-carboxylate oxidase EF501822	AT1G05010	0.455887	0.382696	0.0480313	0.713051	-0.167363	0.114575	0.679662	0.522389	0.212522	1.27793	0.471619	0.152972
Solyc07g056670	1	gibberellin 2-oxidase 2	AT1G78440	0.756113	1.63349	0.15074	0.585613	1.97921	-0.562386	1.2955	1.39501	0.140121	1.38191	0.647728	-0.709681
Solyc07g049400	1	RING/U-box superfamily protein (AHRD V3.3 *** Q5XV87_ARATH)	AT4G03965	0.787236	1.16788	1.59797	-0.25141	-0.0894789	-0.070577	-0.480314	-0.366963	1.36382	1.0968	0.0839707	-0.254487
Solyc05g010514	1	Unknown protein		-0.0880075	1.17872	1.69879	0.730988	-0.58303	0.0728896	-0.208182	-0.19879	1.02949	1.20776	0.150777	-0.418722
Solyc02g084950	1	S-adenosyl-L-methionine-dependent methyltransferases superfamily protein (AHRD V3.3 *** A0A2U1KPI6_ARTAN)	AT4G36470	0.261549	-0.143247	0.788981	1.3922	0.492919	0.146772	0.983626	0.135174	-0.0977181	1.207	-0.145363	-0.300228
Solyc10g008440	1	Expansin-B3 (AHRD V3.3 *** A0A2G3BCT4_CAPCH)	AT4G28250	1.83288	0.340114	0.831318	0.937705	0.683302	0.584881	1.41616	0.447535	0.146105	1.2988	0.207561	0.219778
Solyc02g068510	1	PLATZ transcription factor family protein (AHRD V3.3 *** A0A2U1P2G6_ARTAN)	AT1G31040	2.64034	4.9035	-2.22039	0.413218	-0.280809	0.349398	-0.0175391	-0.3176	-0.89268	1.39367	0.242956	0.163578
Solyc01g079830	1	hypothetical protein (AHRD V3.3 *** AT5G19190.1)	AT5G19190	0.491202	0.35448	-0.413855	1.59424	0.552041	0.77525	0.377363	0.328449	-0.120601	1.25238	0.387309	0.347965
Solyc08g080150	1	TCP transcription factor 20		1.52412	1.10326	0.289166	1.70546	1.83669	0.850981	0.858273	0.35905	0.0463018	1.16504	0.183353	0.232504
Solyc04g080040	1	Auxilin-related protein 2 (AHRD V3.3 *** A0A2G3CQ94_CAPCH)	AT1G75100	0.0647611	-0.0157815	-0.491803	0.459264	0.21238	-0.120117	0.0732116	-0.24732	-0.333786	1.06017	0.177734	0.264144
Solyc04g005600	1	Transcription factor (AHRD V3.3 *** A0A2G2Z3S3_CAPAN)	AT5G60890	0	-2.84948	-0.468049	1.9378	0.454853	3.02925	0.743829	-0.514601	-0.347927	1.45383	-0.0261399	0.766131
Solyc11g013450	1	hypothetical protein (AHRD V3.3 *** AT1G21830.1)	AT1G21830	2.84488	1.65501	0.745697	2.16418	1.55085	0.546805	1.71296	0.507747	0.280681	2.20859	0.425315	0.0808482
Solyc09g082620	1	EPIDERMAL PATTERNING FACTOR-like protein 6 (AHRD V3.3 *** A0A2G2ZV72_CAPAN)	AT4G14723	2.09737	2.07406	0.310613	2.43081	1.87576	0.723802	1.07785	0.952932	0.0489227	2.10613	0.517768	0.0824912
Solyc05g046150	1	Kirola (AHRD V3.3 *** A0A2G3CFG1_CAPCH)		-0.0486667	0.135093	-1.14689	-0.00892258	2.28621	1.43277	0.00871967	-0.188481	0.0389691	2.23739	0.220788	-0.114702
Solyc03g121240	1	Transcription factor HEC2 (AHRD V3.3 *** A0A2G2WPZ2_CAPBA)	AT3G21330	4.61444	4.00257	3.21493	1.22322	3.16735	2.63933	4.50891	4.75275	4.26309	2.5656	-0.333654	-0.372825
Solyc11g071290	1	Alcohol dehydrogenase-like protein (AHRD V3.3 *** A0A291L9M0_MENPI)		0.280737	-0.178552	0.803089	0.497351	-0.0245752	-0.290947	0.703812	-0.407611	0.269128	1.71808	0.195246	0.377296
Solyc01g094100	1	Cytochrome P450 (AHRD V3.3 *** A0A200PMP8_9MAGN)		0.124502	-0.0947607	-1.19613	-1.31026	0.819739	1.80291	-0.0914071	-0.309848	0.139145	1.84852	0.22211	-0.00575649
Solyc10g075110	1	Non-specific lipid-transfer protein (AHRD V3.3 *** M1AVB9_SOLTU)	AT2G38540	0.455129	0.445276	-0.364634	0.918781	0.214549	0.528178	0.643706	0.310112	0.198143	1.77332	0.593335	0.304995
Solyc01g109470	1	BURP domain-containing protein (AHRD V3.3 *** A0A1Q3C0F5_CEPFO)	AT1G49320	-0.0565104	-0.847366	0.442458	0.953033	-0.101225	0.103723	0.64332	-0.0788484	0.0786125	1.68052	0.548923	0.175205
Solyc01g110907	1	Auxin-responsive protein SAUR20 (AHRD V3.3 *** A0A2G2XY34_CAPAN)		1.3046	1.47383	0.255656	1.43065	0.917152	0.139865	1.48446	0.512241	1.93012	1.76437	0.695122	0.163354
Solyc07g062260	1	BES1/BZR1 (AHRD V3.3 *** A0A2K3PP13_TRIPR)	AT1G78700	3.48893	1.89584	1.50348	1.14678	0.851118	0.258068	2.8133	1.42181	0.963308	1.54279	0.456905	0.158902
Solyc09g074970	1	Thiamine pyrophosphokinase (AHRD V3.3 *** A0A2G2W0D5_CAPBA)	AT1G02880	0.476899	0.391255	0.324349	0.951856	0.551575	0.459928	0.68003	0.484429	0.474553	1.21632	0.668345	0.375638
Solyc07g045180	1	Zinc finger protein CONSTANS-LIKE 9 (AHRD V3.3 *** A0A2G2WC44_CAPBA)	AT5G48250	0.250161	0.282808	0.769844	1.01074	0.667606	0.417987	0.355236	0.309808	0.216647	1.23109	0.669653	0.376568
Solyc08g081420	1	DUF604 domain-containing protein (AHRD V3.3 *** A0A1Q3C751_CEPFO)	AT4G23490	0.820912	0.791802	0.44797	1.30354	0.850114	0.397213	0.819583	0.537183	0.502766	1.22937	0.696331	0.487247
Solyc07g053450	1	Basic-leucine zipper (BZIP) transcription factor family protein (AHRD V3.3 *** A0A1P8B300_ARATH)	AT3G58120	0.973907	1.20883	1.18956	2.09491	1.14136	0.888709	0.984905	0.499536	0.41821	1.02719	0.724407	0.421861
Solyc04g082270	1	DUF241 domain-containing protein (AHRD V3.3 *** A0A1Q3B6H2_CEPFO)	AT1G76240	1.69237	1.31176	1.57749	2.42293	2.1797	1.33426	0.847129	0.774446	0.416081	1.07113	0.767679	0.462562
Solyc04g074310	1	RNA-binding protein 38-like (AHRD V3.3 *** A0A2I4HAQ4_9ROSI)	AT1G78260	1.19605	0.31745	1.51272	1.65818	1.062	0.928008	0.959587	0.445306	0.371103	1.02842	0.644659	0.476279
Solyc06g075000	1	MaoC_dehydratas domain-containing protein (AHRD V3.3 *** A0A1Q3B2J7_CEPFO)	AT5G60335	1.33816	0.866821	0.59083	1.04166	0.931799	0.30096	1.41521	0.873105	0.44549	1.10148	0.553722	0.523253
Solyc05g009610	1	Alpha/beta-Hydrolases superfamily protein (AHRD V3.3 *** A0A2U1PVQ0_ARTAN)	AT1G68620	0.485201	0.0881753	0.655298	1.58177	1.02195	1.00827	1.02306	0.61765	0.0123432	1.11136	0.517569	0.525859
Solyc01g096260	1	NAD-dependent protein deacetylase HST1-like protein (AHRD V3.3 *** AT2G46640.2)	AT2G46640	-0.322022	-0.170308	0.547411	1.34785	0.711091	0.524539	0.456296	0.578702	0.380941	1.03018	0.519886	0.494632
Solyc08g067540	1	Non-specific lipid-transfer protein (AHRD V3.3 *** K4CLY0_SOLLC)		1.05114	1.13028	0.311522	1.26765	0.899613	0.8584	1.12457	1.24903	0.394401	1.30883	0.772205	0.619108
Solyc06g005610	1	ROTUNDIFOLIA like 2 (AHRD V3.3 --* AT2G29125.1)	AT2G29125	1.06695	0.914804	0.368334	2.05913	1.84438	1.70854	0.958806	0.319475	0.393715	1.31689	0.664606	0.596307
Solyc07g006310	1	transcription factor IBH1-like (AHRD V3.3 *-* A0A2I4FVW6_9ROSI)		2.11348	2.6827	0.990653	2.35702	2.62145	0.674998	1.94873	0.765528	0.16684	1.2822	0.548281	0.611439
Solyc12g014140	1	SlTCP3	AT3G15030	0.191653	0.374683	-0.310692	0.224008	0.0702901	-0.168593	0.0513283	0.0756146	0.130853	1.1092	0.608182	0.30912
Solyc06g068550	1	Eukaryotic aspartyl protease family protein (AHRD V3.3 *** A0A2U1P524_ARTAN)	AT1G79720	1.6971	1.46763	0.301154	0.614595	0.562722	0.121202	1.35543	0.83833	0.514785	1.072	0.583999	0.334181
Solyc03g112920	1	protein SHOOT GRAVITROPISM 5-like (AHRD V3.3 *** A0A2I4F066_9ROSI)	AT3G48550	1.28425	1.41115	0.353712	1.79441	1.3015	0.0866574	0.912267	0.65403	0.228179	1.03278	0.505536	0.381293
Solyc08g075870	1	S-adenosyl-L-methionine-dependent methyltransferases superfamily protein (AHRD V3.3 *** A0A2U1NU97_ARTAN)	AT4G19120	1.9278	1.89556	0.946211	2.14815	0.911616	0.751571	0.862438	0.948319	0.693625	1.10714	0.506431	0.172046
Solyc06g082070	1	Protein trichome birefringence-like 45 (AHRD V3.3 *** A0A2G3CBV9_CAPCH)	AT5G58600	0.889814	0.344306	0.857927	0.813142	0.614149	0.735619	0.362449	0.419931	0.329537	1.00022	0.496862	0.123314
Solyc06g070900	1	TCP transcription factor 17	AT3G47620	0.297279	0.566635	-0.0204877	1.88511	1.2873	0.349056	0.511205	0.1598	0.0802722	1.46873	0.7629	0.426074
Solyc04g054500	1	Heavy metal-associated isoprenylated plant protein (AHRD V3.3 *** A0A2R6R672_ACTCH)	AT4G39700	2.41892	2.22394	1.53998	1.66086	1.11607	0.870216	1.95379	1.6368	1.00951	1.54494	0.729294	0.445072
Solyc01g102720	1	Polyketide cyclase/dehydrase and lipid transport superfamily protein (AHRD V3.3 *** A0A2U1QGT1_ARTAN)	AT5G49800	1.26033	0.938993	0.750943	1.03883	0.40645	0.233199	0.900717	0.244917	0.266438	1.4333	0.830992	0.381442
Solyc08g008495	1	Zn finger protein (AHRD V3.3 *-* Q43573_TOBAC)		1.3712	1.56281	0.2029	-0.144553	-0.0716951	-0.137281	1.12309	0.464413	0.248221	1.51161	0.592657	0.364929
Solyc07g056170	1	Subtilisin-like protease (AHRD V3.3 *** A0A2G3C254_CAPCH)	AT2G04160	0.633869	0.265597	-0.0584797	1.03386	0.339629	0.259106	0.703445	0.139599	0.13959	1.39918	0.525528	0.403831
Solyc06g068270	1	2-oxoglutarate (2OG) and Fe(II)-dependent oxygenase superfamily protein (AHRD V3.3 *** Q9XIA5_ARATH)		1.12052	1.24303	0.926146	1.74678	1.26534	0.365401	2.04694	1.55592	0.67006	1.24282	0.825043	0.27316
Solyc02g070530	1	Potassium channel KAT1 (AHRD V3.3 *** A0A2G3ANB5_CAPAN)	AT5G46240	0.77543	0.289401	0.0319735	1.35047	0.729416	0.605981	0.357359	0.379235	0.228373	1.31005	0.820611	0.294838
Solyc07g056360	1	Transcription factor PAR2 (AHRD V3.3 *** A0A1U8H7M7_CAPAN)	AT3G58850	2.33255	2.8748	2.13269	1.61537	0.555273	0.672572	1.95185	0.815262	-0.17818	1.26312	0.820422	0.328562
Solyc04g072940	1	nucleolar GTP-binding protein (AHRD V3.3 *** AT1G78110.1)	AT1G78110	0.0785023	-0.0750697	0.492793	1.3765	0.774422	0.455503	0.285626	0.359874	0.157794	1.28055	0.772082	0.35427
Solyc12g089240	1	B-box zinc finger protein 22 (AHRD V3.3 *** A0A1U8F0C2_CAPAN)	AT1G75540	0.107603	0.411426	0.595129	0.0170965	-0.0317377	-0.177134	-0.117534	0.532531	0.519536	1.3047	0.873061	0.360437
Solyc03g033510	1	Armadillo repeat only 2 (AHRD V3.3 *** Q9FKW5_ARATH)	AT5G66200	0.955916	0.451071	-0.0932253	1.29548	0.758501	0.476617	0.727875	0.5728	0.62176	1.30781	0.841386	0.406669
Solyc06g069240	1	branched1b	AT3G18550	4.56127	7.22897	3.13296	0	3.42658	2.33653	1.87609	1.52898	0.524263	1.04765	0.673453	0.016743
Solyc02g093360	1	Stpk1 protein kinase (AHRD V3.3 *** Q41493_SOLTU)	AT3G27580	1.12664	1.33559	0.65262	1.64081	1.47183	0.492929	0.754928	0.658381	0.0722445	1.19169	0.771488	0.0575012
Solyc04g074700	1	LES17306 homeodomain protein		1.83233	1.73093	0.939851	1.66617	1.32542	0.609865	1.42863	0.890409	0.46791	1.14148	0.742618	0.240599
Solyc01g096120	1	Dof zinc finger protein1	AT2G46590	0.945301	0.690835	1.66603	1.18661	0.830689	0.661609	0.522381	0.5062	0.501796	1.042	0.698322	0.219773
Solyc04g078740	1	Subtilisin-like protease-like protein (AHRD V3.3 *** A0A2K3MUK4_TRIPR)		0.440477	0.294034	0.580653	1.09803	0.123083	0.0612486	0.623822	0.247663	0.278547	1.00588	0.919481	0.266342
Solyc03g033350	1	Aspartyl protease family protein 1 (AHRD V3.3 *-* A0A1J6IGL7_NICAT)		0.569565	0.591704	0.892926	1.74753	1.05252	0.553705	0.655807	0.295486	0.647506	1.12822	0.962403	0.229296
Solyc12g099580	1	WAT1-related protein (AHRD V3.3 *** K4DHX9_SOLLC)	AT4G01440	0.338338	-0.335915	0.675178	1.88573	2.08446	0.531046	1.20271	0.260952	0.18164	1.07105	0.909992	0.110445
Solyc02g089030	1	LONGIFOLIA protein (AHRD V3.3 *-* A8MQH9_ARATH)		1.47728	2.05173	0.923908	1.96562	1.68862	0.828424	1.32507	0.750631	0.243669	1.08932	0.859437	0.155804
Solyc08g075920	1	Protein BREVIS RADIX (AHRD V3.3 *** A0A1U8GKL1_CAPAN)	AT1G31880	0.686938	0.61004	0.189311	1.67079	0.647705	0.436758	0.683828	0.761285	0.434793	1.06411	0.976475	0.364095
Solyc02g086930	1	Homeobox-leucine zipper protein HAT5 (AHRD V3.3 *** A0A2G2XIE8_CAPBA)	AT3G01470	0.195419	0.30297	0.536518	1.13437	0.813823	0.319731	0.482861	0.610841	0.175583	1.10465	1.01838	0.310544
Solyc04g077690	1	hypothetical protein (AHRD V3.3 --* AT4G33800.2)		1.22578	1.10588	1.09258	1.41268	1.34587	0.713916	0.574714	0.449635	0.480131	1.01098	1.01753	0.408801
Solyc06g053830	1	auxin-regulated IAA7		1.24366	1.33485	0.241927	1.89722	1.40024	0.866812	0.795256	0.720144	0.154888	1.0694	0.927634	0.420146
Solyc03g025290	1	Hydroxyproline-rich glycoprotein family protein (AHRD V3.3 *** B6SWF0_MAIZE)	AT4G25620	1.16963	1.33344	0.611222	1.47493	0.86313	0.286466	1.39929	1.08518	0.522609	1.06518	0.878059	0.414041
Solyc03g025830	1	Myosin heavy chain-related protein (AHRD V3.3 *** Q9C8T4_ARATH)	AT5G52280	0.779062	0.550761	1.05117	1.41143	0.8489	0.570123	0.851007	0.738065	0.452051	1.14928	0.938376	0.421035
Solyc11g006180	1	ethylene receptor homolog (ETR5)	AT3G04580	0.330365	0.543033	-0.195056	0.896051	0.470018	0.138394	0.303582	0.591899	0.0187138	1.04358	0.823585	-0.185104
Solyc04g071520	1	Transcription elongation factor (TFIIS) family protein (AHRD V3.3 *** A0A1P8BE77_ARATH)		1.15133	1.14183	0.298634	0.97952	1.09214	0.168803	0.527929	0.764542	-0.28702	1.06703	1.04003	-0.0132176
Solyc01g103030	1	Major facilitator superfamily protein (AHRD V3.3 *** A0A2U1PWN6_ARTAN)	AT1G59740	0.860805	1.29371	0.376673	1.15499	1.28469	0.163503	-0.136121	0.397941	0.171687	1.0375	1.12911	-0.348124
Solyc06g053710	1	ethylene receptor homolog (ETR4)	AT3G23150	1.14269	1.18694	0.761144	0.884309	0.791443	-0.0812398	0.891593	1.307	0.284586	1.1335	1.36636	0.0614929
Solyc03g097820	1	bHLH transcription factor 022	AT5G50915	0.718741	0.900191	-0.0665904	1.55493	1.56839	0.574839	0.840345	1.41003	0.0613647	1.12246	1.19682	0.0540743
Solyc08g068780	1	N-hydroxycinnamoyl-CoA:tyramine N-hydroxycinnamoyl transferase THT7-8		-0.251833	-0.336411	1.33136	0.421563	0.439667	1.28379	0.346824	0.737434	0.656566	1.25111	0.900451	1.04495
Solyc02g089540	1	CONSTANS 1	AT3G02380	1.33379	1.36305	0.822568	0.960178	0.975651	1.21804	0.998415	0.825172	0.717291	1.28081	0.986955	1.18041
Solyc12g007070	1	Heat shock transcription factor (AHRD V3.3 *-* A0A1Y1I763_KLENI)	AT3G24520	1.27242	1.07365	0.481735	0.761609	0.887984	0.516892	0.862983	1.02642	0.564877	1.18968	0.968106	0.94947
Solyc06g067910	1	DUF642 domain-containing protein (AHRD V3.3 *** A0A1Q3BMB3_CEPFO)	AT4G32460	0.396005	0.636632	0.1409	0.92542	0.606393	0.264016	1.5902	1.18611	0.491914	1.11641	0.907874	0.85944
Solyc07g054470	1	hypothetical protein (AHRD V3.3 *** AT1G52855.1)	AT1G52855	0.646177	0.689985	-0.264566	2.5605	1.10308	2.44452	0.647933	0.438056	0.25028	1.25169	0.694134	1.32796
Solyc02g079790	1	DUF538 domain-containing protein (AHRD V3.3 *** A0A1Q3D5N1_CEPFO)	AT1G61667	1.35351	1.45871	1.62651	0.548661	0.605364	0.572318	1.44053	1.22875	0.926181	1.08655	1.23265	0.943569
Solyc01g079180	1	Pectinesterase (AHRD V3.3 *** A0A2G2XQP7_CAPBA)		0.760971	0.0887184	1.12003	2.07402	0.967309	1.24447	1.07707	0.32068	0.728963	1.00983	1.11209	0.784926
Solyc10g078580	1	arabinogalactan protein 14 (AHRD V3.3 *** XP_004249150.1)		0.966222	0.408479	0.170907	1.07263	0.690807	0.654087	0.679843	0.249285	0.1572	1.08576	0.930425	0.586867
Solyc06g053840	1	auxin-regulated IAA4	AT1G04240	0.89514	1.30121	0.0476031	1.57435	1.31077	0.574182	0.615989	0.677623	0.160683	1.1054	0.953604	0.545422
Solyc02g088740	1	hypothetical protein (AHRD V3.3 *** AT3G29370.1)	AT5G39240	0.971102	1.57786	1.73331	1.39572	1.38435	0.798651	1.21932	1.47581	1.17916	1.09857	1.03791	0.570113
Solyc11g019910	1	Plant invertase/pectin methylesterase inhibitor superfamily protein (AHRD V3.3 *** A0A2U1KPL8_ARTAN)	AT4G25250	1.67544	1.05847	0.864108	0.830906	0.438312	0.652575	1.29755	0.37513	0.402481	1.10646	0.93072	0.732
Solyc07g052320	1	Hexosyltransferase (AHRD V3.3 *** A0A2G2WDG1_CAPBA)	AT1G05170	0.868475	0.751016	0.450963	1.16057	1.09881	0.759466	0.757973	0.582968	0.395733	1.13359	0.918383	0.67417
Solyc04g071890	1	Peroxidase (AHRD V3.3 *** K4BTH6_SOLLC)	AT1G71695	0.727347	1.03401	0.670402	0.881085	1.04381	0.699726	0.844417	0.810015	0.791097	1.05987	0.873176	0.666656
Solyc02g080670	1	L-ascorbate oxidase-like protein (AHRD V3.3 *** A0A1U8FN33_CAPAN)	AT4G22010	1.84322	1.67224	1.22775	1.61863	1.08563	0.975504	1.05799	0.869618	0.676393	1.02034	0.801748	0.657973
Solyc04g071540	1	Sterol 3-beta-glucosyltransferase (AHRD V3.3 *** B6SKE1_MAIZE)	AT1G43620	0.689666	0.564979	0.356401	1.05479	0.570798	0.53889	0.448714	0.348315	0.279217	1.09183	0.765143	0.593683
Solyc02g087960	1	R2R3MYB transcription factor 94	AT3G28910	1.51258	0.987085	0.497382	1.81265	1.22747	1.04294	1.1174	1.208	1.01436	1.08641	0.705202	0.731526
Solyc08g083220	1	Branchless trichome (AHRD V3.3 *** A0A2U1NJ24_ARTAN)		1.37374	1.26678	1.00465	1.92614	1.38781	0.547201	1.12168	1.0905	0.544963	1.17859	1.21127	0.440802
Solyc05g006030	1	D-ribose-binding periplasmic (AHRD V3.3 *** A0A0B0Q0N1_GOSAR)	AT1G60010	0.577139	0.449386	0.54509	0.728696	0.890487	0.882096	0.659247	0.693076	0.55411	1.06415	1.26438	0.575157
Solyc09g011590	1	Glutathione S-transferase-like protein (AHRD V3.3 *** A8DUB0_SOLLC)	AT3G09270	0.200937	0.37541	0.236528	0.604527	0.355113	0.221568	0.257384	0.860385	0.274567	1.02048	1.50212	0.423704
Solyc06g009510	1	transcription factor UPBEAT1 (AHRD V3.3 *-* A0A2I4GEI3_9ROSI)		0.21823	0.759013	0.251147	0.985184	0.437448	-1.36741	1.31198	0.93715	0.614327	1.1548	1.51646	0.473916
Solyc05g047680	1	Cytochrome P450 (AHRD V3.3 *** A0A2U1MQN4_ARTAN)	AT2G46660	0.442949	-0.0333869	0.63322	1.97189	1.31477	0.599728	0.750823	0.732784	0.396948	1.43068	1.22372	0.645159
Solyc02g089050	1	protein LONGIFOLIA 1-like (AHRD V3.3 *** A0A2I4EBA4_9ROSI)	AT3G02170	1.46864	1.6265	1.07357	2.02278	1.5184	0.742682	1.26779	0.955333	0.577346	1.3523	1.1435	0.614073
Solyc05g006510	1	Hexosyltransferase (AHRD V3.3 *** A0A1U8EZ74_CAPAN)	AT1G70090	0.538817	0.468822	1.03778	1.08258	0.651148	0.756909	0.726634	0.834367	0.543247	1.25966	1.23498	0.657715
Solyc11g069450	1	Senescence regulator S40 (AHRD V3.3 *** A0A200QID2_9MAGN)	AT3G45210	1.27097	1.21345	0.907925	1.42851	1.05071	0.470977	2.14783	1.64865	0.776136	1.32334	1.05872	0.421645
Solyc10g049660	1	Phototropic-responsive NPH3 family protein (AHRD V3.3 *** A0A2U1N5P4_ARTAN)	AT2G14820	2.33215	2.08702	0	0.841472	0.514764	0.0962164	2.66479	0.42273	0.292357	1.32498	1.04591	0.542034
Solyc06g084070	1	auxin-regulated IAA2	AT3G23030	2.50825	3.28834	0.896793	2.65593	1.23927	0.657436	1.22086	1.56529	0.597878	1.44658	1.17736	0.23446
Solyc02g082150	1	BnaCnng18720D protein (AHRD V3.3 *** A0A078IGP5_BRANA)	AT5G44660	2.0249	1.90726	1.74978	1.73709	2.04139	1.09242	2.13604	1.94045	1.18632	1.40578	1.05751	0.214814
Solyc12g006590	1	Zinc finger protein (AHRD V3.3 *** A0A200PQI4_9MAGN)	AT2G26695	1.12033	1.11882	0.563086	1.19731	1.21709	0.282401	1.51014	1.5766	0.38421	1.35186	1.31739	0.301335
Solyc02g066970	1	hypothetical protein (AHRD V3.3 *-* AT3G29370.1)	AT5G39240	4.74861	4.85664	2.63431	2.53714	2.43748	1.14597	1.1972	1.28167	0.195468	1.36748	1.27818	0.207728
Solyc06g069640	1	dCTP pyrophosphatase 1 (AHRD V3.3 *** A0A1U8FHZ8_CAPAN)		1.44902	0.582327	0.910246	2.9536	1.84187	1.05892	2.25592	0.957622	0.886772	1.70308	1.0866	0.303634
Solyc04g074167	1	classical arabinogalactan protein 26-like (AHRD V3.3 -** XP_011090863.1)		2.35052	1.54646	1.62873	2.62303	1.67632	1.13914	1.91355	0.841628	0.682384	1.57789	0.895724	0.211849
Solyc12g056040	1	endochitinase A-like (AHRD V3.3 *** XP_010314523.1)		1.90197	1.20636	2.02012	2.03172	0.835453	1.18411	1.19882	1.23698	0.549758	1.64513	1.35224	0.338505
Solyc02g067700	1	RING/U-box superfamily protein (AHRD V3.3 *-* A0A2U1LDD8_ARTAN)		1.89073	2.27533	1.45569	3.11506	1.98763	1.39943	1.66965	1.40267	0.971565	1.44194	1.42077	0.405725
Solyc03g007460	1	Solanum lycopersicum Cytokinin Response Factor 4	AT5G53290	0.783722	0.640544	0.512193	0.694845	0.839256	0.474725	0.983669	0.779736	0.71783	1.60133	1.3496	0.58458
Solyc04g071900	1	Peroxidase (AHRD V3.3 *** K4BTH7_SOLLC)	AT1G71695	1.26512	1.45035	0.597603	0.915972	0.734991	0.758732	1.39739	1.63224	1.11224	1.74901	0.849609	0.708619
Solyc01g110580	1	Small auxin up-regulated RNA5		1.61048	0.76014	0.505273	1.9514	1.57269	1.86029	0.78468	0.130629	0.320581	1.72762	0.825831	0.922078
Solyc08g083240	1	SUN-like protein 24	AT4G00820	0.644697	0.201766	0.229892	1.47731	0.77455	0.328297	0.997613	0.0707841	0.100975	1.57521	0.804876	0.631323
Solyc02g072540	1	Non-specific serine/threonine protein kinase (AHRD V3.3 *** A0A2G2XE54_CAPBA)	AT5G45820	0.864294	0.790121	-0.197827	1.61576	1.33903	0.562836	0.743341	0.164095	-0.153743	1.56872	0.736603	0.608739
Solyc05g055220	1	ovate family protein 10	AT5G04820	1.31757	2.22755	2.01499	1.53352	1.38547	1.68412	1.31442	0.141982	0.553911	1.63533	1.06658	0.846778
Solyc03g005320	1	3-ketoacyl-CoA synthase (AHRD V3.3 *** A0A2G2WWC0_CAPBA)	AT5G43760	0.558133	0.456421	0.14694	2.22456	1.13369	1.29809	0.816779	0.384249	0.241892	1.71095	1.09757	0.704473
Solyc10g047530	1	Phototropic-responsive NPH3 family protein (AHRD V3.3 *** A0A2U1PJR6_ARTAN)	AT5G64330	2.53148	1.64278	0.984483	2.96424	1.49409	1.56005	1.05256	0.753902	0.0564615	1.48861	1.0974	0.674596
Solyc01g110680	1	Small auxin up-regulated RNA12	AT4G38840	1.08251	1.12758	-0.0171334	2.00185	1.62776	1.67503	0.66943	0.863074	0.633808	1.55434	0.98418	0.601304
Solyc04g071260	1	Actin (AHRD V3.3 *** Q5XPX5_SACOF)		0.532131	0.336143	1.48431	1.64475	1.39407	1.27023	1.37682	0.845214	0.542101	1.36339	1.12623	0.893647
Solyc01g097830	1	DUF868 family protein (DUF868) (AHRD V3.3 *** Q9SI11_ARATH)		1.24308	0.94433	1.4581	1.28438	0.931464	0.300232	1.01313	0.511302	0.507351	1.32311	1.3103	0.893979
Solyc08g066740	1	Early nodulin-like protein 1 (AHRD V3.3 *** A0A1J3CHP6_NOCCA)	AT1G64640	1.4533	1.00912	1.26501	1.31954	0.749232	0.675061	0.944986	0.808966	0.755546	1.55217	1.44608	0.935684
Solyc04g049920	1	RNA-binding (RRM/RBD/RNP motifs) family protein (AHRD V3.3 *** A0A2U1QNE1_ARTAN)	AT3G54770	1.43447	1.36997	2.06225	2.4559	1.88035	1.10703	1.73754	1.15337	0.692171	1.5297	1.28354	0.885134
Solyc07g053140	1	Zinc finger protein/CONSTANS-like protein (AHRD V3.3 *-* A0A2K3M573_TRIPR)	AT4G27310	1.50244	0.964942	1.15218	1.3134	1.27185	1.121	1.53273	1.27195	1.22405	1.48884	1.09392	1.00643
Solyc04g081870	1	Expansin A11	AT1G20190	1.71507	1.99022	0.449659	2.41571	1.8325	1.17437	1.41036	0.990742	0.734173	1.55282	1.23233	1.04299
Solyc07g006620	1	Protein kinase superfamily protein (AHRD V3.3 *** A0A2U1L2N8_ARTAN)	AT5G57670	0.428303	0.197234	-0.0134437	0.230412	0.738949	1.14205	0.374515	0.276966	0.210717	1.58344	1.21834	1.26709
Solyc08g080100	1	MADS box transcription factor AGAMOUS (AHRD V3.3 *-* A0A1Q1NK16_PAELC)	AT4G22950	0.980606	0.731817	1.44787	0.836676	1.20387	-0.208949	1.36525	0.85584	0.914768	1.80378	1.17474	1.04131
Solyc11g069770	1	Agamous-like MADS-box protein AGL62 (AHRD V3.3 *** A0A2G2VLW0_CAPBA)		0.151999	0.838544	2.07695	0.0470177	1.0391	0.982272	3.05525	1.41677	1.2458	2.02376	1.0465	1.60585
Solyc01g090460	1	HD-ZIP	AT2G44910	2.97457	2.53805	2.43947	2.7887	2.69851	2.70662	1.73461	1.15212	1.26474	1.85677	1.0797	1.46277
Solyc05g008950	1	Protein kinase family protein (AHRD V3.3 *-* A0A1P8BDK9_ARATH)		0.305718	0.110387	-0.0903085	1.46754	-0.254001	0.627334	0.484326	0.34517	0.45408	2.11155	0.736725	1.41222
Solyc02g084930	1	Cytochrome P450 (AHRD V3.3 *-* A0A200QE46_9MAGN)		0.276531	-0.025895	-0.163391	0.767195	0.815972	3.40389	-0.0448293	-0.207272	0.047778	1.75519	0.278527	2.30804
Solyc07g042100	1	hypothetical protein (AHRD V3.3 *** AT1G72490.2)	AT1G19115	2.80126	1.34509	1.72635	5.52958	4.02397	3.95046	0.457577	0.11587	1.37039	2.0017	2.18741	1.01842
Solyc05g053410	1	phytochrome B2	AT2G18790	3.907	3.74991	2.75251	2.71502	2.45364	1.79292	2.8717	2.43019	1.62119	2.14838	1.83066	1.12973
Solyc02g091670	1	Octicosapeptide/Phox/Bem1p family protein (AHRD V3.3 *-* A0A1P8BCE3_ARATH)		0.886818	1.01441	0.907303	1.11064	1.04558	0.582315	0.997085	1.12456	0.907608	1.83057	2.10917	1.26145
Solyc01g100200	1	gras4	AT3G46600	0.191851	0.561442	1.19259	0.85586	0.688371	1.08317	0.410082	1.54856	1.0348	1.99972	2.01234	1.34052
Solyc10g006150	1	DUF761 domain-containing protein/DUF4408 domain-containing protein (AHRD V3.3 *** A0A1Q3CP02_CEPFO)		-0.338425	0.232152	-0.585587	2.23232	1.25056	0.961052	0.0359844	0.309714	-0.0010809	1.86171	1.86481	1.25587
Solyc01g110940	1	Auxin-responsive protein SAUR20 (AHRD V3.3 *** A0A2G2XY34_CAPAN)	AT4G38840	1.17088	1.87182	0.282244	2.40109	2.18427	1.55297	0.697627	0.439072	0.20407	1.91495	1.90679	1.26638
Solyc01g111010	1	X-intrinsic protein 1.6		0.601416	1.66767	0.490146	2.29483	1.9982	1.4101	1.05058	1.52956	0.172234	1.96151	2.00637	0.746886
Solyc01g110900	1	SAUR-like auxin-responsive protein family (AHRD V3.3 *** Q9SW57_ARATH)	AT4G34770	1.14253	0.667521	0.829085	2.65337	2.23595	0.749779	2.17586	1.2068	0.458374	2.01165	1.98672	0.773091
Solyc11g011630	1	Auxin-responsive protein SAUR65 (AHRD V3.3 *** A0A2G2Y5L8_CAPAN)	AT1G29460	2.70552	3.16999	0.289022	2.92681	2.45425	1.56195	1.55443	0.698801	0.61995	1.9188	1.8588	0.770391
Solyc10g086390	1	Short-chain dehydrogenase TIC 32, chloroplastic (AHRD V3.3 *** A0A1U8E748_CAPAN)	AT5G02540	-0.0356831	-0.160239	-0.565621	2.29999	2.29074	1.2684	-0.180236	-0.181229	-0.387513	1.5706	1.80255	1.58296
Solyc04g010285	1	Plant protein 1589 of Uncharacterized protein function (AHRD V3.3 *** A0A061FM19_THECC)		9.86065	8.6115	5.7445	3.3492	3.54849	3.13893	3.91387	3.28059	2.71263	1.63422	1.64238	1.64296
Solyc07g006630	1	Zinc finger protein CONSTANS-like 5-like (AHRD V3.3 *** A0A2K3N2C5_TRIPR)	AT5G57660	0.9529	0.729141	0.418805	1.34172	1.37338	1.47702	1.02425	0.700989	0.696344	1.85409	1.6153	1.73641
Solyc08g079080	1	Lycopersicon esculentum invertase 9	AT1G12240	1.8326	1.7631	1.96758	2.6658	1.87572	1.32116	1.52834	1.10236	0.368954	1.7001	1.74622	1.33041
Solyc04g053010	1	Auxin-responsive protein SAUR65 (AHRD V3.3 *** A0A2G2Y5L8_CAPAN)		1.47288	1.65462	0.715795	1.81885	1.56174	2.04002	1.31228	2.02817	1.1961	1.64999	1.60865	1.37009
Solyc05g014120	1	S-adenosyl-L-methionine-dependent methyltransferases superfamily protein (AHRD V3.3 *** A0A2U1MVU3_ARTAN)		0.55033	0.359686	0.329335	1.94994	0.858756	0.371203	0.964184	0.825161	0.557789	1.61979	2.32338	1.06056
Solyc03g120380	1	auxin-regulated IAA19	AT3G15540	0.668935	1.99431	-0.251833	3.34905	2.15963	2.56409	0.705877	1.40496	0.252111	1.22932	2.19908	1.06623
Solyc07g064720	1	Gdsl esterase/lipase (AHRD V3.3 *** A0A2P4JQK3_QUESU)	AT5G55050	0.126479	-0.252504	0.672073	0.780991	0.278157	1.38827	-0.182721	0.211768	0.494647	1.49144	2.0487	1.12795
Solyc04g050010	1	LOB domain-containing protein (AHRD V3.3 *** A0A2K3PP50_TRIPR)	AT2G28500	0.756711	0.440157	1.72696	2.42472	1.62025	0.437123	1.61609	0.468773	0.549757	1.52503	2.03676	1.02941
Solyc09g065850	1	auxin-regulated IAA3	AT5G43700	0.807716	2.04932	0.712497	1.74142	2.16914	1.55057	0.882972	2.02388	0.841939	1.62453	1.94367	0.920486
Solyc04g074420	1	Protein EXORDIUM-like 1 (AHRD V3.3 *-* A0A2G2WZY1_CAPBA)		1.06944	1.1021	1.511	1.46446	1.39958	1.65301	0.969157	1.57056	1.03064	1.43255	1.99562	1.2592
Solyc04g018110	1	Calmodulin-like protein (AHRD V3.3 *** T2C5E7_BRAJU)	AT3G10190	0.372712	0.689117	1.13431	0.539103	0.619903	0.908012	0.683546	1.22538	0.705026	1.29473	1.9531	1.41987
Solyc02g086456	1	titin isoform X6 (AHRD V3.3 *-* XP_010316304.1)		0.343701	0.0113968	0.0747068	1.59297	1.47122	0.481301	0.923899	0.867209	0.42078	1.25053	2.20002	0.696617
Solyc02g086454	1	titin isoform X6 (AHRD V3.3 *-* XP_010316304.1)		0.212653	0.0387578	0.141736	1.56144	1.47972	0.590664	0.894333	0.872602	0.503449	1.29365	2.2242	0.657456
Solyc02g086452	1	titin isoform X3 (AHRD V3.3 *-* XP_004232326.1)		0.214084	-0.000249224	0.155806	1.64829	1.48747	0.470052	0.905195	0.667158	0.506152	1.27489	2.19183	0.577671
Solyc09g083280	1	auxin-regulated IAA1	AT1G04240	1.55208	1.85962	0.368471	1.40078	1.34373	0.524511	1.06127	1.26932	0.272372	1.2394	1.43363	0.602327
Solyc01g107980	1	RING-type E3 ubiquitin transferase (AHRD V3.3 *** A0A2G2W990_CAPBA)	AT1G49780	0.559701	0.907535	0.64236	0.899758	0.910885	0.486842	0.715247	0.881992	0.399674	1.42338	1.51022	0.608486
Solyc07g062710	1	Basic-leucine zipper (BZIP) transcription factor family protein (AHRD V3.3 *-* A0A1I9LST2_ARATH)		1.91594	2.04356	1.36108	0.967952	0.794242	0.437516	1.2405	0.697825	0.516215	1.32193	1.34026	0.751401
Solyc06g007620	1	DUF538 domain-containing protein (AHRD V3.3 *** A0A1Q3BSI7_CEPFO)	AT3G07470	1.09274	0.525184	1.32243	1.71423	1.23179	0.931972	1.03212	0.829715	0.675949	1.31939	1.38638	0.733612
Solyc11g069960	1	RLK-1		1.71568	0.615592	1.72184	0.620906	0.268333	0.313236	1.15121	0.656489	0.720823	1.43648	1.39648	0.786939
Solyc10g150149	1	transmembrane protein (AHRD V3.3 --* AT5G03120.2)	AT5G03120	1.72441	1.74332	1.11204	4.6928	3.37149	2.25418	1.35855	1.81825	1.06683	1.32801	1.52796	0.8577
Solyc04g079860	1	Hexosyltransferase (AHRD V3.3 *** A0A2G2ZRY0_CAPAN)		1.47922	1.33907	1.4261	0.83199	0.564415	0.219311	0.938064	1.41387	1.05467	1.20243	1.57029	0.872291
Solyc05g051240	1	aspartic proteinase PCS1 (AHRD V3.3 *** A0A1U8GYE6_CAPAN)	AT5G37540	0.666308	0.617701	0.79832	1.46034	1.04548	0.908717	1.04802	0.982611	0.901243	1.28319	1.44931	1.05121
Solyc02g086458	1	titin isoform X2 (AHRD V3.3 *-* XP_010316302.1)		0.396375	0.214288	0.163816	1.45488	1.41214	0.771046	0.964354	0.95788	0.461265	1.10161	1.70104	0.697224
Solyc01g107100	1	beta-1%2C4-xylosidase (AHRD V3.3 *** AT3G19615.1)		-0.787647	-0.181933	0.145159	-0.409099	0.141653	0.231611	0.115909	0.739788	0.746814	1.20174	1.63404	0.548595
Solyc01g103470	1	proline-rich receptor-like protein kinase PERK4 (AHRD V3.3 --* XP_026410247.1)		1.59318	2.45267	2.81469	2.05801	1.21529	0.993067	2.13108	2.28947	1.58757	1.35128	1.79813	0.632005
Solyc06g150132	1	Calcium-binding protein (AHRD V3.3 *-* Q9SCA1_LOTJA)	AT2G43290	0.717668	0.763233	0.726854	1.3025	1.05592	0.894963	0.290556	0.936217	0.649455	1.06777	1.86359	0.86236
Solyc12g094460	1	L-ascorbate oxidase-like protein (AHRD V3.3 *** A0A2G2YA38_CAPAN)	AT1G21850	1.09998	0.645983	0.252706	1.7659	0.66817	1.17471	1.10331	0.980054	0.947745	1.19781	1.69039	1.11887
Solyc10g076410	1	Abscisic acid receptor PYL6 (AHRD V3.3 *** A0A2G3BE77_CAPCH)		0.423834	0.558986	0.862765	0.929929	0.808141	0.839255	0.417297	0.770181	0.582819	1.11624	1.76762	1.14176
Solyc10g079420	1	Calcium-dependent protein kinase (AHRD V3.3 *-* CDPK_DAUCA)	AT3G10190	0.464739	0.49112	1.03986	0.487323	0.458714	0.750044	0.470862	1.03526	0.895007	1.11093	1.54043	1.23278
Solyc04g074410	1	Protein EXORDIUM-like 1 (AHRD V3.3 *** A0A2G2ZQI6_CAPAN)	AT4G08950	1.62188	1.08221	2.29731	1.4348	1.16247	1.23961	1.54046	1.10648	1.02287	1.55651	1.60555	0.928645
Solyc03g110990	1	Unknown protein		1.37179	1.45762	1.10834	1.32429	1.15049	0.888479	0.947244	0.728519	0.253688	1.63983	1.71367	0.95162
Solyc09g097870	1	bHLH transcription factor 062	AT3G07340	0.196469	-0.00522733	-0.00776846	0.989653	0.65576	0.435965	0.0231869	-0.0491505	-0.0482277	1.45853	1.56841	1.12281
Solyc09g061250	1	BTB/POZ domain-containing protein (AHRD V3.3 *** A0A2G2Z754_CAPAN)	AT5G48800	1.731	1.68115	1.15938	1.67391	1.65541	1.35896	1.50834	1.60735	1.00358	1.56609	1.577	1.14824
Solyc01g110670	1	Auxin-responsive protein SAUR21 (AHRD V3.3 *** A0A2G3BWF1_CAPCH)	AT2G21210	1.97697	2.21164	0.808123	3.01712	2.36482	2.18835	1.43726	1.06389	0.666693	1.98474	1.41344	1.18851
Solyc01g090760	1	GATA transcription factor (AHRD V3.3 *** K4AZ17_SOLLC)	AT2G45050	1.22892	1.48444	1.05123	0.987539	1.31086	1.02655	1.02142	0.499747	0.83291	1.96913	1.56431	0.942713
Solyc03g082470	1	systemin receptor 1		-0.396682	-0.429426	0.693969	0.728811	0.120185	0.695935	0.341359	0.554233	0.182765	1.5844	1.62104	0.719418
Solyc01g079170	1	Hexosyltransferase (AHRD V3.3 *** A0A2G3DHC3_CAPCH)	AT2G47180	1.07232	0.964082	0.880712	0.872473	0.75555	0.535332	0.884518	0.792655	0.456315	1.62022	1.59511	0.756929
Solyc05g053060	1	Unknown protein		1.72493	0.985982	1.88398	2.21258	1.47553	1.13082	1.82842	1.23689	1.11568	1.5317	1.70213	0.695544
Solyc03g123670	1	60S ribosomal protein L28-1 (AHRD V3.3 *-* A0A2G2WKZ6_CAPBA)		1.14106	0.606869	0.555677	0.919591	1.1375	0.645536	1.23778	1.29819	0.669291	1.52177	1.68039	0.721653
Solyc10g039290	1	Major facilitator superfamily protein (AHRD V3.3 *** A0A1P8AT47_ARATH)		1.18979	0.891002	0.889873	1.80563	1.30131	0.656896	1.08451	0.674317	0.33265	1.73023	1.54356	0.647562
Solyc04g081290	1	Cytokinin riboside 5'-monophosphate phosphoribohydrolase (AHRD V3.3 *** A0A2G2X1Q5_CAPBA)		1.094	0.789822	0.184709	0.968078	0.704866	-0.260606	0.885563	0.965484	0.49064	1.70492	1.50841	0.684328
Solyc12g017530	1	Unknown protein		0.893403	1.22045	-0.691508	0.805202	1.03008	0.307649	0.489356	0.553744	0.802413	1.41348	2.13118	-0.106351
Solyc12g005310	1	Auxin-responsive GH3 family protein (AHRD V3.3 *** A0A2U1LNK3_ARTAN)	AT5G54510	3.64204	4.78242	1.10124	2.27149	2.1362	0.506374	2.78744	3.4375	1.10598	1.50893	1.90839	-0.226536
Solyc02g092820	1	IAA-amido synthetase 3-4	AT2G23170	2.86359	3.89912	1.79318	7.63453	5.29098	0.593229	0.313679	0.50171	0.0546973	1.63643	2.05507	-0.85751
Solyc07g040890	1	Alpha/beta-hydrolases superfamily protein (AHRD V3.3 *** A0A2U1LX98_ARTAN)	AT5G62180	0.030439	-0.219669	0.565877	0.520804	0.847716	1.10419	0.502374	0.436545	0.242243	1.83986	2.29796	-0.124122
Solyc01g110903	1	Auxin-responsive protein SAUR20 (AHRD V3.3 *** A0A2G2XY34_CAPAN)		1.05392	1.42773	0.561822	2.40901	1.94045	0.621374	1.38084	0.714857	0.362254	2.07911	2.20982	0.0504263
Solyc08g016720	1	9-cis-epoxycarotenoid dioxygenase2	AT4G18350	0.0480607	0.115177	0.0689363	1.47427	1.83964	1.42866	-0.297568	-0.0878565	-0.17979	1.88758	2.05004	0.291938
Solyc12g036470	1	bHLH transcription factor 071	AT1G18400	-1.20829	-0.181865	-0.57806	0.700275	0.215004	-0.455924	0.608424	1.02812	-0.0682985	1.92641	1.71708	-0.137458
Solyc01g096320	1	Homeobox-leucine zipper protein HOX6 (AHRD V3.3 *** A0A1U8DTA9_CAPAN)	AT3G61890	0.097953	0.667973	0.130682	1.87013	0.979237	0.148821	1.02272	0.0291838	0.410115	2.56627	1.16684	-1.74944
Solyc11g051123	1	Unknown protein		6.10704	5.14015	2.71632	3.44525	3.94781	1.27517	5.02819	4.14592	2.4634	2.78917	1.26189	-0.234806
Solyc02g082960	1	Chitinase (AHRD V3.3 *** Q9FS45_VITVI)		1.40209	0.359872	1.26743	0.856638	0.414171	0.829212	2.19825	2.32704	-0.16766	2.83566	1.99807	-0.316036
Solyc12g010800	1	Basic-leucine zipper (BZIP) transcription factor family protein (AHRD V3.3 *** A0A1I9LST2_ARATH)	AT2G42380	2.31849	2.3784	1.14028	2.7046	1.82119	1.1005	1.5642	1.23435	0.496508	2.43293	1.95533	0.704005
Solyc02g089350	1	Gibberellin regulated protein (AHRD V3.3 *** A0A2U1PE48_ARTAN)		3.36206	3.20755	2.31029	3.77699	2.77389	1.77272	2.36434	1.7723	0.960089	2.57045	1.81323	0.770239
Solyc04g007690	1	SlPIN3	AT1G70940	2.20203	2.3839	0.634903	3.47167	2.90608	0.810388	1.67813	1.40743	0.28419	2.50855	1.67897	0.473657
Solyc04g080820	1	cytokinin oxidase4		4.17488	3.34488	3.58879	3.27099	2.24743	0.6366	2.74356	2.86093	1.2162	2.29646	0.915565	0.251339
Solyc02g083120	1	DUF241 domain-containing protein (AHRD V3.3 *** A0A1Q3CEB1_CEPFO)	AT4G35720	3.48328	3.47927	1.16795	2.88496	1.3896	0.762781	3.71263	3.6175	1.71107	2.07992	1.0628	0.289882
Solyc09g064160	1	YUC5 Flavin-containing monooxygenase (AHRD V3.3 *** A0A2G3BKF8_CAPCH)	AT5G43890	1.36523	2.6716	-0.570956	3.70108	2.13997	2.41335	1.17857	1.64393	0.441506	1.94978	1.27629	0.143035
Solyc03g095310	1	Cytochrome P450 (AHRD V3.3 *** A0A2U1PRC1_ARTAN)	AT5G24910	1.30627	0.914936	0.917573	1.46653	0.877531	0.323424	1.7433	1.48581	0.340993	2.16129	1.09798	0.600887
Solyc03g083770	1	Plant invertase/pectin methylesterase inhibitor superfamily protein, putative (AHRD V3.3 *** A0A061G4U8_THECC)	AT5G62360	0.379252	0.774147	0.00884809	1.71454	1.11724	0.627954	0.190964	0.646073	0.343315	2.13077	1.40678	0.575021
Solyc12g096570	2	auxin-regulated gene involved in organ size (AHRD V3.3 -** AT3G59900.1)		0.823896	1.81644	0.0589332	1.2308	1.25017	-0.148418	1.33961	1.30628	0.785476	3.9167	3.78261	1.11073
Solyc01g111000	2	Auxin-responsive protein SAUR20 (AHRD V3.3 *** A0A2G2XY34_CAPAN)	AT2G21210	1.17797	2.19745	1.70999	5.27746	4.19577	2.7006	1.6971	2.21477	0.121975	3.78371	3.23779	1.1531
Solyc11g011730	2	Auxin-responsive protein SAUR65 (AHRD V3.3 *** A0A2G3B0T7_CAPCH)		1.58146	2.19471	0.40902	3.37486	3.42938	3.30209	1.85877	1.85115	-0.0828078	3.4898	2.88663	1.29296
Solyc02g077590	2	Homeobox-leucine zipper-like protein (AHRD V3.3 *-* Q3HRT1_PICGL)		4.22182	4.67445	2.89276	2.22081	2.35746	1.12376	3.76619	3.09361	2.74981	3.45705	2.9575	1.29312
Solyc03g114160	2	RING-type E3 ubiquitin transferase (AHRD V3.3 *** A0A2G2VA42_CAPBA)		-0.351014	-0.407354	-0.0778401	0.329243	0.806168	0.530301	-0.290388	-0.20505	0.850371	3.66339	2.81069	1.00512
Solyc06g062460	2	bHLH transcription factor136	AT3G21330	8.91941	6.09155	3.69505	5.18928	4.41446	3.26573	5.14142	3.65708	2.828	3.63997	2.77606	2.0029
Solyc06g008580	2	auxin-regulated IAA22	AT1G04240	2.65045	3.5165	1.0619	2.02087	2.58825	1.70706	1.86133	2.5623	1.04166	3.26247	2.94602	1.83602
Solyc06g008590	2	auxin-regulated IAA17	AT3G04730	2.69778	3.422	1.25732	3.01075	2.81709	1.46246	2.80783	2.97506	1.21352	3.55781	3.52973	1.80785
Solyc01g110770	2	Small auxin up-regulated RNA11		2.69022	4.00692	1.69658	6.54385	4.40515	4.52945	2.8113	2.21535	2.10448	4.21037	3.01978	2.1898
Solyc01g110630	2	Small auxin up-regulated RNA9	AT4G38840	3.90258	3.73429	0.675043	5.80234	5.0124	3.68324	3.08495	3.00241	1.41238	4.47615	3.79015	1.99618
Solyc05g054750	2	Plant protein 1589 of Uncharacterized protein function (AHRD V3.3 *** A0A061FM19_THECC)	AT3G28990	5.21925	5.21214	4.68101	4.7114	5.04664	3.96555	4.59074	4.40198	4.04202	3.91056	3.39498	2.94862
Solyc01g110790	2	Auxin-responsive protein SAUR20 (AHRD V3.3 *** A0A2G2XY34_CAPAN)	AT4G38840	4.58656	5.38027	3.29941	7.76731	5.22084	6.41522	4.50841	2.65076	2.44197	4.43188	3.7957	2.86045
Solyc05g052040	2	ripening regulated protein DDTFR10/A	AT5G47230	0.272787	0.531594	1.01532	0.808126	0.807297	1.69305	0.604981	1.20722	1.2598	2.48622	3.52809	3.60906
Solyc02g087350	2	Hexosyltransferase (AHRD V3.3 *** A0A2G2XIE5_CAPBA)	AT3G28340	-0.309796	0.590045	1.93038	-0.175707	1.61663	3.13475	0.562841	2.40159	1.56403	2.40999	4.03286	2.97399
Solyc12g017240	2	xyloglucan endo-transglycosylase B1		1.32014	1.24346	2.29587	1.05074	1.18347	2.27666	1.30592	1.89575	1.8637	2.35114	3.28044	2.87963
Solyc11g011660	2	Auxin-responsive protein SAUR65 (AHRD V3.3 *** A0A2G2Y5L8_CAPAN)	AT1G29430	1.54398	2.29699	0.287823	5.01158	4.66464	3.32223	1.96132	1.99011	1.31752	2.53601	3.54102	2.21671
Solyc03g034410	2	DUF4228 domain-containing protein (AHRD V3.3 *** A0A1Q3D1C5_CEPFO)	AT3G03280	1.42572	0.852173	1.77799	0.908989	0.492241	0.330034	1.78402	3.08665	1.66052	2.78524	5.05253	2.12236
Solyc04g074680	2	chromodomain-helicase-DNA-binding protein 9-like (AHRD V3.3 --* XP_021604423.1)		-0.0533014	0.395977	2.39991	0.197532	1.48126	3.96348	0.600738	1.34186	2.48791	2.29258	2.33366	3.38877
Solyc03g093540	2	Ethylene-responsive transcription factor 5 (AHRD V3.3 *** ERF5_TOBAC)	AT5G47230	-0.451763	-0.11184	1.20808	-0.588483	0.534263	3.06902	-0.516727	1.30708	1.39495	2.57168	2.21489	4.43853
Solyc09g092520	2	xyloglucan endotransglycosylase	AT3G23730	1.8624	0.806799	1.98632	2.58773	1.64672	1.84531	1.49672	0.864661	0.788631	2.41559	2.13999	1.4363
Solyc01g110660	2	Auxin-responsive protein SAUR21 (AHRD V3.3 *** A0A2G2XNG0_CAPBA)	AT2G21210	2.05494	2.14817	0.539532	4.06208	3.16317	2.64048	2.21289	1.51555	0.754115	2.7813	2.16399	1.28913
Solyc02g085910	2	LOB domain-containing protein (AHRD V3.3 *** A0A2U1NKN8_ARTAN)	AT3G02550	-0.970744	1.39722	-0.83372	0.945741	0.573429	-0.108474	0	0.652905	0.730691	2.97673	1.7885	1.32319
Solyc06g060830	2	Homeobox-leucine zipper protein HAT2 (AHRD V3.3 *** A0A2G2WJU4_CAPBA)	AT4G16780	3.96741	3.9731	2.65508	3.54003	3.30304	2.28839	4.22861	3.44396	2.29443	2.82979	2.13592	1.66386
Solyc01g110720	2	Auxin-responsive protein SAUR21 (AHRD V3.3 *** A0A2G3BWF1_CAPCH)		2.06774	2.02341	0.86147	4.37893	3.45141	3.6213	2.05886	2.01718	0.62719	2.9298	2.08418	1.64146
Solyc01g110647	2	Auxin-responsive protein SAUR20 (AHRD V3.3 *** A0A2G2XY34_CAPAN)		3.55941	2.41801	2.0021	3.13825	2.97528	3.633	4.36189	2.67474	1.56309	2.87863	2.48375	1.90498
Solyc08g078300	2	Homeobox-leucine zipper protein HAT4 (AHRD V3.3 *** A0A2G2XL32_CAPBA)	AT4G16780	4.06902	3.89037	1.7375	3.88082	3.16615	1.98383	3.20845	2.59723	1.4502	3.34625	2.11232	1.44724
Solyc01g110710	2	Small auxin up-regulated RNA10	AT4G38840	2.28789	2.12015	1.9149	4.20535	3.65198	3.87076	2.32058	1.4718	1.21835	3.32723	2.20734	1.6632
Solyc06g066820	2	Le3OH-13b-hydroxylase	AT1G80340	2.46262	2.18463	-0.359264	0.455782	0.657707	0.0640308	3.55343	4.45692	4.86389	2.68474	2.17521	2.16694
Solyc01g110730	2	Auxin-responsive protein SAUR20 (AHRD V3.3 *** A0A2G2XY34_CAPAN)	AT4G38840	1.12735	1.91565	1.18618	3.86626	3.85303	3.63205	1.89838	1.6251	1.00113	2.56514	2.0325	2.03853
Solyc04g005800	2	Homeobox-leucine zipper protein HOX16 (AHRD V3.3 *** A0A1U8EXU3_CAPAN)	AT1G27045	2.22066	1.99257	1.0746	1.91463	2.13867	2.32514	2.39226	1.77564	1.4881	2.23218	1.6253	1.94477
Solyc12g011023	2	Xyloglucan endotransglucosylase/hydrolase (AHRD V3.3 *** Q6RHX7_SOLLC)		1.70389	1.28126	2.27101	1.1897	0.824063	1.33269	1.29517	1.74075	1.48398	1.74842	2.66561	1.83865
Solyc05g009790	2	AP2/B3 transcription factor family protein (AHRD V3.3 *** A0A2U1LJK2_ARTAN)	AT1G13270	0.38363	0.578968	0.667092	0.693019	0.910557	1.48336	0.534716	1.35467	0.784607	1.88883	2.57122	1.80431
Solyc04g074450	2	Protein EXORDIUM-like 1 (AHRD V3.3 *** A0A2G2ZQI6_CAPAN)	AT1G35140	1.42408	1.41464	2.18857	1.58235	1.31809	1.64119	1.78729	1.55402	1.54771	1.84464	2.39138	1.56071
Solyc01g107090	2	beta-1%2C4-xylosidase (AHRD V3.3 *** AT3G19615.1)		-0.658509	0.335554	1.5631	-0.0714772	0.484694	1.3851	0.123882	1.01347	2.08341	1.83314	2.45503	1.65403
Solyc08g005960	2	Bifunctional inhibitor/lipid-transfer protein/seed storage 2S albumin superfamily protein (AHRD V3.3 *** A0A2U1PU47_ARTAN)	AT2G45180	0.453576	0.386767	0.066244	3.09649	2.63315	2.26593	0.474885	0.475362	0.5028	1.69751	2.17965	1.98562
Solyc06g068460	2	WRKY transcription factor 40	AT1G80840	0.58639	0.687207	1.20822	0.742119	0.88084	1.87904	0.805173	1.13345	0.987005	1.83419	2.19098	2.26959
Solyc04g074440	2	Protein EXORDIUM-like 1 (AHRD V3.3 *** A0A2G2ZQI6_CAPAN)		1.11888	1.37695	2.02789	1.17578	1.36559	2.13458	1.27393	1.82266	1.62679	2.22474	2.81673	2.35254
Solyc03g112240	2	Unknown protein	AT5G50175	2.47581	2.58431	1.62641	3.07368	2.7747	1.95739	1.43038	1.6964	1.15183	2.25306	2.57131	1.96357
Solyc05g052670	2	HXXXD-type acyl-transferase family protein (AHRD V3.3 *** V5PZN5_9CARY)	AT2G39980	3.09849	4.00985	3.05077	2.17083	2.42905	1.76039	3.403	3.44269	1.04784	2.86372	4.06525	-0.466441
Solyc04g005660	2	transcription factor PRE6-like (AHRD V3.3 *** A0A2I4HLH0_9ROSI)	AT1G26945	1.79152	2.54766	-0.399082	6.31178	2.35455	-0.441779	0.737873	0.084785	-0.264796	2.48409	2.80826	-0.292955
Solyc07g007270	2	Unknown protein		2.63406	3.77459	0.63401	2.01295	1.913	1.44683	1.42539	1.77352	0.325737	2.08779	2.68089	1.05497
Solyc03g006880	2	gibberellin 20-oxidase-1	AT4G25420	1.06333	1.63584	0.390117	2.86234	1.6579	0.189713	0.492411	0.621276	0.357457	2.37077	2.5591	1.03892
Solyc01g110980	2	Auxin-responsive protein SAUR20 (AHRD V3.3 *** A0A2G2XY34_CAPAN)		0.708275	3.51839	0.0670046	2.37874	2.53085	1.73392	1.60238	1.39951	-0.621402	2.32026	2.86586	1.5391
Solyc08g021820	2	auxin-regulated IAA29	AT4G32280	2.79145	3.12451	0.878999	3.26838	2.89939	1.16989	2.67076	3.06902	0.990375	2.7991	3.23528	0.974703
Solyc08g069040	2	Peroxidase (AHRD V3.3 *** K4CMC4_SOLLC)		3.05472	3.1615	2.73786	1.13944	1.08464	0.455591	1.66751	1.58517	0.670191	1.72833	2.93537	0.973217
Solyc07g008620	2	EIX receptor 1		0.195838	0.276993	1.41976	1.15018	0.522729	2.04288	0.226255	2.50885	2.20465	2.06651	3.43714	0.798738
Solyc10g079320	2	Glycosyltransferase (AHRD V3.3 *** A0A0A1WDL3_NICAT)		3.96321	1.64732	0.305406	6.50856	4.8315	0.695428	-0.16631	0.635614	1.1325	6.32671	0.34964	1.11231
Solyc06g035530	2	gibberellin 20-oxidase-2	AT4G25420	6.84416	5.00955	2.57587	7.16036	6.11722	4.17719	5.21862	3.47543	2.13964	5.30747	2.23614	1.15985
Solyc12g042010	2	transcription factor IBH1-like (AHRD V3.3 *** A0A2I4G0N0_9ROSI)	AT2G43060	1.77971	2.37599	1.50939	0.248527	0.452576	0.277491	0.0817414	0	-0.115209	4.02686	1.28688	0.458358
Solyc09g059240	2	Cytochrome P450 (AHRD V3.3 *** A0A2U1Q1Z2_ARTAN)	AT3G25180	2.2951	1.99857	1.39525	1.63571	0.454433	0.166465	2.14234	0.621043	0.867003	3.30006	0.261832	1.18165
Solyc06g035520	2	Alpha/beta-hydrolases superfamily protein (AHRD V3.3 *** A0A2U1LX98_ARTAN)		0.968188	0.314691	-0.0373808	6.00064	4.15745	0.51074	3.42896	0.584632	0.943644	4.19576	-1.84516	1.59108
Solyc05g053530	2	9-cis-epoxycarotenoid dioxygenase (AHRD V3.3 *** A0A1C9ZU82_9LILI)	AT3G24220	6.63365	4.06253	0	-0.0503321	0.59339	0.213407	7.09701	5.70271	3.43006	6.38835	-0.523771	-1.42878
Solyc08g078840	2	Root meristem growth factor 6 (AHRD V3.3 *** A0A2G3CC16_CAPCH)		1.99492	3.20338	0.411458	8.04313	2.81031	2.54051	1.43341	2.22506	0.378882	4.47383	6.35134	2.10942
Solyc04g007000	2	AP2/B3 transcription factor family protein (AHRD V3.3 *** A0A2U1MEM3_ARTAN)	AT3G25730	0.925591	2.26761	1.06061	1.59071	1.34394	0.408893	1.87641	2.84225	0.507901	4.2031	7.03549	1.2517
Solyc02g091990	2	1-aminocyclopropane-1-carboxylate synthase 3	AT4G37770	4.11375	6.61272	3.19473	3.54269	2.25631	1.8741	2.41125	2.99173	1.44086	3.6535	6.02223	1.16964
Solyc05g008240	2	myb-related protein Hv1 (AHRD V3.3 --* XP_004238850.1)		5.54589	6.69206	7.85565	0	2.77278	1.76298	5.94891	6.34309	5.35152	8.69352	6.99624	6.76339
Solyc08g023645	3	Unknown protein		-0.182818	-0.130539	0.0333211	-0.870308	-0.608759	-0.313463	-0.749676	0.0910964	-0.119562	-1.09236	-0.834402	-0.475562
Solyc07g065900	3	Fructose-bisphosphate aldolase (AHRD V3.3 *** A0A200Q3T9_9MAGN)	AT4G26530	-0.571999	-0.659775	-1.09823	-0.503064	-1.26144	-0.428961	-0.936601	-0.767998	-0.629664	-1.07978	-0.807118	-0.500201
Solyc03g120620	3	Homeobox-leucine zipper protein GLABRA 2 (AHRD V3.3 *** A0A2G3A3K0_CAPAN)	AT1G79840	-1.7832	-0.861026	-1.04376	-1.09722	-0.521464	-0.222962	-2.02752	-1.22746	-0.788106	-1.04314	-0.791693	-0.418389
Solyc03g119530	3	LOB domain-containing protein 41 (AHRD V3.3 *** A0A2G2WPK9_CAPBA)		-0.33263	-0.181815	0.60923	-0.973202	-0.586353	-0.374419	0.144449	0.359966	-0.0412078	-1.093	-0.716899	-0.553054
Solyc00g500063	3	Ribulose bisphosphate carboxylase large chain (AHRD V3.3 *** A0A2G2Z7Q2_CAPAN)	ATCG00490	0.229264	0.853564	1.46894	-0.553546	0.0364984	-0.0807552	0.370521	0.555928	0.818971	-1.15001	-0.758701	-0.50161
Solyc10g085280	3	UDP-glycosyltransferase 76E1 (AHRD V3.3 *** U76E1_SOLLC)	AT3G46680	-0.806596	-0.744153	-0.57817	-1.15095	-0.996064	-1.14396	-0.796074	-0.705686	-0.354173	-1.05437	-0.850757	-0.336637
Solyc06g082300	3	UDP-glycosyltransferase 87A1-like (AHRD V3.3 *** A0A2I4FAC3_9ROSI)	AT2G30140	-0.317418	-0.413173	-0.855163	-0.88815	-0.939925	-0.690486	-0.232135	-0.312885	-0.430153	-1.11396	-0.865854	-0.375149
Solyc10g078250	3	Peptidylprolyl isomerase (AHRD V3.3 *-* A0A2G2VW61_CAPBA)		-0.33938	-0.594417	-0.920802	-1.4281	-1.74954	-1.08978	-0.50889	-0.501237	-0.410792	-1.14345	-0.860925	-0.308712
Solyc03g096840	3	hypothetical protein (AHRD V3.3 *** AT5G17165.1)	AT5G17165	-0.588126	-0.372418	0.0106389	-0.945834	-0.633403	-0.318721	-0.451837	-0.151886	-0.0711358	-1.23492	-0.871172	-0.547551
Solyc02g084880	3	Basic helix-loop-helix (BHLH) DNA-binding superfamily protein (AHRD V3.3 *-* A0A2U1PMP2_ARTAN)	AT1G27660	-1.78519	-1.56406	0.288105	-1.13539	-0.592508	-0.762944	-0.998025	-0.357928	-0.501581	-1.18351	-0.824364	-0.587936
Solyc02g062140	3	Armadillo repeat only 1 (AHRD V3.3 *** Q9SW41_ARATH)	AT4G36030	-0.776133	-0.540372	-0.649584	-0.74171	-0.706753	-0.279507	-0.654783	-0.317577	-0.189403	-1.16304	-0.973227	-0.547802
Solyc01g068075	3	Unknown protein		-0.164824	0.295501	-0.0453582	-1.14578	-0.212837	-0.0552816	-0.224542	-0.355603	-0.33698	-1.21595	-0.77577	-0.709165
[truncated: 223 more rows]
