# Supplementary material for: Species-specific PHYTOCHROME-INTERACTING FACTOR utilization in the plant morphogenetic response to environmental stimuli
Source: Plant Cell. 2025 Mar 14;37(5):koaf048. doi: 10.1093/plcell/koaf048 (PMC12070396; doi:10.1093/plcell/koaf048)
Supplement: koaf048_Supplementary_Data [file koaf048_supplementary_data.zip › Supplemental Data set S2.xlsx]

## Sheet: Legend
Supplementary Data Set S2: List of genes present in the heatmaps in Figure 5.
Heat map Figure 5A	The relative expression of genes differentially expressed (24FR relative to 24WL, FC > 1 or < -1, FDR < 0.05) in wild-type plants, observed in cotyledons or the first leaf
Heat map Figure 5B	The relative expression of genes differentially expressed (24FR relative to 24WL, FC > 1 or < -1, FDR < 0.05) in wild-type plants, observed in hypocotyl or epicotyl
Venn diagram Figure 5C	The genes in the Venn diagram which differentially expressed in the cotyledons, the first leaf, or both
Annotation for genes in Figure 5C	Annotation against Arabidopsis of all the genes present in Figure 5C
Go analysis Cotyledon-specific	The Gene Ontology (GO) enrichment analysis of genes differentially expressed exclusively in the cotyledons; 24FR compared to 24WL conditions, as presented in Figure 5C
Go analysis Leaf-specific	The Gene Ontology (GO) enrichment analysis of genes differentially expressed exclusively in the first leaf; 24FR vs 24WL conditions, as presented in Figure 5C
Go analysis common cotyledons and leaf	The Gene Ontology (GO) enrichment analysis of genes differentially expressed in the cotyledons and first leaf; 24FR vs 24WL conditions, as presented in Figure 5C
Venn diagram Figure 5D	The genes in the Venn diagram which differentially expressed in the hypocotyl, the epicotyl, or both
Annotation for genes in Figure 5D	Annotation against Arabidopsis of all the genes present in Figure 5D
Go analysis Hypocotyl-specific	The Gene Ontology (GO) enrichment analysis of genes differentially expressed exclusively in the hypocotyl; 24FR compared to 24WL conditions, as presented in Figure 5D
Go analysis Epicotyl-specific	The Gene Ontology (GO) enrichment analysis of genes differentially expressed exclusively in the epicotyl; 24FR vs 24WL conditions, as presented in Figure 5D
Go analysis common hypocotyl and epicotyl	The Gene Ontology (GO) enrichment analysis of genes differentially expressed in the hypocotyl and epicotyl; 24FR vs 24WL conditions, as presented in Figure 5D
Gene Name	Tomato Gene ID
Cluster #	Cluster number according to Figure 5
Description	Annotation based on ITAG4
AtName	Arabidopsis homolog
Log2FC	Log 2 fold change
Cot	Cotyledons
Hyp	Hypocotyl
Leaf	First Leaf
Epi	Epicotyl
3h,6h,24h	time in 24 °C far-red

## Sheet: Heat map Figure 5A
Gene Name	Cluster #	description	AtName	Cotyledons			First Leaf			Hypocotyl			Epicotyl
				Log2FC FRvsWL Cot.3h	Log2FC FRvsWL Cot.6h	Log2FC FRvsWL Cot.24h	Log2FC FRvsWL Leaf.3h	Log2FC FRvsWL Leaf.6h	Log2FC FRvsWL Leaf.24h	Log2FC FRvsWL Hyp.3h	Log2FC FRvsWL Hyp.6h	Log2FC FRvsWL Hyp.24h	Log2FC FRvsWL Epi.3h	Log2FC FRvsWL Epi.6h	Log2FC FRvsWL Epi.24h
Solyc01g102300	1	PIF3 bHLH transcription factor 006	AT1G09530	2.95746	3.18141	3.57072	2.43559	2.41272	2.85185	0.095761	-0.00421623	-0.224642	-0.0421158	0.153325	-0.491511
Solyc01g090460	1	HD-ZIP	AT2G44910	3.35674	2.98223	4.29709	2.14355	1.72899	2.60466	2.81488	2.77626	2.2682	2.0708	1.85176	1.19415
Solyc02g089160	1	dwarf	AT5G38970	3.84758	2.52952	3.16616	1.92581	1.6969	2.92339	-0.402552	-0.319391	-0.281615	0.31569	0.333895	1.22908
Solyc09g065390	1	DUF581 domain-containing protein (AHRD V3.3 *** A0A1Q3D4G2_CEPFO)		2.78929	2.10333	4.01009	3.80514	2.99723	2.43761	-0.625588	-1.3763	-0.717637	-1.01867	-0.638563	-2.56065
Solyc04g005800	1	Homeobox-leucine zipper protein HOX16 (AHRD V3.3 *** A0A1U8EXU3_CAPAN)	AT1G27045	1.95086	2.22167	2.76497	2.53479	2.38641	2.55666	2.72089	1.90032	1.91385	2.90309	2.22681	1.51785
Solyc01g110770	1	Small auxin up-regulated RNA11		1.98431	2.71307	3.01041	1.90615	2.7989	2.19576	4.03665	6.52864	6.80553	2.07503	4.20372	2.46268
Solyc09g059240	1	Cytochrome P450 (AHRD V3.3 *** A0A2U1Q1Z2_ARTAN)	AT3G25180	1.45158	2.28987	3.62551	1.10976	2.13888	3.18304	4.44467	1.58791	2.58531	-0.496279	3.29068	3.37904
Solyc11g013450	1	hypothetical protein (AHRD V3.3 *** AT1G21830.1)	AT1G21830	2.49048	2.84963	2.89986	1.32118	1.70777	1.54281	1.12977	2.15042	2.13245	1.22278	2.20357	1.05546
Solyc08g061910	1	trihelix transcription factor GTL1-like (AHRD V3.3 --* XP_022865658.1)		2.63909	2.61295	2.91652	1.3604	1.15098	1.31416	0.0369379	0.355959	-0.408845	0.278387	0.510549	-0.342445
Solyc08g069040	1	Peroxidase (AHRD V3.3 *** K4CMC4_SOLLC)		1.76524	3.05884	3.36803	1.14746	1.66447	1.06884	0.767243	1.12535	0.981157	1.69574	1.72287	2.39552
Solyc01g110710	1	Small auxin up-regulated RNA10	AT4G38840	2.26724	2.29395	3.05294	0.855359	2.31752	1.75881	4.08671	4.18904	4.85581	2.03464	3.32207	1.82559
Solyc07g061890	1	Unknown protein		1.89989	2.21709	3.45545	1.6356	1.67947	1.7075	1.47408	2.12553	1.82578	2.21726	0.98384	1.07717
Solyc07g056360	1	Transcription factor PAR2 (AHRD V3.3 *** A0A1U8H7M7_CAPAN)	AT3G58850	1.9762	2.32864	3.71067	1.91715	1.94592	1.92513	0.963422	1.59865	1.52179	0.718602	1.25726	1.024
Solyc07g062710	1	Basic-leucine zipper (BZIP) transcription factor family protein (AHRD V3.3 *-* A0A1I9LST2_ARATH)		2.23694	1.91735	2.5952	1.35382	1.23696	1.36957	0.697701	0.95505	1.57525	0.589572	1.31632	1.59687
Solyc04g016430	1	Cytokinin dehydrogenase 1 (AHRD V3.3 *** A0A2G2ZF38_CAPAN)	AT2G41510	2.29552	1.9858	2.65222	1.62788	1.42569	1.46395	1.17946	1.64771	0.212559	1.26803	1.30558	0.711709
Solyc03g114720	1	bHLH transcription factor 023	AT5G08130	2.44056	2.18628	2.02862	1.68648	1.4609	1.54312	0.516428	0.733635	0.13666	0.610696	0.361479	0.138647
Solyc06g051940	1	Protein phosphatase 2C (AHRD V3.3 *** A0A2U1KYU0_ARTAN)		2.21609	3.76373	2.0626	1.38882	2.36189	1.02998	0.953647	2.12038	1.00484	0.786551	0.456029	0.188873
Solyc02g089350	1	Gibberellin regulated protein (AHRD V3.3 *** A0A2U1PE48_ARTAN)		2.43244	3.36717	1.44583	1.55829	2.35955	1.11612	1.86545	3.76603	1.70301	1.38711	2.56538	0.979806
Solyc12g005310	1	Auxin-responsive GH3 family protein (AHRD V3.3 *** A0A2U1LNK3_ARTAN)	AT5G54510	3.81552	3.65301	1.49447	2.23623	2.7815	1.01804	1.00941	2.2574	-0.47595	1.18471	1.50351	-1.11778
Solyc11g012980	1	Ethylene-responsive transcription factor (AHRD V3.3 *** A0A2G3CLK5_CAPCH)	AT1G77640	1.90045	2.98131	1.60909	2.58844	1.80668	1.90803	0.0859553	1.66167	2.94559	-0.548504	1.79389	-0.112063
Solyc06g008580	1	auxin-regulated IAA22	AT1G04240	1.88093	2.65143	2.2529	1.97406	1.85518	1.5339	2.11966	2.01168	1.92446	2.13022	3.25601	2.67122
Solyc08g021820	1	auxin-regulated IAA29	AT4G32280	1.94907	2.79844	1.74848	2.14564	2.65968	1.88804	1.12582	3.25333	1.20932	2.16383	2.79352	1.98774
Solyc06g008590	1	auxin-regulated IAA17	AT3G04730	1.84257	2.7041	1.45679	1.92804	2.79925	1.54323	2.513	2.9985	2.1171	2.32039	3.5523	2.33443
Solyc08g062180	1	protein BIG GRAIN 1-like A (AHRD V3.3 *** A0A2I4FTX4_9ROSI)	AT5G12050	2.18169	2.46433	1.43409	2.0916	2.38649	1.56156	-0.0548051	0.49749	0.727436	-0.192981	0.275775	-0.221357
Solyc10g008440	1	Expansin-B3 (AHRD V3.3 *** A0A2G3BCT4_CAPCH)	AT4G28250	0.872842	1.84043	2.60571	1.1865	1.40783	1.24431	1.02316	0.924972	2.86483	0.507853	1.29336	0.889172
Solyc06g005610	1	ROTUNDIFOLIA like 2 (AHRD V3.3 --* AT2G29125.1)	AT2G29125	1.12955	1.07347	2.78664	0.802834	0.951908	1.0194	1.80915	2.04648	2.7676	0.249908	1.31263	1.19544
Solyc03g114710	1	Glycosyltransferase (AHRD V3.3 *** A0A328DB01_9ASTE)	AT1G73880	1.72528	0.489069	2.11192	0.986459	0.240474	1.45732	-0.532306	0.92625	0.127794	0.373041	0.590265	0.729587
Solyc06g007580	1	PDDEXK-like protein (AHRD V3.3 *** A0A2U1LF29_ARTAN)	AT3G25240	0.571669	-0.429651	3.58488	1.53678	1.6116	1.3309	-0.149012	0.0533261	0.159121	1.13679	1.2524	-1.38997
Solyc10g075150	1	Non-specific lipid-transfer protein (AHRD V3.3 *** A0A2G2YKI8_CAPAN)	AT2G38540	0.995663	1.08852	2.6422	2.18482	-1.11607	1.80669	-0.0134564	0.498441	0.539542	-2.42716	1.18653	-1.6294
Solyc01g110720	1	Auxin-responsive protein SAUR21 (AHRD V3.3 *** A0A2G3BWF1_CAPCH)		1.70078	2.06717	2.7071	1.5262	2.0567	2.11302	2.91386	4.36741	5.57736	1.46048	2.92357	1.80531
Solyc01g110660	1	Auxin-responsive protein SAUR21 (AHRD V3.3 *** A0A2G2XNG0_CAPBA)	AT2G21210	1.69726	2.05663	1.95379	1.65479	2.2067	2.06956	2.78022	4.05027	3.40072	1.69303	2.77538	1.40411
Solyc01g110900	1	SAUR-like auxin-responsive protein family (AHRD V3.3 *** Q9SW57_ARATH)	AT4G34770	1.56158	1.14289	2.45101	0.988065	2.16838	2.65453	1.51565	2.64035	3.53571	1.4082	2.0054	1.6991
Solyc01g110730	1	Auxin-responsive protein SAUR20 (AHRD V3.3 *** A0A2G2XY34_CAPAN)	AT4G38840	1.44847	1.13096	1.70053	1.41413	1.89061	1.64486	2.60706	3.85381	5.16787	1.74294	2.56039	1.51274
Solyc01g109700	1	bHLH transcription factor 010	AT4G34530	1.23323	1.49556	2.01286	1.36819	1.53634	1.78609	0.602764	0.717298	0.486458	0.694775	0.816973	0.37251
Solyc04g053010	1	Auxin-responsive protein SAUR65 (AHRD V3.3 *** A0A2G2Y5L8_CAPAN)		1.26036	1.47577	1.68408	1.7177	1.30562	1.38185	1.13172	1.81241	2.21612	0.484767	1.64387	0.813893
Solyc02g092570	1	Transcription factor GRAS (AHRD V3.3 *** A0A200R352_9MAGN)	AT5G67411	1.59787	1.82424	2.49654	1.44688	1.36182	2.00918	1.73046	2.86689	2.55549	1.37207	1.2431	0.881669
Solyc01g073910	1	Homeobox-leucine zipper protein HOX27 (AHRD V3.3 *** A0A2G2XRN9_CAPBA)	AT5G06710	1.31289	1.48504	2.47813	1.5133	1.27751	1.91954	0.115826	-0.00411979	-0.022475	0.309896	-0.0860117	-0.287095
Solyc09g090900	1	3-isopropylmalate dehydratase large subunit (AHRD V3.3 *** A0A2G3CJZ4_CAPCH)	AT4G13430	0.000261227	1.67954	2.77522	-2.15433	2.0291	1.87583	0.100766	0.569581	2.52978	0.207228	0.397465	1.78876
Solyc06g069640	1	dCTP pyrophosphatase 1 (AHRD V3.3 *** A0A1U8FHZ8_CAPAN)		0.726168	1.44881	5.33528	0.271981	2.25093	2.89749	2.16188	2.94153	4.08437	1.16565	1.69896	1.02906
Solyc10g083170	1	NAD(P)-binding Rossmann-fold superfamily protein (AHRD V3.3 *** A0A2U1QER6_ARTAN),Pfam:PF13561		1.26627	1.83494	1.04884	0.985792	0.735552	1.55503	0.851306	1.21011	1.63458	0.296301	0.569247	0.580603
Solyc02g087960	1	R2R3MYB transcription factor 94	AT3G28910	0.708345	1.51493	1.27426	0.984638	1.11351	1.6669	0.915231	1.80111	1.42768	0.243683	1.08112	0.574677
Solyc05g052890	1	Plant/protein (AHRD V3.3 *** Q84WZ5_ARATH)		1.33086	1.50431	1.45316	1.18156	1.11574	1.1755	0.590541	1.04813	0.643635	0.52622	0.13946	-0.394313
Solyc04g071900	1	Peroxidase (AHRD V3.3 *** K4BTH7_SOLLC)	AT1G71695	1.23333	1.26693	1.36386	1.10709	1.39274	1.01439	1.27792	0.904879	1.33381	0.875421	1.74365	1.31605
Solyc12g011023	1	Xyloglucan endotransglucosylase/hydrolase (AHRD V3.3 *** Q6RHX7_SOLLC)		1.2679	1.71205	1.34159	1.21167	1.29158	1.24604	0.348048	1.17831	1.24854	0.307596	1.74422	2.90899
Solyc04g081870	1	Expansin A11	AT1G20190	1.46034	1.71588	1.46707	1.20435	1.40558	1.12419	2.07363	2.40459	1.85792	1.59589	1.54743	0.740369
Solyc04g074700	1	LES17306 homeodomain protein		1.29019	1.8373	1.30803	1.13617	1.42401	0.99434	0.974656	1.65314	0.719999	0.75121	1.13661	0.0116182
Solyc10g150149	1	transmembrane protein (AHRD V3.3 --* AT5G03120.2)	AT5G03120	1.49566	1.72529	0.675072	1.46179	1.35535	1.31328	3.15645	4.67926	3.74673	0.551758	1.32247	1.16635
Solyc01g110670	1	Auxin-responsive protein SAUR21 (AHRD V3.3 *** A0A2G3BWF1_CAPCH)	AT2G21210	1.39956	1.98591	1.16715	1.34603	1.43129	1.53151	2.16414	3.00183	2.60041	1.21554	1.97972	1.15594
Solyc12g057160	1	Unknown protein		1.2594	1.59348	0.771797	1.14565	1.33255	1.05208	0.0312124	1.60049	1.43804	0.120315	0.936611	0.894269
Solyc09g011160	1	Regulator of chromosome condensation (RCC1) family protein (AHRD V3.3 *** A0A1I9LSN5_ARATH)	AT3G53830	1.2039	1.54929	0.693683	1.12781	1.61836	0.934221	1.15716	0.122894	0.201369	0.6746	0.137617	-0.681913
Solyc12g007070	1	Heat shock transcription factor (AHRD V3.3 *-* A0A1Y1I763_KLENI)	AT3G24520	1.42634	1.27466	0.872944	1.5241	0.857445	0.9465	1.4547	0.748941	0.656889	1.91979	1.18445	0.650225
Solyc08g008495	1	Zn finger protein (AHRD V3.3 *-* Q43573_TOBAC)		1.6021	1.38089	0.868621	1.18945	1.11243	0.551991	0.102165	-0.158932	0.514569	0.886808	1.50931	1.79252
Solyc07g042490	1	Auxin responsive SAUR protein (AHRD V3.3 *** A0A2U1PXP1_ARTAN)	AT5G20820	0.692507	1.92884	1.1947	1.05259	1.99255	0.963967	-0.487433	0.345224	1.02601	0.397465	0.729094	0.793719
Solyc05g053060	1	Unknown protein		0.803152	1.72931	0.896359	1.19145	1.82532	1.20309	0.538691	2.19982	1.95075	0.472747	1.52673	1.83698
Solyc04g074450	1	Protein EXORDIUM-like 1 (AHRD V3.3 *** A0A2G2ZQI6_CAPAN)	AT1G35140	1.13936	1.42864	1.11718	1.14222	1.78631	1.29691	-0.36756	1.57356	1.83208	-0.210705	1.83979	0.370442
Solyc12g006590	1	Zinc finger protein (AHRD V3.3 *** A0A200PQI4_9MAGN)	AT2G26695	0.412014	1.1261	1.09181	1.35564	1.50802	1.51295	0.280624	1.18116	0.323905	0.820622	1.34644	0.425354
Solyc01g111000	1	Auxin-responsive protein SAUR20 (AHRD V3.3 *** A0A2G2XY34_CAPAN)	AT2G21210	0.74342	1.17685	1.12597	1.66942	1.69086	1.10413	3.05099	5.26034	3.60811	1.88266	3.77633	2.69343
Solyc09g090910	1	auxin-regulated IAA13	AT2G33310	1.75187	1.43279	1.05484	0.608453	1.09734	0.392957	0.512327	1.04848	0.316615	0.471855	0.66209	0.453868
Solyc08g075870	1	S-adenosyl-L-methionine-dependent methyltransferases superfamily protein (AHRD V3.3 *** A0A2U1NU97_ARTAN)	AT4G19120	1.57016	1.92927	1.06082	0.826393	0.857471	0.428524	0.215773	2.13539	-0.0639079	0.302394	1.10187	0.174964
Solyc03g095860	1	Ankyrin repeat-containing protein (AHRD V3.3 *** A0A2U1NC91_ARTAN)	AT4G26120	1.69763	1.79603	0.449052	0.684926	1.22641	0.67998	0.870699	0.905525	0.450085	0.144785	0.269059	-0.0606954
Solyc06g068550	1	Eukaryotic aspartyl protease family protein (AHRD V3.3 *** A0A2U1P524_ARTAN)	AT1G79720	1.29156	1.70173	0.839626	0.904552	1.35057	0.761276	0.44235	0.601127	0.6484	0.656936	1.06669	0.575895
Solyc01g080880	1	Protein kinase domain (AHRD V3.3 *** A0A200QMD2_9MAGN)	AT5G46570	1.28488	1.75674	0.968193	0.818523	1.20989	0.668111	0.312196	0.540746	0.291712	0.129004	0.277282	0.0540463
Solyc02g092790	1	Arabinogalactan (AHRD V3.3 *-* Q43719_SOLLC)	AT4G37450	1.18537	1.7782	0.743498	0.78741	1.23596	0.820814	0.463583	0.880946	0.561743	0.262497	0.773624	0.848331
Solyc05g008060	1	SlPIN4	AT1G23080	1.44846	1.89451	1.07548	0.938562	1.28067	0.770816	0.32824	0.556406	-0.115886	0.403489	0.775968	-0.0386172
Solyc05g008230	1	RING-type E3 ubiquitin transferase (AHRD V3.3 *** A0A2G3B5V3_CAPCH)	AT1G71020	1.21799	1.59233	1.22448	0.891953	1.11933	0.805853	0.986294	1.00339	0.771219	0.814158	0.693308	0.356562
Solyc02g080670	1	L-ascorbate oxidase-like protein (AHRD V3.3 *** A0A1U8FN33_CAPAN)	AT4G22010	1.31173	1.83887	1.26102	0.750092	1.05293	0.864664	1.30283	1.60701	1.84822	0.325867	1.0152	1.24266
Solyc12g039080	1	Leucine-rich repeat protein kinase family protein (AHRD V3.3 *-* A0A2U1Q5J5_ARTAN)		1.46558	2.79223	1.16436	1.35671	1.4913	0.793431	1.84047	1.14347	-0.0275133	0.948838	0.767254	-0.783913
Solyc07g007270	1	Unknown protein		2.21819	2.63635	1.14553	1.2598	1.41983	0.381764	0.918644	2.00572	1.25642	0.996595	2.08163	1.10094
Solyc12g006860	1	brassinosteroid hydroxylase	AT2G26710	3.06711	3.08373	0.58	1.80891	1.5644	0.825787	0.699183	1.75825	2.5776	0.397817	-0.127258	1.01333
Solyc04g017720	1	Gibberellin regulated protein (AHRD V3.3 *** A0A2U1PE48_ARTAN)		2.05207	2.30988	1.54261	0.763738	1.11437	0.949629	-0.576623	-0.114198	-0.87325	0.226337	-0.659242	-1.27526
Solyc02g081040	1	Lyk11 (AHRD V3.3 *** G3KGB2_SOLLC)		1.77171	2.32914	1.451	0.728747	0.432776	0.892356	0.30148	0.823574	0.686556	0.302676	0.672995	0.82091
Solyc09g090600	1	acid phosphatase 1-like (AHRD V3.3 *** A0A1U7W5M1_NICSY)	AT1G04040	2.21816	3.38279	1.53938	0.211579	0.361326	1.17954	0.943185	1.16522	1.57934	0.284601	0.690252	1.78006
Solyc04g007690	1	SlPIN3	AT1G70940	1.3848	2.20282	1.3906	0.884507	1.67613	0.857316	1.75123	3.45889	2.09928	0.928823	2.50281	1.57277
Solyc02g067700	1	RING/U-box superfamily protein (AHRD V3.3 *-* A0A2U1LDD8_ARTAN)		1.2621	1.90057	1.19996	1.23386	1.66149	0.720088	1.38717	3.10224	1.96218	0.83063	1.43766	0.979595
Solyc04g074167	1	classical arabinogalactan protein 26-like (AHRD V3.3 -** XP_011090863.1)		1.23509	2.35396	1.67832	1.11498	1.90867	1.09205	1.40182	2.60979	2.22014	0.529081	1.57257	0.828759
Solyc01g103470	1	proline-rich receptor-like protein kinase PERK4 (AHRD V3.3 --* XP_026410247.1)		0.922258	1.58803	1.73039	0.566165	2.13616	0.729467	0.169295	2.04108	1.69146	0.186649	1.34496	1.37515
Solyc12g011030	1	xyloglucan endotransglucosylase-hydrolase 9		1.19075	2.5499	2.17752	1.24973	1.54725	1.63105	0.825682	2.57206	1.67342	-0.0179838	1.37213	2.38352
Solyc11g011630	1	Auxin-responsive protein SAUR65 (AHRD V3.3 *** A0A2G2Y5L8_CAPAN)	AT1G29460	1.64565	2.70588	2.23089	0.572499	1.54696	1.47268	1.44144	2.91631	3.40045	0.61292	1.91326	0.999273
Solyc12g010800	1	Basic-leucine zipper (BZIP) transcription factor family protein (AHRD V3.3 *** A0A1I9LST2_ARATH)	AT2G42380	1.8681	2.31858	1.709	1.20338	1.55888	1.35545	1.33686	2.69439	3.07691	1.05756	2.42608	2.58465
Solyc04g054500	1	Heavy metal-associated isoprenylated plant protein (AHRD V3.3 *** A0A2R6R672_ACTCH)	AT4G39700	1.6213	2.41408	1.39094	1.00648	1.94589	1.68509	0.827237	1.64939	1.37434	0.358424	1.53973	1.68216
Solyc03g006830	1	MADS-box transcription factor (AHRD V3.3 *** Q1EMR8_PLAMJ)	AT2G45660	2.49587	3.41335	-0.490381	0.625164	2.66697	-0.321847	0.626201	5.35137	-1.74002	0.0382765	1.29483	-0.723604
Solyc02g079490	1	HXXXD-type acyl-transferase family protein (AHRD V3.3 *** Q9MAP9_ARATH)	AT1G32910	2.19572	3.98368	0.782	0.763504	2.16957	0.365389	-0.783656	-0.63837	-1.21653	0.394679	-0.521222	-0.592613
Solyc07g064990	1	S-adenosyl-L-methionine-dependent methyltransferases superfamily protein (AHRD V3.3 *** F4JW89_ARATH)	AT5G55250	2.73504	2.83665	-0.234631	-0.294965	0.201498	-0.377871	0.607073	0.695415	-1.15937	0.0927854	0.587181	-0.625625
Solyc02g092820	1	IAA-amido synthetase 3-4	AT2G23170	2.47249	2.85886	0.416363	-0.282779	0.307234	-0.0264488	3.84714	7.44703	1.10619	0.0596394	1.63181	-0.469788
Solyc05g052340	1	Laccase (AHRD V3.3 *** K4C1R5_SOLLC)	AT5G05390	-0.000741488	4.49296	0.959128	-2.1512	3.7351	-2.05597	-0.173599	-0.235152	-2.4736	-0.0546034	-0.320465	-0.0289699
Solyc06g053710	2	ethylene receptor homolog (ETR4)	AT3G23150	0.932585	1.14947	0.992814	0.609611	0.88576	0.180775	0.68937	0.872779	0.497349	0.742028	1.12806	1.03562
Solyc02g087870	2	ABC transporter (AHRD V3.3 *** A0A200QEZ6_9MAGN)	AT3G28860	0.917753	1.04861	0.716041	0.542128	1.01423	0.319435	0.529171	1.21485	0.956674	0.00693723	0.866847	0.268134
Solyc02g093360	2	Stpk1 protein kinase (AHRD V3.3 *** Q41493_SOLTU)	AT3G27580	0.945485	1.1301	0.691439	0.451499	0.750461	0.382572	1.08409	1.6284	0.820238	0.540868	1.18664	0.0880862
Solyc01g059870	2	phytochrome B1	AT4G16250	0.905237	1.29294	0.766038	0.473675	0.757792	0.371382	0.634844	0.900912	0.40829	0.638486	0.704669	0.00410644
Solyc10g085000	2	Protein kinase domain (AHRD V3.3 *** A0A200R4T5_9MAGN)	AT5G59010	1.04483	1.16661	0.667321	0.527008	1.06994	0.551227	0.344233	1.09408	0.462547	0.155129	0.828717	1.01495
Solyc08g083220	2	Branchless trichome (AHRD V3.3 *** A0A2U1NJ24_ARTAN)		1.07356	1.38278	0.617969	0.624852	1.11482	0.566117	0.494144	1.91436	1.02306	0.333168	1.17342	0.419043
Solyc03g123670	2	60S ribosomal protein L28-1 (AHRD V3.3 *-* A0A2G2WKZ6_CAPBA)		1.10381	1.14471	0.684268	0.68274	1.23074	0.708097	0.101029	0.909722	-0.556788	0.822588	1.51561	1.77868
Solyc12g009290	2	Auxin responsive SAUR protein (AHRD V3.3 *** A0A2U1PXP1_ARTAN)		1.04503	1.87827	0.664751	0.722626	0.655739	0.587428	0.681959	0.563465	1.10915	0.513258	0.954812	1.28353
Solyc03g093790	2	cyclinU4_2	AT5G07450	1.28544	1.76312	0.746575	0.748297	0.816998	0.714815	0.256619	0.196622	0.602642	0.0528531	0.232623	0.394771
Solyc09g083280	2	auxin-regulated IAA1	AT1G04240	0.910786	1.55399	0.760177	0.754548	1.05633	0.44682	0.842634	1.38998	0.780305	0.659972	1.23426	0.681212
Solyc08g080150	2	TCP transcription factor 20		0.804992	1.52744	0.605354	0.706614	0.853216	0.309395	1.36607	1.69132	1.05751	0.526596	1.16011	0.350502
Solyc09g011750	2	Protein kinase domain (AHRD V3.3 *** A0A200R4T5_9MAGN)	AT5G59010	1.05896	1.01686	0.39004	0.455427	0.620358	0.386382	0.514057	0.72598	0.439062	0.455416	0.60878	0.747005
Solyc02g092040	2	Receptor-like protein kinase (AHRD V3.3 *** A0A2K3PDB7_TRIPR)	AT5G65830	1.03093	1.13913	0.400677	0.222288	0.705247	0.246917	-0.00375831	0.364953	0.108505	0.328962	0.765187	0.227548
Solyc07g042390	2	Plant invertase/pectin methylesterase inhibitor superfamily protein (AHRD V3.3 *** A0A061GSW0_THECC)	AT5G20740	0.894306	1.49389	0.291254	0.138122	0.699576	0.368318	0.935166	1.3348	1.378	0.112544	0.618344	0.489406
Solyc01g105800	2	MADS-box protein JOINTLESS (AHRD V3.3 *** A0A2G3AWN8_CAPCH)		1.02961	1.19183	0.690463	-0.258762	0.701578	0.607098	1.23883	1.37195	-1.14538	0.142834	0.0602405	0.198837
Solyc04g051510	2	curl-3	AT4G39400	0.826084	1.08857	0.504435	0.475959	0.86087	0.408005	0.491955	0.737624	0.487358	0.160476	0.535643	-0.0382405
Solyc01g079170	2	Hexosyltransferase (AHRD V3.3 *** A0A2G3DHC3_CAPCH)	AT2G47180	0.846006	1.07474	0.357591	0.510799	0.878641	0.267715	0.892251	0.860483	0.467265	1.10782	1.61462	0.600892
Solyc05g052300	2	Amino acid transporter (AHRD V3.3 *** S8C1J4_9LAMI)	AT3G56200	0.792224	1.137	0.441096	0.677638	0.76351	0.215005	-0.131139	0.215133	0.132965	0.72387	0.922408	0.209755
Solyc04g080940	2	WAT1-related protein (AHRD V3.3 *** K4BVH3_SOLLC)	AT1G75500	1.10774	0.86921	0.224322	0.527931	1.01181	0.112544	0.258875	0.506562	0.0709833	0.144963	0.5029	0.301425
Solyc12g096980	2	auxin-regulated IAA11	AT4G28640	0.983655	1.29589	0.303281	0.732998	0.806707	0.216355	0.438265	0.291444	-0.472973	0.232165	0.193587	-0.564066
Solyc02g091830	2	Phosphotransferase (AHRD V3.3 *** A0A1Q3D4W8_CEPFO)	AT4G37840	1.09409	1.28189	0.230769	0.675134	0.911184	0.20439	0.13636	-0.29693	-0.968414	0.0373706	-0.285766	-1.34063
Solyc03g031940	2	AMP-dependent synthetase/ligase (AHRD V3.3 *** A0A200RCS7_9MAGN)	AT1G21540	0.831374	1.43986	0.350148	0.588536	0.720123	-0.0111228	0.324823	-0.362867	0.309094	-0.0831713	0.262729	0.585967
Solyc07g062740	2	serine/arginine repetitive matrix protein (AHRD V3.3 --* AT3G15115.1)	AT3G15115	0.621169	1.2865	0.266915	0.742406	1.0192	0.360643	0.468438	1.08346	1.09375	0.71878	0.278952	0.661089
Solyc02g089540	2	CONSTANS 1	AT3G02380	0.534313	1.33527	0.233141	0.619166	0.994869	0.342431	0.858119	0.942159	0.451406	0.849659	1.27699	-0.157717
Solyc01g097830	2	DUF868 family protein (DUF868) (AHRD V3.3 *** Q9SI11_ARATH)		0.542589	1.24049	0.0506916	0.859682	1.00766	0.0135581	0.560906	1.27012	0.120848	0.537281	1.31688	0.434668
Solyc11g069960	2	RLK-1		0.704226	1.72013	0.107952	0.391711	1.14678	0.283101	0.349108	0.608261	0.15818	0.988157	1.43059	0.538003
Solyc08g067540	2	Non-specific lipid-transfer protein (AHRD V3.3 *** K4CLY0_SOLLC)		0.578681	1.0532	0.197733	0.393367	1.11992	0.301198	0.942697	1.25691	0.512687	0.512725	1.30345	-0.384298
Solyc01g086640	2	O-fucosyltransferase (AHRD V3.3 *** A0A2P5FQR3_TREOI)	AT2G44500	0.622114	0.930366	0.360334	0.35162	1.06804	0.410669	-0.299613	1.41556	1.4504	-0.032204	0.874353	0.740212
Solyc04g081290	2	Cytokinin riboside 5'-monophosphate phosphoribohydrolase (AHRD V3.3 *** A0A2G2X1Q5_CAPBA)		0.398116	1.09638	0.394482	0.482847	0.879554	0.158499	0.722279	0.956226	-0.356756	1.16808	1.70061	-0.754412
Solyc03g097170	2	NAD(P)-binding Rossmann-fold superfamily protein (AHRD V3.3 *** A0A2U1LGD5_ARTAN)	AT2G23910	0.302132	1.24685	0.293298	0.492207	1.09193	0.381561	0.177138	2.1007	1.47339	-0.234183	1.44618	0.0772336
Solyc01g079580	2	Tetratricopeptide repeat (TPR)-like superfamily protein (AHRD V3.3 *** A0A2U1LZR6_ARTAN)	AT2G47440	0.307272	1.24691	0.374751	0.376056	0.975591	0.48103	-0.110869	1.03274	0.920986	0.0595972	0.738345	0.321044
Solyc09g007480	2	transmembrane protein (AHRD V3.3 -** AT5G03120.1)	AT5G03120	0.394584	1.12758	0.297391	0.588907	1.08014	0.529959	0.587693	0.141224	-0.484981	0.791312	0.559538	-0.00880509
Solyc04g007470	2	Drought responsive Zinc finger protein	AT1G68190	1.11646	1.67719	0.259712	0.727189	1.2551	0.215994	0.472572	0.618242	0.438172	0.722927	0.507986	-0.303784
Solyc02g088240	2	Phosphate transporter PHO1-like protein 5 (AHRD V3.3 *** A0A2G3D9P2_CAPCH)	AT3G29060	1.05085	1.60963	0.0654482	0.853742	1.0988	-0.0108069	0.265728	1.97267	0.7169	0.646247	0.85124	0.901372
Solyc02g080520	2	Actin cytoskeleton-regulatory complex pan-like protein (AHRD V3.3 *** Q9LPT5_ARATH)		1.08715	1.5792	0.350689	0.82577	1.42349	-0.138829	0.492719	0.383544	-0.607887	-0.0274293	-0.385159	-0.438465
Solyc06g008050	2	Flavin-containing monooxygenase (AHRD V3.3 *** D2IGV3_SOLLC)	AT5G43890	1.1497	2.56428	-0.67626	1.06045	1.95146	0.164887	-1.1092	0.370514	-0.104344	-0.0300115	1.30363	0.913809
Solyc09g061250	2	BTB/POZ domain-containing protein (AHRD V3.3 *** A0A2G2Z754_CAPAN)	AT5G48800	0.674942	1.73119	0.362227	0.887088	1.50111	0.558172	0.837867	1.66131	0.796778	1.00601	1.55973	0.912161
Solyc07g053140	2	Zinc finger protein/CONSTANS-like protein (AHRD V3.3 *-* A0A2K3M573_TRIPR)	AT4G27310	0.711723	1.50684	0.294308	0.781555	1.52937	0.622925	1.16568	1.30056	0.668396	1.14983	1.48371	0.167903
Solyc04g074410	2	Protein EXORDIUM-like 1 (AHRD V3.3 *** A0A2G2ZQI6_CAPAN)	AT4G08950	1.0451	1.62861	0.260322	0.74725	1.53834	0.842816	-0.146853	1.42272	1.25052	0.0319691	1.55143	0.851947
Solyc09g092520	2	xyloglucan endotransglycosylase	AT3G23730	0.0629024	1.86736	0.516292	0.586089	1.49481	0.585746	0.785897	2.57486	1.90036	0.423876	2.41052	1.48681
Solyc08g078840	2	Root meristem growth factor 6 (AHRD V3.3 *** A0A2G3CC16_CAPCH)		0.54466	1.99781	0.512526	0.744958	1.4278	0.556529	-0.0185214	7.85471	5.88953	0.305937	4.45237	5.72939
Solyc07g056400	2	Serine/threonine-protein kinase WAG2 (AHRD V3.3 *** A0A2G2Z4Q4_CAPAN)	AT3G14370	1.02021	2.27042	0.544149	0.290696	1.01264	0.32292	1.11763	2.57242	2.17169	0.448322	0.80355	1.07514
Solyc06g084070	2	auxin-regulated IAA2	AT3G23030	1.18085	2.5194	0.643491	0.919382	1.21662	0.639921	0.563951	2.63915	2.47502	0.368391	1.44135	1.65108
Solyc10g047530	2	Phototropic-responsive NPH3 family protein (AHRD V3.3 *** A0A2U1PJR6_ARTAN)	AT5G64330	0.427212	2.53301	0.27816	0.514333	1.04756	0.873973	1.35486	2.95058	2.27188	0.412665	1.48325	0.620028
Solyc09g082620	2	EPIDERMAL PATTERNING FACTOR-like protein 6 (AHRD V3.3 *** A0A2G2ZV72_CAPAN)	AT4G14723	0.746476	2.11255	0.224351	0.707215	1.06761	0.691039	1.97022	2.42131	0.504138	1.43271	2.1002	0.323435
Solyc08g078330	2	2-oxoglutarate (2OG) and Fe(II)-dependent oxygenase superfamily protein (AHRD V3.3 *** A0A2U1QFG6_ARTAN)	AT4G16765	0.868136	1.30509	2.19423	0.578545	-0.101716	0.0702605	0.474421	0.29721	0.428208	0.657906	0.181539	0.196424
Solyc02g083880	2	Gibberellin-regulated protein 3 (AHRD V3.3 *** A0A1U8FMR2_CAPAN)	AT1G75750	1.17912	1.12231	1.54093	0.511732	-0.56814	0.616133	0.320837	0.468089	1.45459	0.454495	1.08687	1.76705
Solyc12g017460	2	GDSL esterase/lipase At5g03980-like (AHRD V3.3 *** A0A1S3YRJ5_TOBAC)	AT5G03980	1.40564	0.833987	0.885256	0.436273	-0.145924	0.0936735	1.01245	1.26258	0.86648	0.768773	0.84433	0.91912
Solyc02g081770	2	HXXXD-type acyl-transferase family protein (AHRD V3.3 *** F4JBC7_ARATH)		1.53319	0.924527	0.747534	0.180425	-0.105709	-0.0253602	1.04701	0.712688	1.30444	0.189609	-0.242785	-0.624671
Solyc01g103030	2	Major facilitator superfamily protein (AHRD V3.3 *** A0A2U1PWN6_ARTAN)	AT1G59740	1.74795	0.865417	1.24425	0.274331	-0.14368	0.115744	0.13617	1.14245	-0.123124	0.343969	1.032	-0.415616
Solyc09g056170	2	Fimbrin-2 (AHRD V3.3 *** A0A2G2WN11_CAPBA)	AT5G48460	0.91243	1.24368	1.09206	0.104983	0.237089	0.0177018	0.670392	0.740662	0.801316	0.21224	0.446701	1.0128
Solyc01g096410	2	Phosphatidylinositol 4-phosphate 5-kinase (AHRD V3.3 *** K4B029_SOLLC)	AT3G07960	0.789881	1.66875	0.674589	0.293485	0.349085	-0.186066	0.980921	2.39305	1.81256	-0.10889	0.363406	0.153925
Solyc03g117070	2	Zinc finger protein 4 (AHRD V3.3 *** A0A2G3CZF7_CAPCH)	AT1G80730	0.595136	1.64748	0.865754	0.873787	0.206955	-0.424286	0.97772	1.84125	0.433718	0.427246	0.89779	-0.7275
Solyc03g025790	2	Heavy metal-associated isoprenylated plant protein (AHRD V3.3 *** A0A2R6PM91_ACTCH)	AT3G48970	1.48875	1.4477	0.752092	0.634039	0.549094	-0.320637	0.456579	0.537116	-0.00195186	0.173118	0.438609	0.0826335
Solyc02g087440	2	DUF761 domain-containing protein (AHRD V3.3 *** A0A1Q3BYY0_CEPFO)	AT3G28420	1.39815	1.29271	0.0593537	0.25841	0.278772	-0.272793	0.82203	0.991596	0.1534	0.51972	0.420092	-0.213701
Solyc09g082190	2	DUF1677 domain-containing protein (AHRD V3.3 *** A0A1Q3CNW8_CEPFO)	AT4G14819	1.32837	1.35711	0.849737	0.529005	0.607587	0.281462	0.66742	0.489067	0.784089	0.631932	0.854739	1.05916
Solyc03g118740	2	SlPIN1	AT1G73590	1.28584	1.16313	0.951269	0.356668	0.336828	0.218504	0.392705	0.656806	-0.167103	-0.0256578	0.337547	0.0150837
Solyc01g010970	2	Argonaute7	AT1G69440	1.11713	0.729782	0.959722	0.405136	0.622921	0.232041	0.687062	1.11501	-0.193204	0.315482	0.542999	-0.00244511
Solyc07g044960	2	Xyloglucan galactosyltransferase KATAMARI1 (AHRD V3.3 *** A0A2K3L4H3_TRIPR)	AT5G62220	0.978314	1.13777	0.804262	0.42986	0.0689414	0.32047	-0.0517921	0.686512	0.352836	0.0686404	0.0890973	-0.279052
Solyc04g082140	2	pectinesterase	AT1G76160	1.00657	0.987859	0.694677	0.429838	0.407484	0.561488	0.486969	0.649085	0.232455	0.0822425	0.404821	0.628203
Solyc05g051460	2	Homeobox-leucine zipper protein HOX4 (AHRD V3.3 *** A0A2G2Y5D1_CAPAN)	AT2G22430	1.29157	1.00186	0.992935	1.01273	0.566737	0.39376	0.881474	0.363173	0.445972	0.601686	0.699024	0.499924
Solyc03g006880	2	gibberellin 20-oxidase-1	AT4G25420	1.02488	1.06494	1.03861	0.819318	0.487759	-0.106734	1.31222	2.848	3.08476	2.14448	2.36531	0.668777
Solyc05g050540	2	Laccase (AHRD V3.3 *** K4C186_SOLLC)	AT2G46570	1.18299	0.668247	0.217986	0.166288	0.482002	0.00206576	0.182091	0.113779	0.105922	0.226055	-0.124083	-0.175647
Solyc01g111310	2	SlLAX2	AT2G21050	1.24057	0.792931	0.0145639	0.217688	0.523014	-0.0574607	0.368025	0.465756	0.136467	0.156761	0.148046	-0.0526851
Solyc06g074550	2	Unknown protein		1.37457	0.514973	0.364192	0.26099	0.739297	-0.0920544	0.787845	1.81589	0.623682	-0.0850765	0.709462	0.561982
Solyc09g061930	2	Ovary receptor kinase 7 (AHRD V3.3 *** S4WHD2_SOLCH)	AT3G24660	1.08155	0.871022	0.354659	-0.0998277	0.231817	-0.025236	0.199733	0.587215	0.225231	-0.0557776	0.121071	0.281573
Solyc02g085750	2	Mental retardation GTPase activating protein (AHRD V3.3 *** A0A1P8BBG8_ARATH)	AT5G16030	1.28771	0.442215	0.29023	-0.00370358	0.0775692	-0.0604058	0.874445	0.350779	0.130074	0.378148	0.707079	0.923918
Solyc09g010220	2	lysosomal Pro-X carboxypeptidase (AHRD V3.3 *** A0A2I4EKY3_9ROSI)		1.36036	0.565587	0.254303	0.742059	0.209583	-0.150139	-0.184034	0.0565053	-0.732666	0.0111336	0.120339	-0.934896
Solyc06g071320	2	D-ribose-binding periplasmic protein (AHRD V3.3 *** A0A2P5F6E6_TREOI)	AT5G50090	1.27654	0.648688	0.497826	0.540418	0.256056	0.0568168	0.730167	1.19766	0.334179	0.908319	0.858552	1.12634
Solyc05g007210	2	Transcription factor PRE4 (AHRD V3.3 *** A0A2G2VLX3_CAPBA)	AT1G26945	1.0367	1.37217	-0.521925	0.570312	0.301418	-0.165591	1.68873	3.50267	2.80666	0.247006	0.937584	1.16164
Solyc01g058100	2	Unknown protein		1.29402	0.975482	-0.409443	0.4656	0.333588	0.35308	0.201618	0.204646	0.396579	-0.205998	0.29185	0.910253
Solyc07g007860	2	Bifunctional inhibitor/plant lipid transfer protein/seed storage helical domain (AHRD V3.3 *-* A0A200PNR4_9MAGN)		0.738892	2.83533	1.83536	0.54945	0.640127	0.870522	1.28085	0.67162	0.851882	0.532434	0.682695	0.505302
Solyc06g083480	2	NAD(P)-binding Rossmann-fold superfamily protein (AHRD V3.3 *** A0A1P8AYK7_ARATH)		0.689323	1.89312	1.79306	0.0205982	0.4951	0.420947	1.39191	1.98868	2.62812	-0.0918812	0.864665	0.670005
Solyc03g005200	2	Non-specific lipid-transfer protein-like protein (AHRD V3.3 *** A0A1J6K9J7_NICAT)	AT3G22600	-0.181894	2.82067	1.66381	-0.215205	1.3173	0.985339	-0.200224	0.26912	2.00301	0.21968	0.702377	2.1475
Solyc04g071070	2	Unknown protein		0.337661	2.96942	1.53696	-0.974985	-0.295582	-0.332358	0.115083	-0.277004	-1.0058	-0.657886	-0.115215	-1.21185
Solyc03g079880	2	Bifunctional inhibitor/plant lipid transfer protein/seed storage helical domain-containing protein (AHRD V3.3 *** A0A103YIU0_CYNCS)	AT3G53980	0.71521	1.70749	1.05175	1.66615	1.36599	-0.15299	0.09584	0.518297	-0.341118	1.07867	0.588406	-1.74678
Solyc02g090940	2	Alpha/beta-Hydrolases superfamily protein (AHRD V3.3 *** F4K4J2_ARATH)		1.01831	1.13071	1.01495	0.939734	1.19514	-0.707004	0.487689	0.605019	0.905043	0.843837	0.661259	1.4704
Solyc03g095310	2	Cytochrome P450 (AHRD V3.3 *** A0A2U1PRC1_ARTAN)	AT5G24910	-0.0293215	1.3119	0.906012	0.728936	1.7386	-0.568817	0.0862449	1.4517	-0.185047	1.45706	2.15605	0.942876
Solyc10g008000	2	Protein LIGHT-DEPENDENT SHORT HYPOCOTYLS 6 (AHRD V3.3 *** A0A2G3BC27_CAPCH)	AT2G42610	0.836268	1.76309	1.33229	1.44378	0.327045	0.17574	0.948708	0.705343	0.0804214	1.07724	0.585696	-0.437194
Solyc08g005890	2	HXXXD-type acyl-transferase family protein (AHRD V3.3 *** A0A2K3L8P7_TRIPR)	AT5G67150	0.43923	1.12615	0.592811	1.64736	0.543425	0.461544	0.767863	0.0589689	-0.0200324	-0.103507	-0.337427	-0.148175
Solyc03g115780	2	Polynucleotidyl transferase, ribonuclease H-like superfamily protein (AHRD V3.3 *** A0A2U1N8M3_ARTAN)	AT1G74390	0.155391	1.86863	0.911226	0.726888	0.936674	-0.0901225	-0.250301	0.576431	-0.258038	0.18654	0.327498	-0.0654386
Solyc01g106910	2	hypothetical protein (AHRD V3.3 *** AT4G33800.2)	AT4G33800	0.544555	1.9092	1.01449	0.405588	1.06606	0.022371	-1.58141	-2.26843	-1.68364	-0.406559	-0.918559	-1.87893
Solyc08g077100	2	RING/U-box superfamily protein (AHRD V3.3 *** A0A2U1QFX7_ARTAN)		-0.228047	1.32437	1.75664	0.293961	0.86288	-0.107092	0.568436	0.513127	0.394127	0.0645593	0.175241	0.222968
Solyc07g065910	2	Late embryogenesis abundant (LEA) hydroxyproline-rich glycoprotein family (AHRD V3.3 *** Q56Y59_ARATH)		-0.140043	1.24092	0.909509	0.831761	0.273664	-0.107257	0.129539	1.05215	0.604117	0.511961	0.625921	0.157929
Solyc02g087800	2	Aldose 1-epimerase (AHRD V3.3 *** A0A1U8FRP0_CAPAN)		-0.360351	1.62934	0.560683	0.944492	0.423185	-0.5221	0.563347	0.35959	0.112505	0.0103508	0.420634	0.381855
Solyc03g114800	2	Sulfotransferase (AHRD V3.3 *** A0A2G3CYQ4_CAPCH)		0.257166	1.19535	1.21157	0.152593	0.632985	0.698137	0.524229	0.849144	0.604994	0.136808	0.346141	-0.0547331
Solyc01g110570	2	Small auxin up-regulated RNA4	AT4G34760	0.573271	1.337	1.29543	0.307822	0.321141	0.913238	0.371264	0.190255	1.13731	0.148611	0.620932	1.1654
Solyc06g083370	2	hypothetical protein (AHRD V3.3 *** AT3G07210.1)	AT3G07210	0.650421	1.60682	1.32099	0.348271	0.656809	0.919243	-0.320038	0.768623	0.738111	-0.0862775	0.722291	0.611279
Solyc01g110580	2	Small auxin up-regulated RNA5		0.536819	1.61483	1.12274	0.328108	0.780666	0.704868	1.35155	1.93722	2.61078	0.826069	1.72248	0.961134
Solyc03g116060	2	Gibberellin-regulated protein 6 (AHRD V3.3 *** A0A2G3CZG9_CAPCH)	AT1G74670	0.515957	1.44223	1.45635	0.212696	0.860834	0.768556	0.633156	1.75441	2.18182	-0.142796	0.711918	0.761261
Solyc11g066320	2	Exostosin family protein (AHRD V3.3 *** A0A2U1P7C1_ARTAN)	AT2G28110	0.364297	1.21203	1.24867	0.436046	1.18985	0.615969	0.187147	0.50417	0.736396	0.19022	0.658649	0.445379
Solyc03g116270	2	2-oxoglutarate (2OG) and Fe(II)-dependent oxygenase superfamily protein (AHRD V3.3 *** A0A2U1QGX7_ARTAN)		0.438197	1.02388	1.16308	0.522601	1.21108	0.755714	0.597228	0.890516	1.20011	0.229456	0.112647	-0.0816776
Solyc02g092580	2	Peroxidase (AHRD V3.3 *** K4BD54_SOLLC)	AT4G37530	0.274226	0.958865	1.26371	0.745918	1.13283	0.893034	-0.479811	-0.279979	0.0567974	-0.103882	0.255724	1.6234
Solyc10g039290	2	Major facilitator superfamily protein (AHRD V3.3 *** A0A1P8AT47_ARATH)		0.522874	1.1943	1.5414	0.541982	1.08034	0.876486	0.77529	1.7918	1.16586	0.85784	1.72483	1.37319
Solyc08g044260	2	Fatty acid hydroxylase superfamily (AHRD V3.3 *** A0A2U1L8N4_ARTAN)	AT1G02205	0.489913	1.16916	1.16437	0.478336	0.935059	1.01614	0.31744	0.721383	0.217011	0.027436	0.371091	-0.0985465
Solyc11g019910	2	Plant invertase/pectin methylesterase inhibitor superfamily protein (AHRD V3.3 *** A0A2U1KPL8_ARTAN)	AT4G25250	0.708319	1.67658	0.893821	0.352998	1.29347	0.679442	0.22741	0.817433	1.34521	0.439576	1.10107	0.62108
Solyc08g079080	2	Lycopersicon esculentum invertase 9	AT1G12240	0.766718	1.83504	0.588924	0.459355	1.52235	1.08522	0.798008	2.65275	3.06731	0.644648	1.69482	2.74982
Solyc07g042630	2	Terpene cyclase/mutase family member (AHRD V3.3 *** A0A1U8HG00_CAPAN)		0.390105	2.0422	1.07856	-0.0810468	1.33932	1.12347	0.410954	1.83751	1.5318	0.164432	0.617705	0.310805
Solyc07g055950	2	Protodermal factor 1 (AHRD V3.3 *-* A0A2G2YIY2_CAPAN)	AT2G42840	0.658727	1.62931	0.868355	0.0953196	0.640127	0.578977	0.676037	1.91336	3.02435	0.255241	0.889533	1.07735
Solyc01g099010	2	GDSL esterase/lipase At5g03980-like (AHRD V3.3 *** A0A1U8DUA9_CAPAN)		0.593793	1.50673	0.637152	0.0620605	0.938192	0.730931	-0.552684	-0.355471	-0.25123	-0.273934	0.394985	-0.132035
Solyc04g082270	2	DUF241 domain-containing protein (AHRD V3.3 *** A0A1Q3B6H2_CEPFO)	AT1G76240	0.73178	1.69665	0.749668	0.413932	0.843137	1.0946	0.965917	2.41223	1.81559	0.515084	1.06561	2.00566
Solyc04g005660	2	transcription factor PRE6-like (AHRD V3.3 *** A0A2I4HLH0_9ROSI)	AT1G26945	0.646067	1.80095	0.6503	0.350822	0.731829	0.806345	-0.0151501	6.23694	1.1219	0.619806	2.47354	1.7348
Solyc11g044910	2	Beta-D-xylosidase 4 (AHRD V3.3 *** A0A2G2VN32_CAPBA)	AT5G49360	-0.305074	0.97739	1.19594	0.154686	-0.0360721	1.03038	-0.618682	0.148693	0.739188	-0.419055	-0.89602	-0.591509
Solyc05g041540	2	Carboxypeptidase (AHRD V3.3 *** A0A2G3BBI5_CAPCH)	AT3G45010	-0.110284	1.12174	0.8506	0.469076	0.487881	1.36403	0.740835	0.675753	0.600172	-0.858068	-0.886342	0.735195
Solyc06g069790	2	Gibberellin-regulated protein (AHRD V3.3 *** S8CK34_9LAMI)	AT1G74670	-0.0354464	1.30581	0.866784	0.0158981	0.523896	0.503127	0.484008	0.312344	0.75726	0.217735	0.696496	0.340665
Solyc01g102280	2	Unknown protein		-0.0954033	0.910609	1.03853	0.158179	0.404255	0.614505	-0.158048	0.869998	0.602897	0.157458	0.617377	-0.613465
Solyc02g077920	2	Colorless non-ripening	AT2G33810	-0.171969	1.4175	0.780458	-0.0307594	0.830069	0.877062	-0.253367	1.07676	0.0783215	-0.219347	0.377816	-0.284029
Solyc09g011600	2	glutathione S-transferase	AT3G09270	0.511778	1.21309	0.773059	0.495075	0.620335	0.569332	0.146633	-0.0990226	0.0380444	0.00380229	0.369508	-0.383474
Solyc02g088390	2	Lamin-like protein (AHRD V3.3 *** A0A2G2V9B8_CAPBA)	AT5G15350	0.552437	1.32217	0.942287	0.553987	0.625767	0.618573	0.461587	0.976493	1.345	0.237428	0.487375	0.959343
Solyc03g083560	2	Protein EXORDIUM-like 7 (AHRD V3.3 *** A0A2G2X692_CAPBA)	AT5G51550	0.453251	1.31412	0.897767	0.398717	0.740065	0.267684	0.68284	1.06912	0.300917	0.594704	0.897517	0.187985
Solyc03g121170	2	GDSL esterase/lipase (AHRD V3.3 *** A0A2G3D0R1_CAPCH)	AT3G16370	0.673978	1.31482	0.679801	0.309488	0.943349	0.804038	0.575289	0.747446	0.673484	-0.0454912	0.449174	0.344197
Solyc01g060240	2	Unknown protein		0.802038	1.3088	0.847329	0.350757	0.873644	0.659577	0.890724	1.30197	0.784326	0.16671	0.240928	-0.207887
Solyc07g052240	2	L-ascorbate oxidase-like protein (AHRD V3.3 *** A0A2G2V9R9_CAPBA)		0.7573	1.36445	0.607153	0.401957	0.662335	0.605118	0.782841	0.995039	0.973288	0.33884	0.871583	1.0312
Solyc09g014350	2	Glycerol-3-phosphate acyltransferase, expressed (AHRD V3.3 *** D8L9N9_WHEAT)	AT2G38110	0.64377	1.26166	0.715801	0.125881	0.756947	0.51421	0.364221	1.10632	0.177151	-0.12745	-0.0400463	-0.268435
Solyc02g083720	2	MLO-like protein (AHRD V3.3 *** K4BAP0_SOLLC)		0.763011	1.08823	0.831379	0.278852	0.75689	0.606445	0.918052	2.51973	2.03882	0.399741	0.824884	1.18225
Solyc06g053830	2	auxin-regulated IAA7		0.294062	1.24649	0.578772	0.204279	0.78956	0.54185	1.09026	1.88469	2.62588	0.491989	1.06423	1.01629
Solyc04g074310	2	RNA-binding protein 38-like (AHRD V3.3 *** A0A2I4HAQ4_9ROSI)	AT1G78260	0.213344	1.19375	0.609563	0.284597	0.954427	0.757566	0.448256	1.64614	1.63475	0.136614	1.02323	0.971865
Solyc08g075680	2	Ribonuclease P protein subunit P38-like protein (AHRD V3.3 *-* AT5G53020.9)	AT3G45900	0.379167	1.25139	0.738859	0.421017	0.971608	0.501983	0.573433	1.02825	0.523239	0.19409	0.674742	0.111332
Solyc12g005690	2	transmembrane protein (AHRD V3.3 *-* AT3G09280.1)		0.518492	1.07338	0.705681	0.0317902	0.455037	0.662355	0.336132	0.398919	1.26848	0.0985915	-0.351234	-0.0822442
Solyc03g116160	2	protein PHYTOCHROME KINASE SUBSTRATE 3-like (AHRD V3.3 *** A0A2I4F4L3_9ROSI)		0.390059	1.1085	0.74257	0.0574634	0.691877	0.390253	-0.188442	0.234834	-0.149944	-0.517213	-0.103387	-0.314909
Solyc12g009650	2	Sl proline-rich protein	AT2G10940	0.606747	1.1308	0.674526	0.197389	0.479403	0.439231	0.784635	1.43442	2.20756	0.343753	0.591851	0.724704
Solyc02g077710	2	protein E6-like (AHRD V3.3 *-* A0A2I4DTB4_9ROSI)		0.8365	1.03932	0.585286	0.268612	0.522293	0.405489	-0.0323475	-0.039325	-0.340586	0.0190989	-0.0400103	-0.190548
Solyc01g089850	2	cyclinU4_1	AT2G44740	0.671996	1.16476	0.710182	0.303353	0.687665	0.282841	0.511666	1.01856	1.05262	-0.0951579	0.43249	0.244097
Solyc10g011730	2	Arabinogalactan peptide (AHRD V3.3 *** A0A200Q7C1_9MAGN)	AT3G61640	0.964491	1.88047	1.45947	0.495613	1.34878	0.751904	0.64038	1.61253	1.59308	0.159789	0.559596	0.640736
Solyc02g089030	2	LONGIFOLIA protein (AHRD V3.3 *-* A8MQH9_ARATH)		0.804294	1.47937	1.55691	0.951303	1.3189	0.658369	0.936222	1.95236	2.9157	0.688464	1.08388	0.435013
Solyc08g066740	2	Early nodulin-like protein 1 (AHRD V3.3 *** A0A1J3CHP6_NOCCA)	AT1G64640	0.790409	1.45612	1.26787	0.569699	0.940675	1.02567	0.607742	1.30596	1.0939	0.728446	1.54679	1.43865
Solyc07g062543	2	UDP-N-acetylglucosamine 1-carboxyvinyltransferase (AHRD V3.3 *** A0A318R3I0_9STAP)		0.963279	1.4436	1.13541	0.554057	0.992842	0.862168	0.643164	0.929482	0.632752	0.382378	0.679233	0.26773
Solyc04g079860	2	Hexosyltransferase (AHRD V3.3 *** A0A2G2ZRY0_CAPAN)		1.35186	1.48476	1.82415	0.672803	0.933277	0.661627	-0.30687	0.820153	-0.0787169	0.415795	1.19748	0.962168
Solyc02g089050	2	protein LONGIFOLIA 1-like (AHRD V3.3 *** A0A2I4EBA4_9ROSI)	AT3G02170	1.25306	1.473	1.60298	0.644059	1.26323	0.462938	0.784062	2.01153	2.56555	0.476262	1.34708	0.716852
Solyc03g110990	2	Unknown protein		1.51829	1.38112	1.60312	0.725392	0.941609	0.269766	0.706651	1.31152	1.80021	1.37099	1.63418	2.2133
Solyc10g011960	2	Heavy metal-associated isoprenylated plant protein (AHRD V3.3 *-* A0A2R6RCM9_ACTCH)	AT1G01490	1.14703	1.29165	1.81765	0.394366	1.06936	0.935461	0.890225	1.37159	0.600788	0.785971	0.567394	0.345696
Solyc01g086920	2	Leucine-rich repeat receptor-like protein (AHRD V3.3 *** H6V789_MALDO)	AT3G12610	1.0644	1.26689	1.68977	0.487109	0.751306	0.901208	1.00766	1.11854	1.7255	0.61055	0.82472	0.931086
Solyc10g079070	2	bHLH transcription factor 065	AT2G42300	1.07857	1.25886	1.61211	0.79854	0.994851	1.0466	0.819653	0.837215	0.598879	0.352098	0.523498	0.212091
Solyc02g082120	2	DNA-3-methyladenine glycosylase I (AHRD V3.3 *** B6TPB7_MAIZE)	AT5G44680	1.13008	1.19416	1.66518	0.719883	1.07248	0.977244	0.585278	1.45646	1.88176	0.264584	0.505581	0.655157
Solyc05g055220	2	ovate family protein 10	AT5G04820	1.17277	1.32675	1.54692	0.221017	1.31016	0.778755	1.15911	1.52281	2.36449	0.252517	1.62804	0.676829
Solyc07g062470	2	Protein LIGHT-DEPENDENT SHORT HYPOCOTYLS 6 (AHRD V3.3 *** A0A1U8HIW3_CAPAN)	AT1G16910	0.826396	0.794009	1.86257	0.723397	1.00725	1.01272	0.840192	0.342311	0.222475	0.873868	-0.127974	0.0258009
Solyc07g053450	2	Basic-leucine zipper (BZIP) transcription factor family protein (AHRD V3.3 *** A0A1P8B300_ARATH)	AT3G58120	0.925756	0.980842	1.70721	0.731267	0.978454	0.874493	0.501296	2.08119	2.0754	0.249184	1.02195	1.00704
Solyc07g006320	2	auxin canalization protein (DUF828) (AHRD V3.3 *** AT5G57770.2)	AT5G57770	0.814544	1.03147	1.46098	0.391037	0.959531	0.646116	0.28951	1.0712	1.16848	0.390202	0.581447	0.31585
Solyc06g074000	2	Eukaryotic aspartyl protease family protein, putative (AHRD V3.3 *** A0A061GZN2_THECC)		0.936416	1.06065	1.43342	0.350735	0.822353	0.820339	0.624119	1.1232	0.826804	0.144957	0.699617	1.13405
Solyc12g044310	2	Protein NRT1/ PTR FAMILY 1.1 (AHRD V3.3 *** A0A2G2WPC3_CAPBA)	AT1G52190	0.696785	1.20949	1.70363	0.160459	0.642305	0.761559	0.418918	1.00231	1.93958	0.0739693	0.549341	1.11525
Solyc04g007200	2	Methylketone synthase IIb (AHRD V3.3 *** E0YCS9_SOLLC)	AT1G68260	0.738482	1.48172	2.10186	0.192751	1.11237	1.02657	1.05872	0.822116	1.7028	0.628367	0.493657	1.8517
Solyc01g102720	2	Polyketide cyclase/dehydrase and lipid transport superfamily protein (AHRD V3.3 *** A0A2U1QGT1_ARTAN)	AT5G49800	0.727146	1.27307	1.87768	0.299957	0.894706	1.41646	0.202248	1.02522	1.54215	0.44145	1.42833	1.25284
Solyc12g099540	2	Kinesin-like protein (AHRD V3.3 *** A0A2G3B5J6_CAPCH)	AT3G16630	0.830027	1.28416	1.09431	0.385299	0.609651	0.514757	0.186916	0.398795	0.20359	0.094429	0.175334	0.648977
Solyc06g065820	2	Ethylene Response Factor H.1	AT5G25190	0.77064	1.22806	1.33901	0.218145	0.679518	0.322618	-0.300043	0.446918	-0.048997	-0.0401215	1.35278	1.04998
Solyc03g098060	2	zinc-finger homeodomain protein 11-like (AHRD V3.3 *** A0A2I4EVI3_9ROSI)	AT5G42780	0.835719	1.25531	1.12839	0.308066	0.983672	0.510245	0.494922	0.331601	0.653165	0.117585	0.180746	-0.0754248
Solyc01g090760	2	GATA transcription factor (AHRD V3.3 *** K4AZ17_SOLLC)	AT2G45050	0.793662	1.23109	0.909266	0.44291	1.01365	0.42522	0.826143	0.974192	1.611	1.09407	1.9639	1.96808
Solyc08g005800	2	Pectin acetylesterase (AHRD V3.3 *** A0A1U8F2I8_CAPAN)	AT4G19420	1.12858	1.43469	1.14896	0.543265	0.701792	0.451432	0.941076	0.988491	0.781507	0.349399	0.596623	0.918386
Solyc06g051960	2	Pectinesterase (AHRD V3.3 *** A0A2G2WIV2_CAPBA)	AT3G49220	0.997372	1.42875	1.21815	0.392638	0.749938	0.558826	0.445936	0.820721	0.922447	0.110313	0.063076	-0.224102
Solyc11g005150	2	entensin X55687	AT1G62440	1.11862	1.21225	0.985624	0.391347	0.834849	0.572339	0.464785	1.35982	1.02006	0.14414	0.706218	0.697234
Solyc05g055400	2	Cytochrome P450 (AHRD V3.3 *** A0A200Q2G7_9MAGN)	AT5G04660	1.19805	1.36907	1.49155	0.322724	0.735546	0.735698	0.866179	1.38269	0.679561	0.067989	0.134856	-0.388119
Solyc03g112920	2	protein SHOOT GRAVITROPISM 5-like (AHRD V3.3 *** A0A2I4F066_9ROSI)	AT3G48550	1.21007	1.29504	1.25582	0.432551	0.912184	0.743579	1.37795	1.78146	0.666497	0.742869	1.02767	0.921831
Solyc07g063850	2	IAA-amido synthetase 3-9	AT5G54510	1.50858	1.139	1.17722	0.44144	0.739494	0.751078	0.761511	1.25532	0.632883	0.331953	0.6835	-0.698011
Solyc07g049550	2	1-aminocyclopropane-1-carboxylate oxidase 2 (AHRD V3.3 *** Q7Y257_BETPN)		1.49569	0.912647	0.964582	0.475194	0.945526	0.549586	0.833794	1.85359	-0.67114	0.336147	0.714948	1.12159
Solyc06g075000	2	MaoC_dehydratas domain-containing protein (AHRD V3.3 *** A0A1Q3B2J7_CEPFO)	AT5G60335	0.646588	1.34239	0.771217	0.674781	1.4112	0.768878	0.436031	1.02716	1.2493	0.963507	1.09636	1.00925
Solyc03g025290	2	Hydroxyproline-rich glycoprotein family protein (AHRD V3.3 *** B6SWF0_MAIZE)	AT4G25620	0.708695	1.17145	0.972175	0.798524	1.39505	1.01821	0.512959	1.46294	0.625814	0.60616	1.05931	0.573618
Solyc06g007620	2	DUF538 domain-containing protein (AHRD V3.3 *** A0A1Q3BSI7_CEPFO)	AT3G07470	0.552717	1.09513	0.831754	0.802396	1.02961	0.869434	0.621046	1.70026	1.54145	0.489365	1.3141	1.46415
Solyc02g087190	2	Peroxidase (AHRD V3.3 *** K4BBM6_SOLLC)	AT3G28200	0.649694	1.15918	0.665498	0.782113	1.11466	0.734161	0.500505	1.10868	0.863244	0.19438	0.767763	0.841492
Solyc02g079790	2	DUF538 domain-containing protein (AHRD V3.3 *** A0A1Q3D5N1_CEPFO)	AT1G61667	0.751171	1.35596	0.600078	0.839967	1.43391	1.50161	0.393235	0.53605	0.652304	0.593752	1.08124	1.19948
Solyc01g106690	2	DUF1005 domain-containing protein (AHRD V3.3 *** A0A1Q3BZI1_CEPFO)	AT3G19680	0.353446	1.12335	0.635227	0.763744	1.38364	1.22083	-0.0503014	0.996305	0.831585	0.358778	0.905607	0.554042
Solyc10g074540	2	Protein EXORDIUM-like 3 (AHRD V3.3 *** A0A1U8DVK9_CAPAN)	AT2G17230	0.24075	0.933882	0.492168	0.491083	1.03266	0.938592	0.161745	0.666517	0.704585	0.244917	0.915153	0.848636
Solyc08g067310	2	Non-specific serine/threonine protein kinase (AHRD V3.3 *** A0A2G2W7U9_CAPBA)	AT5G25110	0.163545	0.84763	0.607957	0.917907	0.925373	1.03239	0.305229	2.06877	2.08905	-0.61444	1.14874	0.121758
Solyc12g008600	2	DUF1005 family protein (DUF1005) (AHRD V3.3 *** Q9M0F0_ARATH)	AT4G29310	0.0851105	1.3557	0.773117	0.736164	1.3037	0.757694	0.569987	1.29784	1.23952	0.406842	1.06666	1.02989
Solyc12g099580	2	WAT1-related protein (AHRD V3.3 *** K4DHX9_SOLLC)	AT4G01440	0.158875	0.342316	1.08412	0.819365	1.19644	0.902297	0.395878	1.87124	1.42239	0.656835	1.06626	0.00413852
Solyc05g014120	2	S-adenosyl-L-methionine-dependent methyltransferases superfamily protein (AHRD V3.3 *** A0A2U1MVU3_ARTAN)		-0.091039	0.551535	1.08556	0.834518	0.960894	0.953366	0.280985	1.93601	2.48598	0.745866	1.61402	2.381
Solyc06g067910	2	DUF642 domain-containing protein (AHRD V3.3 *** A0A1Q3BMB3_CEPFO)	AT4G32460	0.133818	0.398195	0.541499	0.735813	1.58579	1.54133	0.336279	0.91177	2.32544	1.06117	1.11137	2.76046
Solyc07g006630	2	Zinc finger protein CONSTANS-like 5-like (AHRD V3.3 *** A0A2K3N2C5_TRIPR)	AT5G57660	0.707878	0.95365	1.4166	1.19731	1.0194	1.58456	1.74648	1.32893	1.73411	2.249	1.84875	1.78133
Solyc01g058320	2	transmembrane protein (AHRD V3.3 *-* AT3G17120.5)	AT3G17120	0.833431	0.84886	1.52462	0.879438	0.959934	1.47709	1.10185	0.882377	0.836691	1.00307	0.911158	0.419208
Solyc08g080100	2	MADS box transcription factor AGAMOUS (AHRD V3.3 *-* A0A1Q1NK16_PAELC)	AT4G22950	0.95239	0.987683	1.70253	0.841511	1.36183	1.44501	0.738572	0.822269	1.51682	0.901685	1.79963	1.51094
Solyc07g056670	2	gibberellin 2-oxidase 2	AT1G78440	0.117873	0.756732	1.51171	0.784238	1.28792	1.62968	0.455152	0.571905	1.56247	0.827464	1.37476	1.59474
Solyc04g049920	2	RNA-binding (RRM/RBD/RNP motifs) family protein (AHRD V3.3 *** A0A2U1QNE1_ARTAN)	AT3G54770	-0.256055	1.40303	1.46352	0.316103	1.73027	2.44684	1.13388	2.44949	3.66724	0.326064	1.52421	1.14707
Solyc04g081490	2	beta-tubulin	AT1G75780	0.711327	0.942528	1.38903	0.786873	0.846183	1.03675	0.92401	0.923756	1.81291	0.592512	0.911075	1.46724
Solyc01g066740	2	Transducin/WD40 repeat-like superfamily protein (AHRD V3.3 *-* A0A2U1LEC3_ARTAN)	AT3G06880	0.702116	0.908624	1.15619	0.809697	0.829949	0.806731	0.551869	0.0881047	-0.023092	0.735326	0.652198	0.0413132
Solyc12g088930	2	protein MIZU-KUSSEI 1-like (AHRD V3.3 *** A0A2I4GRW5_9ROSI)	AT5G42680	0.535878	0.678994	1.32942	0.806379	0.807592	0.977574	0.434434	0.221489	0.0311	0.0592386	0.23593	0.406105
Solyc03g112580	2	Receptor protein kinase, putative (AHRD V3.3 *** B9RAX9_RICCO)		0.664455	0.801953	1.49142	0.59005	0.699804	1.22948	0.211265	0.0924102	-0.058869	0.313049	0.246417	0.557629
Solyc05g006550	2	Microtubule-associated protein TORTIFOLIA1 (AHRD V3.3 *-* A0A1J3JY05_NOCCA)	AT1G27210	0.916708	0.820785	1.0489	0.851185	0.642015	1.12237	-0.657859	-1.18141	-0.81551	-0.184905	-0.243828	-0.124971
Solyc02g070180	2	FAD-binding Berberine family protein (AHRD V3.3 *** A0A1P8BFF2_ARATH)		0.568728	0.763954	0.92236	0.310267	0.489328	1.36039	0.318359	-0.480203	0.793784	1.31146	-0.476471	1.24483
Solyc01g110680	2	Small auxin up-regulated RNA12	AT4G38840	0.683241	1.07812	0.904405	0.512693	0.663434	1.57632	0.778209	1.99364	2.72541	0.390007	1.54784	0.972247
Solyc10g079300	2	Calcium-transporting ATPase (AHRD V3.3 *** A0A2G3BHE9_CAPCH)	AT3G57330	0.843569	1.09572	1.01992	0.666907	0.677648	0.731779	0.320516	0.462476	0.632516	0.352429	0.342275	0.538357
Solyc03g005900	2	GDSL esterase/lipase (AHRD V3.3 *** A0A2G2XF69_CAPBA)	AT5G45670	0.788767	1.00759	1.05677	0.652111	0.459988	0.827121	0.614564	0.561392	1.09581	-0.0336659	0.275497	0.314103
Solyc04g077690	2	hypothetical protein (AHRD V3.3 --* AT4G33800.2)		0.901728	1.22651	1.03478	0.491548	0.570222	0.981185	1.25434	1.4007	1.04356	0.964661	1.00512	0.96003
Solyc09g090180	2	Protein LIGHT-DEPENDENT SHORT HYPOCOTYLS 6 (AHRD V3.3 *** A0A2G2W1D1_CAPBA)	AT3G23290	0.80916	1.19823	0.949717	0.981983	0.750174	0.779482	0.75458	0.995798	1.02665	0.692255	0.875074	0.823241
Solyc03g113250	2	Major facilitator superfamily protein (AHRD V3.3 *** A0A1P8AT47_ARATH)	AT5G62730	0.73048	1.0103	0.697966	0.561599	0.725841	0.678919	0.813217	-0.138136	-0.121415	0.242442	0.193245	-0.583645
Solyc01g110940	2	Auxin-responsive protein SAUR20 (AHRD V3.3 *** A0A2G2XY34_CAPAN)	AT4G38840	0.738753	1.17614	0.728687	0.703111	0.693352	0.652293	1.14114	2.3894	2.18378	0.932531	1.90897	1.26481
Solyc04g071520	2	Transcription elongation factor (TFIIS) family protein (AHRD V3.3 *** A0A1P8BE77_ARATH)		0.493646	1.14762	0.800641	0.675326	0.524171	0.905383	0.251021	0.963022	-0.284023	0.995197	1.06506	1.22371
Solyc03g112130	2	DUF868 domain-containing protein (AHRD V3.3 *** A0A1Q3BAU9_CEPFO)		0.421728	0.766713	1.26736	0.578354	0.728314	0.686031	0.571073	1.07397	0.742646	0.230412	0.596179	-0.0130377
Solyc02g093850	2	Ankyrin repeat (AHRD V3.3 *** A0A200R4C9_9MAGN)	AT3G01750	0.562109	0.698433	1.09858	0.599469	0.71984	0.452319	0.482117	0.967957	0.585789	0.288228	0.94272	0.188411
Solyc01g079180	2	Pectinesterase (AHRD V3.3 *** A0A2G2XQP7_CAPBA)		0.495318	0.768703	1.24399	0.251561	1.0719	0.672207	0.157292	2.06151	1.86284	0.481601	1.00449	0.785634
Solyc08g005580	2	ABC transporter G family member 14 (AHRD V3.3 *** A0A2G2W3Y1_CAPBA)	AT1G31770	0.426259	0.584375	0.788236	0.770537	1.04002	0.758067	0.132825	0.775305	0.294366	0.766247	0.522138	-0.0500964
Solyc01g096880	2	Major facilitator superfamily protein (AHRD V3.3 *** A0A1P8AZ04_ARATH)	AT2G26690	0.622593	0.476441	1.12397	0.715667	0.927515	0.66603	-0.0560797	1.00502	0.496147	0.604877	0.794355	-0.00541743
Solyc02g078620	2	Dof zinc finger protein DOF5.3 (AHRD V3.3 *** A0A2G3D6D4_CAPCH)		0.572697	0.692683	1.05505	0.567852	1.12109	1.02576	0.322239	0.914469	1.23154	0.553553	0.779141	0.359259
Solyc08g063090	2	Fatty acid desaturase (AHRD V3.3 *** A0A2U1LPJ3_ARTAN)		0.561088	1.06714	1.32347	0.757954	1.00268	0.271653	0.108751	1.17661	1.0066	0.158668	0.787654	0.914606
Solyc07g054730	2	Wound-responsive family protein (AHRD V3.3 *** AT4G28240.1)	AT4G28240	0.757789	0.840707	1.18832	0.790314	1.0891	0.405731	0.0781832	-0.32614	-0.624415	0.141544	-0.949688	-2.6452
Solyc12g010900	2	F-box protein MAX2 (AHRD V3.3 *** A0A2G2X2R2_CAPBA)	AT2G42620	0.44198	0.641442	1.07378	0.932487	0.788203	0.299589	-0.154661	0.278849	0.375894	0.132121	0.365507	0.0960586
Solyc05g012280	2	wall-associated receptor kinase-like 1 (AHRD V3.3 *** A0A2I4H883_9ROSI)		0.675621	0.683276	1.13467	0.801795	0.630422	0.189156	0.0929245	0.584356	0.600037	0.266096	0.586944	0.962959
Solyc07g008240	2	Non-symbiotic hemoglobin like (AHRD V3.3 *** A0A2R6R1Q2_ACTCH)	AT2G16060	0.590407	0.581911	0.681215	1.18835	0.439322	0.041952	0.12108	0.115643	-0.319241	0.529753	0.638431	0.671659
Solyc04g007490	2	Disease resistance protein (AHRD V3.3 *** A0A2U1N8H9_ARTAN)		0.945635	0.291099	0.706656	1.07738	0.591233	0.471362	0.706348	0.452421	0.556653	0.442022	0.149887	0.476347
Solyc08g081420	2	DUF604 domain-containing protein (AHRD V3.3 *** A0A1Q3C751_CEPFO)	AT4G23490	1.01419	0.824505	0.726123	0.728041	0.814276	0.565487	0.851427	1.29043	0.477733	0.961005	1.2242	0.833508
Solyc06g060250	2	Aldehyde dehydrogenase (AHRD V3.3 *** A0A2G2WJP7_CAPBA)	AT1G44170	1.07066	0.733399	0.449727	0.886115	0.541674	0.433974	-0.033743	-0.219878	-0.238914	0.176681	-0.0589816	-0.119679
Solyc04g076950	2	Protein DETOXIFICATION (AHRD V3.3 *** A0A1Q3ASA7_CEPFO)	AT1G58340	1.0306	-0.0206355	-0.11062	0.946557	0.478565	0.397924	-0.505481	0.0228723	-0.609243	0.0434811	0.0354061	-0.640493
Solyc05g007470	2	P-loop containing nucleoside triphosphate hydrolases superfamily protein (AHRD V3.3 *** A0A2U1QF48_ARTAN)		0.932069	0.883999	0.0520678	1.09371	1.14989	0.542141	0.591712	0.16823	0.546417	0.26784	0.295438	-0.756118
Solyc02g088740	2	hypothetical protein (AHRD V3.3 *** AT3G29370.1)	AT5G39240	1.46587	0.974944	0.208792	1.30969	1.21597	0.922409	0.0320961	1.38382	1.07989	0.0843269	1.09346	1.2392
Solyc08g081400	2	bell-like homeodomain protein 3	AT5G41410	0.75091	0.735333	0.623218	1.04572	0.682718	0.836802	-0.167835	-0.160454	-0.867859	0.313478	0.507292	0.428177
Solyc02g087840	2	Leucine zipper, homeobox-associated, Homeodomain-like protein (AHRD V3.3 *** A0A2U1PPL6_ARTAN)	AT5G15150	0.695851	0.603917	0.638811	1.22904	0.762698	0.689411	0.790049	1.16729	0.604064	0.400331	0.313317	0.122482
Solyc01g111010	2	X-intrinsic protein 1.6		0.977489	0.603909	0.745348	1.06814	1.0473	1.21212	0.826094	2.28606	2.63222	0.611414	1.95588	1.54355
Solyc02g086458	2	titin isoform X2 (AHRD V3.3 *-* XP_010316302.1)		0.337725	0.398901	0.551832	1.12938	0.960275	0.844318	0.855032	1.44184	0.835513	1.13188	1.09648	1.31065
Solyc02g086456	2	titin isoform X6 (AHRD V3.3 *-* XP_010316304.1)		0.511944	0.345333	0.596753	1.07139	0.920486	0.838819	0.749765	1.58018	0.961394	0.980732	1.24675	1.23191
Solyc02g086454	2	titin isoform X6 (AHRD V3.3 *-* XP_010316304.1)		0.60951	0.214927	0.45673	1.28768	0.89042	0.91483	0.613575	1.54832	0.954747	1.00431	1.28851	1.23307
Solyc02g086452	2	titin isoform X3 (AHRD V3.3 *-* XP_004232326.1)		0.794262	0.216661	0.444923	1.3111	0.901355	0.878363	0.37003	1.63566	1.14055	0.856543	1.26975	1.1772
Solyc08g006590	2	protein ENHANCED DISEASE RESISTANCE 2-like (AHRD V3.3 *** A0A2I4G6J8_9ROSI)	AT5G10750	0.087478	0.702473	0.176275	0.585094	1.00637	0.331662	0.16438	1.48698	0.905252	0.484395	0.959663	0.55419
Solyc05g051240	2	aspartic proteinase PCS1 (AHRD V3.3 *** A0A1U8GYE6_CAPAN)	AT5G37540	0.255751	0.670127	-0.014003	0.514273	1.04581	0.477582	0.326851	1.4499	0.986251	0.102612	1.27846	1.02784
Solyc02g077530	2	O-methyltransferase (AHRD V3.3 *** A0A2S1PVB3_CAMAC)		0.337516	0.805272	0.154112	0.0765574	1.46553	0.746117	0	2.86417	0	-1.68032	2.6543	-0.0282709
Solyc06g009670	2	Tetratricopeptide repeat (TPR)-like superfamily protein (AHRD V3.3 *** A0A2U1LZR6_ARTAN)	AT2G47440	0.350122	0.871528	0.836437	0.45813	1.06143	0.535237	-0.028365	1.87263	1.17653	0.0347909	0.547641	0.702703
Solyc01g112140	2	Flavin-containing monooxygenase (AHRD V3.3 *** A0A1U8E9P1_CAPAN)		0.154639	0.940817	0.850464	0.245614	1.11295	0.537455	0.21403	0.275032	0.126175	-0.0305207	0.377249	-0.354267
Solyc06g074800	2	Zinc finger protein (AHRD V3.3 *** A0A200R9U1_9MAGN)		0.204979	0.767377	0.463379	0.348516	1.06668	0.550857	0.363188	0.71602	0.79579	-0.0293476	0.171432	-0.514
Solyc05g009610	2	Alpha/beta-Hydrolases superfamily protein (AHRD V3.3 *** A0A2U1PVQ0_ARTAN)	AT1G68620	0.155974	0.491639	0.513736	0.359247	1.02067	0.624933	0.349817	1.56956	1.58896	1.0652	1.10618	-0.321804
Solyc03g058910	2	Pectate lyase (AHRD V3.3 *** A0A2G2WYE5_CAPBA)	AT2G02720	0.624326	0.868948	0.658712	0.313807	1.2045	0.55576	0.680562	0.705694	0.0970418	-0.125524	0.184971	-0.320623
Solyc01g087860	2	Unknown protein	AT1G35430	0.608502	0.657748	0.637929	0.395646	1.33069	0.432723	-0.00889491	-0.296	0.077153	0.029791	-0.171035	-0.263122
Solyc10g080980	2	WAT1-related protein (AHRD V3.3 *** K4D2Y5_SOLLC)	AT5G07050	-0.0224484	0.344362	0.560187	0.239823	1.0694	0.141734	-0.281654	-0.230603	0.0412197	0.135519	-0.0820552	-0.0970029
Solyc09g009590	2	Zinc finger A20 and AN1 domain stress-associated protein (AHRD V3.3 *** A0A2K3KXY3_TRIPR)	AT3G52800	0.0315504	0.488607	0.525284	0.407449	1.06558	0.337105	0.329277	-0.0812024	0.381641	0.584877	0.174397	0.8327
Solyc01g066850	2	WAT1-related protein (AHRD V3.3 *** K4AWT5_SOLLC)	AT4G01440	-0.292478	0.381477	0.397853	0.356227	1.01369	0.0042743	-0.264052	0.588201	-0.233113	0.266866	0.464756	0.0362282
Solyc08g059700	2	histone acetyltransferase (AHRD V3.3 *** AT4G32295.1)	AT4G32295	0.460943	-0.029261	-0.0942629	0.434599	1.07248	0.0211076	0.158004	0.0465972	-0.403556	0.103151	0.37551	-0.356942
Solyc02g084900	2	P-loop containing nucleoside triphosphate hydrolases superfamily protein (AHRD V3.3 *** A0A2U1NGS8_ARTAN)		0.64956	0.203125	-0.0669087	0.462093	1.27717	-0.100599	-0.462986	0.283363	0.0770035	0.0263844	0.297171	0.207377
Solyc06g009510	2	transcription factor UPBEAT1 (AHRD V3.3 *-* A0A2I4GEI3_9ROSI)		0.470288	0.225206	0.280721	0.426712	1.31088	0.446382	-0.00833388	0.971259	1.20472	0.608708	1.15282	0.729978
Solyc05g056500	2	RING-type E3 ubiquitin transferase (AHRD V3.3 *** A0A2G2VD56_CAPBA)		0.698036	0.613766	0.134253	0.184542	1.46005	-0.140829	0.723978	0.652579	0.243379	0.37792	0.616579	-0.372194
Solyc05g052880	2	Plant/T7H20-70 protein (AHRD V3.3 *** A0A072U094_MEDTR)	AT5G05965	-0.10423	0.28824	-0.276895	0.624638	1.16781	0.0531486	2.49722	-5.12548e-15	0	2.37694	-0.509063	-1.62689
Solyc03g117050	2	NOD26-like intrinsic protein 6.1	AT1G80760	0.0477599	0.00480932	0.0129347	0.460864	1.0538	-0.146055	0.55518	1.04276	-0.521854	0.815751	0.672454	-0.609446
Solyc06g035520	2	Alpha/beta-hydrolases superfamily protein (AHRD V3.3 *** A0A2U1LX98_ARTAN)		1.58193	0.975711	0.148067	0.753037	3.41872	2.81729	3.65606	5.93241	3.96797	1.6357	4.07208	-0.0223638
Solyc02g070430	2	Gibberellin 2-oxidase 1 (AHRD V3.3 *** A7LCJ5_SOLTU)	AT1G30040	-0.279065	0.141697	1.17343	1.1713	6.21136	0.902206	0.505151	0.784605	0.644472	0.062164	0.526725	-0.374339
Solyc05g007770	2	NAC domain TF	AT1G69490	-0.112248	0.544946	-0.121661	1.42576	0.837504	0.668715	-0.167359	0.838643	-0.0962216	-0.192265	-0.317894	0.639615
Solyc04g005610	2	NAC domain-containing protein 2 (AHRD V3.3 *** NAP2_SOLLC)	AT1G69490	-0.377976	0.557638	0.293475	1.27757	1.58524	0.296256	1.72972	2.37004	1.78412	0	-0.0256535	-2.37394
Solyc03g098010	2	phosphate starvation inducible gene TPSI1	AT3G17790	0.0898527	-0.0246769	0.446906	2.42681	1.20578	0.738342	1.83197	1.26937	-1.08439	2.14238	1.08336	-1.23497
Solyc11g069450	2	Senescence regulator S40 (AHRD V3.3 *** A0A200QID2_9MAGN)	AT3G45210	0.263286	1.274	0.573627	1.41188	2.14172	0.291533	0.692997	1.41334	0.511161	1.03812	1.31814	-1.08015
Solyc07g053100	2	Receptor protein kinase (AHRD V3.3 *** Q40096_IPOTF)		8.91969e-05	0.488081	0.0610554	1.49491	2.61231	0.225406	0.177579	-0.137274	-0.665712	0.065475	0.190231	-0.908527
Solyc04g054150	2	Nuclear transcription factor Y subunit B-3 (AHRD V3.3 *** A0A2G3B250_CAPCH)		0.49549	0.641411	0.832709	2.72788	2.88725	1.59888	-0.180728	0.32834	-0.386945	0.322453	-0.195896	0.107013
Solyc03g034410	2	DUF4228 domain-containing protein (AHRD V3.3 *** A0A1Q3D1C5_CEPFO)	AT3G03280	-0.398296	1.42679	0.382883	2.13002	1.7769	1.69577	-0.843671	0.898181	1.35833	0.690415	2.77496	3.28517
Solyc11g006910	2	Ferredoxin (AHRD V3.3 *** K4D4V2_SOLLC)	AT2G27510	0.545766	1.31971	0.113613	2.91565	0.131538	1.40672	0.764122	0.450913	0.231465	1.15568	-0.17304	2.07612
Solyc07g063720	2	G-type lectin S-receptor-like serine/threonine-protein kinase (AHRD V3.3 *** A0A2G3C305_CAPCH)		0.868535	1.63695	0.45603	3.91976	0.895134	-0.373891	0.622221	1.29901	0.665192	0.439174	-0.0331218	2.80029
Solyc08g080640	2	NP24 protein precursor		0.00825469	-0.356203	0.287942	5.17705	1.81894	0.520481	-0.142126	0.124728	-0.359822	0.211511	0.601424	-0.753963
Solyc09g011970	2	Laccase (AHRD V3.3 *** K4CRM2_SOLLC)		2.31295	0.0387186	-0.0156864	2.47167	0.498122	-0.775532	-0.136373	-0.239783	-1.3294	0.562075	0.0314632	-0.294379
Solyc05g008250	2	R2R3MYB transcription factor 76		2.62679	2.36175	-0.457433	1.78509	0.759606	-1.64848	4.60494	-1.6372	0	2.80353	1.24733	-3.10339
Solyc05g005680	2	Xyloglucan endotransglucosylase/hydrolase (AHRD V3.3 *** K4BW96_SOLLC)	AT1G10550	-0.893079	1.93953	0.246213	-0.835213	0.24308	-0.326444	0.607408	1.77631	0.787053	-0.0614262	-0.178052	-0.037065
Solyc03g034380	2	Bifunctional inhibitor/lipid-transfer protein/seed storage 2S albumin superfamily protein (AHRD V3.3 *** Q9FF39_ARATH)		-0.915335	1.43791	-0.418706	-0.248098	0.30774	-0.691701	0.543688	-0.0964312	-1.45606	-0.306929	-0.123795	-1.80268
Solyc03g120040	2	DUF642 domain-containing protein (AHRD V3.3 *** A0A1Q3BMB3_CEPFO)	AT4G32460	-0.824327	1.38899	-0.462446	0.586694	-0.446954	-0.295387	0.284624	0.00418687	0.327505	0.402311	0.378239	0.140786
Solyc12g096530	2	Peroxidase (AHRD V3.3 *** K4DHC6_SOLLC)		-1.85062	1.14814	0.741147	0.0732592	0.427374	0.229452	0.28704	0.695853	0.877543	0.140867	0.28354	0.584253
Solyc02g063420	2	Hydroxyproline-rich glycoprotein family protein (AHRD V3.3 *** A0A2U1M3E1_ARTAN)	AT5G65660	-0.677301	1.00622	0.655769	-0.0380403	0.562498	-0.0915451	-0.542236	-0.984985	-0.842809	-0.52188	-0.975501	-1.14911
Solyc08g080280	2	hypothetical protein (AHRD V3.3 *-* AT4G23020.2)	AT4G11780	-0.279752	1.01167	-0.448614	-0.288417	0.289512	0.262588	0.397417	0.951851	1.12401	-0.255889	0.614501	0.493742
Solyc02g080200	2	Pectinesterase (AHRD V3.3 *** A0A2G2VBJ7_CAPBA)	AT1G11580	-0.00916132	1.16399	-0.506826	-0.741486	-0.154862	-0.267683	0.0923635	-0.142254	-0.526878	-0.85561	0.535474	-0.763339
Solyc01g094110	2	11-S seed storage protein (AHRD V3.3 *** A0A2U1KM33_ARTAN)		-0.162433	0.684836	-1.17637	-0.239543	-0.0849445	-0.10535	1.09443	-0.311616	-2.30732	0.201932	-0.410318	-0.655259
Solyc08g067530	2	Non-specific lipid-transfer protein (AHRD V3.3 *** K4CLX9_SOLLC)		0.470171	1.97753	-0.145622	0.183932	0.773613	-0.122291	0.878721	0.823967	1.03555	-0.0415615	0.119151	-0.0176435
Solyc03g123590	2	Remorin (AHRD V3.3 *** A0A200Q464_9MAGN)	AT1G53860	0.364193	1.64033	-0.65468	0.159681	0.637357	-0.223198	0.13652	0.256474	0.208189	-0.473988	-0.188246	-0.714384
Solyc07g007260	2	Metallocarboxypeptidase inhibitor (AHRD V3.3 *-* A0A2G3BXM1_CAPCH)		0.292084	1.31701	-0.391748	0.312533	0.229351	0.137987	0.716653	1.02232	0.511094	0.200464	0.199816	0.791305
Solyc12g089250	2	Glyoxal oxidase-related protein (AHRD V3.3 *** A0A2U1MRW9_ARTAN)		0.156423	1.68168	-1.24474	-0.00466067	0.782	0.0351059	-0.42997	-1.31436	-2.13718	-0.564646	-0.415887	-0.933645
Solyc09g064160	2	YUC5 Flavin-containing monooxygenase (AHRD V3.3 *** A0A2G3BKF8_CAPCH)	AT5G43890	0.239087	1.36368	-1.00371	0.0711552	1.17419	-0.227312	0.0928471	3.68273	2.20108	0.0196026	1.94447	1.57151
Solyc06g065870	2	envelope glycoprotein B (AHRD V3.3 *** AT1G80540.1)	AT2G12400	0.566372	2.76783	-0.592821	0.14296	0.179963	-0.147156	0.0537049	-0.264924	-0.624687	0.110353	0.028938	-0.287808
Solyc03g098450	2	Protein NETWORKED 3A (AHRD V3.3 *** A0A2G3CXR8_CAPCH)	AT3G17680	0.249898	2.18138	0.25932	-0.552285	0.657809	-0.00742293	0.676604	0.09784	-0.304298	-0.284996	0.0453466	-0.337949
Solyc04g077830	2	tetratricopeptide repeat protein 7B (AHRD V3.3 *** A0A2I4H060_9ROSI)	AT1G27460	0.388475	1.05804	0.411042	0.327394	0.915732	-0.35189	1.42993	1.56759	0.856765	-0.285076	1.28713	1.85774
Solyc02g065590	2	Alpha/Beta hydrolase fold protein (AHRD V3.3 *** A0A2U1Q9F9_ARTAN)	AT5G15860	0.0884468	0.826193	0.224954	0.297212	1.07355	-0.205188	0.0156866	-0.0170551	0.226646	0.127448	-0.022326	0.114741
Solyc10g084990	2	Phosphatidylinositol:ceramide inositolphosphotransferase (AHRD V3.3 *-* A0A2G3BFT1_CAPCH)	AT3G54020	0.766663	1.08623	0.296803	-0.0119174	0.595649	-0.508822	0.264028	0.87985	-0.0625607	0.116725	0.691325	0.440042
Solyc05g014710	2	Remorin (AHRD V3.3 *** A0A200QY51_9MAGN)	AT1G67590	0.588726	1.41968	0.12625	0.0686108	0.741773	-0.435669	0.81002	0.110731	-0.0879757	-0.673272	-0.224478	-0.150592
Solyc08g083310	2	Glucan endo-1,3-beta-glucosidase 11 (AHRD V3.3 *** A0A2G3DAG4_CAPCH)	AT1G32860	0.309162	1.18337	0.381971	0.197032	0.679331	0.15478	0.205542	0.933225	0.359672	0.231507	0.751209	0.731168
Solyc03g007775	2	membrane-associated kinase regulator (AHRD V3.3 *** AT5G52900.1)	AT5G52900	0.364487	1.2586	0.464591	0.0410084	0.697956	0.20229	0.321724	1.3544	1.01038	0.0186013	0.385798	0.6687
Solyc04g077140	2	DUF1005 domain-containing protein (AHRD V3.3 *** A0A1Q3BZI1_CEPFO)	AT1G10020	0.455823	1.06234	0.404436	0.130981	0.606164	0.27025	0.0681101	0.379039	0.422152	-0.00637779	0.301403	-0.174379
Solyc09g007830	2	Cytokinin riboside 5'-monophosphate phosphoribohydrolase (AHRD V3.3 *** A0A1U8E671_CAPAN)	AT2G28305	0.362037	1.09847	0.163514	-0.0300427	0.541658	-0.0806405	0.579412	1.87136	1.04511	0.0625188	0.501641	0.318419
Solyc03g112540	2	NAD(P)-binding Rossmann-fold superfamily protein (AHRD V3.3 *** A0A2U1Q346_ARTAN)	AT5G50130	0.413002	1.09005	0.374062	0.268021	0.389674	0.0482631	0.518244	0.32903	-0.42273	0.043722	0.315784	-0.26597
Solyc01g095240	2	Calcium-transporting ATPase 2, endoplasmic reticulum-type (AHRD V3.3 *-* A0A2G2XWG1_CAPAN)		0.427536	1.31119	0.301188	0.244348	0.452624	0.200284	0.624798	0.400308	0.270948	0.0457767	-0.124999	-0.599801
Solyc05g007960	2	O-fucosyltransferase (AHRD V3.3 *** A0A2P5FK44_TREOI)	AT2G01480	0.578597	1.29553	0.391476	0.360432	0.651756	0.172387	0.0617638	0.184556	-0.302891	0.0582757	0.0999131	-0.17217
Solyc02g038815	2	tail-anchored protein insertion receptor WRB-like protein (AHRD V3.3 *** AT4G16444.1)		0.248161	1.35995	0.464451	0.2545	0.202701	0.0934687	-0.0245063	0.0800319	0.565883	-0.0783418	-0.0112914	1.01311
Solyc08g081390	2	Phosphoglycerate mutase-like protein AT74 (AHRD V3.3 *** A0A2G3ADV8_CAPAN)		0.199593	1.09581	0.190516	0.298621	0.48158	0.354838	-0.384622	-0.95883	-0.138678	-0.154034	-0.788663	-0.828043
Solyc09g075360	2	endo-1,4-beta-glucanase precursor	AT4G02290	0.120959	1.42226	0.431876	-0.329496	0.0215716	-0.226157	0.0349593	-0.0436685	-0.484663	-0.34294	0.16701	0.312796
Solyc03g117500	2	VQ motif-containing protein (AHRD V3.3 *** A0A2U1PE46_ARTAN)	AT1G80450	0.149447	1.69518	0.495579	0.0404737	0.386271	-0.18932	-0.0268736	-0.196703	-0.141953	-0.269006	0.138332	-0.0502192
Solyc07g052250	2	Unknown protein		0.432084	1.42515	0.404509	-0.110451	-0.0526954	0.345816	0.472178	0.79104	0.100466	0.882648	0.83562	-0.375019
Solyc11g011210	2	Gibberellin-regulated protein 12 (AHRD V3.3 *** A0A1U8GMV5_CAPAN)	AT3G02885	0.288522	1.066	0.549966	-0.033054	0.254252	-0.127301	0.0642652	-0.221038	-0.716149	-0.0298824	-0.374371	-0.919056
Solyc01g087540	2	DUF642 domain-containing protein (AHRD V3.3 *** A0A1Q3AUQ6_CEPFO)	AT3G08030	0.285066	1.19159	0.620455	-0.0427273	0.324797	-0.179496	0.292568	0.490683	-0.215398	0.0372487	0.259046	0.305692
Solyc11g071830	2	DnaJ protein like (AHRD V3.3 *** A0A2I0X6P9_9ASPA)		0.619302	1.08847	0.5101	-0.136733	0.149693	-0.153178	0.14867	-0.215217	-0.504025	0.00993869	-0.0292042	-0.461646
Solyc12g087860	3	RING/U-box superfamily protein (AHRD V3.3 *** A0A2H1ZED7_ARATH)	AT2G35000	-0.951357	-0.742371	2.23903	-0.156111	-0.900001	1.70984	-0.00840555	-0.472454	0.58122	0.820637	-0.321693	-0.104752
Solyc04g071430	3	WAT1-related protein (AHRD V3.3 *** K4BTD5_SOLLC)	AT1G43650	-0.981296	-0.501333	2.99902	-0.171524	0.346113	2.19348	-0.348322	0.385688	1.16441	0.222327	0.9861	0.970364
Solyc06g053220	3	Homeobox-leucine zipper protein HOX6 (AHRD V3.3 *** A0A2G2WIJ7_CAPBA)		-0.950598	-0.51001	0.69993	-0.635861	-0.582352	2.70871	0.295753	0.102868	1.79384	-0.525834	-2.20384	-0.604971
Solyc07g056190	3	Heavy metal-associated isoprenylated plant protein (AHRD V3.3 *** A0A2R6QEC1_ACTCH)		0.377004	-0.15903	-0.255559	0.843831	0.260772	5.04077	-1.07905	-1.75774	3.80185	0.0201301	-0.404901	2.01372
Solyc02g089420	3	Basic leucine zipper 43 (AHRD V3.3 *** A0A1U8FPR4_CAPAN)	AT3G30530	-0.175863	-0.311258	2.10018	0.557459	0.181326	0.756279	0.133467	0.570369	0.135369	0.19342	0.133986	-0.349265
Solyc02g084210	3	GDP-mannose 4,6-dehydratase (AHRD V3.3 *** A0A2G3CZP5_CAPCH)	AT3G51160	-0.00149762	0.358769	2.37985	0.0246353	0.154083	0.581865	0.572103	0.194113	0.9067	0.131389	-0.279817	-0.141915
Solyc04g074740	3	Blue copper protein (AHRD V3.3 *** A0A2G2ZQN6_CAPAN)	AT1G72230	-0.143112	-0.0433232	1.68089	0.453527	-0.181682	1.46962	0.0489241	0.121448	0.944218	0.289448	0.157065	2.49289
Solyc04g071400	3	WAT1-related protein (AHRD V3.3 *** K4BTD2_SOLLC)	AT1G43650	-0.556399	0.0445742	1.7265	0.00250541	-0.216318	1.59326	-0.21477	0.163557	0.921582	0.0725875	0.225587	0.288408
Solyc05g053960	3	Pistil extensin like protein, partial CDS only (AHRD V3.3 *-* Q7DLN2_TOBAC)		0.000572077	0.394956	1.34344	0.147055	0.89124	0.83971	-0.0665515	0.629668	0.665607	-0.215044	0.0825433	0.851005
Solyc01g065700	3	Protein phosphatase 2C family protein (AHRD V3.3 *** A0A2U1N538_ARTAN)	AT3G16800	-0.519725	0.517129	1.42788	0.0994181	0.575883	0.800577	0.552846	1.49044	2.18624	1.32353	0.649696	1.1568
Solyc03g114175	3	Glycosyltransferase (AHRD V3.3 *** A0A2U1M9M1_ARTAN)		-0.0611491	0.184224	1.45663	-0.1569	0.612124	0.363688	0.11646	0.182101	0.394816	-0.529204	-0.164556	-0.309906
Solyc11g069020	3	Disease resistance protein (AHRD V3.3 *** A0A2U1N8H9_ARTAN)		-0.170991	0.273696	1.48432	0.371345	0.515808	1.25442	0.509227	1.06739	1.32109	0.261793	-0.0619774	-0.0242154
Solyc09g098510	3	Extensin-3 (AHRD V3.3 *-* A0A2G2ZT41_CAPAN)		0.0946646	0.170628	1.82764	0.179385	0.602205	1.29512	-0.23677	-0.00991645	0.421591	0.178952	-0.479791	-0.428459
Solyc03g120790	3	ovate family protein 8	AT3G16070	0.17336	0.0935234	1.35942	0.599341	0.821761	1.21728	-0.328247	-0.705496	0.920549	0.0520839	-0.288172	-0.147315
Solyc08g005960	3	Bifunctional inhibitor/lipid-transfer protein/seed storage 2S albumin superfamily protein (AHRD V3.3 *** A0A2U1PU47_ARTAN)	AT2G45180	0.854331	0.456519	1.39153	1.21066	0.470465	1.07246	2.12634	3.08415	3.84429	0.814003	1.69159	2.53645
Solyc04g063245	3	Cytochrome (AHRD V3.3 *** A0A1U8F0H8_CAPAN)		0.468407	0.501415	1.29687	0.842496	0.363373	1.0203	0.928676	1.09555	2.67113	-0.384953	0.310778	0.515274
Solyc03g097420	3	HVA22-like protein (AHRD V3.3 *** A0A2G3A0I0_CAPAN)	AT5G50720	0.391955	0.695272	1.40479	1.06866	-0.117338	0.831859	0.453984	0.68435	-0.0381213	0.338535	0.260938	0.0135508
Solyc10g009150	3	Organ specific protein (AHRD V3.3 *-* A0A2U1PW62_ARTAN)		0.243464	0.770411	1.83963	0.544577	-0.0116086	1.15321	0.213326	-0.187658	-0.371335	0.186187	-0.68307	0.280533
Solyc08g080660	3	Pathogenesis-related thaumatin family protein (AHRD V3.3 *** A0A2K3LJG6_TRIPR)		0.36946	-0.336623	1.44003	0.762419	0.302205	1.52887	-0.264734	-0.603993	0.288908	1.01236	-0.228817	0.899672
Solyc03g123780	3	Receptor kinase (AHRD V3.3 *** B8XA57_GOSBA)	AT1G72300	0.700737	-0.0466069	1.07016	0.948591	0.0345565	1.5905	-0.419489	0.028115	0.289398	0.294279	0.469707	0.214849
Solyc09g014590	3	Polygalacturonase inhibiting protein (AHRD V3.3 *** D7RJV7_CAPAN)	AT5G06860	2.33103	-2.37175	3.25013	-0.909906	-2.60686	0.904232	-0.290234	-1.23198	0.0827726	-0.543867	-0.899841	-1.27174
Solyc02g078650	3	Polyphenol oxidase, chloroplastic (AHRD V3.3 *** A0A2G3D678_CAPCH)		2.59048	-0.62994	0.280176	0.0224446	-2.73627	0.906081	0.0942818	0.0519832	-0.285957	1.27889	-0.457719	1.63814
Solyc02g093070	3	2-oxoglutarate (2OG) and Fe(II)-dependent oxygenase superfamily protein (AHRD V3.3 *** A0A2U1Q3D7_ARTAN)	AT3G50210	0	-0.0625111	4.7312	-0.8728	-3.26683	2.27644	-0.776585	3.23737	5.34612	-0.562489	0.452116	1.97053
Solyc11g071470	3	Transferase (AHRD V3.3 *** A0A200R9Q7_9MAGN)		0.817769	-0.509152	1.18313	-0.000296344	-1.16357	-0.240909	-0.0781773	-1.19609	-0.111734	-0.188614	-0.32948	-0.17451
Solyc06g053440	3	Serine/Threonine-kinase (AHRD V3.3 *** AT3G59680.2)	AT3G59680	1.57782	-0.0217841	0.83123	-0.257544	-0.480851	0.391208	0.744205	0.39676	0.213984	0.0231027	0.279417	-0.0452325
Solyc11g010440	3	GLABRA2 expression modulator (AHRD V3.3 *** A0A2G3CDH1_CAPCH)	AT2G22475	1.42961	0.108148	0.902978	0.768115	0.25047	0.370505	-0.0207653	-0.0488472	0.245934	0.0295724	0.00944639	-0.00342708
Solyc04g008330	3	Glycosyltransferase (AHRD V3.3 *** A0A0A1WCD6_NICAT)		1.17937	-0.28528	0.789539	0.995399	-0.317837	0.426893	1.67637	0.0456334	1.30284	1.26905	0.722152	0.599687
Solyc10g076240	3	Peroxidase (AHRD V3.3 *** K4D1W6_SOLLC)		0.902613	-0.276576	1.28434	-0.908874	0.293018	1.16352	0.0900773	0.201499	-0.658774	0.775245	-0.076743	1.2387
Solyc01g006555	3	Lipoxygenase (AHRD V3.3 *** C0KKU8_SOLLC)		1.54624	-0.14993	0.532409	-0.885611	0.286689	1.33202	0	-1.64066	0	0.667409	-0.594947	0.275296
Solyc06g063280	3	Zinc finger protein (AHRD V3.3 *** A0A2K3M6E5_TRIPR)	AT3G21150	-0.161736	-0.0307766	-0.0617905	-1.05115	0.0364192	0.133443	-0.197874	-1.72419	0.77853	-0.359375	-0.896598	0.0313991
Solyc01g006580	3	2-oxoglutarate (2OG) and Fe(II)-dependent oxygenase superfamily protein (AHRD V3.3 *** A0A2U1LXD5_ARTAN)	AT1G52820	-0.466456	-0.207075	-0.273645	-0.532432	-0.0117488	1.56929	-0.405584	-1.23061	-2.072	0.326813	-0.608592	-1.2928
Solyc12g089330	3	Calcium-dependent lipid-binding (CaLB domain) family protein (AHRD V3.3 *** A0A1P8BD17_ARATH)		0.164093	0.00666172	0.0400674	-0.0860309	-0.350016	1.1156	0.679947	-0.0360274	-0.279227	0.203505	-0.384552	0.218185
Solyc12g013710	3	light dependent NADH:protochlorophyllide oxidoreductase 1	AT4G27440	-0.0276903	-0.22126	0.483319	0.676398	-0.138761	1.22517	-0.0572383	-0.355916	0.867781	0.085651	-0.00339504	1.58449
Solyc09g011330	3	Receptor protein kinase ZmPK1 (AHRD V3.3 *** A0A2U1Q3R8_ARTAN)		0.326506	0.281394	0.403272	0.405807	0.413942	1.00031	-0.366994	-0.334205	0.522171	-0.101389	-0.117935	-0.778833
Solyc01g079830	3	hypothetical protein (AHRD V3.3 *** AT5G19190.1)	AT5G19190	-0.104051	0.492305	0.391823	0.739191	0.374734	1.48124	0.0563046	1.58212	1.60981	-0.06033	1.24726	1.33664
Solyc11g017130	3	FHA domain-containing protein PS1 (AHRD V3.3 *** A0A2G3CMM6_CAPCH)	AT1G34355	-0.280817	0.0801477	1.40211	0.0887886	0.261842	-0.330663	0.0344573	0.0554833	0.240384	-0.19896	0.140159	0.871677
Solyc02g091700	3	Hydroxyproline-rich glycoprotein (AHRD V3.3 *** A0A2K3L507_TRIPR)	AT5G65660	-0.337562	0.195903	1.00193	0.245416	0.0998868	-0.284254	-0.488234	-0.149783	-0.233982	-0.24091	0.029528	0.296743
Solyc11g006430	3	Glutaredoxin (AHRD V3.3 *** A0A200Q9V6_9MAGN)	AT5G01420	-0.050158	0.204013	1.05117	-0.158923	0.19206	-0.39572	0.370087	0.115112	0.34837	-0.163563	-0.0922783	1.11724
Solyc08g078640	3	Pectinesterase (AHRD V3.3 *** A0A2G3DBT2_CAPCH)	AT5G47500	0.124256	0.555312	1.19066	-0.0632827	0.237969	-0.409626	0.152198	0.144792	0.219528	-0.203963	0.114148	1.27489
Solyc05g055410	3	Glucomannan 4-beta-mannosyltransferase 9 (AHRD V3.3 *** A0A2G3B0Z3_CAPCH)	AT4G13410	0.102672	0.743081	1.37155	-0.0920288	-0.338332	-0.32174	0.472432	0.067541	0.981851	-0.211492	0.0333912	-0.110788
Solyc11g020960	3	Proteinase inhibitor type-2 (AHRD V3.3 *** A0A2G3AT14_CAPCH)	AT1G72060	0.615065	0.201185	1.57686	-0.652441	-0.774789	-0.953178	0.97319	-0.268222	-0.561704	-0.723839	-0.273326	-1.3095
Solyc02g086450	3	Cyclin-dependent protein kinase inhibitor SMR6 (AHRD V3.3 *** SMR6_ARATH)	AT5G40460	0.793241	0.548276	1.78939	-0.397407	-0.0832249	-0.747605	0.654165	0.622711	-0.151196	-0.0031493	0.135882	0.442272
Solyc06g068590	3	Serine/threonine-protein kinase fray2 (AHRD V3.3 *** A0A2G2ZC59_CAPAN)	AT1G79640	0.537816	0.376438	1.36459	0.0859853	-0.520757	0.4083	0.0710367	-0.0342607	-0.177106	0.542963	-0.0659369	0.56399
Solyc05g008620	3	GINS complex (AHRD V3.3 *** A0A2U1Q9H5_ARTAN)	AT3G55490	0.82537	0.160052	1.34357	-0.101321	-0.403787	-0.0372419	0.207067	0.227837	0.81348	-0.166617	0.0599999	0.793909
Solyc12g056200	3	DUF604 domain-containing protein (AHRD V3.3 *** A0A1Q3C751_CEPFO)	AT4G23490	0.187827	0.205517	1.74677	-0.259197	-0.283374	0.331313	0.39239	0.508743	-0.0617731	-0.258224	-0.153347	-0.748298
Solyc12g009300	3	fruit sucrose synthase	AT3G43190	0.351828	-0.253671	1.14917	-0.209367	-0.126362	0.399388	-0.247657	-0.0953452	-0.0682104	0.295074	-0.464533	-0.459731
Solyc05g051270	3	Cysteine-rich repeat secretory protein 60 (AHRD V3.3 *** A0A2G2VDA1_CAPBA)	AT5G37660	0.140095	-0.129317	1.10596	-0.127705	-0.1073	0.368931	0.600057	0.888639	0.539643	0.0636076	0.230644	0.74467
Solyc02g090680	3	Cyclin-dependent kinase inhibitor (AHRD V3.3 *** A0A2G3D8Q2_CAPCH)	AT2G23430	0.16973	0.0698899	1.00629	-0.139135	-0.0162913	0.192956	-0.24163	-0.54034	-0.255654	0.43059	-0.0124915	0.285356
Solyc06g082570	3	protein NETWORKED 4B (AHRD V3.3 *** XP_004242479.1)		0.292897	0.009902	1.04735	0.0208385	-0.307676	0.0973152	0.600675	0.629057	0.625176	0.0591028	0.629634	0.061788
Solyc05g053080	3	Unknown protein		0.0854325	0.0790241	1.13539	0.205869	-0.311824	0.108492	-0.211099	-0.368467	0.39714	-0.190959	-0.155004	0.191795
Solyc05g012720	3	mitotic checkpoint protein BUB3.3 (AHRD V3.3 *** A0A2I4FXI7_9ROSI)		0.397947	0.0127057	1.0004	-0.378412	0.343615	-0.118283	0.350244	0.19358	0.259155	0.0433302	0.337741	0.522252
Solyc03g118480	3	Zinc-finger domain of monoamine-oxidase A repressor R1 (AHRD V3.3 *** A0A2U1LDY5_ARTAN)		0.469901	-0.0514958	1.00003	-0.101524	0.156066	0.0282568	0.243266	0.180765	0.325953	-0.124797	-0.0443724	0.8494
Solyc02g067830	3	Protein kinase G11A (AHRD V3.3 *** A0A2G3A680_CAPAN)	AT3G27580	0.535076	0.264594	1.05189	0.0553278	0.184357	0.115316	0.163492	0.12726	0.0799552	0.0715678	-0.11262	-0.200931
Solyc02g063380	3	Unknown protein		0.433513	0.24071	1.25802	0.0723999	0.130187	0.0398672	0.447547	0.0454533	0.0765455	0.278106	0.0526984	-0.457813
Solyc12g098900	3	Late embryogenesis abundant protein D-29 (AHRD V3.3 *-* A0A2G3B563_CAPCH)		0.513146	-0.0742505	1.23102	0.254129	0.0646246	0.280349	0.0167028	-0.406952	0.762288	0.384231	-0.60038	0.329671
Solyc08g008080	3	RING/U-box superfamily protein (AHRD V3.3 *-* Q3EAE6_ARATH)	AT5G41400	0.19161	0.195192	1.09299	0.416116	0.121333	0.26824	1.31797	1.30076	1.23432	-0.174378	0.199435	1.24509
Solyc07g066190	3	PRA1 family protein (AHRD V3.3 *** A0A2G2Z637_CAPAN)	AT5G56230	0.577226	0.0252334	1.10838	0.606682	0.320982	0.0997732	0.384017	0.408261	0.12463	0.314153	0.343619	0.546989
Solyc04g074730	3	classical arabinogalactan protein 5 (AHRD V3.3 --* XP_004237948.1)		0.454983	0.707278	1.30188	0.0906297	0.63149	0.744977	0.151882	0.917924	1.70002	0.0377693	0.715153	1.12409
Solyc03g093360	3	PLAT/LH2 domain (AHRD V3.3 *** A0A200QDT2_9MAGN)		0.427064	0.720608	1.44831	0.215263	0.346804	0.693738	0.357819	0.3108	0.849226	0.0800519	0.190769	0.790666
Solyc02g064720	3	BTB/POZ domain-containing protein (AHRD V3.3 *** A0A2G2XBD2_CAPBA)	AT3G49970	0.340256	0.560948	1.24138	-0.207824	0.596229	0.561037	0.16846	1.01039	1.4241	-0.144693	0.195522	0.498941
Solyc05g014000	3	Pectate lyase (AHRD V3.3 *** A0A2G3B8Z4_CAPCH)	AT1G67750	0.435253	0.336587	1.80467	0.18107	0.477117	0.742977	0.88753	0.587904	1.14999	0.299323	-0.129802	-0.109381
Solyc04g078740	3	Subtilisin-like protease-like protein (AHRD V3.3 *** A0A2K3MUK4_TRIPR)		0.253597	0.446963	1.56227	0.116062	0.619288	0.837095	-0.362496	1.08477	2.06069	0.492323	1.00091	1.19838
Solyc10g080940	3	Tubulin beta chain (AHRD V3.3 *** A0A1U8EJY6_CAPAN)		0.669869	0.444365	1.52795	0.389979	0.414503	0.57843	0.266211	0.161097	0.777888	0.111578	0.21406	0.957164
Solyc03g083770	3	Plant invertase/pectin methylesterase inhibitor superfamily protein, putative (AHRD V3.3 *** A0A061G4U8_THECC)	AT5G62360	0.845283	0.38537	1.91683	0.331262	0.185142	0.659855	1.56572	1.70453	2.21561	0.792571	2.12681	1.95283
Solyc09g075750	3	membrane-associated kinase regulator (AHRD V3.3 *** AT5G26230.1)	AT5G26230	0.339466	0.302945	1.29518	0.212328	0.126599	0.583179	0.544567	0.741566	2.47687	-0.21353	0.146207	-0.0718378
Solyc02g031740	3	Phloem protein 2-like (AHRD V3.3 *** A0A200QPN3_9MAGN)	AT1G10155	0.155736	0.376751	1.33083	0.139537	0.15759	0.584914	-0.258338	0.121056	0.0486853	0.132591	-0.0358246	-0.167446
Solyc07g005680	3	Carboxypeptidase (AHRD V3.3 *** A0A2G3BXD7_CAPCH)	AT4G30610	0.275362	0.59276	1.39486	0.0873721	0.207308	0.43831	0.807914	0.00689487	0.153657	-0.227693	-0.0794712	-0.274761
Solyc08g082250	3	endo-beta-1,4-D-glucanase (Cel8)	AT1G64390	0.613804	0.377408	1.14561	0.244342	0.125992	0.514655	0.33428	-0.384529	-0.348307	0.406335	-0.0546508	0.265057
Solyc11g011190	3	Exostosin-like protein (AHRD V3.3 *** A0A2U1NB95_ARTAN)		0.262124	0.184295	1.14146	0.0726899	-0.0248447	0.638773	0.88455	-0.204884	0.410265	0.471877	-0.126731	-0.411285
Solyc07g052210	3	glycine-rich cell wall structural protein 1-like (AHRD V3.3 *-* XP_025888011.1)		0.0902213	0.0880029	1.09842	0.103462	0.0413878	0.626217	0.508221	0.754139	1.34024	-0.410673	0.787633	0.382292
Solyc04g074870	3	Purine permease 3 (AHRD V3.3 *** A0A1U8GDH3_CAPAN),Pfam:PF16913		0.166105	0.0225239	1.11456	0.38537	-0.132966	0.782805	-0.390967	-0.447537	-1.0454	0.115252	-0.290978	-0.188651
Solyc12g055980	3	Endoglucanase (AHRD V3.3 *-* A0A2G2VH75_CAPBA)		0.248988	0.353396	1.17392	0.206742	0.697649	0.271042	1.02031	0.776536	0.409425	-0.0218577	-0.288547	0.509897
Solyc12g009800	3	Purple acid phosphatase (AHRD V3.3 *** M1AD80_SOLTU)	AT5G34850	0.253861	0.409326	1.26877	0.423687	0.6098	0.51551	0.669814	1.24359	1.52989	0.43705	0.616601	0.357783
Solyc04g005060	3	TPX2 domain-containing protein (AHRD V3.3 *** A0A1Q3CMC0_CEPFO)	AT1G70100	0.471124	0.503414	1.15121	0.353126	0.567419	0.24391	0.486053	0.789771	0.918976	0.191847	0.424894	0.537891
Solyc03g080100	3	Heavy metal-associated isoprenylated plant protein (AHRD V3.3 *** A0A2R6RSC8_ACTCH)	AT5G24580	0.376833	0.540388	1.31255	0.388769	0.36085	0.364385	0.0228898	-0.759304	0.464144	0.0978967	-0.362359	0.574297
Solyc09g011770	3	RING/FYVE/PHD zinc finger superfamily protein (AHRD V3.3 *-* B6SN54_MAIZE)	AT5G05830	0.206291	0.56658	1.00512	0.228142	0.566766	0.475705	0.248646	0.434001	0.118438	-0.0662372	0.181909	-0.00823088
Solyc03g019890	3	beta-galactosidase 7	AT5G63810	0.300304	0.509503	1.02187	0.109819	0.445837	0.45191	0.464208	0.862008	1.01464	0.112148	0.683924	0.606781
Solyc02g065600	3	Protein trichome birefringence-like 19 (AHRD V3.3 *** A0A2G3D385_CAPCH)	AT5G15900	-0.0559513	0.328821	1.39911	0.505865	0.599174	0.0474227	0.164206	0.281656	0.918927	0.184879	0.0239413	0.581511
Solyc03g083610	3	UMP-CMP kinase (AHRD V3.3 *** A0A2G2ZYL4_CAPAN),Pfam:PF00406	AT4G25280	0.314965	0.486272	1.01956	0.305782	0.101098	0.321461	0.863879	0.948732	1.26711	0.353379	0.441082	0.502477
Solyc02g064800	3	WD40 repeat (AHRD V3.3 *** A0A200PS16_9MAGN)		0.360372	0.569333	1.03706	0.300764	0.249364	0.0264835	0.0220069	-0.018324	0.107666	0.0560883	0.0130108	-0.578415
Solyc02g077330	3	GDSL esterase/lipase (AHRD V3.3 *** A0A2G3D5Q8_CAPCH)	AT5G45950	0.368569	0.73562	1.03244	0.154642	0.319773	0.41511	0.92573	1.53275	2.59414	0.162709	0.396712	0.581507
Solyc01g094370	3	remorin 2	AT4G00670	0.529881	0.660431	1.02801	0.174021	0.175812	0.288135	-0.0405975	0.26518	0.196861	0.238942	0.0859357	0.235289
Solyc04g076190	3	Eukaryotic aspartyl protease family protein (AHRD V3.3 *** F4K5B9_ARATH)	AT1G09750	0.0938126	0.660068	1.14233	-0.10302	0.0533836	0.181637	-0.287657	-0.0626109	0.977402	-0.467122	-0.109514	1.45631
Solyc12g015690	3	fasciclin-like arabinogalactan protein 1 (AHRD V3.3 *** A0A1U8G960_CAPAN)	AT5G55730	0.422649	0.610105	1.07513	0.352646	0.349198	0.648854	0.426242	0.365716	0.812081	0.281244	0.430845	1.09576
Solyc01g095280	3	Protein ABIL1 (AHRD V3.3 *** A0A1U8E2Z9_CAPAN)	AT2G46225	0.566389	0.680641	1.0425	0.410925	0.329724	0.490072	0.0685039	0.033607	0.0425118	0.0930704	-0.00527413	-0.11898
Solyc12g088870	3	Unknown protein		0.317423	0.735168	1.01127	0.465477	0.368568	0.507699	1.42289	-1.61455	-3.04625	0	-1.48969	-2.37178
Solyc12g044200	3	Disease resistance protein (AHRD V3.3 *-* A0A2U1P003_ARTAN)		0.549015	0.482253	1.04381	0.472956	0.5445	0.564535	0.594618	0.272591	0.0885111	0.515495	0.449325	-0.148023
Solyc07g052950	3	Unknown protein	AT5G54585	0.653656	0.466179	1.0581	0.465161	0.442688	0.632646	0.595621	0.0834128	-0.453295	0.0558762	-0.652793	-0.195725
Solyc07g062730	3	Serine/Threonine-kinase pakA-like protein (AHRD V3.3 *-* AT3G15095.1)	AT3G15095	0.841469	0.796053	1.11965	0.282409	0.514993	0.450412	0.521049	0.554952	0.421605	-0.231041	-0.0371566	-0.0229277
Solyc04g055090	3	cell wall integrity/stress response component-like protein (AHRD V3.3 *-* AT4G39840.1)	AT4G39840	0.733623	0.850717	1.08737	0.325288	0.418925	0.668896	0.219934	1.62409	1.9537	0.125163	1.00362	0.888924
Solyc03g111690	3	Pectate lyase (AHRD V3.3 *** A0A2G2ZW27_CAPAN)	AT4G24780	0.906594	0.939594	1.33754	0.490288	0.387069	0.618132	0.126138	0.00599311	-0.124516	0.0587803	-0.349376	-0.423421
Solyc12g006270	3	Aspartyl/glutamyl-tRNA(Asn/Gln) amidotransferase subunit (AHRD V3.3 *** Q6NMH7_ARATH)	AT1G06660	0.974829	0.74101	1.48119	-0.0827681	0.39996	-0.0957622	0.304417	-0.120286	0.243999	-0.160874	0.213305	1.32993
Solyc09g098160	3	pirin	AT2G43120	0.962142	0.596252	1.48581	-0.0679543	0.716284	0.193597	0.474099	0.49891	-0.23809	0.407905	0.752344	-0.220688
Solyc06g071640	3	Tryptophan aminotransferase-related protein 2 (AHRD V3.3 *** A0A2G3C9P7_CAPCH)	AT4G24670	0.473517	0.843342	1.14089	-0.335319	0.720526	-0.147206	0.191827	0.874957	0.293559	0.00112773	0.734606	0.0306924
Solyc11g072980	3	3-ketoacyl-CoA synthase (AHRD V3.3 *** A0A2G2XYA4_CAPAN)		0.889939	0.686509	1.87233	-0.0567751	0.657392	0.50758	0.598041	1.17015	2.7317	-0.240562	0.692474	1.56616
Solyc01g095515	3	Arabinogalactan peptide (AHRD V3.3 *** A0A200Q7C1_9MAGN)		0.644573	0.631026	1.90399	-0.16708	0.809585	0.344723	0.434533	0.877012	1.36226	0.443896	0.733655	1.04808
Solyc08g082680	3	RING/U-box superfamily protein (AHRD V3.3 *-* A0A2U1LC40_ARTAN)	AT4G24015	-0.536701	-0.763215	1.02817	0.167247	-0.659289	0.274386	-0.433088	0.255382	-0.00221421	0.662851	-0.630023	-1.44315
Solyc01g067460	3	monothiol glutaredoxin-S2-like (AHRD V3.3 *** A0A1U7VLQ4_NICSY)	AT4G15700	-0.447138	-1.11633	0.937729	-0.0396661	-0.557135	0.271891	-0.412276	-0.656807	-0.0353782	0.264279	-0.391194	-0.670688
Solyc01g067440	3	Glutaredoxin (AHRD V3.3 *** A0A2G9GSG9_9LAMI)	AT3G21460	-0.482383	-1.28627	0.950081	0.188528	-0.205469	0.0212541	-0.507407	-0.44196	-0.351674	0.0509106	-0.309366	-0.747124
Solyc10g011940	3	SNF2_N domain-containing protein/Chromo domain-containing protein (AHRD V3.3 *-* A0A1Q3BJ60_CEPFO)		-0.634689	-1.23877	1.46238	-0.0788645	-0.24479	0.394314	0.793893	0.315786	0.241516	-0.092175	-0.415342	-1.19371
Solyc06g083720	3	Subtilisin-like protease SBT1.2 (AHRD V3.3 *** A0A2G3CC46_CAPCH)	AT1G04110	-1.21588	-0.976884	1.95295	0.0145879	-0.132277	-0.115244	0.92259	0.19303	0.967668	0.184243	0.28834	0.0080567
Solyc12g006440	3	transmembrane protein (AHRD V3.3 *** AT3G22210.1)	AT3G22210	-1.61794	-1.03744	0.728326	0.412478	-0.845044	0.498111	0.107331	-1.17767	0.622214	-0.746625	-0.721763	1.07915
Solyc11g045520	3	2-oxoglutarate (2OG) and Fe(II)-dependent oxygenase superfamily protein (AHRD V3.3 *** A0A2U1QIJ9_ARTAN)	AT3G12900	-0.252892	-0.299758	0.895971	0.0786617	-1.01494	0.317266	0.00757773	0.462596	-0.570811	-0.360545	0.17979	-0.145191
Solyc08g007240	3	Nudix hydrolase 8 (AHRD V3.3 *** A0A1U8EVF7_CAPAN)	AT5G47240	-0.635589	-0.667295	1.25728	-0.218963	-1.05333	0.174976	-0.826252	-1.94499	-0.730634	-0.562972	-1.08962	-2.1287
Solyc10g008830	3	GDSL esterase/lipase (AHRD V3.3 *** A0A2G3BD38_CAPCH)		-0.32238	-0.392348	1.30358	-0.612382	-0.47127	0.700944	0.150447	-0.742307	-0.737293	-0.511408	-0.263402	-0.479286
Solyc06g009190	3	Pectinesterase (AHRD V3.3 *** A0A2G3C3P4_CAPCH)	AT4G02320	-0.215629	-0.453553	1.49521	-0.0872334	-0.153142	0.46744	0.225162	-0.33271	1.45622	-0.130054	-0.103474	0.630181
Solyc05g005540	3	Polygalacturonase-1 non-catalytic subunit beta (AHRD V3.3 *** GP1_SOLLC)	AT1G70370	0.221039	-0.441254	1.58509	0.0251788	0.0194957	0.369772	0.0319089	0.411038	2.98877	0.237751	0.128768	0.931897
Solyc12g099590	3	hypothetical protein (AHRD V3.3 *** AT1G63310.1)	AT1G63310	0.17439	-0.605154	1.22475	0.137648	-0.136701	0.102434	-0.306483	-0.00111664	-0.00752531	0.167298	-0.181949	-0.203798
Solyc04g081390	3	WEB family protein (AHRD V3.3 *** A0A2I0VRX2_9ASPA)	AT1G75720	0.0854401	-0.416037	1.22083	0.337086	-0.244798	-0.152496	-0.311645	0.200396	-0.0669838	0.291687	-0.115833	-0.131228
Solyc09g005430	3	skin secretory protein xP2-like (AHRD V3.3 *** XP_019071199.1)		0.796912	-0.362621	1.16171	-0.156434	0.0652906	-0.282627	0.0031598	-0.697208	-0.865793	0.708962	-0.285951	0.0686709
Solyc04g016080	3	Kinesin-4 (AHRD V3.3 *** A0A2G2ZFA6_CAPAN)	AT3G10310	0.323856	-0.546542	1.27654	-0.0406975	0.00451631	-0.358709	-0.048346	-0.0377383	-0.0829412	-0.0175713	0.0402331	0.367097
Solyc04g080660	3	S-adenosyl-L-methionine-dependent methyltransferases superfamily protein (AHRD V3.3 *** A0A2U1PMX3_ARTAN)	AT1G19640	-0.051034	-0.783247	1.05011	-0.11819	-0.464471	-0.270281	-0.391139	0.581786	0.469961	0.413559	-0.0438948	0.0591559
Solyc01g089960	3	WRKY transcription factor 12	AT2G44745	0.0475206	-1.05698	1.10636	-0.132577	-0.388842	-0.10919	-0.461657	-0.599	-0.376364	-0.345914	-0.589121	-0.428426
Solyc03g093310	3	F-box protein (AHRD V3.3 *** A0A2G3CVK1_CAPCH)	AT5G07670	0.0953011	-1.13177	1.00715	-0.0947027	0.0205724	-0.320832	0.313865	-0.116094	0.315251	-0.0642331	-0.136446	0.778281
Solyc07g014730	3	Phospholipase A2-alpha (AHRD V3.3 *** A0A2G2WBQ3_CAPBA)	AT2G06925	-0.764918	0.0422971	1.38743	-0.295476	0.481632	0.500643	0.0642595	0.165642	0.529866	-0.292436	-0.0836272	0.0837747
Solyc06g073560	3	Isovaleryl-CoA dehydrogenase (AHRD V3.3 *** B4FQ64_MAIZE)	AT3G45300	-0.524067	0.0476098	1.21269	-0.457647	0.229417	0.0382084	-0.14924	-0.292634	-0.806759	0.0913798	-0.153706	-0.364149
Solyc10g008720	3	GDSL esterase/lipase (AHRD V3.3 *** A0A2G3D516_CAPCH)	AT1G28670	-0.662321	-0.366395	1.31249	-0.418217	0.0735793	0.673861	-0.570645	-0.394546	2.43939	-0.300299	-0.240221	0.633985
Solyc02g079940	3	Transmembrane protein, putative (DUF1218) (AHRD V3.3 *** A0A1P8B4W6_ARATH)	AT4G21310	-0.451463	-0.345788	1.0005	-0.293027	0.436501	0.595599	-0.330517	0.301382	0.486588	0.18115	0.0353402	0.821113
Solyc03g113910	3	Gibberellin-regulated protein 14 (AHRD V3.3 *** A0A2G3AWC5_CAPCH)		-1.34183	0.215484	1.44048	-0.0115645	0.733409	0.542014	0.169432	0.128264	0.615153	0.116652	0.462541	0.218518
Solyc08g080650	3	PATHOGENESIS RELATED PROTEIN P23	AT4G11650	-0.411137	-0.187213	1.50371	-1.18092	1.01331	0.329144	-0.271753	0.233443	-0.632266	1.10488	-0.552119	-0.494261
Solyc06g075480	3	Protein NRT1/ PTR FAMILY 2.7 (AHRD V3.3 *** A0A1U8H096_CAPAN)	AT3G45680	-0.696351	0.417456	1.39249	-0.242137	-0.0636059	1.02242	-0.045136	0.213155	-0.44554	0.414704	0.786629	0.649448
Solyc01g102340	3	R2R3MYB transcription factor 61	AT1G09540	-0.278266	0.224795	1.48459	-0.43762	0.217373	0.956591	0.0326206	-0.0937737	0.797855	-0.487764	-0.180316	0.0219575
Solyc11g005300	3	RING/U-box superfamily protein (AHRD V3.3 *** A0A2U1QK74_ARTAN)	AT1G49230	-0.38481	0.746681	1.00318	-0.599525	0.380722	0.633627	0.360035	0.631927	0.452155	0.605189	0.627584	0.864927
Solyc05g005570	3	BURP domain (AHRD V3.3 *** A0A200QH65_9MAGN)		-0.457702	0.420759	1.13938	-0.24414	-0.481938	0.361047	-0.501693	-0.41697	0.377352	0.331477	0.404575	-0.40318
Solyc02g086110	3	peptidase M50B-like protein (AHRD V3.3 *** AT1G67060.1),Pfam:PF13398		-0.426618	0.0268858	1.38605	0.452342	-0.227805	0.590755	-0.0201305	0.369683	1.26709	0.0706519	0.00559401	0.693854
Solyc12g027897	3	Unknown protein		0.304929	-0.0658671	1.42729	0.157445	0.239335	0.953149	-0.321258	0.134369	0.813294	0.116823	-0.0238654	-0.650747
Solyc01g096260	3	NAD-dependent protein deacetylase HST1-like protein (AHRD V3.3 *** AT2G46640.2)	AT2G46640	-0.175084	-0.317464	1.29241	0.110127	0.449996	1.00295	-0.00971531	1.33531	2.29688	-0.0549362	1.02498	1.051
Solyc10g055810	3	chitinase Z15140	AT3G12500	-0.0537812	-0.161574	1.09573	-0.346936	0.207567	0.527065	-0.0141367	0.714501	0.237796	-0.078627	0.0344634	-0.162862
Solyc03g005450	3	Cellulose synthase (AHRD V3.3 *** A0A200Q4F9_9MAGN)		-0.174241	-0.402709	1.12339	-0.221356	0.0551223	0.647032	-0.807858	-0.62828	0.378504	-0.276571	-0.623919	-0.168326
Solyc08g068960	3	Histidine kinase 5 (AHRD V3.3 *** A0A2G3DDW5_CAPCH)	AT5G10720	0.0513528	-0.185262	1.3175	-0.173311	0.213875	0.809531	-0.172178	0.200795	1.4524	0.0215148	0.0724112	0.332544
Solyc08g006770	3	2-oxoglutarate (2OG) and Fe(II)-dependent oxygenase superfamily protein (AHRD V3.3 *** A0A2U1MCV6_ARTAN)		-0.180831	-0.0022634	1.12837	-0.0364539	-0.0401025	0.926089	0.170301	0.123403	0.203795	0.398436	0.275775	0.718596
Solyc11g069970	3	Late embryogenesis abundant (LEA) hydroxyproline-rich glycoprotein family (AHRD V3.3 *** A0A2U1MMJ0_ARTAN)	AT5G11890	0.209481	-0.594204	1.02256	-0.210381	0.538079	0.290328	-0.32829	-0.304955	-0.796133	0.371858	-0.128003	-0.390901
Solyc02g067655	3	Unknown protein		-0.116141	-0.365927	1.29499	-0.0578631	0.598624	0.33206	-0.11782	-0.158959	0.0940184	-0.166148	-0.314875	0.207567
Solyc06g076560	3	Class I heat shock protein (AHRD V3.3 *** A0A2K3M3P7_TRIPR)		-0.112079	-0.243352	1.11448	0.157785	0.111832	0.243814	0.148272	-0.327489	-0.521186	0.163713	0.0311437	0.124349
Solyc01g106650	3	Xyloglucan endotransglucosylase/hydrolase (AHRD V3.3 *** A0A2G2V8Q2_CAPBA)	AT2G14620	-0.162113	-0.321032	1.26687	0.00971282	0.121902	0.237725	-0.269485	-0.0670394	0.373432	0.222541	-0.14944	-0.321513
Solyc09g011670	3	Adenine nucleotide alpha hydrolases-like superfamily protein (AHRD V3.3 *** A0A2U1NYH2_ARTAN)	AT3G53990	-0.223726	0.0229353	1.08231	0.0920897	0.0817643	0.324316	0.0464233	0.455368	-0.0265451	0.0517145	-0.00361525	-0.188308
Solyc04g076780	3	Oligopeptide transporter (AHRD V3.3 *** A0A200QXQ7_9MAGN)	AT5G64410	-0.296475	-0.0995948	1.01133	0.00588691	0.104568	0.253188	0.0115785	0.17945	0.486913	-0.0160767	0.13053	0.354554
Solyc06g052020	3	protein PSY2 isoform X2 (AHRD V3.3 -** XP_020413373.1)		-0.227366	-0.193819	1.10591	0.428032	0.275353	0.0580433	-0.100415	0.546809	-0.377372	0.609438	0.748043	-0.260513
Solyc08g015770	3	E3 ubiquitin-protein ligase CCNB1IP1-like protein (AHRD V3.3 *** A0A1U8ESB9_CAPAN)	AT1G53490	-0.261063	-0.141943	1.10521	-0.00536632	-0.0658199	-0.0219478	0.239074	0.16711	0.140349	-0.0709655	-0.226198	0.174355
Solyc02g077880	3	Auxin-repressed protein (AHRD V3.3 *** A9YSI8_TOBAC)	AT1G28330	-0.59779	-0.187119	1.10308	-0.0958607	-0.0458315	0.0216921	-0.410127	-0.611346	-0.644225	-0.29474	-0.654057	-2.3324
Solyc11g013300	3	Thaumatin-like protein (AHRD V3.3 *** A0A1J3EIZ2_NOCCA)	AT1G77700	-0.42884	-0.323959	1.08696	0.120473	-0.0461041	0.171405	-0.344921	0.110986	-0.250745	0.027587	-0.0476092	-0.0505467
Solyc06g075170	3	Senescence regulator S40 (AHRD V3.3 *** A0A200QID2_9MAGN)	AT3G45210	-0.556427	-0.268477	1.06213	0.0784699	0.0950024	0.307055	-0.162195	-0.301432	0.0673202	0.0450929	-0.672817	-2.2871
Solyc08g078300	4	Homeobox-leucine zipper protein HAT4 (AHRD V3.3 *** A0A2G2XL32_CAPBA)	AT4G16780	3.68002	4.07195	3.86815	3.01924	3.2029	3.25506	3.37508	3.8697	2.93232	2.99634	3.34083	2.60738
Solyc01g110630	4	Small auxin up-regulated RNA9	AT4G38840	2.14342	3.91699	2.98029	2.57054	3.07238	3.10376	4.82402	5.77895	6.06353	2.65426	4.46971	3.46926
Solyc01g110790	4	Auxin-responsive protein SAUR20 (AHRD V3.3 *** A0A2G2XY34_CAPAN)	AT4G38840	2.71989	4.5902	4.67411	3.14059	4.49529	3.45431	6.76197	7.72087	6.91754	3.23033	4.43009	3.09126
Solyc11g051123	4	Unknown protein		4.34644	6.10075	3.67932	3.09848	5.01846	3.65185	2.02444	3.41607	2.64312	2.13707	2.7881	1.34732
Solyc07g008210	4	Tetratricopeptide repeat (TPR)-like superfamily protein (AHRD V3.3 *-* F4K464_ARATH)	AT5G20190	2.76749	3.44391	1.96758	2.83049	3.7054	1.89361	-0.944248	-0.0169289	0.882166	-0.799471	1.05168	1.4446
Solyc02g083120	4	DUF241 domain-containing protein (AHRD V3.3 *** A0A1Q3CEB1_CEPFO)	AT4G35720	3.49717	3.4835	2.62582	3.25478	3.70657	2.63076	2.64805	2.87394	2.96626	1.37217	2.07409	1.26903
Solyc07g062260	4	BES1/BZR1 (AHRD V3.3 *** A0A2K3PP13_TRIPR)	AT1G78700	3.06094	3.48574	2.82712	2.15658	2.80926	1.87602	0.563295	1.13523	0.42054	0.663756	1.53808	0.744403
Solyc05g053410	4	phytochrome B2	AT2G18790	3.59376	3.90675	3.07731	2.85382	2.8662	1.68069	2.53999	2.7024	1.59686	2.06469	2.14327	0.292425
Solyc10g079320	4	Glycosyltransferase (AHRD V3.3 *** A0A0A1WDL3_NICAT)		4.50106	3.95106	3.79972	1.81585	-0.171804	1.46385	11.7506	6.48748	7.26853	4.37217	6.31448	2.94173
Solyc02g066970	4	hypothetical protein (AHRD V3.3 *-* AT3G29370.1)	AT5G39240	4.1683	4.74328	2.62583	1.78852	1.19111	0.991615	1.32546	2.52477	1.95681	0.586059	1.36226	0.839043
Solyc06g069240	4	branched1b	AT3G18550	5.12619	4.53797	4.73004	2.12442	1.86772	0.466216	5.15003	-5.12548e-15	0	0.450152	1.04011	-0.390259
Solyc06g083700	4	Flavin-containing monooxygenase (AHRD V3.3 *** D2IGV4_SOLLC)	AT5G43890	6.21155	4.56962	6.59359	5.3815	4.4053	2.91268	1.73044	-1.15631	1.34128	-0.798479	-0.0317584	1.02968
Solyc04g080820	4	cytokinin oxidase4		6.40049	4.17247	5.52545	3.37476	2.7362	2.12134	3.03526	3.26156	1.69136	4.8872	2.28499	-1.00293
Solyc06g062460	4	bHLH transcription factor136	AT3G21330	6.30956	8.9193	5.40525	4.44125	5.138	2.91025	4.80218	5.16725	2.87404	3.30221	3.63228	2.05298
Solyc06g060830	4	Homeobox-leucine zipper protein HAT2 (AHRD V3.3 *** A0A2G2WJU4_CAPBA)	AT4G16780	3.47685	3.9712	5.42605	3.37868	4.22224	4.50595	2.67933	3.52563	3.30061	2.07831	2.82453	2.16031
Solyc02g077590	4	Homeobox-leucine zipper-like protein (AHRD V3.3 *-* Q3HRT1_PICGL)		4.05879	4.25277	6.14363	3.56155	3.74205	5.33191	2.38171	2.20801	2.16489	3.05479	3.45094	2.25929
Solyc05g054750	4	Plant protein 1589 of Uncharacterized protein function (AHRD V3.3 *** A0A061FM19_THECC)	AT3G28990	3.89323	5.22667	5.92385	4.53079	4.58806	4.83961	4.29016	4.69572	3.59034	2.97432	3.90182	0.507936
Solyc01g110647	4	Auxin-responsive protein SAUR20 (AHRD V3.3 *** A0A2G2XY34_CAPAN)		4.59925	3.60219	5.1831	4.81374	4.33892	4.96349	4.01227	3.1187	5.24418	2.45535	2.87376	1.90911
Solyc05g008240	4	myb-related protein Hv1 (AHRD V3.3 --* XP_004238850.1)		4.46271	5.54119	7.99266	5.18921	5.94031	5.71557	3.89079	-5.12548e-15	1.78129	6.7772	8.5633	4.02361
Solyc04g010285	4	Plant protein 1589 of Uncharacterized protein function (AHRD V3.3 *** A0A061FM19_THECC)		7.34556	9.84552	11.8308	4.24094	3.91479	3.43669	3.41168	3.33805	3.75457	1.90066	1.62842	1.30745
Solyc01g066980	4	Flowering-promoting factor 1 (AHRD V3.3 *** A0A1U8FMN5_CAPAN)	AT5G24860	11.193	9.60801	10.8484	7.83832	6.07474	4.96737	-1.74675	-5.12548e-15	0	0	1.47004	0
Solyc06g035530	4	gibberellin 20-oxidase-2	AT4G25420	7.53098	6.84372	11.6419	6.75681	5.20973	8.8146	7.15229	7.14296	5.38894	6.66417	5.30244	1.69539
Solyc09g091510	5	chalcone synthase 1	AT5G13930	-0.971931	-3.11623	-4.7513	-0.954901	-1.81356	-2.07363	-0.492038	-2.73356	-4.25428	-0.577969	-1.71047	-2.50543
Solyc01g109690	5	Protein RADIALIS-like 6 (AHRD V3.3 *** A0A2G2XX78_CAPAN)		-1.01175	-3.15933	-3.362	-1.48842	-2.25285	-2.69937	-1.28809	-2.25111	0.713192	-1.65519	-1.90022	-0.160979
Solyc12g098580	5	Glycosyltransferase (AHRD V3.3 *** A0A2Z4BSF1_9APIA)		-1.35517	-2.88262	-4.61612	-2.07425	-1.89588	-4.0715	-0.918092	-3.49585	-4.99163	-0.699844	-2.57031	-1.90548
Solyc11g066580	5	Flavonoid 3`,5`-hydroxylase (AHRD V3.3 *** D3W9H7_SOLLC)		-1.49649	-2.70642	-3.34691	-2.42647	-3.70229	-5.01457	-0.855185	-2.49339	-4.51104	-1.1419	-3.80525	-4.87421
Solyc04g078140	5	cytochrome b5 (AHRD V3.3 *** A0A2I4FQJ5_9ROSI)		-1.31777	-2.69683	-3.70926	-1.75155	-3.42031	-3.96958	-0.45466	-2.57836	-3.14927	-1.08651	-3.09898	-4.10837
Solyc03g025190	5	anthocyanin permease	AT4G25640	-1.16204	-3.48855	-6.82612	-1.31655	-3.45806	-6.39773	-0.555817	-2.53437	-5.75913	-0.976753	-2.6132	-5.67346
Solyc02g081340	5	Glutathione S-transferase (AHRD V3.3 *** E1AWJ7_CAPAN)	AT3G03190	-1.17737	-3.44883	-6.61301	-1.74749	-4.50874	-6.82753	-0.490259	-3.65737	-5.46525	-1.24524	-3.84625	-8.71279
Solyc09g005400	5	MLP-like protein 43 (AHRD V3.3 *** A0A2U1KXS7_ARTAN)	AT1G70830	-3.2433	-1.82984	-4.11447	-1.12063	-5.04134	-0.640956	-0.64891	-2.30597	-3.30138	0.314387	0.893687	-3.58774
Solyc02g062490	5	2-oxoglutarate (2OG) and Fe(II)-dependent oxygenase superfamily protein (AHRD V3.3 *** A0A2U1LXD5_ARTAN)		-0.506293	-2.9071	-3.19578	-2.15497	-3.63486	0	-0.487477	-1.16576	-1.60046	2.87339	0	-1.25628
Solyc07g064600	5	Endoribonuclease L-PSP family protein (AHRD V3.3 *-* A0A1I9LS34_ARATH)	AT3G20390	-1.07902	-2.32203	-1.95922	-0.0535351	-4.37163	0.0442582	-1.66555	-1.6845	-4.40446	-0.948038	-2.8774	-2.86364
Solyc01g091170	5	ARGINASE 2		-0.861078	-1.79523	-1.47274	-0.0048402	-3.57971	0.149633	0.891665	-0.546807	-4.2778	0.363958	-1.14743	0.380581
Solyc09g084490	5	Proteinase inhibitor 1 PPI3B2 (AHRD V3.3 *** Q4FE26_SOLTU)	AT2G38870	-1.09177	-1.8944	-2.87945	-0.133637	-4.93552	-0.729247	-0.233109	-1.49719	-1.06767	-0.667511	-0.541393	0.0621578
Solyc12g010020	5	Leucine aminopeptidase A1	AT4G30920	-1.38854	-2.29645	-3.33891	1.16055	-5.30512	0.888007	0	-2.48217	0	-1.68643	-2.05773	2.32675
Solyc03g098795	5	Proteinase inhibitor type-2 (AHRD V3.3 *** A0A2G2XU31_CAPAN)		-1.04289	-0.523237	-2.77475	0.253097	-4.47254	-1.54828	1.37859	-3.39336	-5.6375	-1.652	-1.1172	-5.95245
Solyc03g098790	5	cathepsin D inhibitor protein		-1.2804	-0.664081	-2.97656	0.643609	-3.92084	-1.49868	2.47281	-1.64063	0	1.61571	-1.20873	2.37112
Solyc09g084480	5	Protease inhibitor I (AHRD V3.3 *** Q07459_SOLTU)	AT2G38870	-0.925994	-0.394264	-2.69691	0.452608	-3.40859	-1.56437	0.390941	-1.04287	-2.07477	-0.26897	0.0397989	-2.66067
Solyc09g084470	5	Proteinase inhibitor 1 PPI3B2 (AHRD V3.3 *** Q4FE26_SOLTU)	AT2G38870	-0.656639	-0.558144	-2.0737	0.35354	-3.33936	-1.35285	-0.263523	-1.06262	-0.618734	-0.0223902	-1.04309	-3.90877
Solyc12g096780	5	Alcohol dehydrogenase superfamily (AHRD V3.3 *** A0A200R634_9MAGN)	AT3G45770	-1.06882	-1.52476	-2.48927	-0.407585	-3.09048	-1.29953	0.017968	-0.375064	-1.24374	-0.159946	-0.0520458	-1.8599
Solyc09g083435	5	Proteinase inhibitor 1 PPI3A2 (AHRD V3.3 *** Q4FE23_SOLTU)		-1.38048	-1.88485	-3.38993	-0.188425	-3.3567	-0.978224	0.706221	-4.89161	-1.70385	-0.429028	-0.517688	-2.62669
Solyc02g085145	5	Transcription factor RADIALIS (AHRD V3.3 *** A0A1U8FSL3_CAPAN)		-1.13837	-2.93178	-1.11666	-0.696442	-1.63079	-0.414791	-1.32272	-2.2554	0.0608068	0.104415	-0.572623	0.22576
Solyc02g080120	5	Gibberellin 2-beta-dioxygenase 8 (AHRD V3.3 *** A0A1U8FMY1_CAPAN)	AT4G21200	-1.08904	-2.44492	-1.06216	-0.962345	-1.79772	-0.642497	-3.10774	-2.50166	-1.44066	-2.56495	-3.57088	-1.71255
Solyc09g075680	5	Alpha/beta-Hydrolases superfamily protein (AHRD V3.3 *** A0A2U1KK17_ARTAN)		-1.35245	-2.54546	-0.904581	-0.600013	-1.31014	-0.0829586	-1.56368	-2.11808	-1.61977	-0.961023	-1.7759	-1.23479
Solyc09g059170	5	Glycosyltransferase (AHRD V3.3 *** A4GRT2_9SOLA)		-1.30122	-2.4706	-2.02918	-1.21556	-1.50609	-0.793149	-0.700639	-2.82545	-3.41895	-0.494435	-0.964259	-1.88965
Solyc06g060570	5	dihydrofolate reductase-like (AHRD V3.3 *** A0A2I4ECQ2_9ROSI)		-1.0239	-2.41897	-1.97003	-0.944706	-1.27355	-0.47172	-1.11694	-2.72756	-1.38533	-0.808203	-1.31464	-1.26079
Solyc12g094385	5	RING/U-box superfamily protein (AHRD V3.3 *** A0A2U1PXB9_ARTAN)		-1.59386	-1.79053	-1.17675	-1.40464	-1.38688	-1.16538	-1.22328	-1.7679	-2.24736	-1.1595	-1.52346	-2.58336
Solyc03g114940	5	Cytochrome P450 (AHRD V3.3 *** A0A200PRH8_9MAGN)	AT1G74110	-1.55961	-2.07234	-1.14988	-1.10214	-1.48069	-1.36388	-0.236774	-0.267432	-0.50308	-1.2301	-0.45161	-0.62067
Solyc10g076820	5	Transcription factor DIVARICATA (AHRD V3.3 *** A0A2G3BF07_CAPCH)	AT2G38090	-1.68498	-1.91611	-0.962229	-1.04148	-1.18586	-0.902258	-2.04117	-2.48267	-2.29775	-2.48467	-3.71606	-2.7139
Solyc02g067730	5	RNA exonuclease 4-like (AHRD V3.3 *** A0A2I4FB02_9ROSI)	AT5G40310	-1.31488	-2.34246	-1.42847	-1.35602	-1.26626	-1.71207	0	-5.12548e-15	0	0	0	0
Solyc02g071700	5	GDSL esterase/lipase (AHRD V3.3 *** A0A2G3A7C5_CAPAN)	AT2G19050	-1.32026	-2.48907	-1.47376	-1.19068	-2.22515	-0.865673	-1.35749	-2.53124	-2.3357	-1.71589	-2.07192	-1.20015
Solyc02g065060	5	Short-chain dehydrogenase/reductase SDR (AHRD V3.3 *** A0A200PU74_9MAGN)	AT3G50560	-1.42546	-2.26733	-1.06305	-1.45301	-2.00854	-0.897471	-2.07636	-3.32251	-1.03101	-2.17331	-3.01749	-1.44009
Solyc01g066260	5	Unknown protein		-1.68911	-2.50153	-1.32812	-1.15198	-1.67122	-1.04211	-0.512299	-1.22542	-1.2385	0.250205	-1.0533	-0.768239
Solyc12g088300	5	hypothetical protein (AHRD V3.3 -** AT4G33800.2)		-1.06854	-2.25255	-1.49651	-0.435317	-1.243	-1.28508	-1.32636	-2.72711	-2.00171	-1.63579	-2.28156	-1.98925
Solyc12g009930	5	Glycosyltransferase (AHRD V3.3 *** A0A288W8G2_GARJA)		-0.713949	-2.30334	-1.7005	-0.543283	-1.25153	-1.04971	-0.596062	-1.67936	-1.22649	-0.213537	-0.832457	-1.25167
Solyc12g056600	5	NAD(P)-binding Rossmann-fold superfamily protein (AHRD V3.3 *** A0A2U1PL19_ARTAN),Pfam:PF13561		-0.787851	-1.94629	-1.29821	-0.669743	-1.32055	-1.29449	-0.639856	-0.934975	-0.659722	-0.611975	-1.06837	-0.386505
Solyc07g043500	5	Glycosyltransferase (AHRD V3.3 *** C5NN15_CATRO)		-0.831336	-1.99851	-1.62212	-0.854082	-1.34538	-1.20395	-1.2003	-2.28438	-2.08765	-0.148427	-0.853218	-1.99915
Solyc07g043490	5	Glycosyltransferase (AHRD V3.3 *** P93789_SOLTU)		-0.486394	-1.8486	-1.81101	-0.41964	-1.23015	-1.20824	-0.937694	-1.42522	-1.7599	-0.233468	-0.662746	-0.923276
Solyc05g010320	5	Chalcone-flavonone isomerase family protein (AHRD V3.3 *** A0A193AUW5_SOLME)	AT3G55120	-0.673283	-1.73944	-1.64946	-0.746644	-1.06419	-0.911574	-0.434079	-1.80447	-2.11207	-0.732035	-1.59255	-1.87948
Solyc11g066670	5	Glycosyltransferase (AHRD V3.3 *** A0A288W8G2_GARJA)		-0.774439	-1.95774	-1.45579	-0.72204	-1.63959	-1.37061	-0.836507	-1.73812	-1.57181	-0.360741	-0.95224	-1.22899
Solyc10g086500	5	steroid 5 alpha reductase DET2	AT2G38050	-0.850558	-1.90119	-1.3656	-0.86456	-1.89942	-1.40166	-1.24332	-1.31179	-1.29986	-0.255547	-0.43252	-0.239748
Solyc12g008800	5	Transcription factor DIVARICATA (AHRD V3.3 *** A0A2G3BNV9_CAPCH)	AT5G56840	-2.22232	-3.12438	-1.69982	-1.41191	-2.06976	-0.896564	-1.4532	-2.14886	-1.2929	-1.17709	-2.24449	-3.07451
Solyc10g083440	5	Glycosyltransferase (AHRD V3.3 *** A0A2G3BGM7_CAPCH)	AT5G17030	-1.38205	-3.40031	-2.18811	-1.53029	-2.6243	-1.2345	-1.27791	-4.37114	-2.08895	-1.18972	-2.69093	-1.8542
Solyc03g044600	5	Unknown protein		-2.29513	-2.50466	-2.60364	-0.699714	-2.12054	-1.50742	-0.672196	-2.50737	-1.93353	0.0941666	-2.72544	-2.15292
Solyc08g014000	5	lipoxygenase A	AT1G55020	-1.77431	-5.03031	-1.9157	-0.403158	-2.22633	-1.74008	-1.61845	-3.02114	-2.95267	-0.841192	-0.718886	-3.1624
Solyc12g006770	5	Unknown protein		-2.31129	-3.406	-1.53499	-0.890161	0.426599	-0.847989	-1.47316	-2.18029	-0.134917	-0.399989	-0.877725	-0.91131
Solyc04g050625	5	Cytochrome (AHRD V3.3 *** A0A1U8F588_CAPAN)		-2.57908	-3.46733	-0.866792	-1.13557	-1.88152	0.458476	-3.38347	-3.93509	0.50467	-2.01052	-3.01259	-1.44142
Solyc08g066890	5	bark storage protein A-like (AHRD V3.3 *** A0A2I4E5T4_9ROSI)	AT4G28940	0.00273107	-4.56401	1.44002	-4.43659	-0.350239	-2.05713	0.135725	-0.981804	-4.20557	-0.464844	-0.43475	-4.67287
Solyc03g120250	5	Sulfate transporter (AHRD V3.3 *** A1YKF8_BRASY)	AT3G15990	-0.447119	-4.77365	-5.24963	-3.88387	-0.15279	-0.0212618	-0.333892	-0.0668143	-1.33559	0.53447	0.953388	-1.35658
Solyc06g075510	5	APETALA2e	AT2G28550	-0.981711	-2.03089	-1.68142	-1.13035	-2.34035	-1.50976	-0.789434	-1.26622	-0.695554	-0.928054	-1.63571	-1.05609
Solyc02g083860	5	2-oxoglutarate (2OG) and Fe(II)-dependent oxygenase superfamily protein (AHRD V3.3 *** A0A2U1QGX7_ARTAN)	AT3G51240	-0.945618	-2.29519	-2.08537	-1.28642	-2.14294	-1.23636	-0.879494	-2.05349	-1.6954	-1.0498	-2.3081	-1.83087
Solyc03g123390	5	Alpha/beta-Hydrolases superfamily protein (AHRD V3.3 *** Q9LNR2_ARATH)	AT1G17430	-0.550338	-2.43762	-1.9154	-0.639559	-2.31353	-1.45208	-1.78098	-2.60199	-2.96645	-0.365581	-1.89005	-0.968131
Solyc06g069600	5	PIF7b bHLH transcription factor 047	AT5G61270	-0.372206	-1.31523	-1.99884	-0.951453	-2.67459	-1.47219	2.49742	0.739552	-2.47788	0	0	0
Solyc10g086250	5	R2R3MYB transcription factor 75	AT1G66370	-1.20022	-1.77936	-2.30315	-1.08873	-1.70615	-1.60347	-1.19164	-4.00932	-1.66087	-1.37293	-3.01401	-2.18438
Solyc02g090540	5	Glucose/ribitol dehydrogenase (AHRD V3.3 *** A0A2U1NV71_ARTAN)	AT3G50560	-0.910423	-1.86578	-2.22311	-0.955001	-1.94711	-1.4576	-1.07768	-0.815698	1.65206	-1.39747	-0.982012	-0.00966973
Solyc03g120620	5	Homeobox-leucine zipper protein GLABRA 2 (AHRD V3.3 *** A0A2G3A3K0_CAPAN)	AT1G79840	-1.22465	-1.78136	-2.30687	-1.3906	-2.03355	-2.16905	-0.24601	-1.10955	-1.86785	-0.658305	-1.04848	-2.34844
Solyc10g008410	5	E3 ubiquitin-protein ligase RMA1H1 (AHRD V3.3 *** A0A2G3BCW2_CAPCH)		-0.597689	-2.31668	-2.60142	-0.709585	-2.11998	-2.36521	-0.926833	-1.74517	-2.932	0.0829825	-1.49542	-1.7388
Solyc05g053550	5	chalcone synthase 2	AT5G13930	-0.660831	-2.37388	-3.37846	-0.792484	-1.73684	-1.83885	-0.287081	-3.47269	-4.29332	-0.576691	-2.26031	-2.55911
Solyc10g052470	5	Protein RADIALIS-like 6 (AHRD V3.3 *** A0A1U8FNU6_CAPAN)	AT2G21650	-1.35217	-2.71894	-2.4908	-0.868062	-1.76255	-1.65303	-1.57051	-1.51189	1.46575	-0.968484	-0.702338	0.607399
Solyc05g005980	5	protein NRT1/ PTR FAMILY 1.2-like (AHRD V3.3 *** A0A2I4HMB7_9ROSI)		-1.0897	-2.27904	-2.72099	-0.769274	-1.73139	-1.77186	-1.18275	-1.98734	-1.80556	-0.314127	-0.584515	-1.383
Solyc02g069490	5	Delta(24)-sterol reductase (AHRD V3.3 *** A0A2G2XDD5_CAPBA)	AT3G19820	-0.67799	-2.21349	-2.15386	-0.498188	-1.64848	-1.38476	-1.2649	-2.15665	-1.99093	-0.121968	-0.700768	-1.2474
Solyc01g091320	5	Methylsterol monooxygenase 1-2 (AHRD V3.3 *** A0A1U8H2N7_CAPAN)		-0.392411	-1.95775	-2.05586	-0.434913	-1.737	-1.15948	-0.803296	-1.83708	-1.89927	-0.496079	-1.03204	-1.9148
Solyc06g074090	5	7-dehydrocholesterol reductase (AHRD V3.3 *** A0A2G2WMN4_CAPBA)	AT1G50430	-0.292169	-1.96931	-2.00973	-0.504501	-1.73841	-1.63722	-0.639899	-1.44565	-1.35583	-0.442269	-0.743757	-1.26104
Solyc04g005070	5	Major facilitator superfamily protein (AHRD V3.3 *** A0A2U1N7S7_ARTAN)		-0.529402	-1.62812	-2.14708	-0.4372	-1.21972	-1.39844	-1.0514	-1.52359	-1.88635	-0.398284	-0.303981	-1.16337
Solyc02g086180	5	Delta(7)-sterol-C5(6)-desaturase (AHRD V3.3 *-* A0A1U8FPX0_CAPAN)	AT3G02580	-0.527888	-1.67951	-2.19936	-0.537896	-1.38087	-1.65351	-0.973366	-1.8181	-2.01791	-0.325192	-0.948654	-1.83244
Solyc07g043460	5	Cytochrome P450 (AHRD V3.3 *** A0A200PQ40_9MAGN)		-0.680459	-1.85212	-2.38901	-0.613768	-1.62469	-1.85959	-0.939817	-1.91497	-2.49967	-0.148978	-0.660397	-1.32153
Solyc07g043420	5	2-oxoglutarate-dependent dioxygenase 2		-0.52328	-1.8263	-2.38594	-0.363916	-1.60916	-1.86461	-0.585993	-1.57131	-1.40093	-0.295179	-0.614522	-1.68314
Solyc07g043390	5	Cellulose synthase (AHRD V3.3 *** A0A200Q4F9_9MAGN)		-0.524876	-1.96864	-2.69728	-0.514309	-1.54221	-1.70576	-0.574241	-1.52882	-2.55817	-0.273281	-0.726975	-2.18348
Solyc06g061027	5	Cytochrome P450 (AHRD V3.3 *** A0A200PQ40_9MAGN)		-0.521583	-2.34581	-2.59479	-0.584307	-1.76479	-1.72369	-0.827626	-1.90072	-2.54479	-0.410586	-0.727766	-1.58935
Solyc07g006570	5	S-like ribonuclease (AHRD V3.3 *** Q9FQL6_PRUDU)		-1.40548	-1.9473	-1.25304	-0.856041	-3.76896	-1.23964	-1.11056	-1.2815	-2.71435	-1.0303	-2.277	-3.14947
Solyc05g015800	5	Alcohol acyl transferase (AHRD V3.3 *** Q6QLX4_SOLLC)	AT3G03480	-0.473918	-2.71664	-1.73129	-0.937421	-3.43932	-1.54963	-0.827778	-2.53599	-0.914578	-0.441837	-1.77853	-1.17598
Solyc07g007750	5	Defensin protein (AHRD V3.3 *** B1N678_SOLLC),Pfam:PF00304	AT2G02100	-0.511891	-2.32284	-0.137827	-1.75908	-2.84106	-1.66936	-0.0449116	-0.847222	-0.198119	-1.23098	-1.8791	-1.75924
Solyc03g006910	5	bHLH transcription factor 019	AT4G25410	-1.74145	-2.75171	-0.551061	-1.17633	-5.26926	-1.05543	-2.73414	-4.74743	-0.73974	-2.18726	-3.97792	-1.10337
Solyc09g083360	5	Transcription factor bHLH92 (AHRD V3.3 *** A0A2G2ZV24_CAPAN)	AT5G43650	-1.1649	-3.42654	0.304384	-0.372762	-3.47034	-0.131417	-0.549219	-1.14822	-1.03115	-1.06828	-2.37096	-0.493318
Solyc04g079730	5	allene oxide synthase	AT5G42650	-0.782524	-3.04362	0.0353478	0.14756	-3.33845	0.111977	-1.34656	-1.74099	0.840339	-0.479401	-2.40214	0.911147
Solyc06g062370	5	acid phosphatase 1-like (AHRD V3.3 *** A0A1U7W9D3_NICSY)	AT5G24770	-0.826322	-1.58252	-0.832448	-0.429073	-2.58249	-1.67945	-0.73859	-2.34039	-4.08618	-0.514355	-0.476183	-2.98519
Solyc03g117860	5	RBR-type E3 ubiquitin transferase (AHRD V3.3 *** A0A2G3A2R7_CAPAN)		0.213341	-1.64154	-0.892301	0.027126	-2.23479	-1.32359	0.227535	-0.125268	1.21523	-0.635476	-1.32903	1.08023
Solyc12g009220	5	jasmonate ZIM-domain protein 1	AT1G19180	-0.36114	-2.41016	0.138062	-0.173151	-2.30371	-0.285081	-1.89605	-1.9677	0.260406	-0.373462	-1.41157	-0.391994
Solyc02g083850	5	Calcium-dependent kinase (AHRD V3.3 *** Q5D875_MEDTR)	AT2G17890	0.207818	-2.20797	-0.466443	-0.212492	-2.8008	-0.294605	-0.821251	-0.781612	-0.457027	-0.0367089	-1.00935	-0.225396
Solyc02g093180	5	HXXXD-type acyl-transferase family protein (AHRD V3.3 *** A0A2K3L8P7_TRIPR)	AT5G67150	-0.683627	-1.71578	-0.0405918	-0.62941	-2.64963	-0.548705	-0.658638	-1.48458	-3.00306	-0.846005	-1.15411	-2.0921
Solyc02g078130	5	bHLH transcription factor 079	AT4G20970	-0.850643	-2.27302	-0.91168	-1.04716	-1.47399	-1.33931	-0.955679	-1.5629	-1.07987	-1.2351	-1.67056	-2.5799
Solyc02g072220	5	DUF1685 family protein (AHRD V3.3 *-* AT2G42760.1)	AT2G42760	-0.823123	-2.11672	-0.563855	-0.95499	-1.6632	-0.877939	-0.881171	-0.919084	0.457248	-0.676597	-0.415914	-0.54864
Solyc11g012130	5	Early nodulin-like protein 2-like (AHRD V3.3 *** A0A2K3MQQ9_TRIPR)		-0.291283	-2.42649	-0.998661	-0.73505	-1.86534	-1.4244	-0.115127	-0.696295	-0.794651	-0.300514	-0.421806	-0.512364
Solyc11g012240	5	MBOAT (Membrane bound O-acyl transferase) family protein (AHRD V3.3 *** A0A2U1LYZ9_ARTAN)		-0.627222	-1.93523	-0.631856	-0.469537	-1.73229	-0.549461	-0.464901	-1.08401	-0.422476	-0.154689	-0.347004	-0.711293
Solyc08g080570	5	UDP-glucose 4-epimerase-like protein (AHRD V3.3 *** A0A2K3NI12_TRIPR)	AT1G12780	-0.704707	-1.85319	-0.377758	-0.493554	-1.86618	-0.706766	-1.69593	-2.25414	-0.862601	-0.892604	-0.867897	-0.938223
Solyc01g090560	5	Ethylene-responsive transcription factor (AHRD V3.3 *** A0A2G3DJ78_CAPCH)	AT2G44940	-0.751632	-1.6301	-0.683496	-0.570744	-1.72458	-0.798872	-0.482406	-1.55172	-0.55207	-0.390519	-1.66883	-0.681528
Solyc03g080190	5	2-oxoglutarate (2OG) and Fe(II)-dependent oxygenase superfamily protein (AHRD V3.3 *** A0A2U1QGX7_ARTAN)	AT5G24530	-0.936341	-1.78993	-0.626966	-0.210746	-1.47371	-0.862514	-0.557033	-0.400735	-0.526041	0.129531	-0.579847	-0.0391163
Solyc05g053010	5	Lectin receptor kinase (AHRD V3.3 *** B8XSM9_WHEAT)	AT3G55550	-0.530921	-2.38515	-0.725319	-0.40178	-1.81699	-0.480365	-0.675735	-0.520412	0.00801753	-0.120822	-0.358354	-0.0772908
Solyc12g088170	6	HXXXD-type acyl-transferase family protein (AHRD V3.3 *** F4JBC7_ARATH)		-1.43756	-4.44814	-9.49324	-1.93118	-5.87494	-9.54668	-0.45003	-4.27665	-8.66949	-1.05705	-4.11938	-9.53361
Solyc08g080040	6	2-oxoglutarate (2OG) and Fe(II)-dependent oxygenase superfamily protein (AHRD V3.3 *** F4J670_ARATH)	AT4G22880	-1.07873	-4.05675	-8.5359	-1.70104	-4.97551	-9.28239	-0.460086	-4.87275	-9.02493	-1.2044	-4.74294	-9.44542
Solyc12g098590	6	Glycosyltransferase (AHRD V3.3 *** A0A2I4GJH4_9ROSI)	AT4G15550	-0.989859	-3.50222	-9.50799	-1.36909	-4.3089	-9.79347	-0.292963	-3.0457	-6.23049	-0.99651	-3.56965	-10.8336
Solyc02g085020	6	dihydroflavonol 4-reductase	AT5G42800	-1.30041	-3.39394	-9.56237	-1.57527	-3.9549	-9.207	-0.194281	-2.60745	-6.15701	-0.98562	-3.08225	-10.5549
Solyc09g082660	6	Caffeoyl-CoA O-methyltransferase (AHRD V3.3 *** Q2YHM9_PLAMJ)	AT1G67980	-0.978766	-3.7215	-10.5677	-1.56038	-4.64545	-9.41295	-0.0774279	-2.55424	-5.97997	-0.556382	-2.61204	-10.8697
Solyc09g065100	6	bHLH transcription factor 150	AT4G09820	-1.93376	-4.48865	-12.3477	-2.45766	-4.78963	-8.07489	-1.00321	-3.16658	-6.16075	-1.45496	-3.36947	-7.04534
Solyc05g008840	7	RING/U-box superfamily protein (AHRD V3.3 *-* A0A2U1NS63_ARTAN)		0.0154679	1.42077	0.590736	0.463127	0.786719	-2.27019	0.242394	0.402709	-0.294213	0.158456	0.0828982	-0.264442
Solyc02g071820	7	LRR_1 domain-containing protein/Pkinase_Tyr domain-containing protein/Malectin domain-containing protein (AHRD V3.3 *** A0A1Q3CJY9_CEPFO)		-0.0995983	0.275708	1.34902	0.401021	-0.00603054	-2.06293	0.266646	0.0388109	-0.206563	-0.0958012	0.520623	2.03311
Solyc10g080670	7	Transmembrane protein, putative (AHRD V3.3 *** A2Q5V9_MEDTR)	AT5G18130	0.130787	0.00149002	-0.0571537	0.58504	0.0691362	-1.06907	-0.109631	-0.397006	-0.369534	-0.192958	-0.291246	-1.43039
Solyc07g009410	7	F-box/kelch-repeat protein (AHRD V3.3 *** A0A1J3E525_NOCCA)	AT3G27150	0.296815	0.0989376	-0.410073	0.611497	0.0864046	-1.59524	-0.0782729	-0.0526783	-0.678404	0.504779	-0.325818	0.953962
Solyc07g026930	7	Unknown protein	AT2G16990	-0.339204	-0.106614	-0.101223	1.18333	0.0930656	-1.94516	0.591466	-0.400544	-1.16785	0.375306	-0.306883	-1.7947
Solyc09g064940	7	Phenazine biosynthesis PhzF protein (AHRD V3.3 *** A0A200Q4V2_9MAGN)	AT1G03250	-0.359496	-0.214594	-0.966395	-0.217393	-0.0598333	-1.57293	-0.0181848	-0.0552406	-0.357619	-0.119517	-0.1542	-0.172164
Solyc05g005940	7	Protein NRT1/ PTR FAMILY 1.2 (AHRD V3.3 *** A0A1J3DU78_NOCCA)		-0.0461117	-0.369866	-0.930379	0.0328694	-0.095728	-1.45282	-0.460649	-0.857097	-0.487718	-0.163514	-0.559676	-1.03697
Solyc11g066800	7	GABA transporter 1 (AHRD V3.3 *** A0A2G3BB89_CAPCH)	AT1G08230	-0.366336	-0.0216696	-0.664768	-0.195886	-0.344665	-1.65451	0.132192	-1.55527	-2.71318	-0.683675	-1.07237	-2.19066
Solyc08g075570	7	Urea-proton symporter DUR3 (AHRD V3.3 *** A0A2G3AG00_CAPAN)	AT5G45380	-0.252882	-0.300205	-1.35983	0.360291	-0.231931	-1.34979	-0.10366	-1.60233	-1.48915	0.36669	-1.50643	-5.94499
Solyc06g072330	7	Mitochondrial import inner membrane translocase subunit TIM14 (AHRD V3.3 *** B6T323_MAIZE)		0.0271735	-0.377207	-1.29081	-0.323831	0.01804	-1.97563	0.0584317	0.590439	-0.0134524	0.244223	-0.206014	0.905332
Solyc12g006380	7	2-oxoglutarate-dependent dioxygenase		-0.0890167	-0.486308	-1.10166	0.240112	-0.688587	-2.21656	0.332564	0.728249	-0.167186	-0.482237	-0.0604669	-0.0684275
Solyc11g008530	7	Dicer-like 2d	AT3G03300	-0.136834	-0.211036	-1.02029	-0.0504167	-0.703189	-2.26446	0.0364945	0.304948	-0.467656	0.168381	-0.15962	-0.254334
Solyc11g022590	7	trypsin inhibitor-like protein precursor		-0.385678	-0.765365	-2.8351	0.0736648	-2.08085	-3.48655	0.0582242	-1.12123	-1.83505	-0.35455	-0.379048	-2.02223
Solyc01g109670	7	Transcription factor RADIALIS (AHRD V3.3 *-* A0A2I0VXE6_9ASPA)		-0.0553162	-0.818448	-2.07385	-0.328878	-1.25718	-3.05188	1.72895	-5.12548e-15	-1.71971	-0.91025	-1.93958	-3.30822
Solyc03g082430	7	Growth-regulating factor 5 (AHRD V3.3 *** A0A2G3A035_CAPAN)	AT5G53660	-0.761884	-0.996126	-2.98047	-1.81978	-1.30584	-2.55086	0.926273	-1.04726	-0.249166	-1.15542	-1.04069	-1.71398
Solyc11g069700	7	Elongation factor 1-alpha (AHRD V3.3 *** A0A1U8EL12_CAPAN)	AT1G07920	-0.41049	-0.316616	-1.65223	-0.610865	0.0128312	-4.0255	0.162253	0.0245574	-0.500036	-0.0266781	0.0730071	-0.340471
Solyc03g093410	7	Sugar transporter protein 16	AT5G61520	-1.30084	0.216023	-2.06618	0.269173	-0.141615	-3.89067	-0.638423	-0.232584	0.693762	-0.986235	0.265062	1.71042
Solyc12g036470	7	bHLH transcription factor 071	AT1G18400	-1.08472	-1.2044	-2.58209	0.221205	0.606509	0.396819	-0.0220677	0.687353	-1.21113	1.41508	1.92112	0.792981
Solyc12g006760	7	Unknown protein		-1.24906	-2.07465	-2.49475	-1.21606	-0.0492067	0.0958523	-1.08953	-1.33498	-0.740893	-1.02327	-0.961641	-0.975745
Solyc03g115540	7	PIF7a bHLH transcription factor 024	AT5G61270	-0.901071	-0.93332	-1.96758	-0.403457	-0.521817	-0.72232	-1.08486	-0.78791	-0.132002	-0.55291	0.202726	-0.0820923
Solyc03g112460	7	Tryptophan aminotransferase-related protein 2 (AHRD V3.3 *** A0A2G2X8Z7_CAPBA)	AT4G24670	-1.17118	-1.43438	-2.03741	-0.833768	-0.480015	-0.991346	0.398267	0.744786	-0.242245	0.221453	0.603466	0.319932
Solyc11g007250	7	Protein kinase G11A (AHRD V3.3 *** A0A1U8F0W3_CAPAN)	AT3G44610	-0.499158	-0.525378	-2.03749	-0.728004	-0.312133	-1.12092	-0.200647	-0.701863	1.68361	-2.13513	-1.42164	-1.00067
Solyc02g071710	7	GDSL esterase/lipase At1g29670-like (AHRD V3.3 *** A0A1U8FLP2_CAPAN)		-0.454693	-0.609561	-1.66024	-0.330393	-0.33386	-0.851834	-0.0423054	-1.42974	-1.11226	-0.188418	-0.634614	-1.14125
Solyc07g007250	7	Metallocarboxypeptidase inhibitor (AHRD V3.3 *** A0A2G3BXM1_CAPCH)		-0.730663	-0.469169	-2.53295	0.184945	-1.76044	-0.69655	0.948276	0.156102	-0.555679	1.80341	0.0435118	1.22232
Solyc03g098780	7	Aspartic protease inhibitor 1 (AHRD V3.3 *** API1_SOLTU)		-0.777976	-1.03857	-1.97912	-0.183313	-1.26851	-0.406363	0.812688	0.612798	-0.96894	0.26224	-0.0937333	-0.414456
Solyc09g084450	7	Protease inhibitor I (AHRD V3.3 *** Q07459_SOLTU)	AT2G38870	-0.809068	-1.50544	-2.4522	-0.493781	-1.78513	-0.589664	-0.560985	-1.88619	-1.49065	0.313562	-0.332285	-0.983873
Solyc08g076970	7	Acetylornithine deacetylase (AHRD V3.3 *** A0A2G2XLB1_CAPBA)	AT4G17830	-0.663884	-1.4673	-2.11574	0.0404637	-2.092	-1.03083	0.744639	-0.423822	-2.33739	0.085101	-0.375418	-1.31768
Solyc08g074630	7	Polyphenol oxidase (AHRD V3.3 *** O49912_TOBAC)		0.088494	-0.618788	-2.63444	-0.537044	-1.13453	-1.31165	0.275574	-0.198159	0.0776591	-0.356669	0.225144	0.26569
Solyc07g041920	7	Cysteine protease (AHRD V3.3 *** Q9LRI2_TOBAC)	AT3G45310	-0.16571	-0.859817	-3.19551	-0.149334	-0.889133	-1.12527	0	-5.12548e-15	-1.71871	0	0	0
Solyc09g061860	7	Sterol 3-beta-glucosyltransferase (AHRD V3.3 *** B6U4Q7_MAIZE)	AT3G07020	-0.442711	-1.46095	-1.68246	-0.273428	-1.18189	-1.52336	-0.575668	-1.2023	-1.22442	-0.179606	-0.558667	-0.750171
Solyc03g025390	7	Short-chain dehydrogenase TIC 32, chloroplastic (AHRD V3.3 *** A0A2G2X6Q5_CAPBA)	AT4G23430	-0.490161	-1.5386	-1.45949	-0.285864	-1.38628	-1.52908	-0.451144	-1.25799	-0.879468	-0.413996	-0.792159	-0.530902
Solyc09g007150	7	Glutathione S-transferase (AHRD V3.3 *** A0A200QHH9_9MAGN)	AT5G02790	-0.156107	-1.51585	-1.4355	-0.111477	-1.53138	-1.41176	-0.566888	-1.2898	-2.35983	-0.117995	-0.746596	-1.08927
Solyc11g010410	7	2-oxoglutarate (2OG) and Fe(II)-dependent oxygenase superfamily protein (AHRD V3.3 *** A0A2U1NR61_ARTAN)		-0.00987728	-1.02518	-2.03567	0.604137	-1.05652	-1.76807	0	-5.12548e-15	0	0	0	0
Solyc09g009040	7	Delta(14)-sterol reductase (AHRD V3.3 *** A0A2G2VX21_CAPBA)	AT3G52940	-0.465516	-1.51352	-1.21476	-0.327752	-1.23068	-1.25943	-0.501894	-0.698104	-0.697769	-0.186318	-0.167706	0.230833
Solyc06g082980	7	Emopamil-binding (AHRD V3.3 *** A0A2U1L1I9_ARTAN)	AT1G20050	-0.397167	-1.58988	-1.29959	-0.231559	-1.01199	-1.15548	-0.349363	-0.761159	-0.973961	-0.0158156	-0.0787641	-0.419945
Solyc06g008870	7	Gibberellin receptor (AHRD V3.3 *** E3VJP7_9FABA)		-0.794922	-1.31913	-1.14183	-0.502786	-1.43066	-1.22152	-0.622593	-1.2886	-2.08966	-0.151091	-1.70059	-2.63107
Solyc06g005750	7	Methylsterol monooxygenase 2-1 (AHRD V3.3 *** A0A1U8H5Y5_CAPAN)	AT2G29390	-0.301226	-1.32474	-1.23728	-0.450006	-1.27591	-0.896406	-0.525143	-1.44281	-1.34355	-0.187621	-0.867854	-1.29941
Solyc02g082260	7	3-hydroxy-3-methylglutaryl CoA reductase	AT1G76490	-0.176209	-1.34973	-1.31065	-0.450944	-1.17939	-0.987734	-0.722979	-0.885735	-0.497922	-0.524692	-0.67598	-0.619496
Solyc08g075210	7	HXXXD-type acyl-transferase family protein (AHRD V3.3 *** F4JBC7_ARATH)		-0.0658991	-1.5134	-0.834599	-0.394282	-1.22015	-1.05558	0.576485	-0.418233	0.949406	0.472034	-0.119045	-0.00976567
Solyc10g080150	7	Methyltransferase (AHRD V3.3 *** A0A1U8ENF4_CAPAN)	AT5G13710	-0.280152	-1.58352	-1.08862	-0.0588347	-0.812807	-0.809165	-0.133202	-0.445024	-0.246564	-0.0164647	-0.0736674	0.225403
Solyc07g054580	7	Auxin-responsive GH3 family protein (AHRD V3.3 *** A0A2U1MRW5_ARTAN)	AT4G03400	-0.673187	-1.68552	-1.34359	-0.39517	-0.914763	-0.505804	0.00330563	0.449027	-1.86164	0.219811	-0.256048	-0.458454
Solyc09g009220	7	histone-lysine N-methyltransferase SETD1B-like protein (AHRD V3.3 *** AT5G03670.1)	AT5G03670	-0.343399	-0.945226	-1.33236	-0.615739	-1.13881	-1.35614	0.063536	-0.933018	-0.554641	-0.0976642	-0.676558	-0.85925
Solyc05g009500	7	Protein NRT1/ PTR FAMILY 3.1 (AHRD V3.3 *** A0A1U8GM13_CAPAN)	AT1G68570	-0.538831	-0.822468	-1.18685	-0.733175	-0.971264	-1.53939	0.658871	0.222521	-0.0839632	0.264793	0.504983	-1.34305
Solyc10g086270	7	R2R3MYB transcription factor 28	AT1G66370	-0.400758	-0.632115	-1.1186	-0.762209	-1.02042	-1.12386	-0.431982	-1.28049	-0.678834	-0.555658	-1.23994	-1.02034
Solyc07g043480	7	Glycosyltransferase (AHRD V3.3 *** A0A2G3BZR4_CAPCH)		-0.605983	-0.996105	-1.86244	-0.503284	-0.848224	-1.53547	-0.492428	-1.01394	-1.45091	-0.0594096	-0.156949	-0.969005
Solyc08g076050	7	Receptor-like kinase (AHRD V3.3 *** P93068_BRAOL)		-0.336448	-0.776828	-1.2854	-0.891982	-1.77827	-1.33419	-1.27653	-0.01314	-1.52969	1.54557	0.254878	0.314605
Solyc04g055253	7	S-adenosyl-L-methionine-dependent methyltransferases superfamily protein (AHRD V3.3 *** A0A2U1PMX3_ARTAN)		-0.25405	-0.814386	-1.17135	-0.77113	-1.75821	-0.80357	-0.781998	-1.49099	-1.90226	-0.588966	-0.502585	-2.13885
Solyc04g082940	7	Cysteine/Histidine-rich C1 domain family protein (AHRD V3.3 *** F4HWC5_ARATH)	AT1G20990	-0.662208	-0.948781	-0.705634	-0.522724	-0.267997	-1.21718	-0.203508	0.173035	0.126647	0.16767	0.417996	0.237116
Solyc04g081020	7	B-box zinc finger protein 24 (AHRD V3.3 *** A0A2G3CQV9_CAPCH)	AT1G75540	-0.741627	-0.985008	-1.00613	-0.313613	-0.636867	-0.705088	0.157417	1.22289	0.599186	-0.158361	-0.136392	-0.0980297
Solyc04g050620	7	Cytochrome (AHRD V3.3 *** A0A2G2Y725_CAPAN)		-0.673844	-0.406387	-1.0955	-0.653317	-0.702023	-0.870658	-1.2896	-1.08384	-0.119034	-1.19911	-1.84032	-0.484411
Solyc03g113460	7	Short-chain dehydrogenase reductase 4 (AHRD V3.3 *** A0A2G2WRF5_CAPBA),Pfam:PF13561		-0.645763	-0.471383	-1.04551	-0.570844	-0.607945	-0.49	-0.621101	-0.718948	-0.732238	-0.534389	-0.671576	-0.3586
Solyc09g011080	7	Ribulose bisphosphate carboxylase/oxygenase activase, chloroplastic (AHRD V3.3 *** A0A2G2VP29_CAPBA)	AT2G39730	-0.249667	-0.759269	-1.43771	-0.225189	-0.834491	-0.993354	-0.021216	-1.02206	-1.14916	0.311563	-0.765697	-2.03341
Solyc05g005950	7	Protein NRT1/ PTR FAMILY 1.2 (AHRD V3.3 *** A0A1J3DU78_NOCCA)		-0.306265	-0.74593	-1.24864	-0.283629	-0.668631	-0.934496	-0.578458	-1.16497	-0.936561	-0.232546	-0.488136	-1.05336
Solyc03g097340	7	WD40 repeat protein (AHRD V3.3 *** Q1JUZ7_IPONI)	AT5G24520	-0.437286	-0.731969	-1.10345	-0.465459	-0.582021	-0.931134	-0.31423	-0.495417	-0.50064	-0.48116	-0.567727	-0.821546
Solyc08g067510	7	Non-specific lipid-transfer protein (AHRD V3.3 *** A0A1U8HFE5_CAPAN)		-0.0552179	-1.04936	-1.16725	-0.0360088	-0.163881	-0.9029	-0.383938	-0.0224479	0.335552	0.426436	-0.00291878	-1.0395
Solyc08g080170	7	3-hydroxy-3-methylglutaryl coenzyme A synthase (AHRD V3.3 *** A0A2G3DBH4_CAPCH)	AT4G11820	0.0806493	-0.499804	-1.01302	-0.000616258	-0.797234	-1.28561	-0.247824	-0.40739	-0.548545	-0.174142	-0.0681701	0.00731763
Solyc08g006470	7	Zinc finger protein (AHRD V3.3 *** A0A2U1NTB4_ARTAN)	AT2G24500	-0.167109	-0.594474	-1.03917	-0.14861	-0.793122	-1.20561	0.0506503	0.266533	0.18032	0.465793	-0.516999	-0.511291
Solyc11g010850	7	1-deoxy-d-xylulose-5-phosphate synthase 1 (AHRD V3.3 *** A0A2U1PQH9_ARTAN)		0.521911	-0.535673	-0.963935	0.000734093	-0.818861	-1.27258	0.144346	-0.669214	-1.37044	0.460089	-0.00367875	-0.91878
Solyc05g053400	7	Glycosyltransferase (AHRD V3.3 *** A0A0A1WC49_NICAT)		-0.187618	-0.286362	-0.658444	-0.393991	-0.972177	-1.2866	-0.390598	-1.06141	-0.925962	0.429635	0.139321	-0.893327
Solyc02g067840	7	altered inheritance of mitochondria protein 32-like (AHRD V3.3 *** A0A2I4HUQ2_9ROSI)	AT5G40510	-0.275018	-0.642175	-0.626794	-0.527771	-0.754826	-1.09571	-0.0943087	-0.199524	-0.338028	-0.102242	-0.41122	-0.507076
Solyc04g074990	7	Zinc-finger homeodomain protein 1 (AHRD V3.3 *** A0A2G2X027_CAPBA)	AT4G24660	-0.217562	-0.703297	-1.13068	-0.366724	-0.570319	-0.481648	0.030531	0.102911	0.443006	-0.32769	0.380207	-0.299011
Solyc01g091330	7	Glutathione S-transferase (AHRD V3.3 *** A0A200QB36_9MAGN)		-0.154996	-0.562237	-1.15898	-0.196556	-0.696088	-0.364183	-0.0529702	-0.575452	-0.159748	-0.183052	-0.198265	-0.291568
Solyc11g020670	7	TCP transcription factor 12	AT1G72010	-0.401137	-0.628748	-1.2915	-0.363506	-0.551607	-0.245561	-0.0217071	0.862277	0.355454	-0.170609	0.370344	-0.454581
Solyc09g011040	7	Aspartic proteinase PCS1 (AHRD V3.3 *** A0A2G2YR66_CAPAN)		0.0146324	-0.905398	-1.1255	-0.183662	-0.39124	-0.349789	0.0552511	-0.29628	-0.091585	0.069584	-0.281667	-0.0986956
Solyc01g006400	7	Pistil extensin like protein, partial CDS only (AHRD V3.3 *-* Q7DLN2_TOBAC)		-0.0578294	-0.40058	-1.40318	-0.0582695	-0.797454	-0.17397	0.0423208	-0.752523	-1.79591	-0.21371	-0.143556	-0.835058
Solyc06g074260	7	senescence regulator (Protein of unknown function%2C DUF584) (AHRD V3.3 *** AT3G15040.1)	AT5G22430	-0.24218	-0.420982	-1.01591	-0.261713	-0.303863	-0.599831	-0.129324	-0.240475	-0.0429508	-0.221405	-0.0591805	-0.483614
Solyc03g026040	7	Leucine-rich repeat receptor protein kinase (AHRD V3.3 *** A0A2R6RQU4_ACTCH)	AT5G07280	-0.0280477	-0.469832	-1.03932	-0.151544	-0.132411	-0.541146	-0.325639	-0.51257	-0.646737	-0.277053	-0.253616	-0.739249
Solyc10g054440	7	arginine decarboxylase 1	AT4G34710	-0.384371	-0.513045	-1.04036	-0.158365	-0.343513	-0.33357	-0.828309	-0.583591	-0.91518	-0.540278	-0.189127	-0.814393
Solyc01g090340	7	Ethylene-responsive transcription factor 2 (AHRD V3.3 *** A0A2G3DEZ8_CAPCH)		-0.48741	-0.592994	-1.13975	-0.293171	-0.0952755	-0.647782	-0.0356908	-1.31927	-0.590021	0.150589	-0.0989068	-0.614405
Solyc06g075090	7	Cytokinin riboside 5'-monophosphate phosphoribohydrolase (AHRD V3.3 *** A0A2G3CAR7_CAPCH)	AT2G28305	-0.132906	-0.237643	-1.30372	-0.314158	-0.321359	-0.747196	-0.294431	-0.302576	-1.38916	0.0801671	-0.0371931	-1.13029
Solyc07g055750	7	Strictosidine synthase-like protein (AHRD V3.3 *** A7WPL3_TOBAC)	AT3G57030	-1.0009	0.194059	-0.434224	-0.721536	-0.252185	-0.410017	-0.1788	-0.466633	0.0750431	-0.164051	-0.431089	-0.397343
Solyc02g093710	7	B3 DNA binding domain (AHRD V3.3 *-* A0A200R4H2_9MAGN)	AT5G40690	-0.709992	-0.132753	-0.354141	-0.536829	0.182553	-1.0745	-0.49754	0.407485	0.16223	-0.00468782	-0.143763	-0.23379
Solyc09g010570	7	Para-hydroxybenzoic acid efflux pump subunit AaeB/fusaric acid resistance protein (AHRD V3.3 *-* A0A2U1MC19_ARTAN)		-0.698137	-0.191255	-1.00524	-0.829977	0.0295706	-0.609863	0.0519356	-0.168739	-0.0061421	-0.255604	-0.029616	-0.531287
Solyc08g016720	7	9-cis-epoxycarotenoid dioxygenase2	AT4G18350	-0.741043	0.0491036	-1.27186	-0.761921	-0.301876	-0.520957	-0.0157935	1.46566	1.65482	0.534476	1.88174	0.584361
Solyc12g096920	7	Disease resistance protein (AHRD V3.3 *** A0A200QG84_9MAGN)		-0.529477	-0.0567621	-1.12131	-0.0826448	0.0135812	-0.874352	-0.912396	-0.416788	-0.327399	0.714458	-0.395996	-0.506372
Solyc12g038520	7	Squamosa promoter binding protein 6c	AT1G69170	-0.547429	-0.0877364	-1.0047	-0.435672	-0.348515	-0.790679	0.0925127	-0.00430142	0.186081	-0.203402	-0.185446	-1.04626
Solyc04g077510	7	Growth-regulating factor 8 (AHRD V3.3 *** A0A2G2ZR93_CAPAN)	AT2G22840	-0.331364	0.197216	-1.042	-0.250056	-0.250806	-0.61325	0.63669	0.500006	0.451601	-0.0424779	0.22943	-0.358738
Solyc01g090730	7	Squamosa promoter binding protein 8b	AT1G02065	-0.22929	0.203446	-1.1237	-0.0699021	-0.63067	-0.584687	-0.0180949	0.762137	0.310985	-0.358717	0.303418	-0.00220705
Solyc11g006230	7	GRF1-interacting factor 1 (AHRD V3.3 *-* A0A2G2Y6I7_CAPAN)	AT5G28640	-0.346264	0.406458	-1.50312	-0.487315	0.0462013	-0.606608	1.05406	-0.242065	-0.859772	0.0814159	0.228388	-0.809272
Solyc02g077000	7	Phospholipase A1-II 1 (AHRD V3.3 *** A0A1U8FS88_CAPAN)		-0.379969	0.61022	-1.59686	-0.633731	-0.449786	-1.07171	-0.098445	-0.610232	-0.162038	0.76542	-0.00955524	-0.306372
Solyc07g052490	7	MYB-like transcription factor ETC1 (AHRD V3.3 *** A0A2G2Z3N9_CAPAN)		-0.175745	0.0193	-1.83015	-1.04865	-0.570293	-0.736272	-1.17576	-0.759586	-3.18745	-1.17613	-3.06949	-3.18546
Solyc07g016080	7	Arginine decarboxylase-like protein (AHRD V3.3 *** A0A2K3M901_TRIPR)		-0.170137	-0.00673606	-1.79942	-0.693809	-0.122342	0.0329617	0.0824699	0.635912	-0.904029	0.0930522	-0.178392	-0.405526
Solyc03g118770	7	WUSCHEL-related homeobox 6 (AHRD V3.3 *** A0A2G3A315_CAPAN)	AT3G18010	-0.00586002	0.012728	-2.02551	-0.540108	-0.0743257	-0.0930787	-1.36606	-0.229016	0.390562	-0.312855	-0.285425	-0.285567
Solyc04g014550	7	TPX2 (Targeting protein for Xklp2) protein family (AHRD V3.3 *** F4K773_ARATH)	AT5G37478	-0.00612393	5.12548e-15	-2.17171	5.12548e-15	-0.419229	-0.0211213	-0.101212	-0.228514	-1.30768	-2.5784	-1.49088	1.57013
Solyc02g070950	7	Chlorophyll a-b binding protein, chloroplastic (AHRD V3.3 *** A0A2G3A7J8_CAPAN)		0.0419178	0.0513847	-2.86849	0.0911568	-0.0593534	-0.491164	-0.150229	-0.746788	-1.40891	-0.0452836	-0.358467	-0.359732
Solyc10g018780	7	Squamosa promoter binding protein 8a	AT1G02065	-0.702638	0.428108	-1.78913	-0.112389	-0.0487115	-0.190473	0.315428	0.459753	-0.974836	-0.221839	0.971573	0.241539
Solyc10g007073	7	Protein DETOXIFICATION (AHRD V3.3 *** A0A2I4H3J9_9ROSI)		-0.474556	0.126062	-1.90383	0.176901	0.192797	-0.172304	0.702127	0.069137	-0.220247	-0.112468	-0.221058	-0.378481
Solyc02g071000	7	Chlorophyll a-b binding protein, chloroplastic (AHRD V3.3 *** A0A2G3A7J8_CAPAN)		-0.0290507	0.0942379	-1.68834	0.243982	0.0215638	0.175217	-0.269947	-0.951038	-1.15604	0.0291197	-0.436658	-0.659244
Solyc02g070970	7	Chlorophyll a-b binding protein, chloroplastic (AHRD V3.3 *** A0A2G3A7J8_CAPAN)		-0.0187267	0.0445493	-1.63587	0.164442	0.0171198	0.0663301	-0.301524	-1.05099	-0.978628	0.0410008	-0.274321	-0.485919
Solyc02g070990	7	Chlorophyll a-b binding protein, chloroplastic (AHRD V3.3 *** A0A2G3A7J8_CAPAN)		-0.0389652	-0.05641	-1.56284	0.207876	-0.0824596	0.291039	-0.111926	-0.621836	0.109072	-0.000932541	-0.170517	-0.0626228
Solyc06g069730	7	Chlorophyll a-b binding protein, chloroplastic (AHRD V3.3 *** A0A1U8GPF4_CAPAN)	AT3G47470	0.127836	0.0125791	-1.76736	0.252922	-0.141974	0.0868525	0.0259117	-0.787678	-0.66701	-0.100739	-0.370038	-0.353238
Solyc08g067330	7	Chlorophyll a-b binding protein, chloroplastic (AHRD V3.3 *-* A0A2G2W7Q4_CAPBA)		-0.207484	-0.113142	-1.63176	-0.0801659	-0.139104	0.0229037	-0.238576	-0.592156	-0.160946	-0.165091	-0.3837	-0.181402
Solyc08g067320	7	Chlorophyll a-b binding protein, chloroplastic (AHRD V3.3 *-* A0A2G3D4H8_CAPCH)	AT2G34420	-0.0578315	-0.0930043	-1.54665	-0.0802765	-0.0817422	0.0301155	-0.0594985	-0.649519	-0.148793	-0.0638641	-0.559849	-0.271878
Solyc02g075620	7	Pectinesterase (AHRD V3.3 *** A0A2G3D7Y1_CAPCH)		-0.273008	-0.524313	-1.17223	-0.0851974	0.172435	0.404753	1.04385	-2.97241	1.12022	0.0319729	-0.196056	-0.00932838
Solyc07g063600	7	Chlorophyll a-b binding protein, chloroplastic (AHRD V3.3 *** A0A2G3C388_CAPCH)	AT5G54270	0.069548	0.239703	-1.13702	0.0455142	0.0124572	-0.0171052	0.0335185	-0.271965	-0.516409	0.00581626	0.00172819	-0.198445
Solyc02g070980	7	Chlorophyll a-b binding protein, chloroplastic (AHRD V3.3 *-* A0A2G3A7J8_CAPAN)		-0.0143212	0.14376	-1.35487	0.161745	0.0197547	0.0639311	-0.110805	-0.460073	-0.490688	0.172801	-0.0116325	-0.400185
Solyc03g115900	7	Chlorophyll a-b binding protein, chloroplastic (AHRD V3.3 *** A0A1U8G3I4_CAPAN)	AT3G47470	-0.00610194	0.0382923	-1.02174	0.00861351	-0.02245	-0.153138	0.0620855	-0.223631	-0.291082	0.00929525	-0.0898504	-0.460421
Solyc02g086820	7	chloroplast carbonic anhydrase	AT3G01500	0.0371078	0.032043	-1.04636	-0.0861037	-0.0769106	-0.117848	-0.412485	-1.07999	-2.05543	0.0398167	-0.794898	-2.66887
Solyc05g056050	7	Chlorophyll a-b binding protein, chloroplastic (AHRD V3.3 *** A0A2G3CJ50_CAPCH)	AT3G54890	-0.0695988	0.0239629	-1.18001	0.0141383	-0.0759936	-0.174215	-0.113852	-0.468097	-0.240851	-0.0918981	-0.32621	-0.160513
Solyc03g115980	7	Geranylgeranyl diphosphate reductase, chloroplastic (AHRD V3.3 *** A0A2G2WR46_CAPBA)	AT1G74470	0.00411799	-0.0761868	-1.03543	0.0316162	-0.0281411	-0.036361	-0.0228199	-0.230601	0.0530536	-0.0315003	-0.144863	0.109953
Solyc02g071010	7	Chlorophyll a-b binding protein, chloroplastic (AHRD V3.3 *** A0A2G3A7J8_CAPAN)		0.00286074	-0.0295679	-1.18383	0.0868528	-0.0737914	0.00659308	0.0250016	-0.435084	-0.371363	0.117832	-0.202584	-0.295461
Solyc11g010480	7	Protein CURVATURE THYLAKOID 1A, chloroplastic (AHRD V3.3 *** A0A2G3B0C6_CAPCH)	AT4G38100	0.00403431	-0.130359	-1.13103	-0.116365	-0.265566	-0.394467	0.0716511	-0.0823109	-0.221458	0.106531	-0.0869671	-0.100656
Solyc05g046150	7	Kirola (AHRD V3.3 *** A0A2G3CFG1_CAPCH)		0.00430225	-0.0455884	-1.2328	-0.235926	0.00406649	-0.15245	3.48604	-0.023969	0.0751729	-2.43287	2.23177	-2.1425
Solyc09g018020	7	Expansin (AHRD V3.3 *** K4CS69_SOLLC)	AT5G05290	0.201908	0.17499	-1.22982	-0.0382197	-0.201159	-0.329932	0.0341744	0.494781	-0.873728	0.170623	-0.384488	-0.465139
Solyc03g120440	7	cyclin A2_1	AT1G80370	0.0973472	0.175511	-1.3945	-0.080442	-0.111455	-0.202248	0.338714	0.225629	0.418206	0.154144	0.221626	0.809998
Solyc11g012570	7	Pentatricopeptide repeat-containing protein (AHRD V3.3 *** A0A2U1PDA5_ARTAN)	AT3G51320	0.111911	0.130966	-1.28698	-0.0409427	0.117156	-0.269897	0.198936	0.0480417	-0.0983314	0.4663	0.358127	0.392409
Solyc06g083900	7	R2R3MYB transcription factor 13	AT2G31180	-1.70958	0.420524	-1.01544	0.25635	-2.65465	-1.27472	-0.350537	-2.36965	-3.27365	0.379184	-1.15915	-1.31265
Solyc05g055020	7	Protein LIGHT-DEPENDENT SHORT HYPOCOTYLS 5 (AHRD V3.3 *** A0A2G2WUJ9_CAPBA)	AT5G28490	-2.76573	0.838752	-1.82034	0.527042	-1.7908	-0.680429	0.160164	-0.325765	-0.720553	0.0427238	0.0154929	-0.903061
Solyc11g005480	7	Citrate binding protein (AHRD V3.3 *** Q8H9C1_SOLTU)		-0.978992	1.02085	-1.96849	2.18304	-1.95427	0.659539	-0.0974845	0.503476	-0.549495	-0.735577	-0.991303	1.31585
Solyc09g008670	7	threonine deaminase		-0.786621	-0.0782244	-2.44181	1.11069	-2.2675	0.437943	-1.14028	-1.23321	-2.10387	1.64377	-0.400302	2.34488
Solyc07g009473	7	Unknown protein		-0.229525	0.482051	0.467977	1.24053	-3.22225	-0.113983	-0.695517	-1.01989	0.244282	-0.446629	-1.10537	-0.648349
Solyc07g008570	7	Purple acid phosphatase (AHRD V3.3 *** A0A2G2WCI9_CAPBA)	AT5G50400	-0.171833	1.3064	-0.235272	-0.55494	-1.98857	-0.635723	-0.136361	-0.552409	-0.98644	-0.297541	-0.913129	-1.29967
Solyc11g069730	7	BnaA04g16200D protein (AHRD V3.3 *-* A0A078H164_BRANA)		-0.0556435	0.216845	-5.63854	-0.23064	-0.448363	-0.261826	0.227494	0.344597	-1.16081	-0.342247	-0.0761736	-0.563227
Solyc01g091830	7	hypothetical protein (AHRD V3.3 *** AT4G23020.2)	AT4G00770	0.248874	-0.369261	-5.24198	-0.106881	-0.457029	-0.781622	-0.806663	0.34272	1.18229	-0.269261	0.563969	0.18685
Solyc04g054220	7	Cytochrome (AHRD V3.3 *** A0A2G2VG33_CAPBA)		-0.778839	-0.416108	-4.42782	-0.441728	-0.287911	0.265928	0.183891	0.167627	-1.00846	0.326166	-0.201496	-0.545939
Solyc09g084440	7	Proteinase inhibitor 1 PPI3A2 (AHRD V3.3 *** Q4FE23_SOLTU)		-1.71363	1.20731	-2.18394	-0.114925	-0.0793498	0.121623	-0.642245	-2.14468	-4.02503	0.11785	0.0163896	-0.605594
Solyc03g020030	7	Proteinase inhibitor type-2 (AHRD V3.3 *** A0A2G3A0T9_CAPAN)		-2.54837	0.480075	-2.33683	-0.337707	-0.199768	-0.121883	-0.123661	0.353014	-1.28283	-0.221924	-0.0666696	-1.34239
Solyc07g042995	7	Unknown protein		-1.76507	0.0455521	-1.34445	-0.00247874	0.246982	-0.328878	-0.218195	-0.256214	-0.608954	-0.165548	-0.612971	-0.729036
Solyc04g015540	7	fission regulator-like protein (AHRD V3.3 *-* AT3G57500.1)	AT3G57500	-1.94176	-0.413222	-1.50394	-0.672468	-0.2136	-0.413385	-0.140003	-0.771329	-0.580852	-0.47959	-0.618286	-0.47303
Solyc08g078940	7	Bifunctional inhibitor/lipid-transfer protein/seed storage 2S albumin superfamily protein (AHRD V3.3 *** F4IC43_ARATH)		-4.87786	-0.0606462	-2.34523	-0.497975	0.0108125	-0.640124	0.0524976	0.106064	0.331575	-0.0421321	0.422945	0.245563
Solyc11g069880	7	Ripening-related protein grip22 (AHRD V3.3 *** A0A1U8EJN4_CAPAN)		-3.15629	0.396174	-1.4545	-1.32729	4.84484	-0.141299	-0.210739	0.261505	-0.635407	-0.0405002	-0.0694195	-0.176076
Solyc10g049660	7	Phototropic-responsive NPH3 family protein (AHRD V3.3 *** A0A2U1N5P4_ARTAN)	AT2G14820	-3.24524	2.19945	-3.19769	0.187228	2.647	-0.375109	0.421603	0.828922	-0.133761	0.164787	1.3199	0.942736
Solyc06g066750	7	To encode a PR protein, Belongs to the plant thionin family with the following members:, putative (AHRD V3.3 *** A0A061GH02_THECC)	AT1G12663	-5.28654	4.24557	-0.473539	-0.701283	0.429808	0.719534	0.262211	-0.516131	-0.527122	-0.285737	0.0734286	-0.359701
Solyc04g077210	7	Knotted 1	AT4G08150	-7.7574	3.55698	0.0547552	5.12548e-15	5.12548e-15	-2.15106	0.150876	0.612165	0.444549	-0.186638	0.690842	0.350601
Solyc05g006870	7	Thioredoxin (AHRD V3.3 *** A0A2G2VLZ1_CAPBA)	AT1G69880	-3.78524	-1.53109	2.5078	-0.394164	0.767838	0.770546	-0.381926	0.410728	-0.322283	0.0271802	0.210257	-0.139185
Solyc01g098720	7	Basic helix-loop-helix (BHLH) DNA-binding superfamily protein (AHRD V3.3 *** A0A2U1PAJ2_ARTAN)		-2.02745	-0.0602745	3.67556	-0.804725	0.0669221	-0.99113	-0.528863	-0.809078	-1.11969	-0.667986	-0.168299	-0.439239
Solyc05g005090	7	LEU76408 knotted 3	AT1G70510	-3.52406	-1.28892	1.18204	0.940472	0.0948481	-1.75504	-0.0191828	-0.17629	-0.239863	0.110931	0.236895	-0.45902
Solyc04g063370	7	protein kinase 2B, chloroplastic-like (AHRD V3.3 *** A0A2I4DLK3_9ROSI)		-4.94144	-2.26022	0.360129	0.0328848	2.99741	0.453732	0.10303	2.46729	-0.536236	0.359414	0.872849	0.867034
Solyc04g007940	7	Cytochrome P450 (AHRD V3.3 *** A0A2U1Q1Z2_ARTAN)		-7.22746	-2.26582	0	1.23633	-0.0443059	1.12009	-0.218475	-0.941823	-1.56505	-0.0839196	-0.74339	-0.294492
Solyc04g007590	7	WAT1-related protein (AHRD V3.3 *** K4BNR6_SOLLC)	AT3G30340	-4.92585	-2.2413	0	3.01645	-1.95523	2.95016	-0.644829	-0.634994	-0.481493	-0.088948	-0.786685	-0.221989
Solyc12g094380	8	Thioredoxin superfamily protein (AHRD V3.3 *** A0A2U1PXF3_ARTAN)	AT1G76020	-0.889713	-1.32729	0.393024	-0.534994	-0.897754	-0.251467	-0.457336	-1.52901	-1.27598	-0.611943	-1.60015	-2.34903
Solyc02g077430	8	Phospholipase A1-II 1 (AHRD V3.3 *** A0A2G3D5J3_CAPCH)		-0.99666	-1.587	0.413152	-0.531753	-0.587003	-0.105258	-2.04578	-2.81344	-1.30071	0.214447	-0.164702	-0.771044
Solyc07g066510	8	Zinc finger protein CONSTANS-LIKE 3 (AHRD V3.3 *-* A0A1J3GS04_NOCCA)	AT3G12890	-0.967894	-1.20693	0.453151	-0.356533	-0.589872	0.100455	-0.857208	-0.465993	-0.00449901	0.0797069	-0.283779	-0.302785
Solyc06g071290	8	Aldehyde dehydrogenase (AHRD V3.3 *** A0A0K9R405_SPIOL)	AT1G74920	-0.697119	-1.14495	0.38309	-0.323462	-0.745912	0.271025	-0.377201	-0.90189	0.0140159	-0.127817	-0.746348	-0.292724
Solyc06g075660	8	MYB transcription factor (AHRD V3.3 *-* B4FPU3_MAIZE)	AT3G46130	-0.73968	-1.21826	0.358526	-0.184186	-0.907789	-0.0275455	-0.504273	-1.40675	-0.716125	-0.431483	-1.92202	-2.54433
Solyc07g007755	8	Defensin protein (AHRD V3.3 *** B1N681_SOLPI)		-0.884945	-1.33526	0.681706	-0.840856	-1.27718	0.322256	-0.314915	-0.960189	-0.234158	-0.687048	-0.713006	0.107288
Solyc02g089650	8	hypothetical protein (DUF1262) (AHRD V3.3 *** AT1G13520.1)	AT1G61600	-1.06337	-0.942648	0.400253	-0.766863	-0.709409	-0.371304	-1.47178	-1.99126	-0.405539	-1.1952	-1.40211	-1.52848
Solyc01g080020	8	Eukaryotic aspartyl protease family protein (AHRD V3.3 *** A0A2U1ML86_ARTAN)	AT5G19120	-1.00315	-0.924219	0.439166	-0.522966	-0.613201	-0.250527	-0.660229	-1.02774	0.0970792	-0.481832	-0.591437	-0.535799
Solyc01g108490	8	Carboxypeptidase (AHRD V3.3 *** A0A1U8E723_CAPAN)		-1.04373	-0.788946	0.299796	-0.735179	-0.898176	0.115598	-0.494935	-0.395723	0.483883	-0.45458	-0.442831	-0.595662
Solyc04g024840	8	GDSL esterase/lipase (AHRD V3.3 *** A0A2R6QF80_ACTCH)		-1.06998	-0.70561	0.114678	-0.374008	-0.585654	-0.60691	-0.457006	-0.643635	-0.729161	-0.0251841	0.0655452	-0.216046
Solyc12g049380	8	hypothetical protein (AHRD V3.3 *** AT1G72490.2)	AT1G72490	-0.866819	-0.729702	1.0058	-0.412658	-0.313607	-0.289223	-0.121958	-0.858964	-0.151299	0.137076	-1.11617	-0.970948
Solyc12g008650	8	Inositol oxygenase (AHRD V3.3 *** A0A200QVH1_9MAGN)	AT4G26260	-1.43111	-1.64422	0.967992	-0.65573	-2.11095	-0.587424	-1.00615	-1.88138	0.507293	-0.387959	-0.761361	-0.572517
Solyc06g068500	8	Chaperone protein DnaJ (AHRD V3.3 *** A0A2G2WQF7_CAPBA)	AT1G80920	-1.30263	-1.94885	0.44364	-0.610164	-1.61692	-0.325719	-1.06387	-2.09546	-0.446841	-1.31813	-2.08729	-2.64792
Solyc12g100030	8	receptor-like protein 12 (AHRD V3.3 *** A0A1U8ETX1_CAPAN)	AT3G05660	-1.16941	-1.93098	0.314735	-0.45845	-1.30389	-1.24071	-0.253634	-2.01795	1.5016	-0.297798	0.104071	-0.216879
Solyc06g048600	8	Response regulator 7	AT3G56380	-0.705024	-0.94032	0.773433	-0.39223	-1.42299	-0.727869	-0.223778	-0.25095	0.3569	0.0992978	-0.0259229	-0.834982
Solyc08g150124	8	Unknown protein		-1.68308	-1.41233	-0.267476	-0.898933	-0.846521	-0.045471	-0.964846	-0.723029	0.189207	-1.1659	-0.584816	0.216583
Solyc07g008010	8	R2R3MYB transcription factor 82	AT5G52600	-1.67926	-1.49924	-0.170099	-1.1456	-0.342694	-0.500639	-0.467037	-0.715341	-0.875109	-0.905441	-0.703797	-0.909446
Solyc08g006520	8	Protein GLUTAMINE DUMPER 4 (AHRD V3.3 *** A0A2G3BQN0_CAPCH)		-1.56741	-2.13777	0.358776	-0.530939	-0.350295	-0.0849652	-0.710789	-1.10977	-0.0542524	-0.53057	-0.973023	-0.25349
Solyc04g082050	8	Cellular retinaldehyde-binding/triple function, C-terminal (AHRD V3.3 *** B6SN40_MAIZE)		-1.54748	-1.61289	0.171573	-0.517043	-0.491648	-0.261445	-0.126478	-1.46859	-1.02639	-0.153189	-1.35902	-1.79868
Solyc12g087940	8	Eukaryotic aspartyl protease family protein (AHRD V3.3 *** F4K5B9_ARATH)	AT1G09750	-2.34765	-1.22559	-0.62541	-0.449684	-0.194635	0.0583864	-0.238303	-1.34277	-2.4847	-0.48547	-0.823538	-0.728761
Solyc01g102980	8	zinc-finger homeodomain protein 4 (AHRD V3.3 *** A0A2I4EEG0_9ROSI)	AT1G14440	-1.66377	-1.41611	-0.165171	-0.166455	0.0307643	0.00969695	0.250774	-0.368939	0.248671	-0.0586069	-0.04395	-0.216002
Solyc11g005820	8	Pectinesterase inhibitor domain-containing protein (AHRD V3.3 *** A0A2U1P2H7_ARTAN)	AT5G64620	-1.44853	0.136971	0.990081	-0.439657	-0.477335	-0.0155717	0.209923	-0.348866	-0.706095	-0.171768	-0.690402	-1.03621
Solyc09g082180	8	C-8 sterol isomerase (AHRD V3.3 *** AT1G05440.1)	AT1G05440	-1.76145	-0.135876	0.681867	0.0846535	-0.11203	-0.130292	0.0675538	0.121288	0.665141	-0.0635688	0.141004	1.35543
Solyc04g050570	8	GDSL esterase/lipase (AHRD V3.3 *** A0A1U8GR17_CAPAN)		-2.19019	-0.406211	1.03559	-0.630328	-0.253578	0.166806	0.0212562	0.542803	-0.72053	0.0251258	-0.0505614	-0.502719
Solyc05g007170	8	Prf (AHRD V3.3 *-* Q9LLD0_SOLLC)		-3.02646	-0.135617	0.101583	0.00825994	-0.487533	0.508561	-0.455577	0.350094	0.756401	-0.330769	-0.206223	0.602523
Solyc10g081340	8	protein PHYTOCHROME KINASE SUBSTRATE 4 (AHRD V3.3 *** A0A2I4E5I9_9ROSI)	AT5G04190	-1.02195	-0.047445	-0.421958	-0.429113	0.0876704	0.0436993	0.20396	0.738557	0.648618	-0.278476	0.105338	-0.244952
Solyc07g065110	8	Bifunctional inhibitor/plant lipid transfer protein/seed storage helical domain containing protein (AHRD V3.3 *** A0A2P5G019_TREOI)	AT5G55450	-1.33799	-0.424889	-0.260227	-0.20396	0.399158	0.0172251	0.257535	-0.171545	-0.139754	-0.386264	-0.318751	0.18425
Solyc06g060320	8	filament-like plant protein (AHRD V3.3 *** A0A1U8H275_CAPAN)	AT3G05270	-1.19995	0.370216	0.197017	-0.378486	0.273949	0.0635262	0.261885	-0.150414	0.223135	-0.0833983	0.183313	0.242628
Solyc01g098240	8	FRIGIDA-like protein (AHRD V3.3 *** A0A2G3BU64_CAPCH)	AT5G27230	-1.08858	0.330665	0.0589455	0.427243	0.0233279	0.531317	-0.278289	0.153279	-0.135871	-0.139	0.154303	-0.327526
Solyc09g082980	8	DUF506 domain-containing protein (AHRD V3.3 *** A0A1Q3BNU4_CEPFO)	AT3G22970	-1.0055	-0.476526	-0.00294736	-0.519165	-0.288594	-0.158765	-0.538257	-1.02507	-0.468427	-0.662137	-1.04633	-1.49406
Solyc07g054280	8	Tyrosine/DOPA decarboxylase 3 (AHRD V3.3 *** A0A2G2Z3G9_CAPAN)		-1.28171	-0.0713794	0.0589311	-0.512962	-0.0564871	-0.0695431	-0.164786	0.148666	-0.773988	0.0501725	-0.274496	-0.237341
Solyc04g016290	8	Rho_N domain-containing protein (AHRD V3.3 *-* A0A1Q3DAL3_CEPFO)	AT2G41550	-1.27598	-0.360601	0.482318	-0.66199	-0.476204	-0.223656	-0.0410734	-0.310604	0.0792608	-0.207171	-0.0275172	-0.539716
Solyc01g096560	8	Subtilisin-like protease (AHRD V3.3 *** A0A2I0XJ46_9ASPA)		-1.32073	-0.681798	0.152703	-0.0450087	-0.132046	0.283062	-0.350042	-0.0320912	-0.1714	0.160316	0.113686	-0.0755323
Solyc10g005020	8	UvrABC system protein C (AHRD V3.3 *** A0A061DT80_THECC)	AT3G61920	-0.208119	-1.40413	0.328292	-0.00727902	0.066728	-0.0844341	-0.195278	-0.731509	-0.95889	0.200831	-0.355016	-0.861224
Solyc04g006950	8	Unknown protein		0.239183	-1.62365	0.203225	0.0472633	-0.0641297	0.14251	-1.21754	-1.00177	-0.837964	-0.0444654	-0.58812	-1.1908
Solyc11g073010	8	Exocyst subunit Exo70 family protein (AHRD V3.3 *** A0A2G2VNA4_CAPBA)	AT1G07725	0.0494037	-1.06716	0.0398051	-0.0373876	-0.0879185	0.352223	-0.413599	-0.861432	0.259846	0.112535	-0.687016	-0.730848
Solyc02g082920	8	acidic extracellular 26 kD chitinase		0.288589	-1.20761	0.302331	0.0312484	-0.380343	0.410865	0.0343919	-0.129938	-0.692226	-0.206822	-0.0299419	0.00455906
Solyc01g079370	8	Transcription factor GRAS (AHRD V3.3 *** A0A200PWC4_9MAGN)	AT1G02575	0.0503061	-1.83539	-0.314257	-0.199592	-0.364355	0.471058	-0.607018	-0.672332	-0.292934	0.0260651	-0.661789	-1.18208
Solyc09g091550	8	S-adenosyl-L-methionine-dependent methyltransferases superfamily protein (AHRD V3.3 *** A0A2U1PMX3_ARTAN)	AT5G04370	-0.143766	-1.03085	0.264982	0.434787	0.134805	0.213115	-0.256106	-0.533733	0.111413	-0.123418	-0.32365	-0.548832
Solyc03g063550	8	Cotton fiber protein (AHRD V3.3 *** Q84RF6_ARATH)	AT2G42180	-0.394372	-1.01345	0.38841	0.422507	-0.0619582	0.52512	0.206966	-0.264985	-0.302753	0.0825447	-0.248176	-0.817515
Solyc07g055550	8	Cytochrome (AHRD V3.3 *** A0A2G2WEH0_CAPBA)	AT3G14690	-0.209661	-1.87882	-0.171345	-0.49503	0.481456	1.31181	-0.405906	-0.336763	-0.755487	0.0821649	-0.858519	-0.24761
Solyc10g081770	8	Polyketide cyclase/dehydrase/lipid transport superfamily protein (AHRD V3.3 *** F4K3U5_ARATH)	AT5G06440	-0.596758	-1.21563	0.170581	-0.117672	-0.579807	-1.59525e-05	-0.539674	-0.5934	-0.601409	-0.0663822	-0.447804	-0.707913
Solyc03g005480	8	WAT1-related protein (AHRD V3.3 *** K4BDX2_SOLLC)		-0.45725	-1.29837	0.0269079	-0.251365	-0.554252	0.0108211	-0.684523	-0.232497	-0.522879	0.0683287	-0.488818	-0.452719
Solyc01g006680	8	2-oxoglutarate (2OG) and Fe(II)-dependent oxygenase superfamily protein (AHRD V3.3 *** A0A2U1NBL4_ARTAN)	AT3G20810	-0.409667	-1.1285	0.110463	0.217897	-0.401934	0.0463771	-0.28098	-0.553893	0.433876	-0.0280969	0.0927308	0.290474
Solyc06g066180	8	Myb family transcription factor APL (AHRD V3.3 *** A0A1U8GUR4_CAPAN)	AT5G45580	-0.335498	-1.15965	-0.0577894	-0.253501	-0.127729	0.14551	-0.657595	-0.778827	-0.373388	0.123239	-0.583978	-0.439485
Solyc02g085180.5	8	alpha/beta fold family protein	AT4G36610	-0.242212	-1.25631	-0.0406427	-0.146931	-0.244799	0.051668	-0.417206	-0.889046	-0.422092	-0.240323	-0.0968716	-0.422694
Solyc07g150120	8	Unknown protein		-0.169258	-1.00815	0.45046	-0.255264	-0.315076	0.225111	0.100184	-0.204905	-0.267476	0.1503	-0.498518	0.0624489
Solyc06g072840	8	hypothetical protein (AHRD V3.3 *** AT3G03150.1)	AT5G17165	-0.337361	-1.17067	0.544552	-0.18367	-0.240695	-0.111133	-0.893824	-0.541901	-0.556636	-0.0173931	-0.63768	-1.17807
Solyc06g053420	8	C2 domain-containing protein/GRAM domain-containing protein (AHRD V3.3 *** A0A1Q3BEV5_CEPFO)	AT3G59660	-0.867973	-1.14887	-0.400798	0.0151092	0.138447	0.108898	-0.390936	-0.398202	-0.121754	-0.0544907	-0.30855	-0.228705
Solyc05g015815	8	Unknown protein		-0.933619	-1.19698	-0.0412318	0.054853	-0.100886	0.172885	-0.528567	-0.153435	-0.460102	-0.022718	0.165234	-0.600599
Solyc08g007570	8	protein LITTLE ZIPPER 2-like (AHRD V3.3 *** A0A2I4GT19_9ROSI)	AT2G45450	-0.697074	-1.02455	0.236924	-0.0541268	-0.128649	0.329005	-0.32362	-0.893607	-0.226886	-0.324828	-0.480532	0.269384
Solyc05g006990	8	Major facilitator superfamily protein (AHRD V3.3 *** A0A1P8AT47_ARATH)	AT1G69850	-0.753577	-1.02161	-0.13925	-0.302073	-0.205298	-0.0362224	-0.452093	0.0650658	0.255443	0.119406	-0.144009	0.309329
Solyc03g120500	8	auxin-regulated IAA27	AT4G29080	-0.6693	-1.0438	-0.211205	-0.0476659	-0.24193	-0.167363	-0.525858	-0.838451	-0.982676	-0.0770169	-0.460891	-0.633712
Solyc05g150117	8	Unknown protein		-0.216846	-1.11255	-0.121844	-0.129384	0.149742	-0.522281	-0.878531	-1.04498	-0.337094	-0.643884	-0.734294	-1.04214
Solyc03g112750	8	protein TORNADO 1 (AHRD V3.3 *** A0A2I4DZR4_9ROSI)	AT5G55540	-0.376289	-1.00302	-0.114697	-0.0110878	0.0251823	-0.144262	-0.0760956	0.0341473	-0.328877	-0.175031	0.0506765	0.0361105
Solyc08g068870	8	Eukaryotic aspartyl protease family protein, expressed (AHRD V3.3 *** Q2R8V2_ORYSJ)		-0.225406	-1.00333	-0.252248	0.203798	-0.255722	-0.350749	-0.280116	-0.898347	-0.24924	5.34635	-0.94936	-0.0216597
Solyc03g119810	8	At1g49000 (AHRD V3.3 *-* Q9M9A2_ARATH)	AT3G18560	-0.106453	-1.15694	-0.363526	0.258134	-0.332641	-0.407706	-0.396802	-0.717277	-0.923629	0.0899223	-0.635267	-0.577518
Solyc10g006740	8	Calcium-binding protein PBP1 (AHRD V3.3 *** A0A2G2XZK3_CAPAN)		-0.175936	-1.03683	-0.535313	-0.0746824	-0.284585	-0.300532	-0.339458	-1.16771	-1.07162	-0.331907	-0.728516	-2.1728
Solyc09g090360	8	phosphate transporter PHO1-like (AHRD V3.3 *** A0A2I4DLD0_9ROSI)	AT3G23430	-0.177229	-1.14415	-0.344108	-0.072481	-0.231238	-0.133135	-0.507381	-0.753321	-1.40771	0.0344745	-0.76165	-1.11151
Solyc09g082550	8	Sulfate transporter (AHRD V3.3 *** Q70BL1_BRAOL)		-0.120069	-1.32867	-0.554501	-0.195549	-0.236289	-0.0505459	-0.676744	-0.347388	-0.178482	0.0348406	-0.285848	-0.0171008
Solyc05g008895	8	Bifunctional inhibitor/lipid-transfer protein/seed storage 2S albumin superfamily protein (AHRD V3.3 *** A0A1I9LP30_ARATH)	AT1G73780	-0.233146	-1.08058	-0.353412	-0.623333	-0.126159	-0.280088	-0.037951	-0.0823492	-0.0741279	-0.310163	-0.168158	0.0491414
Solyc09g014940	8	wound-induced protein 1-like (AHRD V3.3 *** A0A2I4HKI2_9ROSI)	AT5G01740	-0.593387	-1.12985	-0.512975	-0.298366	0.870492	-0.443643	-0.247241	-0.820216	-2.10204	0.62721	1.18035	-0.913534
Solyc12g005350	8	Dihydroflavonol-4-reductase (AHRD V3.3 *** B6TUD3_MAIZE)	AT4G27250	0.686361	-2.16008	-0.585333	-0.268752	0.765001	-0.836513	0.665783	0.227764	0.182203	-0.524174	-0.471111	-1.31447
Solyc03g097390	8	Acyl-[acyl-carrier-protein] hydrolase (AHRD V3.3 *** A0A2G2VB33_CAPBA)		-0.162383	-3.48427	-0.452313	0.127446	0.713567	-0.474685	0.387999	0.182212	-0.45236	0.0248501	0.197632	-1.24038
Solyc10g081320	8	R2R3MYB transcription factor 69	AT5G17800	0.317576	-2.94333	-0.881683	0.218763	-0.700245	-0.766122	-0.47547	-1.60183	-1.51968	-0.567556	-0.740523	-0.639069
Solyc06g035710	8	Protein DETOXIFICATION (AHRD V3.3 *** A0A1Q3CGT0_CEPFO)		0.337202	-2.22344	-0.751972	0.145778	-1.06721	-0.724249	-1.68018	-1.20658	-0.135423	-0.4001	-0.824508	-1.18232
Solyc03g026160	8	F-box protein PP2-A13 (AHRD V3.3 *** A0A2G3CW98_CAPCH)		0.374346	-1.38024	-0.104121	-0.059865	-0.648986	-0.760222	-0.448006	-1.77756	-1.86854	-0.0459267	0.199296	-0.90351
Solyc02g077040	8	phytophthora-inhibited protease 1	AT1G29110	-0.0544332	-1.09408	0.251613	-0.165514	-0.484296	-0.933268	-0.284571	-0.308301	-0.871994	-0.266279	-1.20715	0.414622
Solyc09g074590	8	Monothiol glutaredoxin-S2 (AHRD V3.3 *** A0A2G2VZS0_CAPBA)		-0.561163	-1.95748	0.0239444	-0.00308031	0.00243717	-1.23947	-0.355924	-0.570199	-0.743319	0.227407	0.0523726	-0.728374
Solyc04g074880	8	purine permease 3-like (AHRD V3.3 *** A0A2G2ZQS5_CAPAN),Pfam:PF16913	AT1G28230	-0.159989	-2.40083	1.28705	-1.0737	-0.0922217	-0.998055	-1.58865	-2.60807	-1.06169	-1.07182	-3.00036	-2.33355
Solyc06g072230	8	Proteinase inhibitor I3 (AHRD V3.3 *** A0A200QJU5_9MAGN)	AT1G73260	-0.020971	-1.32396	0.115109	-0.247954	-1.10026	-0.0385718	-0.396037	-0.554147	1.16201	-0.893208	-2.20374	-0.133596
Solyc01g068410	8	SlPIN5	AT5G16530	-0.279553	-1.34593	0.204863	-0.477643	-1.06052	-0.14727	-0.557099	-0.31863	-0.5712	-0.0847365	-0.382207	-1.00701
Solyc02g081360	8	AMP-dependent synthetase/ligase (AHRD V3.3 *** A0A200PYF6_9MAGN)	AT1G66120	-0.0900327	-1.15507	0.0888832	-0.204851	-1.1631	-0.410478	-0.219768	-0.929532	-1.41677	-0.0707848	-0.949207	-1.19137
Solyc11g010170	8	LanC-like protein GCL1 (AHRD V3.3 *** A0A1U8EWL4_CAPAN)	AT5G65280	-0.135286	-1.0596	0.490596	-0.113963	-1.17104	-0.0615707	-0.459249	-0.549213	0.789159	-0.338524	-0.394986	-0.0601865
Solyc04g063210	8	Caffeoyl-CoA O-methyltransferase (AHRD V3.3 *** A0A2G2WYM3_CAPBA)	AT4G26220	-0.253454	-1.00788	0.251011	0.0428717	-1.04218	-0.0817896	-0.138756	-0.994755	-0.25433	-0.335145	-0.977248	-0.31049
Solyc11g071550	8	Amidase family protein (AHRD V3.3 *** A0A2U1LR37_ARTAN)	AT4G34880	-0.377238	-1.57236	0.146089	0.224458	-0.98694	-0.0689486	-0.293105	-0.954821	-0.619896	0.0579847	-0.637434	-0.944489
Solyc05g055290	8	Alpha/beta-Hydrolases superfamily protein (AHRD V3.3 *** A0A2U1MAY4_ARTAN)		-0.365303	-1.31164	0.344036	0.133161	-1.08334	-0.406569	-0.16078	-1.18547	-1.50184	-0.204811	-0.89726	-1.29797
Solyc09g075820	8	Sugar transporter protein 2	AT5G26340	-0.247041	-1.04499	-0.0803253	-0.00456949	-0.917137	-0.391715	-0.517801	-1.02885	-1.00046	-0.0293588	-0.204316	0.0164768
Solyc01g105387	8	ABC transporter G family member 11 (AHRD V3.3 *** A0A2G3AV03_CAPCH)		-0.31716	-1.07867	-0.0603252	0.00797622	-0.883724	-0.377206	-0.409382	-0.640829	-0.895933	0.333759	-0.843019	-1.13444
Solyc04g079350	8	Pheromone receptor-like protein (AHRD V3.3 *** G7J5T8_MEDTR)	AT2G26530	-0.154292	-1.0758	-0.207896	0.192616	-1.03852	-0.112257	-0.0702592	-0.761862	-0.0270299	0.216698	0.0262897	-0.663666
Solyc12g099160	8	Carboxypeptidase (AHRD V3.3 *** A0A1U8EWS6_CAPAN)	AT3G17180	-0.458932	-1.23574	0.284718	-0.274617	-0.739627	-0.346759	-0.449932	-0.560926	0.397253	-0.403185	-0.258323	0.050083
Solyc05g051735	8	Unknown protein		-0.420086	-1.43232	0.270153	-0.35429	-0.835743	-0.200922	-0.293099	-1.41751	-1.08994	-0.50763	-1.0539	-1.47146
Solyc12g088840	8	EF-hand domain (AHRD V3.3 *** A0A200QZB4_9MAGN)		-0.481044	-1.35612	0.409013	-0.59052	-0.912835	-0.387498	-0.965775	-1.34885	-0.998618	-0.0462885	-1.16386	-1.43607
Solyc09g074040	8	Unknown protein		-0.575945	-1.03026	0.405133	-0.240003	-0.52259	-0.320488	-0.880676	-0.463269	-0.407294	0.0454642	-0.661846	-0.782125
Solyc09g083200	8	Protein kinase-like domain-containing protein (AHRD V3.3 *** A0A2U1MF72_ARTAN)		-0.0692674	-1.17852	0.20605	-0.805247	-0.605939	-0.211475	0.00886502	0.492696	0.0352978	1.01651	1.45786	0.25746
Solyc09g010530	8	Cation/H(+) antiporter 20 (AHRD V3.3 *** A0A1U8E5Q9_CAPAN)	AT3G53720	-0.388989	-1.63601	-0.0729854	-0.534003	-0.638167	0.0106062	-0.736985	-1.13642	-1.65269	0.128569	-1.19001	0.0210592
Solyc08g013740	8	S-adenosyl-L-methionine-dependent methyltransferases superfamily protein (AHRD V3.3 *** A0A2U1MB89_ARTAN)	AT1G33170	-0.364756	-1.51095	0.0523164	-0.357054	-0.670441	-0.181833	-0.449837	-0.791498	-0.384845	0.201735	-0.871356	0.0930386
Solyc02g084880	8	Basic helix-loop-helix (BHLH) DNA-binding superfamily protein (AHRD V3.3 *-* A0A2U1PMP2_ARTAN)	AT1G27660	-0.403237	-1.77008	0.256093	-0.251003	-0.998584	-0.145159	-0.461902	-1.14647	-0.643846	-0.504041	-1.19061	-0.5041
Solyc10g009290	8	bHLH transcription factor155		-0.0437788	-1.31478	0.225336	-0.232198	-1.04334	0.611582	-0.0130417	-1.34082	-0.170423	0.124039	-0.354499	-0.373618
Solyc04g007390	8	Protein kinase family protein (AHRD V3.3 *** A0A1P8BDJ0_ARATH)	AT1G25390	0.0299417	-1.01732	0.0961099	-0.0701838	-0.901987	0.445311	-0.733749	-1.06604	0.153529	-0.376171	-0.414432	-0.37203
Solyc02g069060	8	Phloem protein 2-like (AHRD V3.3 *** A0A200QPN3_9MAGN)	AT1G31200	-0.168962	-1.3622	0.184965	0.289338	-0.549369	0.950568	-0.314434	0.560518	-0.0428534	0.124035	0.214056	0.915117
Solyc09g014480	8	Polygalacturonase inhibiting protein (AHRD V3.3 *** D7RJV7_CAPAN)	AT5G06860	0.188369	-1.3772	0.709288	0.00652685	-1.28482	0.144253	-0.132023	-0.541539	0.243022	-0.00175526	-0.387607	0.739006
Solyc03g013160	8	Amino acid transporter (AHRD V3.3 *** A0A200QES2_9MAGN)	AT5G15240	0.0340722	-1.55272	0.675776	-0.226302	-1.10962	0.404493	-0.587955	-0.835174	0.462433	-0.204828	-0.585803	-0.737298
Solyc04g025530	8	Glutamate decarboxylase (AHRD V3.3 *** A0A2G2YVX0_CAPAN)	AT2G02010	-0.327424	-1.32787	0.803792	-0.240277	-0.930697	0.300503	-0.142448	0.12345	-0.89573	0.362314	-0.0538402	-0.568468
Solyc03g096050	8	2-oxoglutarate (2OG) and Fe(II)-dependent oxygenase superfamily protein (AHRD V3.3 *** F4J670_ARATH)	AT5G05600	0.145249	-1.52582	-0.339957	-0.135411	-2.23393	0.192892	-1.32953	-0.193803	1.74931	-1.24486	-1.2065	0.658239
Solyc02g070040	8	ethylene-responsive nuclear protein / ethylene-regulated nuclear protein (ERT2) (AHRD V3.3 *-* AT4G20880.1)	AT4G20880	0.142611	-2.08593	-0.279838	0.150192	-1.40146	-0.0858331	-0.984333	-1.25454	0.219341	-0.648001	-0.865859	0.100351
Solyc04g007580	8	DUF4228 domain-containing protein (AHRD V3.3 *** A0A1Q3CT45_CEPFO)		0.622491	-2.49953	-0.0759191	-0.0265994	-1.5507	0.838524	-1.65414	-1.91537	0.503715	-0.723648	-0.259884	0.575135
Solyc12g049400	8	Tify (AHRD V3.3 *** A0A200Q172_9MAGN)	AT1G17380	0.572929	-1.73071	0.561326	-0.41394	-1.51895	-0.739095	0.298663	-0.818723	0.111744	-0.468168	-0.642278	-0.312529
Solyc06g076020	8	heat shock protein 70 kD		0.151771	-2.05231	0.320102	-0.324492	-1.60063	-0.23673	-0.322077	-0.680619	0.165394	-0.17478	-0.304063	-0.625732
Solyc03g116590	8	Embryo-specific protein (AHRD V3.3 *** A0A2K3LFD9_TRIPR)	AT5G62200	0.0189473	-0.618543	-0.439441	-0.111536	-1.26477	-0.685421	-0.241251	-0.883175	-0.691836	-0.182159	-0.520002	-0.606051
Solyc02g090350	8	Geraniol 8-hydroxylase (AHRD V3.3 *** A0A2G2XIM9_CAPBA)	AT2G45550	0.290357	-0.809377	0.0545221	-0.345597	-1.52622	-0.616193	-0.583204	-1.58603	-1.30328	-0.198602	-0.877826	-2.26357
Solyc10g083690	8	Cytochrome P450 (AHRD V3.3 *** Q8H0I8_PETHY)		0.0688181	-0.848398	-0.20656	-0.115785	-2.11041	-0.718873	-0.995387	-1.13159	-0.725974	-0.122983	-0.666426	-1.05219
Solyc12g096770	8	HXXXD-type acyl-transferase family protein (AHRD V3.3 *** F4JBC7_ARATH)		-0.279357	-0.874422	-0.0868377	-0.0893662	-1.41571	-0.0286691	0.409239	-1.5498	-1.21039	-0.190826	-0.916822	-1.44707
Solyc01g087590	8	Polyamine oxidase (AHRD V3.3 *** Q4H439_TOBAC)	AT5G13700	-0.103475	-1.07885	0.0646527	-0.0925895	-1.52727	-0.169389	-0.286036	-0.344313	-0.0503593	-0.280064	-0.516537	-0.869392
Solyc07g063940	8	SCARECROW	AT2G04890	-0.0194719	-1.02305	-0.154566	-0.374891	-1.48963	0.00123613	-1.31949	-0.719908	-0.0616394	-0.539496	-0.288964	-0.137687
Solyc04g081530	8	Chaperone protein DnaJ (AHRD V3.3 *** A0A2G3CQH5_CAPCH)		-0.163826	-0.885927	-0.316159	-0.152424	-1.77822	-0.103337	-1.4806	-1.40702	1.14602	-0.995591	-1.8598	-0.937621
Solyc03g122190	8	Protein TIFY 10A (AHRD V3.3 *** A0A2G2WQ40_CAPBA)	AT1G17380	-0.276916	-1.4359	-0.152096	-0.192524	-1.60948	-0.0717105	-0.195587	-1.21056	0.0428275	-0.0952346	-0.833205	-0.010564
Solyc11g072600	8	APETALA2d	AT2G28550	-0.430978	-0.874358	0.0978108	-0.396159	-1.34251	0.0850477	-0.282828	-0.64115	0.0179389	-0.690269	-1.13793	-0.862454
Solyc03g115610	8	LRR receptor-like kinase family protein (AHRD V3.3 *** A0A072USD7_MEDTR)	AT1G74360	0.523584	-0.841896	-0.682937	0.434933	-1.29692	-0.00489589	-0.849932	-1.23366	-0.458097	0.4675	0.489615	1.67126
Solyc01g109710	8	Adenine nucleotide alpha hydrolases-like superfamily protein (AHRD V3.3 *** Q9SIJ8_ARATH)	AT2G21620	-0.0724337	-1.10304	-0.173966	0.48329	-1.71272	-0.261091	-0.524727	-0.663884	-0.597724	-0.303714	-0.714693	-0.267756
Solyc10g084320	8	Subtilisin-like protease (AHRD V3.3 *** O82777_SOLLC)	AT5G67090	0.382479	-0.888721	0.337215	0.127838	-1.51598	0.540076	-0.0303879	0.109039	0.308665	-0.0357496	0.094843	0.105825
Solyc10g007280	8	P-loop containing nucleoside triphosphate hydrolases superfamily protein (AHRD V3.3 *** A0A2U1NGY3_ARTAN)		0.197969	-1.0084	0.164995	0.384236	-1.49522	0.0987254	-0.521299	-0.833987	-0.216023	0.409188	0.334267	0.193228
Solyc05g006220	8	IAA-amino acid hydrolase ILR1-like 1 (AHRD V3.3 *** A0A2G3B8H5_CAPCH)	AT1G51760	0.0837474	-1.27524	0.397642	0.00861894	-1.988	0.109462	-0.939695	-1.47966	-0.790185	-0.500498	-1.58755	-1.5441
Solyc06g069070	8	Bifunctional inhibitor/lipid-transfer protein/seed storage 2S albumin superfamily protein (AHRD V3.3 *** A0A1I9LP30_ARATH)		0.0388805	-0.537204	0.2544	-0.0415747	-1.09579	-0.128193	-0.202956	0.0798535	1.64642	0.31563	0.422874	0.0898997
Solyc03g121270	8	IAA-amino acid hydrolase ILR1-like protein (AHRD V3.3 *** A0A2U1PZX6_ARTAN)	AT1G51760	0.0516603	-0.465485	0.150211	0.0060344	-1.09697	-0.216741	-0.222017	-0.329404	0.069387	-0.0944043	-0.146526	-0.146771
Solyc04g074770	8	Unknown protein		0.104852	-0.343856	0.410951	-0.13941	-1.06816	-0.117838	0.0566127	-0.0165376	0.620299	0.0642733	-0.275849	0.362515
Solyc03g112300	8	Octicosapeptide/phox/Bem1p domain kinase superfamily protein (AHRD V3.3 *-* A0A2K3MP92_TRIPR)		-0.204254	-0.385219	-0.0577334	-0.0584757	-1.02125	-0.0474845	-0.82437	-0.942779	-0.194986	-0.947768	-1.59923	-2.11425
Solyc07g042170	8	Jasmonate ZIM-domain protein 3 (AHRD V3.3 *** B3Y563_TOBAC)	AT1G19180	0.592387	-0.386328	0.102584	0.139455	-1.24941	-0.352598	-0.511875	-0.550615	0.406681	-0.134946	-0.298026	0.000534499
Solyc02g087210	8	Zinc finger AN1 domain-containing stress-associated protein 12 (AHRD V3.3 *** A0A2G2XID2_CAPBA)	AT3G28210	0.0475315	-0.242938	0.299577	0.270125	-1.63539	0.146003	-0.628188	-0.633466	0.941442	-0.153674	-0.744265	0.650191
Solyc02g071720	8	GDSL esterase/lipase At1g29670-like (AHRD V3.3 *** A0A1S3XHA6_TOBAC)	AT2G19050	-0.163476	-0.296131	-0.138859	-0.113131	-1.37927	0.456098	-0.313969	-0.720231	0.356163	-0.139466	-0.419204	0.148277
Solyc09g061840	8	3-ketoacyl-CoA thiolase peroxisomal-like (AHRD V3.3 *** A0A2K3P5R8_TRIPR)	AT5G48880	0.110188	-0.824001	-0.167288	0.0294222	-1.34732	-0.0896321	-0.431341	-0.6042	-0.656154	-0.092768	-0.220663	-0.378299
Solyc02g085730	8	allene oxide cyclase	AT3G25780	-0.0350515	-0.774534	0.0428253	-0.221618	-1.08421	0.0513971	0.184231	-0.153989	-0.0816312	-0.114049	-0.199995	-0.373071
Solyc12g010960	8	2-alkenal reductase (NADP(+)-dependent) (AHRD V3.3 *** A0A2G2WX40_CAPBA)	AT5G16990	0.128039	-0.98085	-0.0215851	0.145489	-1.02119	0.118392	0.113186	-0.847197	0.144369	-0.0518445	-0.438587	-0.516815
Solyc01g098910	8	Peroxisomal adenine nucleotide carrier 1 (AHRD V3.3 *** A0A1U8DU94_CAPAN)	AT3G05290	-0.039528	-0.961937	0.191039	0.132665	-1.03121	0.138166	-0.418079	-0.136666	-0.198237	-0.173233	-0.23005	-0.0948947
Solyc08g013910	8	Protein plant cadmium resistance 2 (AHRD V3.3 *-* A0A1J6HUT4_NICAT)	AT3G18470	-1.26769	-0.962293	-1.13253	-1.48943	-0.77428	-1.33306	-2.08776	-2.02472	-0.236702	-2.38364	-1.9882	-1.81483
Solyc02g086770	8	Cinnamoyl-CoA reductase (AHRD V3.3 *** A0A172WBP6_DAUCA)	AT5G14700	-1.2823	-1.00812	-0.542942	-1.4371	-1.28201	-1.05695	-1.4231	-1.20978	-1.06644	-1.80832	-2.5139	-2.08331
Solyc10g085280	8	UDP-glycosyltransferase 76E1 (AHRD V3.3 *** U76E1_SOLLC)	AT3G46680	-1.73147	-0.803007	-0.574596	-0.485278	-0.801504	-1.01539	-0.474353	-1.16291	-0.362204	-0.333495	-1.06075	-1.36381
Solyc09g009200	8	Growth-regulating factor 3 (AHRD V3.3 *** A0A2G3BIU0_CAPCH)	AT2G36400	-1.56356	-1.65796	-1.27061	-0.442717	-0.332085	0.075489	-0.592859	-0.673754	-0.277653	0.0479127	0.038791	-0.537789
Solyc03g078800	8	Glycosyltransferase (AHRD V3.3 *** U5NH37_CATRO)		-1.29644	-1.20018	-1.06527	-1.01058	-0.69123	-0.0120106	-0.0819484	-0.858097	-0.286082	-0.618375	-1.09648	-1.04697
Solyc07g006600	8	Protein GLUTAMINE DUMPER 3 (AHRD V3.3 *-* A0A2G2WAS7_CAPBA)		-1.42552	-1.7298	-1.15873	-0.801294	-0.649791	-0.707906	-0.674307	-1.58442	-1.93933	-0.798282	-1.70184	-1.61569
Solyc12g008830	8	GATA transcription factor 16 (AHRD V3.3 *** A0A2G2YUT6_CAPAN)	AT5G56860	-0.923792	-1.42012	-0.746865	-0.949836	-0.94326	-0.226211	-1.31763	-3.10969	0.150014	-0.330808	-0.887706	-0.0496652
Solyc04g072035	8	Inositol polyphosphate 5-phosphatase I (AHRD V3.3 *** F4HT46_ARATH)		-0.79298	-1.25128	-0.512818	-0.809992	-0.991956	-0.266396	-0.528473	0.000624875	-0.53051	0.0184628	-0.379894	-0.53822
Solyc05g005930	8	Glycosyltransferase (AHRD V3.3 *** A0A2I4G8J4_9ROSI)		-1.01747	-1.24231	-0.691499	-0.794578	-0.962247	-0.670239	-0.591935	-1.33534	-1.15166	-0.74716	-0.850477	-1.60427
Solyc12g088760	8	Subtilisin-like protease preproenzyme (AHRD V3.3 *** C7E4J6_TOBAC)		-1.17688	-1.30049	-0.442144	-1.22245	-1.22046	-0.263024	-1.16135	-0.734833	-0.619836	-1.32477	-1.2854	-0.778026
Solyc02g079780	8	hypothetical protein (AHRD V3.3 *** AT1G11440.1)	AT1G11440	-1.36063	-1.38487	-0.339151	-1.14775	-1.26926	-0.45099	-1.15667	-0.899021	0.149774	-0.697022	-0.991809	-0.810659
Solyc03g119390	8	bHLH transcription factor 026	AT1G18400	-1.19043	-0.493259	-0.637497	-1.2213	-1.05431	0.133382	0.11388	0.665705	0.306325	-0.110716	-0.455351	-1.30847
Solyc08g079010	8	C2H2-like zinc finger protein (AHRD V3.3 *-* A0A2U1KP34_ARTAN)	AT4G22560	-0.47661	-1.40831	-0.955581	-0.85151	-1.16726	-0.523285	0.126988	-0.16379	0.161456	-0.0401421	-0.179443	-0.560139
Solyc05g052240	8	Chalcone-flavonone isomerase family protein (AHRD V3.3 *** A0A2G2ZJB2_CAPAN)	AT5G05270	-0.61687	-1.43489	-0.905	-0.880177	-1.19517	-0.551015	-0.837856	-1.66525	-1.50503	-0.862423	-1.76276	-1.87808
Solyc10g052490	8	Isoflavone reductase homolog (AHRD V3.3 *** IFRH_SOLTU)	AT4G39230	-0.518155	-1.66455	-1.2923	-0.70196	-1.55397	-0.600915	0	-5.12548e-15	0	-0.0456505	0	3.19474
Solyc11g071940	8	FAF-like protein (DUF3049) (AHRD V3.3 *-* AT5G22090.2)	AT5G22090	-1.02446	-1.36597	-0.443574	-0.71143	-1.58183	-0.796619	-1.0075	-0.727463	-0.746689	-0.696234	-1.8928	-0.814603
Solyc09g084460	8	Protease inhibitor I (AHRD V3.3 *** Q07459_SOLTU)	AT2G38870	-0.444013	-1.23788	-0.563816	-0.690608	-1.54115	-0.579361	-0.623894	-1.73541	0.187823	-0.995064	-2.44043	-1.63104
Solyc07g014680	8	Potassium transporter (AHRD V3.3 *-* A0MNZ1_EUTHA)	AT4G10310	-0.659821	-1.82537	-0.510321	-0.643692	-0.40406	0.0119581	-0.72187	-1.27701	-0.869895	-0.195567	-0.461063	-0.338392
Solyc04g081810	8	Subtilisin-like protease-like protein (AHRD V3.3 *** A0A2K3N634_TRIPR)	AT1G20160	-0.738942	-1.76727	-0.34216	-0.537972	-0.885783	0.0196779	-0.0304944	-0.564116	-1.05368	-0.0403407	-0.801396	-0.689839
Solyc03g121900	8	Bifunctional inhibitor/plant lipid transfer protein/seed storage helical domain containing protein (AHRD V3.3 *** A0A2P5DNS6_PARAD)	AT5G48485	-0.740173	-1.61984	-0.747975	-0.46449	-0.837877	0.350265	-0.931602	-2.30404	-1.98589	-0.832583	-1.13976	-0.669805
Solyc06g008920	8	AMP-dependent synthetase/ligase (AHRD V3.3 *** A0A200QNF3_9MAGN)	AT1G20560	-0.566908	-1.87263	-0.270988	-0.496088	-1.04413	-0.473959	-0.872694	-1.11579	-0.955136	-0.371024	-0.444099	-0.327763
Solyc01g105360	8	Glycosyltransferase (AHRD V3.3 *** A0A2I4DYG0_9ROSI)		-0.636544	-2.04239	-0.614999	-0.539795	-1.35512	-0.18406	-1.55653	-2.95835	-1.81107	-1.01381	-1.51559	-2.03724
Solyc08g077170	8	Protein NRT1/ PTR FAMILY 7.3 (AHRD V3.3 *** A0A1U8GJT1_CAPAN)	AT1G32450	-1.15238	-1.95614	-0.580756	-0.425288	-0.742901	-0.60164	-0.411597	-0.70665	-1.40489	-0.0628774	-0.147699	-1.42674
Solyc02g061990	8	BZIP transcription factor FD (AHRD V3.3 *** A0A2U1NCD2_ARTAN)	AT2G17770	-0.90692	-2.09515	-0.644373	-0.718484	-0.522166	-0.991513	-0.230043	-0.975103	-1.74812	-0.335109	-0.592867	-2.61192
Solyc04g079910	8	Calcium uniporter protein 4, mitochondrial (AHRD V3.3 *** A0A2G3CPZ7_CAPCH)		-0.891601	-2.36283	-0.772874	-0.840107	-0.937905	-0.653771	-1.32596	-3.12931	-2.15783	-0.457512	-1.88217	-1.11783
Solyc02g090310	8	Dof zinc finger protein (AHRD V3.3 *** A0A2K3LFN5_TRIPR)	AT4G38000	-0.603069	-1.83414	-0.969005	-0.836546	-0.871935	-0.884558	-0.301805	-0.78307	-0.913406	-0.325836	-0.493213	-1.12115
Solyc02g062330	8	Kinesin-like protein (AHRD V3.3 *** A0A2G2XB42_CAPBA)	AT3G51150	-0.794557	-1.18635	-0.165602	-0.391587	-0.279073	-0.526651	-0.751443	-0.340233	-0.874359	-0.0835596	-0.300618	-1.12348
Solyc01g091700	8	F-box protein PP2-A15 (AHRD V3.3 *** A0A2G3DE53_CAPCH)	AT3G61060	-1.12126	-1.17102	-0.171192	-0.370181	-0.0280728	-0.386996	-0.148349	-0.611493	-0.349878	-0.24355	-0.908224	-2.09714
Solyc02g086850	8	Exonuclease family protein (AHRD V3.3 *** A0A2U1PL29_ARTAN)	AT5G40310	-1.23058	-1.42111	-0.609892	-0.372395	-0.371032	-0.629927	0	-5.12548e-15	0	1.63772	0	0
Solyc07g065980	8	alkaline alpha-galactosidase seed imbibition protein	AT1G55740	-0.989222	-1.37116	-0.421946	-0.426379	-0.46262	0.0892749	-0.974991	-1.19933	-0.193205	-0.480318	-0.554866	-0.232389
Solyc06g065260	8	Receptor-like protein kinase (AHRD V3.3 *** A0A2R6RP54_ACTCH)	AT1G72180	-0.90959	-1.1173	-0.458819	-0.516043	-0.41083	-0.0723247	-0.868164	-0.664013	-0.334575	-0.212111	-0.25875	-0.488138
Solyc08g068490	8	Auxin-responsive GH3 family protein (AHRD V3.3 *** A0A2U1MRW5_ARTAN)	AT4G03400	-1.08516	-0.952578	-0.229625	-0.413851	-0.621939	0.179042	0.549341	0.693302	-1.11873	-0.0541985	-0.22522	-0.387006
Solyc06g084140	8	Sulfate transporter (AHRD V3.3 *** Q70BL1_BRAOL)	AT3G51895	-0.559062	-1.00552	-0.168476	-0.371767	-0.650868	-0.143365	-0.41473	-0.203242	-0.681542	0.205838	-0.708193	-0.495876
Solyc05g012325	8	Ureide permease (AHRD V3.3 *** A0A2R6PBP7_ACTCH)		-0.516233	-1.06711	-0.205018	-0.383123	-0.563055	-0.0591761	-0.877328	-1.06688	-0.669656	-0.110293	-0.872947	-0.709313
Solyc04g078650	8	wuschel related homobox 4	AT1G46480	-0.48567	-1.10814	-0.114622	-0.529216	-0.424292	-0.0473318	0.0274012	-0.159449	-0.138489	-0.00557297	-0.264323	0.205235
Solyc04g082120	8	Prolyl oligopeptidase (AHRD V3.3 *** H2D7F1_COFAR)	AT1G76140	-0.691094	-1.12847	-0.293191	-0.219046	-0.622934	-0.430729	-0.168621	-0.885669	-0.633356	-0.282644	-0.217078	-0.913076
Solyc01g095690	8	Pentatricopeptide repeat-containing protein, mitochondrial (AHRD V3.3 *** A0A2G2YY96_CAPAN)	AT4G01030	-0.567558	-1.17279	-0.207765	0.000163488	-0.619483	-0.454668	-0.565486	-1.66069	-0.632027	-0.333007	-0.974875	-0.802835
Solyc03g031980	8	Lectin-receptor kinase (AHRD V3.3 *** A0A2U1KV35_ARTAN)		-0.789815	-1.07012	-0.0552854	-0.316276	-0.802584	-0.22518	-0.843312	-1.30473	-1.19511	-0.977603	-2.0647	-2.19506
Solyc03g031730	8	Beta-glucosidase (AHRD V3.3 *** B6SYQ7_MAIZE)	AT4G21760	-0.9148	-1.02811	-0.0839994	-0.312	-0.816031	-0.199989	-0.846056	-1.10292	-1.29011	-1.00548	-1.78581	-0.808141
Solyc10g076250	8	Alanine--glyoxylate aminotransferase 2 (AHRD V3.3 *** B6U6Q5_MAIZE)	AT3G08860	-0.8379	-1.16819	-0.0286247	-0.376423	-0.778439	-0.0203546	-0.7756	-0.346509	0.820573	0.513467	0.359902	0.40459
Solyc12g087870	8	purine permease 3-like (AHRD V3.3 *** A0A1U8F0C1_CAPAN),Pfam:PF16913	AT1G28220	-0.864663	-1.00036	-0.181947	-0.430919	-0.630297	-0.14864	-0.727862	-0.893337	-0.336193	0.0132742	-0.573716	-0.559732
Solyc05g007000	8	Major facilitator superfamily protein (AHRD V3.3 *** A0A1P8AT47_ARATH)	AT1G27040	-0.610173	-1.28311	-0.57669	-0.385358	-0.864924	-0.394696	-0.740025	-1.09047	-0.915275	0.154025	-0.235776	-0.519841
Solyc02g079590	8	Receptor protein kinase (AHRD V3.3 *** Q40096_IPOTF)	AT4G21380	-0.669057	-1.24316	-0.658673	-0.251918	-0.649203	-0.214349	-0.385753	-0.536353	-0.380827	-0.151621	-0.259814	0.614616
Solyc02g071800	8	Protein kinase domain (AHRD V3.3 *** A0A200QIY1_9MAGN)		-0.519309	-1.27383	-0.568421	-0.315723	-0.530647	-0.580923	-1.062	-0.384991	-0.606179	-0.22378	-0.507651	-0.918615
Solyc12g057060	8	Glycosyltransferase (AHRD V3.3 *** A0A2G3CNS7_CAPCH)	AT1G22380	-0.814358	-1.05239	-0.491909	-0.399113	-0.925895	-0.237848	-0.766727	-0.521315	0.849429	-1.06176	-0.428126	0.74249
Solyc10g086660	8	Rop guanine nucleotide exchange factor 7 (AHRD V3.3 *** A0A2G3BIR2_CAPCH)	AT5G02010	-0.781201	-1.2119	-0.532869	-0.510318	-0.837488	-0.209737	-0.223095	-0.454559	-0.140799	-0.53907	-0.68503	-0.611114
Solyc05g056170	8	Phenylalanine ammonia-lyase (AHRD V3.3 *** A0A2G2WVC6_CAPBA)	AT5G04230	-0.419653	-1.11575	-0.651596	-0.680378	-0.632553	-0.320756	-0.584074	-0.312075	-0.122225	-0.241907	-0.297216	-0.473662
Solyc05g006920	8	Protein NRT1/ PTR FAMILY 2.13 (AHRD V3.3 *** A0A1U8EVJ4_CAPAN)		-0.694513	-1.14563	-0.704754	-0.716352	-0.756619	-0.405259	-0.501326	-1.18734	-0.139496	-0.132161	-0.426831	-0.931575
Solyc09g090300	8	dCTP pyrophosphatase-like protein (AHRD V3.3 *** Q9LSW0_ARATH)		-0.578046	-1.06349	-0.507252	-0.521112	-0.33941	-0.333592	-0.303296	-0.661178	-0.726297	-0.0947688	-0.958339	-1.83805
Solyc06g084290	8	Protein trichome birefringence-like 11 (AHRD V3.3 *** A0A2G2ZES4_CAPAN)		-0.653391	-1.10036	-0.465323	-0.423044	-0.445505	-0.319154	-0.645921	-0.547456	-0.535972	-0.24605	-0.354249	-0.00942969
Solyc05g009990	8	Leucine-rich repeat (AHRD V3.3 *** A0A200R8J0_9MAGN)		-0.653184	-1.06213	-0.726701	-0.503632	-0.49614	-0.359436	-0.0713534	-0.352294	-0.504567	-0.448214	-0.855854	-0.712751
Solyc03g122360	8	Cytochrome P450 (AHRD V3.3 *** Q43795_TOBAC)		-0.518374	-1.17472	-0.512654	-0.476407	-0.579358	-0.161819	-0.503733	-0.580418	-0.584767	-0.284298	-0.276713	-0.338038
Solyc01g096220	8	Ras-related protein RABA3 (AHRD V3.3 *** A0A2G2W6X9_CAPBA)	AT1G01200	-0.555001	-1.19837	-0.406226	-0.362913	-0.435219	0.0132006	-0.320703	-0.358404	-0.427258	-0.429785	-0.466969	-0.430439
Solyc11g012520	8	hypothetical protein (AHRD V3.3 --* AT4G16447.1)		-0.141309	-1.17956	-0.349348	-0.324374	-0.47037	-0.685923	0.267	-0.942728	-0.996806	-0.0227487	-0.85304	-1.23186
Solyc05g055540	8	Major facilitator superfamily (AHRD V3.3 *** A0A2U1MQP6_ARTAN)	AT2G39210	-0.335635	-1.27687	-0.503321	-0.675346	-0.726127	-0.735902	-1.64551	0.770823	0.0652956	0.484857	-0.659623	-0.0290375
Solyc10g049420	8	Unknown protein		-0.777243	-1.30355	-0.404683	-0.963732	-0.43714	-0.896096	-0.463628	-0.996934	-1.51925	-0.0700353	-0.533697	-1.19232
Solyc12g006470	8	viroid RNA-binding protein	AT3G22200	-0.23541	-1.10802	-0.832365	-0.232383	-1.09523	-0.809765	-0.613455	-1.38335	-1.45964	-0.450473	-0.849036	-1.71669
Solyc12g006460	8	Cytochrome P450 (AHRD V3.3 *** A0A200PPF3_9MAGN)		-0.220592	-1.01466	-0.882949	-0.353146	-0.92499	-0.908526	-0.717372	-1.38657	-1.78699	-0.276349	-0.602639	-1.43529
Solyc03g095970	8	Short-chain dehydrogenase reductase 4 (AHRD V3.3 *** A0A2G3DIE1_CAPCH),Pfam:PF13561	AT2G47140	-0.136237	-0.925619	-1.00612	-0.285948	-1.01368	-1.17186	-0.822801	-1.43523	-1.46998	-0.0796088	-0.257649	-0.458215
Solyc09g072710	8	Phospholipid--sterol O-acyltransferase (AHRD V3.3 *** A0A2G2ZWL8_CAPAN)	AT1G04010	-0.233649	-0.884594	-0.596314	-0.341503	-1.06329	-0.705743	-0.373618	-0.941708	-1.40279	-0.208176	-0.638615	-0.886894
Solyc04g007990	8	hypothetical protein (AHRD V3.3 *** AT1G67920.1)		-0.443466	-1.03392	-0.639937	-0.226105	-0.895506	-0.763339	-0.484625	-1.40734	-1.15174	-0.287892	-0.995615	-0.236755
Solyc11g066270	8	xyloglucan endotransglucosylase-hydrolase 6	AT3G44990	-0.291669	-0.909925	-0.721689	-0.616887	-1.05595	-0.458907	0.14957	-1.35886	-1.37008	0.682566	-1.3725	-0.882405
Solyc11g010810	8	UDP-glycosyltransferase 91A1 (AHRD V3.3 *** A0A2G2Y5N3_CAPAN)	AT2G22590	-0.465757	-0.990251	-0.814218	-0.623538	-1.04122	-0.581806	-0.902419	-1.87107	-0.160644	-0.384595	-1.11763	-1.34506
Solyc08g078090	8	Phospholipase A1-Ibeta2, chloroplastic (AHRD V3.3 *** A0A2G3AF51_CAPAN)		-0.279627	-1.16304	-0.567185	-0.613302	-1.11898	-0.421385	-0.553156	-0.845634	-1.12073	0.194068	-0.613128	-0.853437
Solyc05g006420	8	Two-component response regulator ARR3 (AHRD V3.3 *** A0A2G2VM98_CAPBA)	AT1G10470	-0.525035	-1.13908	-0.924425	-0.487313	-1.25681	-0.60525	-0.227297	-0.74436	-0.651343	0.0885253	-0.264108	-0.0826374
Solyc06g072220	8	miraculin-like (AHRD V3.3 *** A0A2I4HMC5_9ROSI)	AT1G73260	-0.241381	-1.38722	-0.42938	-0.1834	-1.04678	-0.359096	-0.306252	-0.485095	-0.640304	0.0767393	-1.21163	0.934642
Solyc02g081730	8	3beta-hydroxysteroid-dehydrogenase/decarboxylase isoform 1 (AHRD V3.3 *** A0A2G2V0L0_CAPBA)	AT1G47290	-0.232229	-1.39637	-0.568211	-0.231514	-1.19717	-0.712117	-0.375467	-0.6039	-0.320768	-0.148645	-0.168573	-0.2275
Solyc11g011030	8	Pto-responsive gene 1		-0.127794	-1.13537	-0.486415	-0.324459	-1.44606	-0.686888	-0.505493	-1.10986	-0.348346	-0.405731	-0.727213	-0.512189
Solyc02g081980	8	Apyrase (AHRD V3.3 *** A0A2G2XFE6_CAPBA)		-0.103363	-1.09474	-0.418129	-0.152527	-1.49002	-0.545698	-0.169927	-0.757004	-0.853388	-0.304672	-0.0854227	-0.353709
Solyc10g055770	8	Major facilitator superfamily (AHRD V3.3 *** A0A2U1P5G0_ARTAN)	AT2G16990	0.0375453	-1.08722	-0.633343	-0.13274	-0.979071	-0.52489	-0.0824682	-0.483065	-0.150571	-0.209786	0.134558	-0.0393434
Solyc02g063390	8	3-oxo-5-alpha-steroid 4-dehydrogenase (DUF1295) (AHRD V3.3 *** O81042_ARATH)	AT2G46890	0.162804	-1.26417	-0.551448	-0.0383475	-0.921069	-0.954228	-0.5127	-0.799767	-0.236367	-0.0512764	-0.313783	-0.0657478
Solyc02g069390	8	Myb-like domain-containing protein (AHRD V3.3 *** A0A2U1L859_ARTAN)	AT1G31310	0.235083	-1.35089	-0.62577	-0.254798	-0.584223	-0.331368	-0.227921	-0.374954	-0.97496	-0.20294	0.267209	-0.291557
Solyc02g022850	8	FAD-binding Berberine family protein (AHRD V3.3 *** A0A1P8ATP1_ARATH)	AT1G01980	-0.092647	-1.15156	-0.289265	-0.351635	-0.7625	-0.0281944	-0.465048	-0.980034	0.500722	-0.133344	-0.65741	-0.0677981
Solyc11g073080	8	Methyl-CpG-binding domain-containing protein 6 (AHRD V3.3 *** A0A2G2VN72_CAPBA)	AT5G59800	-0.216663	-1.29395	-0.865532	-0.388487	-0.944133	-0.0143182	-0.642391	-0.318611	-0.48927	-0.15195	0.0218221	-0.137171
Solyc12g005020	8	RING/U-box superfamily protein (AHRD V3.3 *** A0A2U1MKC4_ARTAN)	AT3G20395	-0.120545	-1.01875	-1.33252	-0.4728	-0.790061	0.187318	-0.584669	-1.33364	-0.192211	-0.165359	-0.261781	-0.296917
Solyc06g048750	8	Unknown protein		0.0221534	-1.02895	-1.28772	-0.447905	-0.716792	0.349212	-0.0167993	0.174119	0.381926	0.444636	0.455258	-0.440216
Solyc06g053610	8	R2R3MYB transcription factor 14	AT3G23250	-0.578894	-0.697982	-0.630696	0.247822	-1.0951	-0.312652	-0.188907	-1.29808	-1.38784	-0.178128	-0.424914	-0.415221
Solyc03g120260	8	Coatomer subunit beta' (AHRD V3.3 *-* A0A1Q3BXD5_CEPFO)		-0.616822	-0.582593	-0.234889	0.296351	-1.10494	-0.0427646	-0.25577	-0.711186	1.31391	0.835915	0.816274	1.59529
Solyc09g090310	8	Glycolipid transfer protein domain-containing protein (AHRD V3.3 *** A0A2U1Q6U6_ARTAN)		-0.540734	-1.18333	-0.666366	0.038292	-1.14902	-0.26982	-0.308322	-1.33767	-1.68383	-0.183391	-1.74115	-2.67309
Solyc07g054430	8	folic acid binding / transferase (AHRD V3.3 *** AT2G20830.4)		-0.546552	-1.19195	-0.695351	-0.0690858	-1.17088	-0.360074	-0.940572	-2.6154	-0.0261178	-0.519343	-1.52648	-0.886857
Solyc06g083040	8	wound-inducible carboxypeptidase	AT4G12910	-0.238425	-1.12112	-0.74781	-0.0498991	-1.0627	-0.197589	-0.0403774	-0.540557	0.288363	-0.0978843	-0.328657	0.373127
Solyc07g018010	8	bHLH transcription factor139	AT5G57150	-0.118524	-0.791648	-0.403505	-0.411725	-1.27812	-0.288903	-0.692186	-1.45955	-1.06106	-0.679249	-1.16055	-1.16535
Solyc01g080910	8	polyadenylate-binding protein 1-B-binding protein (AHRD V3.3 *** AT5G44860.2)	AT1G31130	-0.329633	-0.689704	-0.647369	-0.359582	-1.11045	-0.150878	-0.464052	-1.3767	-0.526207	-0.594808	-0.623635	-1.10122
Solyc08g083370	8	Soluble inorganic pyrophosphatase (AHRD V3.3 *** A0A2G2VH82_CAPBA)	AT1G01050	-0.439408	-0.894556	-0.419736	-0.339191	-1.03914	-0.338775	-0.950872	-0.434296	-0.285383	-0.607185	-1.09441	-1.30891
Solyc01g090410	8	Alpha/beta-Hydrolases superfamily protein (AHRD V3.3 *** A0A2U1KLU2_ARTAN)	AT2G44880	-0.507706	-0.749101	-0.463015	-0.228361	-1.01975	-0.414959	-0.263651	-0.751509	-1.3717	-0.242061	-0.855476	-1.39032
Solyc08g068390	8	Glyoxysomal fatty acid beta-oxidation multifunctional protein MFP-a (AHRD V3.3 *** A0A2G2YXE3_CAPAN)		-0.623847	-0.90061	-0.626531	-0.611892	-1.26486	-0.29516	-1.56784	-3.36495	-2.71525	-0.895437	-2.39227	-2.23762
Solyc07g043230	8	Zinc transporter protein (AHRD V3.3 *** A5BDR3_VITVI)	AT1G05300	-0.631583	-0.79809	-0.344611	-0.631972	-1.05593	-0.273576	0.318576	-0.369599	-0.949694	0.148361	-0.242075	-1.59685
Solyc05g013410	8	F-box protein (AHRD V3.3 *** A0A2G2VNJ4_CAPBA)	AT1G70590	-0.555053	-0.937523	-0.489567	-0.308423	-1.5468	-0.396029	-1.18201	-1.06841	0.0104938	-0.900624	-0.71498	-0.270396
Solyc01g007950	8	Peroxidase (AHRD V3.3 *** K4ASZ3_SOLLC)		-0.571376	-0.978052	-0.488842	-0.21573	-1.39186	-0.509809	-0.243975	-0.915008	-0.37941	0.00786921	-0.271808	-0.627622
Solyc09g065560	8	Sulfate transporter (AHRD V3.3 *** Q70BL1_BRAOL)	AT3G51895	-0.759601	-1.30448	-0.0875972	-1.00267	-1.17265	-0.203945	-1.50546	-3.07546	-1.53237	-1.45721	-2.15952	-2.45385
Solyc02g091140	8	S-adenosyl-L-methionine-dependent methyltransferases superfamily protein (AHRD V3.3 *** A0A1P8BFJ6_ARATH)	AT1G15125	-0.688909	-0.756016	-0.0760037	-1.00348	-1.53109	-0.190319	-0.335809	-0.298429	-0.845321	0.251846	-0.351007	-1.79456
Solyc10g076180	8	ovate family protein 20	AT5G01840	-0.268795	-0.87003	-0.381557	-1.0874	-1.2391	-0.58211	-0.209883	-1.51531	-1.69336	-0.0733617	-0.828593	-1.36882
Solyc11g068380	8	hypothetical protein (AHRD V3.3 *-* AT3G52740.1)		-0.277605	-1.00804	-0.412924	-0.700995	-1.18946	0.0676989	0.769181	-1.32417	0.485366	-0.511046	-1.26769	-0.40404
Solyc02g081060	8	Chaperonin-like RbcX (AHRD V3.3 *** A0A200QGZ5_9MAGN)	AT4G04330	-0.085691	-0.637669	-0.501879	-0.838898	-1.13175	0.0600587	-0.448649	-0.320096	-1.12469	-0.295145	-1.62023	-1.48029
Solyc06g005310	8	Transcription factor MYB48 (AHRD V3.3 *** A0A2G2Z7N5_CAPAN)	AT3G46130	-0.7848	-1.25955	-0.126017	-0.51875	-1.59496	0.101595	0.108093	-1.43157	-2.46773	0.887005	-1.57553	-2.43953
Solyc05g005230	8	Plant protein 1589 of Uncharacterized protein function (AHRD V3.3 *** A0A061EE06_THECC)	AT1G10657	-0.97032	-1.12155	-0.369846	-0.461011	-1.16558	0.392939	-0.925213	-1.39895	0.156118	-0.880482	-1.27478	-0.665346
Solyc09g007980	8	Unknown protein		-0.688454	-1.32062	0.0415533	-0.33183	-1.19568	-0.354966	-0.0751779	-0.424428	-0.804751	0.446516	-0.707216	-0.79443
Solyc04g010250	8	Alpha/beta-Hydrolases superfamily protein (AHRD V3.3 *** Q8RXN7_ARATH)	AT2G39420	-0.582963	-1.03934	-0.154303	-0.311168	-1.38453	-0.278047	-0.133216	-1.39905	-0.994834	-0.0757043	-0.916169	-0.778149
Solyc10g007930	8	Cytochrome (AHRD V3.3 *** A0A2G3BCL0_CAPCH)	AT3G14620	-0.346361	-1.1795	-0.157238	-0.562104	-1.19852	-0.294485	-0.410226	-0.449647	-0.0106133	-0.255061	-0.487216	-1.21497

## Sheet: Heat map Figure 5B
Gene Name	Cluster #	description	AtName	Hypocotyl			Epicotyl			Cotyledons			First Leaf
				Log2FC FRvsWL Hyp.3h	Log2FC FRvsWL Hyp.6h	Log2FC FRvsWL Hyp.24h	Log2FC FRvsWL Epi.3h	Log2FC FRvsWL Epi.6h	Log2FC FRvsWL Epi.24h	Log2FC FRvsWL Cot.3h	Log2FC FRvsWL Cot.6h	Log2FC FRvsWL Cot.24h	Log2FC FRvsWL Leaf.3h	Log2FC FRvsWL Leaf.6h	Log2FC FRvsWL Leaf.24h
Solyc10g052470	1	Protein RADIALIS-like 6 (AHRD V3.3 *** A0A1U8FNU6_CAPAN)	AT2G21650	-1.57051	-1.51189	1.46575	-0.968484	-0.702338	0.607399	-1.35217	-2.71894	-2.4908	-0.868062	-1.76255	-1.65303
Solyc10g017960	1	F-box protein PP2-A15 (AHRD V3.3 *** A0A2G3AGV7_CAPAN)	AT3G61060	-1.42579	-1.51	1.0261	-0.881058	-0.580566	0.368582	-0.978302	-0.44452	0.0351304	-0.061004	-0.275228	1.44617
Solyc10g008270	1	bHLH transcription factor 094		-2.90556	-1.59065	1.77952	-1.39962	-0.432434	0	-1.25357	-0.455388	-1.3237	-0.969698	-0.648122	-2.98925
Solyc03g096050	1	2-oxoglutarate (2OG) and Fe(II)-dependent oxygenase superfamily protein (AHRD V3.3 *** F4J670_ARATH)	AT5G05600	-1.32953	-0.193803	1.74931	-1.24486	-1.2065	0.658239	0.145249	-1.52582	-0.339957	-0.135411	-2.23393	0.192892
Solyc02g090540	1	Glucose/ribitol dehydrogenase (AHRD V3.3 *** A0A2U1NV71_ARTAN)	AT3G50560	-1.07768	-0.815698	1.65206	-1.39747	-0.982012	-0.00966973	-0.910423	-1.86578	-2.22311	-0.955001	-1.94711	-1.4576
Solyc06g075500	1	Protein NRT1/ PTR FAMILY 2.7 (AHRD V3.3 *** A0A1U8H096_CAPAN)	AT3G45680	-0.791281	-0.260547	1.44704	-0.736553	-0.53781	0.558673	-0.98664	-0.731566	-0.0973527	-0.673182	-0.832949	0.845432
Solyc08g150124	1	Unknown protein		-0.964846	-0.723029	0.189207	-1.1659	-0.584816	0.216583	-1.68308	-1.41233	-0.267476	-0.898933	-0.846521	-0.045471
Solyc06g062960	1	DUF1677 domain-containing protein (AHRD V3.3 *** A0A1Q3B0U5_CEPFO)	AT1G72510	-1.205	-0.753599	-0.31257	-0.963945	-0.949865	0.0882539	-0.319293	-0.386442	-0.650065	-0.0984219	-0.538837	-0.252265
Solyc03g044630	1	DUF309 domain protein (AHRD V3.3 *** AT2G41120.1)	AT2G41120	-1.12529	-1.30767	0.363094	-0.974085	-0.699761	0.692355	-0.510766	-0.332509	0.482442	-0.076568	-0.276671	-0.0697974
Solyc03g006620	1	Cotton fiber (DUF761) (AHRD V3.3 *** F4HTI9_ARATH)	AT1G61260	-0.86157	-1.23215	0.344748	-1.26979	-0.196529	-0.213702	-0.0601719	-1.08066	-0.465993	-0.0765403	-1.00324	-0.586084
Solyc12g006440	1	transmembrane protein (AHRD V3.3 *** AT3G22210.1)	AT3G22210	0.107331	-1.17767	0.622214	-0.746625	-0.721763	1.07915	-1.61794	-1.03744	0.728326	0.412478	-0.845044	0.498111
Solyc07g006890	1	Cytochrome P450 (AHRD V3.3 *** A0A200Q4B5_9MAGN)		-2.26355	-1.4012	-0.219679	-1.42846	-0.932868	-0.333838	-0.154281	-1.31741	-0.5694	-0.383421	-1.16679	-0.604213
Solyc03g122340	1	lipoxygenase D	AT1G17420	-2.24744	-0.880664	-0.204491	-1.51413	-0.275547	0.0177897	0.565505	-1.42916	-0.594033	-0.256114	-1.55759	-0.425958
Solyc10g081575	1	Unknown protein		-2.19733	-0.282288	0.8152	-0.987795	-0.462097	-0.0349224	0.823316	-0.690063	0.507522	0.0292937	-1.52385	-0.275987
Solyc09g082870	1	Calcium-transporting ATPase (AHRD V3.3 *** A0A2G2W115_CAPBA)		-2.13635	0.177174	0.52834	-1.59597	-0.133503	-0.123022	1.355	-0.72019	0.190336	-0.0359164	-0.416645	-0.297409
Solyc08g008280	1	WRKY transcription factor 53	AT4G23810	-3.10708	-1.8912	0.386981	-2.7038	0.107566	0.565662	0.218974	-1.08118	-0.643472	0.184528	-1.21048	0.0717599
Solyc01g105350	1	Glycosyltransferase (AHRD V3.3 *** A0A1Q3B719_CEPFO)		-3.00571	-5.12548e-15	0.947493	-0.911447	-0.0255085	-2.08701	0.0615135	-0.171676	-0.416642	0.21084	0.903261	-0.145418
Solyc09g010995	1	Laccase (AHRD V3.3 *** M1AHJ4_SOLTU)		-0.724935	0.3166	1.15326	0.406346	0.404907	-0.218419	0.204064	-0.267493	0.10564	0.0599355	0.0378811	0.438325
Solyc03g121400	1	Dof zinc finger protein14		-1.15769	0.148273	0.575009	-0.0289029	0.0997599	0.182938	0.0663198	-0.188023	-0.304271	0.540833	-0.240255	-0.025187
Solyc03g098660	1	GRAM domain (AHRD V3.3 *** A0A200Q4W9_9MAGN)		-1.27482	-0.271402	0.763809	-0.625902	-0.23237	-0.125718	0.0403773	-0.202963	-0.110868	-0.0281105	-0.242959	0.158216
Solyc01g087800	1	Subtilisin-like protease (AHRD V3.3 *** O82777_SOLLC)		-0.755183	-0.713731	1.06354	-0.232856	-0.121299	-0.277796	-0.49987	0.345543	0.98394	0.434959	-0.146618	0.386253
Solyc08g066810	1	Cellulase (Glycosyl hydrolase family 5) protein (AHRD V3.3 *** Q9LTN0_ARATH)	AT1G13130	-1.0173	-0.449955	0.802979	0.190108	0.410343	-0.940778	0.312261	-0.151675	-0.0461533	-0.139362	0.171779	0.130741
Solyc06g066160	1	Isoflavone reductase (AHRD V3.3 *** A0A2I0X1T0_9ASPA)	AT1G32100	-1.30742	-0.35495	0.99154	-0.256019	0.595919	-0.473247	0.743159	-0.115374	0.222683	-0.173368	0.0709205	0.213605
Solyc05g052520	1	Protein phosphatase 2C (AHRD V3.3 *** O24078_MEDSA)	AT2G40180	-1.37752	-0.319951	0.495751	-0.107602	-0.0199218	-0.508987	0.310397	-0.531205	-0.19529	0.422799	-0.320473	-0.414024
Solyc01g080490	1	DUF679 domain-containing protein (AHRD V3.3 *** A0A1Q3B6H0_CEPFO)	AT3G21550	-1.72062	-0.358081	0.393566	0.106754	0.460152	-0.76949	0.318154	-0.00151324	-0.0720475	-0.0994603	0.179571	0.338516
Solyc12g036330	1	Pkinase domain-containing protein/WAK_assoc domain-containing protein (AHRD V3.3 *** A0A1Q3CWJ7_CEPFO)		-1.03039	-0.161751	0.30106	-0.0431371	0.468365	-0.774581	0.33474	-0.577271	-0.510463	-0.0374232	-0.0649214	0.16493
Solyc02g085120	1	Laccase (AHRD V3.3 *** K4BB26_SOLLC)	AT5G03260	-1.05918	-0.230474	0.462248	0.0793275	0.483489	-0.524455	0.475597	-0.173699	-0.0183108	0.127267	0.146027	0.175357
Solyc07g043240	1	Pectinesterase (AHRD V3.3 *** A0A1U8ETT4_CAPAN)	AT1G05310	-1.25342	-0.436144	0.130497	0.0014637	0.356017	-0.677735	-0.0817931	-0.284024	-0.081478	0.0564757	0.0555268	0.436859
Solyc06g054270	1	Sugar transporter protein 11	AT5G26250	-1.017	-0.317092	-0.296222	0.222644	0.374263	-0.7273	-0.20912	0.195025	0.289264	0.282496	-0.0532425	-0.0309312
Solyc06g050440	1	Peroxidase (AHRD V3.3 *** K4C5I8_SOLLC)	AT5G05340	-1.20722	-0.125143	0.197015	-0.300052	0.677145	-0.376266	0.728251	0.224966	-0.184708	0.119818	-0.118275	0.235778
Solyc04g064545	1	Unknown protein		-1.14557	-0.295852	0.291286	-0.316974	0.252537	-0.2191	-0.00551667	-0.0178878	0.258987	-0.0417591	0.0231376	0.413746
Solyc12g007030	1	Aldehyde dehydrogenase (AHRD V3.3 *** Q70T30_BIXOR)	AT3G24503	0.0277335	-0.0845901	1.32136	0.117812	-0.146688	0.463842	0.0837656	-0.0905686	0.046468	0.105078	0.017137	0.368522
Solyc06g009190	1	Pectinesterase (AHRD V3.3 *** A0A2G3C3P4_CAPCH)	AT4G02320	0.225162	-0.33271	1.45622	-0.130054	-0.103474	0.630181	-0.215629	-0.453553	1.49521	-0.0872334	-0.153142	0.46744
Solyc10g079110	1	1-acyl-sn-glycerol-3-phosphate acyltransferase 2 (AHRD V3.3 *** A0A2G2YP29_CAPAN)	AT3G57650	0.253036	0.0151478	1.02222	-0.113641	0.227871	0.402369	0.26632	-0.000961735	-0.00535456	-0.130196	-0.266503	-0.0154866
Solyc08g008020	1	C2 calcium/lipid-binding plant phosphoribosyltransferase family protein (AHRD V3.3 *** A0A061G6B5_THECC)	AT4G11610	0.217135	-0.248454	1.14478	-0.185477	0.0787556	0.151423	-0.270631	-0.175327	0.457734	-0.199527	0.28719	-0.190999
Solyc11g032050	1	GDSL esterase/lipase (AHRD V3.3 *** A0A2G3CP09_CAPCH)	AT1G71691	0.0308103	0.178584	1.1654	0.00216818	-0.0978193	0.110348	0.188618	0.325856	0.483805	0.227855	0.0781265	0.238723
Solyc08g068960	1	Histidine kinase 5 (AHRD V3.3 *** A0A2G3DDW5_CAPCH)	AT5G10720	-0.172178	0.200795	1.4524	0.0215148	0.0724112	0.332544	0.0513528	-0.185262	1.3175	-0.173311	0.213875	0.809531
Solyc06g050630	1	Arogenate dehydrogenase 1, chloroplastic (AHRD V3.3 *** A0A2G3C5J6_CAPCH)		-0.0069578	0.467892	1.22199	-0.501736	-0.0311896	0.332224	-0.0556418	-0.267688	0.168804	-0.0337951	-0.353441	0.12244
Solyc01g104950	1	LEXYL2	AT5G64570	-0.124816	0.286056	1.11764	-0.48676	0.0362192	0.357634	-0.64648	-0.131105	0.312242	-0.33969	-0.0250101	0.376479
Solyc07g005760	1	hydroxycinnamoyl CoA quinate transferase		0.22488	0.557327	1.2005	-0.281718	-0.121604	0.362357	-0.240071	-0.0383719	-0.203809	-0.169592	0.0271103	0.0816195
Solyc07g053550	1	Glutaredoxin-C9 (AHRD V3.3 *** A0A2G2WE57_CAPBA)	AT1G28480	-0.19219	-0.223382	1.12475	-0.231176	-0.389886	0.267886	-0.0210514	-0.723064	-0.0754899	0.0657742	-0.748618	0.247393
Solyc04g071990	1	Protein GIGANTEA (AHRD V3.3 *** A0A2G2ZPW3_CAPAN)	AT1G22770	-0.409759	-0.187469	1.04001	-0.197921	-0.119296	0.444421	-0.263672	-0.195742	-0.301305	-0.0221871	-0.0456433	-0.154279
Solyc01g087790	1	Subtilisin-like protease (AHRD V3.3 *** O82006_SOLLC)		-0.146978	-0.509191	1.30386	-0.0746223	-0.0378774	-0.0457465	-0.321718	-0.343897	0.0468687	-0.168974	-0.142279	0.204863
Solyc05g053890	1	Glycosyltransferase (AHRD V3.3 *** A0A2I4EYF5_9ROSI)		-0.239712	-0.633952	1.08291	-0.368287	-0.679679	0.102529	-0.15197	-0.690742	0.0186951	-0.376717	-0.383806	0.119184
Solyc09g061890	1	Pectate lyase (AHRD V3.3 *** A0A2G2VZE8_CAPBA)	AT5G48900	0.630732	0.0761696	1.79964	-0.0984918	-0.831796	-0.33691	0.0805612	0.0486127	0.640722	-0.149556	-0.525115	0.341803
Solyc06g059840	1	branched chain alpha-keto acid dehydrogenase E1-alpha subunit	AT1G21400	0.674105	-0.116371	1.11438	-0.71224	-0.351004	0.0395613	0.621283	0.775582	0.251747	-0.0932676	0.0266449	0.564396
Solyc12g005690	1	transmembrane protein (AHRD V3.3 *-* AT3G09280.1)		0.336132	0.398919	1.26848	0.0985915	-0.351234	-0.0822442	0.518492	1.07338	0.705681	0.0317902	0.455037	0.662355
Solyc04g071960	1	NAD(P)-binding Rossmann-fold superfamily protein (AHRD V3.3 *** A0A2U1QER6_ARTAN),Pfam:PF13561		0.074066	0.226505	1.07263	-0.309986	-0.612949	0.142687	0.15476	0.0135054	0.738146	0.0297746	-0.0611976	0.846502
Solyc06g036100	1	Transporter arsB (AHRD V3.3 *** A0A2U1Q5Y3_ARTAN)	AT1G02260	-0.266033	0.0592257	1.44258	-0.37023	-0.524937	-0.415712	0.151944	0.197319	0.335867	-0.0718055	-0.14157	0.357251
Solyc07g052990	1	Unknown protein		0.176736	0.438757	1.648	0.106605	0.14312	0.0648949	0.630484	0.287296	1.10251	0.328148	0.3784	0.598364
Solyc04g050730	1	GDSL esterase/lipase (AHRD V3.3 *** A0A2R6PKD3_ACTCH)	AT5G33370	0.203683	0.469788	1.78728	-0.0364198	0.268613	0.0844317	0.104888	-0.230816	0.304116	-0.0797882	0.0770445	0.522474
Solyc12g098225	1	glycine-rich cell wall structural protein (AHRD V3.3 *-* XP_010314854.1)		0.284233	0.0987203	1.55717	-0.288252	0.243427	0.110187	-0.080428	0.174868	0.473299	-0.149149	0.157688	0.124828
Solyc01g007810	1	ovate family protein 3	AT2G36050	0.679241	0.201693	1.89645	0.0381753	0.0940913	0.0789153	0.195296	0.692964	0.491156	0.301827	0.50664	0.36522
Solyc10g008730	1	transmembrane protein (AHRD V3.3 *-* AT2G31090.1)	AT2G31090	-0.242709	-0.241506	1.72197	-0.150425	0.382009	-0.205534	0.149661	0.00762447	0.506343	0.480316	0.0076368	0.553299
Solyc06g069070	1	Bifunctional inhibitor/lipid-transfer protein/seed storage 2S albumin superfamily protein (AHRD V3.3 *** A0A1I9LP30_ARATH)		-0.202956	0.0798535	1.64642	0.31563	0.422874	0.0898997	0.0388805	-0.537204	0.2544	-0.0415747	-1.09579	-0.128193
Solyc08g029000	1	Lipoxygenase (AHRD V3.3 *** K4CJW3_SOLLC)	AT1G55020	-0.334475	0.011458	1.52214	-0.637635	-0.0625857	0.178726	-0.14438	0.180874	0.84007	-0.118713	-0.438255	0.0285721
Solyc02g092670	1	Subtilisin-like protease (AHRD V3.3 *** A9XG40_TOBAC)	AT5G67360	-0.788792	0.347177	1.5426	-0.354018	0.383077	0.0986037	-0.495837	-0.315812	0.0690956	-0.363683	0.00430801	0.0643345
Solyc07g064820	1	MAP kinase kinase kinase 59	AT5G55090	-0.730594	0.0904683	1.31764	-0.251192	0.328743	0.770657	0.269321	0.120629	0.244657	-0.140068	-0.26405	0.100634
Solyc01g080900	1	Cytochrome P450 (AHRD V3.3 *** A0A200PPF3_9MAGN)	AT2G32440	-0.703658	0.00782023	1.54824	-0.33967	0.0795406	0.697036	0.0769566	-0.586381	0.750587	0.0894556	0.20876	0.800661
Solyc02g063350	1	Calcium-dependent protein kinase (AHRD V3.3 *-* CDPK_DAUCA)		-0.628604	0.376668	1.41081	-0.283963	0.0735569	0.565595	0.129379	0.388541	0.643068	0.229332	0.230343	0.561942
Solyc08g083050	1	Erythronate-4-phosphate dehydrogenase family protein (AHRD V3.3 -** AT1G19400.3)		-0.820872	0.0123036	2.03516	-0.443808	1.33541	0.726497	0.647716	-0.227335	0.143364	0.46065	0.0177761	0.544716
Solyc04g077980	1	C2H2-type zinc finger protein	AT5G43170	-0.856587	-0.0308245	2.51341	-0.357126	1.51604	1.05834	0.641725	-0.0752935	0.819794	0.720814	-0.0377237	1.42589
Solyc01g107090	1	beta-1%2C4-xylosidase (AHRD V3.3 *** AT3G19615.1)		-0.828599	-0.0807701	1.34944	-0.241864	1.8257	1.1559	0.354441	-0.653091	0.77965	0.709928	0.121738	0.470874
Solyc12g049550	1	GDSL esterase/lipase 5-like (AHRD V3.3 *** A0A1U8ER27_CAPAN)	AT1G53920	-0.987177	-0.717321	1.82175	-0.320549	0.638019	1.72571	-0.181434	0.209329	-0.376565	-0.115967	-0.190816	-0.0553576
Solyc04g074680	1	chromodomain-helicase-DNA-binding protein 9-like (AHRD V3.3 --* XP_021604423.1)		-0.987721	0.193547	3.34588	0.157557	2.28422	1.01573	0.556611	-0.046803	0.730257	0.846416	0.594954	1.49486
Solyc02g087350	1	Hexosyltransferase (AHRD V3.3 *** A0A2G2XIE5_CAPBA)	AT3G28340	-1.8943	-0.179305	3.09073	-1.67733	2.40375	2.37784	1.19804	-0.300941	0.768073	0.504001	0.559701	1.6526
Solyc01g105070	1	LECEVI16G peroxidase precursor	AT5G64120	-1.78539	-0.601505	2.61325	-0.268722	1.43006	3.26616	-0.617588	-0.462233	0.822788	0.158648	-0.0618939	0.696794
Solyc03g082370	1	Avr9/Cf-9 rapidly elicited protein 65 (AHRD V3.3 *** Q9FQZ0_TOBAC)		-1.50823	-0.828532	1.22486	-1.58001	1.01184	2.79497	0.493538	0.239545	0.562033	1.02065	0.454356	0.944652
Solyc10g008720	1	GDSL esterase/lipase (AHRD V3.3 *** A0A2G3D516_CAPCH)	AT1G28670	-0.570645	-0.394546	2.43939	-0.300299	-0.240221	0.633985	-0.662321	-0.366395	1.31249	-0.418217	0.0735793	0.673861
Solyc10g007750	1	Plant basic secretory protein (BSP) family protein (AHRD V3.3 *** A0A2U1KY39_ARTAN)	AT2G42900	-0.363311	-0.905972	2.21497	-0.496861	-0.181975	0.23742	0.189368	0.000386826	0.112748	-0.317106	0.225001	0.129494
Solyc07g049530	1	1-aminocyclopropane-1-carboxylate oxidase 1	AT1G05010	-0.00407253	-0.59918	2.56123	-0.284357	0.170532	0.744727	0.184803	-0.228253	0.0407949	0.526126	-0.478631	-0.263316
Solyc03g098730	1	Kunitz-type protease inhibitor (AHRD V3.3 *** J9XUY3_TOBAC)	AT1G17860	-1.43625	-0.287168	2.41143	-0.0639298	-0.194539	-0.211062	-0.312083	-0.613103	0.0411492	0.229171	-0.383155	0.541629
Solyc12g100030	1	receptor-like protein 12 (AHRD V3.3 *** A0A1U8ETX1_CAPAN)	AT3G05660	-0.253634	-2.01795	1.5016	-0.297798	0.104071	-0.216879	-1.16941	-1.93098	0.314735	-0.45845	-1.30389	-1.24071
Solyc12g057100	1	purine permease 3-like (AHRD V3.3 *** A0A1U7V949_NICSY),Pfam:PF16913		-0.0174324	-1.41896	1.68301	-0.063374	0.18574	0.578455	-0.183855	-0.0213758	0.301238	-0.0176137	0.0231758	0.332496
Solyc07g056190	1	Heavy metal-associated isoprenylated plant protein (AHRD V3.3 *** A0A2R6QEC1_ACTCH)		-1.07905	-1.75774	3.80185	0.0201301	-0.404901	2.01372	0.377004	-0.15903	-0.255559	0.843831	0.260772	5.04077
Solyc02g068760	1	Pentatricopeptide repeat-containing protein (AHRD V3.3 *** A0A2G3A6F7_CAPAN)	AT2G35130	0.472236	-1.53633	3.05786	-0.670203	-0.694892	1.26491	-0.186425	-0.0231184	0.12451	-0.151006	-0.108411	0.695873
Solyc11g018800	1	Peroxidase (AHRD V3.3 *** K4D6T3_SOLLC)	AT1G14550	-1.15151	0.301952	3.96318	0.763933	0.905905	3.38073	-0.27548	-0.487815	0.401266	0.982746	-0.655261	2.74949
Solyc07g055990	1	Xyloglucan endotransglucosylase/hydrolase (AHRD V3.3 *** A0A2G3C1I6_CAPCH)		-0.63472	1.29368	2.73081	1.14344	1.27711	4.20887	0.0286438	1.32309	0.963667	1.09773	1.197	1.29069
Solyc02g084930	1	Cytochrome P450 (AHRD V3.3 *-* A0A200QE46_9MAGN)		-2.50935	0.734591	4.17668	0.864863	1.74311	2.35851	-0.12445	0.279766	0.753799	0.0753065	-0.0494008	0.395003
Solyc02g093070	1	2-oxoglutarate (2OG) and Fe(II)-dependent oxygenase superfamily protein (AHRD V3.3 *** A0A2U1Q3D7_ARTAN)	AT3G50210	-0.776585	3.23737	5.34612	-0.562489	0.452116	1.97053	0	-0.0625111	4.7312	-0.8728	-3.26683	2.27644
Solyc12g049350	1	R2R3MYB transcription factor 11	AT5G49330	2.49465	-5.12548e-15	5.4127	0.871127	-0.519227	1.10258	-0.469343	-0.235985	0.175485	-0.483941	-0.423026	0.268076
Solyc06g074420	1	Cytochrome P450 (AHRD V3.3 *** A0A200Q6A4_9MAGN)	AT2G27690	1.21066	1.35818	4.72653	1.36088	0.44409	2.12467	2.5268	1.1025	2.39933	4.45209	-2.2224	4.39901
Solyc01g107370	1	Gibberellin-regulated protein (AHRD V3.3 *** K0E174_POPTO)		2.15436	-5.12548e-15	3.4259	-0.601784	0.838718	1.18996	-0.389322	-2.1045	-0.643035	0.084296	0.953993	0.0119241
Solyc03g034000	1	bHLH transcription factor 020	AT4G36540	0.00756684	1.27931	1.94419	-0.362596	0.382309	0.718241	-0.538737	-0.397841	0.54232	-0.0405435	0.0679839	-0.30752
Solyc01g088400	1	ECERIFERUM 1	AT1G02205	0.35658	1.01492	2.16734	-0.205679	0.315771	0.479639	-0.303888	0.507971	0.854988	-0.209985	0.0446916	0.204771
Solyc09g091800	1	Unknown protein		0.10098	0.513787	1.938	-0.609254	0.222443	1.06424	-0.363643	-0.19964	0.553155	-0.478017	-0.197799	-0.0697903
Solyc04g074730	1	classical arabinogalactan protein 5 (AHRD V3.3 --* XP_004237948.1)		0.151882	0.917924	1.70002	0.0377693	0.715153	1.12409	0.454983	0.707278	1.30188	0.0906297	0.63149	0.744977
Solyc02g077050	1	Cysteine protease (AHRD V3.3 *** A0A2U1Q178_ARTAN)		0.0670036	0.996536	1.90561	-0.411642	0.555328	1.4028	0.0260477	0.0286751	0.548917	-0.0938269	-0.0406576	0.398599
Solyc12g044310	1	Protein NRT1/ PTR FAMILY 1.1 (AHRD V3.3 *** A0A2G2WPC3_CAPBA)	AT1G52190	0.418918	1.00231	1.93958	0.0739693	0.549341	1.11525	0.696785	1.20949	1.70363	0.160459	0.642305	0.761559
Solyc02g063355	1	Calcium-dependent lipid-binding (CaLB domain) family protein (AHRD V3.3 *** A0A2U1LMA8_ARTAN)		0.506412	1.17524	1.98951	0.131148	0.337503	1.10812	-0.148925	-0.486539	0.60019	0.480266	-0.00476311	0.192799
Solyc05g005810	1	Serine/threonine-protein kinase WNK (With No Lysine)-like protein (AHRD V3.3 *** Q9ZUI7_ARATH)	AT1G60060	0.00186872	1.43834	1.72293	-0.303357	0.961629	0.48469	-0.495055	0.341959	0.038067	-0.00546568	0.900373	0.218512
Solyc02g089640	1	Cellulose-synthase-like C4 (AHRD V3.3 *** A0A2U1LSH2_ARTAN)	AT3G28180	-0.0529287	1.07944	1.59723	-0.350973	0.694188	0.665059	0.82566	0.749378	0.522772	0.68817	0.839764	0.661493
Solyc01g086640	1	O-fucosyltransferase (AHRD V3.3 *** A0A2P5FQR3_TREOI)	AT2G44500	-0.299613	1.41556	1.4504	-0.032204	0.874353	0.740212	0.622114	0.930366	0.360334	0.35162	1.06804	0.410669
Solyc09g061280	1	p27KIP1-related-protein 2	AT5G48820	0.0533446	1.25671	1.10935	-0.31991	0.821861	0.437011	-0.027963	0.30884	0.182485	-0.300286	0.147106	-0.0936856
Solyc09g014610	1	S-type anion channel SLAH3 (AHRD V3.3 *** A0A2G3BJK2_CAPCH)	AT5G24030	-0.138983	1.15114	1.26576	-0.125523	0.639522	0.526071	0.255255	1.0004	0.263166	0.120132	0.0850601	0.957053
Solyc08g076883	1	Unknown protein		-0.389611	0.942429	2.39254	0.305154	0.644668	0.151961	0.260007	-0.0627156	0.182911	0.101227	0.394387	0.0221369
Solyc01g109860	1	Sec14p-like phosphatidylinositol transfer family protein (AHRD V3.3 *** A0A2U1QM07_ARTAN)	AT4G36490	0.0741641	1.20354	1.91774	0.279561	-0.153406	-0.258802	-0.181644	0.334101	0.874597	0.191679	0.0498046	0.376154
Solyc09g075750	1	membrane-associated kinase regulator (AHRD V3.3 *** AT5G26230.1)	AT5G26230	0.544567	0.741566	2.47687	-0.21353	0.146207	-0.0718378	0.339466	0.302945	1.29518	0.212328	0.126599	0.583179
Solyc04g063245	1	Cytochrome (AHRD V3.3 *** A0A1U8F0H8_CAPAN)		0.928676	1.09555	2.67113	-0.384953	0.310778	0.515274	0.468407	0.501415	1.29687	0.842496	0.363373	1.0203
Solyc05g005540	1	Polygalacturonase-1 non-catalytic subunit beta (AHRD V3.3 *** GP1_SOLLC)	AT1G70370	0.0319089	0.411038	2.98877	0.237751	0.128768	0.931897	0.221039	-0.441254	1.58509	0.0251788	0.0194957	0.369772
Solyc02g037490	1	AMP-dependent synthetase/ligase (AHRD V3.3 *** A0A200RCS7_9MAGN)		0.561605	0.842632	2.38759	0.626595	0.0959524	0.857414	-0.00300129	0.0897339	0.334493	-0.095882	0.686512	0.966899
Solyc04g078900	1	ABA 8'-hydroxylase		-0.361938	0.280747	3.42948	-0.0582162	0.843858	1.18663	-0.22637	0.00680299	0.393868	-0.266594	0.229827	0.360754
Solyc11g072980	1	3-ketoacyl-CoA synthase (AHRD V3.3 *** A0A2G2XYA4_CAPAN)		0.598041	1.17015	2.7317	-0.240562	0.692474	1.56616	0.889939	0.686509	1.87233	-0.0567751	0.657392	0.50758
Solyc07g053540	1	Fasciclin-like arabinogalactan protein 9 (AHRD V3.3 *** A0A1U8HBV4_CAPAN)	AT1G03870	0.159197	1.42515	2.43947	0.34859	0.950144	2.01023	0.0799892	0.715187	0.675837	0.203069	0.652837	0.786876
Solyc04g078740	1	Subtilisin-like protease-like protein (AHRD V3.3 *** A0A2K3MUK4_TRIPR)		-0.362496	1.08477	2.06069	0.492323	1.00091	1.19838	0.253597	0.446963	1.56227	0.116062	0.619288	0.837095
Solyc01g096260	1	NAD-dependent protein deacetylase HST1-like protein (AHRD V3.3 *** AT2G46640.2)	AT2G46640	-0.00971531	1.33531	2.29688	-0.0549362	1.02498	1.051	-0.175084	-0.317464	1.29241	0.110127	0.449996	1.00295
Solyc10g008440	1	Expansin-B3 (AHRD V3.3 *** A0A2G3BCT4_CAPCH)	AT4G28250	1.02316	0.924972	2.86483	0.507853	1.29336	0.889172	0.872842	1.84043	2.60571	1.1865	1.40783	1.24431
Solyc06g060640	1	Bifunctional inhibitor/lipid-transfer protein/seed storage 2S albumin superfamily protein (AHRD V3.3 *** A0A2U1PU47_ARTAN)	AT3G22120	0.61724	0.707787	2.46843	0.493432	0.889806	1.31542	0.113508	0.518663	0.890052	0.147275	0.496718	0.73711
Solyc05g009790	1	AP2/B3 transcription factor family protein (AHRD V3.3 *** A0A2U1LJK2_ARTAN)	AT1G13270	0.122772	0.683688	2.28795	0.726511	1.88464	1.35257	0.323573	0.387244	0.750138	0.640083	0.530897	1.32006
Solyc03g005200	1	Non-specific lipid-transfer protein-like protein (AHRD V3.3 *** A0A1J6K9J7_NICAT)	AT3G22600	-0.200224	0.26912	2.00301	0.21968	0.702377	2.1475	-0.181894	2.82067	1.66381	-0.215205	1.3173	0.985339
Solyc01g079940	1	Eukaryotic aspartyl protease family protein (AHRD V3.3 *** A0A2U1KXX4_ARTAN)		-0.579053	-0.103188	2.15881	0.283431	0.379675	1.67792	0.256875	-0.0861837	0.968013	0.415498	-0.156083	0.700178
Solyc06g072460	1	Cysteine/Histidine-rich C1 domain family protein (AHRD V3.3 *-* Q9ZUW8_ARATH)	AT2G27660	-0.412792	0.439822	2.23231	1.22706	0.0770651	1.88412	0.359671	0.0293929	0.0592058	-0.265124	-0.925744	0.428026
Solyc09g090900	1	3-isopropylmalate dehydratase large subunit (AHRD V3.3 *** A0A2G3CJZ4_CAPCH)	AT4G13430	0.100766	0.569581	2.52978	0.207228	0.397465	1.78876	0.000261227	1.67954	2.77522	-2.15433	2.0291	1.87583
Solyc06g069040	1	glutathione S-transferase T4		-0.172061	0.740599	2.81655	-0.0981784	0.0603893	2.27583	-0.190842	0.196901	0.549426	0.83886	-0.469116	-0.470208
Solyc05g051240	2	aspartic proteinase PCS1 (AHRD V3.3 *** A0A1U8GYE6_CAPAN)	AT5G37540	0.326851	1.4499	0.986251	0.102612	1.27846	1.02784	0.255751	0.670127	-0.014003	0.514273	1.04581	0.477582
Solyc02g088740	2	hypothetical protein (AHRD V3.3 *** AT3G29370.1)	AT5G39240	0.0320961	1.38382	1.07989	0.0843269	1.09346	1.2392	1.46587	0.974944	0.208792	1.30969	1.21597	0.922409
Solyc06g150132	2	Calcium-binding protein (AHRD V3.3 *-* Q9SCA1_LOTJA)	AT2G43290	0.203012	1.29039	0.978664	0.156437	1.06193	1.53611	0.47748	0.719195	0.0405979	0.311624	0.286431	0.310262
Solyc03g033510	2	Armadillo repeat only 2 (AHRD V3.3 *** Q9FKW5_ARATH)	AT5G66200	0.449393	1.28369	0.950411	0.180766	1.30359	1.62721	-0.0712714	0.957192	0.269771	0.585657	0.721582	0.434062
Solyc08g081535	2	1-aminocyclopropane-1-carboxylate synthase (AHRD V3.3 *** B2NIX1_CAPCH)		-0.165641	1.26314	1.3357	0.150408	1.2012	1.06247	0.14465	1.02763	0.27359	0.651983	0.593845	0.988026
Solyc02g070530	2	Potassium channel KAT1 (AHRD V3.3 *** A0A2G3ANB5_CAPAN)	AT5G46240	0.0993166	1.33916	1.4341	-0.054685	1.30524	0.905229	0.545073	0.778738	0.7892	0.619127	0.352316	0.634915
Solyc04g074410	2	Protein EXORDIUM-like 1 (AHRD V3.3 *** A0A2G2ZQI6_CAPAN)	AT4G08950	-0.146853	1.42272	1.25052	0.0319691	1.55143	0.851947	1.0451	1.62861	0.260322	0.74725	1.53834	0.842816
Solyc12g008600	2	DUF1005 family protein (DUF1005) (AHRD V3.3 *** Q9M0F0_ARATH)	AT4G29310	0.569987	1.29784	1.23952	0.406842	1.06666	1.02989	0.0851105	1.3557	0.773117	0.736164	1.3037	0.757694
Solyc03g025830	2	Myosin heavy chain-related protein (AHRD V3.3 *** Q9C8T4_ARATH)	AT5G52280	0.492752	1.39936	1.53177	0.484747	1.14361	1.26801	0.313086	0.781436	0.906282	0.637332	0.845985	0.81747
Solyc01g102720	2	Polyketide cyclase/dehydrase and lipid transport superfamily protein (AHRD V3.3 *** A0A2U1QGT1_ARTAN)	AT5G49800	0.202248	1.02522	1.54215	0.44145	1.42833	1.25284	0.727146	1.27307	1.87768	0.299957	0.894706	1.41646
Solyc03g117620	2	Heat shock 70 kDa protein (AHRD V3.3 *-* A0A1U8FVW2_CAPAN)		0.0180848	1.14955	1.43346	0.481044	0.840522	1.15714	-0.050675	-0.0907262	0.416915	0.139339	0.228202	0.263143
Solyc02g080450	2	hypothetical protein (AHRD V3.3 *-* AT4G04745.1)	AT1G11655	0.0922404	1.26551	1.36263	0.279908	0.606925	1.03071	0.1965	0.504146	0.564665	0.517233	0.48139	0.876184
Solyc01g103470	2	proline-rich receptor-like protein kinase PERK4 (AHRD V3.3 --* XP_026410247.1)		0.169295	2.04108	1.69146	0.186649	1.34496	1.37515	0.922258	1.58803	1.73039	0.566165	2.13616	0.729467
Solyc01g079830	2	hypothetical protein (AHRD V3.3 *** AT5G19190.1)	AT5G19190	0.0563046	1.58212	1.60981	-0.06033	1.24726	1.33664	-0.104051	0.492305	0.391823	0.739191	0.374734	1.48124
Solyc04g074310	2	RNA-binding protein 38-like (AHRD V3.3 *** A0A2I4HAQ4_9ROSI)	AT1G78260	0.448256	1.64614	1.63475	0.136614	1.02323	0.971865	0.213344	1.19375	0.609563	0.284597	0.954427	0.757566
Solyc04g055090	2	cell wall integrity/stress response component-like protein (AHRD V3.3 *-* AT4G39840.1)	AT4G39840	0.219934	1.62409	1.9537	0.125163	1.00362	0.888924	0.733623	0.850717	1.08737	0.325288	0.418925	0.668896
Solyc12g057160	2	Unknown protein		0.0312124	1.60049	1.43804	0.120315	0.936611	0.894269	1.2594	1.59348	0.771797	1.14565	1.33255	1.05208
Solyc11g006040	2	Receptor protein kinase (AHRD V3.3 *** A0A2R6RJ70_ACTCH)	AT1G66150	0.230699	1.48805	1.5965	0.26102	0.935104	0.925244	0.138244	0.77078	0.534678	0.289964	0.738869	0.460449
Solyc07g053450	2	Basic-leucine zipper (BZIP) transcription factor family protein (AHRD V3.3 *** A0A1P8B300_ARATH)	AT3G58120	0.501296	2.08119	2.0754	0.249184	1.02195	1.00704	0.925756	0.980842	1.70721	0.731267	0.978454	0.874493
Solyc01g079180	2	Pectinesterase (AHRD V3.3 *** A0A2G2XQP7_CAPBA)		0.157292	2.06151	1.86284	0.481601	1.00449	0.785634	0.495318	0.768703	1.24399	0.251561	1.0719	0.672207
Solyc08g067310	2	Non-specific serine/threonine protein kinase (AHRD V3.3 *** A0A2G2W7U9_CAPBA)	AT5G25110	0.305229	2.06877	2.08905	-0.61444	1.14874	0.121758	0.163545	0.84763	0.607957	0.917907	0.925373	1.03239
Solyc03g097170	2	NAD(P)-binding Rossmann-fold superfamily protein (AHRD V3.3 *** A0A2U1LGD5_ARTAN)	AT2G23910	0.177138	2.1007	1.47339	-0.234183	1.44618	0.0772336	0.302132	1.24685	0.293298	0.492207	1.09193	0.381561
Solyc11g012980	2	Ethylene-responsive transcription factor (AHRD V3.3 *** A0A2G3CLK5_CAPCH)	AT1G77640	0.0859553	1.66167	2.94559	-0.548504	1.79389	-0.112063	1.90045	2.98131	1.60909	2.58844	1.80668	1.90803
Solyc04g074450	2	Protein EXORDIUM-like 1 (AHRD V3.3 *** A0A2G2ZQI6_CAPAN)	AT1G35140	-0.36756	1.57356	1.83208	-0.210705	1.83979	0.370442	1.13936	1.42864	1.11718	1.14222	1.78631	1.29691
Solyc04g074420	2	Protein EXORDIUM-like 1 (AHRD V3.3 *-* A0A2G2WZY1_CAPBA)		-0.281527	1.45506	1.64626	0.0365239	1.4279	0.154569	0.83363	1.07617	0.583008	0.846722	0.966807	1.42628
Solyc08g016720	2	9-cis-epoxycarotenoid dioxygenase2	AT4G18350	-0.0157935	1.46566	1.65482	0.534476	1.88174	0.584361	-0.741043	0.0491036	-1.27186	-0.761921	-0.301876	-0.520957
Solyc05g052040	2	ripening regulated protein DDTFR10/A	AT5G47230	-0.273082	0.798787	1.47269	0.112476	2.48139	0.544664	0.37097	0.273091	0.641864	0.733005	0.605314	1.89842
Solyc04g074440	2	Protein EXORDIUM-like 1 (AHRD V3.3 *** A0A2G2ZQI6_CAPAN)		-0.432664	1.16921	1.83918	-0.151711	2.21952	0.689005	1.04618	1.12346	0.726643	1.00182	1.27134	1.33568
Solyc09g007830	2	Cytokinin riboside 5'-monophosphate phosphoribohydrolase (AHRD V3.3 *** A0A1U8E671_CAPAN)	AT2G28305	0.579412	1.87136	1.04511	0.0625188	0.501641	0.318419	0.362037	1.09847	0.163514	-0.0300427	0.541658	-0.0806405
Solyc04g008210	2	ETAG-A3	AT2G01850	0.484641	1.88589	1.16711	0.361788	0.364537	0.0733686	0.210163	0.694086	0.186153	0.283368	0.57314	0.28799
Solyc07g042630	2	Terpene cyclase/mutase family member (AHRD V3.3 *** A0A1U8HG00_CAPAN)		0.410954	1.83751	1.5318	0.164432	0.617705	0.310805	0.390105	2.0422	1.07856	-0.0810468	1.33932	1.12347
Solyc01g007800	2	ovate family protein 2	AT2G36026	0.187857	2.21937	1.46634	-0.0502462	0.402764	-0.293307	0.300513	0.983523	0.5433	-0.591279	-0.127661	-0.360562
Solyc06g065920	2	Protein phosphatase 2C (AHRD V3.3 *** A0A2U1PJM7_ARTAN)	AT3G17090	0.694706	1.99976	0.725925	0.483604	0.653315	0.218532	0.491202	0.589886	0.207521	0.057023	0.0769326	0.0297366
Solyc06g051940	2	Protein phosphatase 2C (AHRD V3.3 *** A0A2U1KYU0_ARTAN)		0.953647	2.12038	1.00484	0.786551	0.456029	0.188873	2.21609	3.76373	2.0626	1.38882	2.36189	1.02998
Solyc12g099580	2	WAT1-related protein (AHRD V3.3 *** K4DHX9_SOLLC)	AT4G01440	0.395878	1.87124	1.42239	0.656835	1.06626	0.00413852	0.158875	0.342316	1.08412	0.819365	1.19644	0.902297
Solyc05g009610	2	Alpha/beta-Hydrolases superfamily protein (AHRD V3.3 *** A0A2U1PVQ0_ARTAN)	AT1G68620	0.349817	1.56956	1.58896	1.0652	1.10618	-0.321804	0.155974	0.491639	0.513736	0.359247	1.02067	0.624933
Solyc03g033350	2	Aspartyl protease family protein 1 (AHRD V3.3 *-* A0A1J6IGL7_NICAT)		0.104144	1.731	1.42594	0.365841	1.11894	0.492545	0.319003	0.567395	0.102723	0.173049	0.651087	0.277574
Solyc02g070280	2	Cationic amino acid transporter (AHRD V3.3 *** S8D7Y4_9LAMI)	AT4G21120	-0.0535513	1.50158	1.173	0.478537	0.796046	0.613296	0.0591919	0.577499	0.589822	0.264473	0.429614	0.054991
Solyc06g009670	2	Tetratricopeptide repeat (TPR)-like superfamily protein (AHRD V3.3 *** A0A2U1LZR6_ARTAN)	AT2G47440	-0.028365	1.87263	1.17653	0.0347909	0.547641	0.702703	0.350122	0.871528	0.836437	0.45813	1.06143	0.535237
Solyc02g088240	2	Phosphate transporter PHO1-like protein 5 (AHRD V3.3 *** A0A2G3D9P2_CAPCH)	AT3G29060	0.265728	1.97267	0.7169	0.646247	0.85124	0.901372	1.05085	1.60963	0.0654482	0.853742	1.0988	-0.0108069
Solyc06g053840	2	auxin-regulated IAA4	AT1G04240	0.81298	1.56241	1.23172	0.521669	1.10021	0.717409	0.399948	0.894931	0.499022	0.4114	0.611949	0.359291
Solyc02g087960	2	R2R3MYB transcription factor 94	AT3G28910	0.915231	1.80111	1.42768	0.243683	1.08112	0.574677	0.708345	1.51493	1.27426	0.984638	1.11351	1.6669
Solyc08g083220	2	Branchless trichome (AHRD V3.3 *** A0A2U1NJ24_ARTAN)		0.494144	1.91436	1.02306	0.333168	1.17342	0.419043	1.07356	1.38278	0.617969	0.624852	1.11482	0.566117
Solyc08g083240	2	SUN-like protein 24	AT4G00820	0.2017	1.46451	0.971729	0.671888	1.56987	0.046313	-0.389582	0.643567	0.341105	0.201752	0.991811	0.314936
Solyc02g084950	2	S-adenosyl-L-methionine-dependent methyltransferases superfamily protein (AHRD V3.3 *** A0A2U1KPI6_ARTAN)	AT4G36470	-0.179108	1.37785	0.425508	0.281742	1.20178	-0.348112	-0.190965	0.266992	0.775745	0.0554689	0.978879	0.23523
Solyc08g006590	2	protein ENHANCED DISEASE RESISTANCE 2-like (AHRD V3.3 *** A0A2I4G6J8_9ROSI)	AT5G10750	0.16438	1.48698	0.905252	0.484395	0.959663	0.55419	0.087478	0.702473	0.176275	0.585094	1.00637	0.331662
Solyc03g033360	2	Eukaryotic aspartyl protease family protein (AHRD V3.3 *** A0A2U1KXY4_ARTAN)	AT3G51360	0.214013	1.44071	0.955753	0.366797	0.926492	0.249184	0.305214	0.657853	0.339741	0.161542	0.665656	0.215229
Solyc01g096120	2	Dof zinc finger protein1	AT2G46590	0.133642	1.17363	0.822309	0.24396	1.03675	0.376841	0.466676	0.952574	0.061818	-0.0964287	0.518367	0.222999
Solyc08g075920	2	Protein BREVIS RADIX (AHRD V3.3 *** A0A1U8GKL1_CAPAN)	AT1G31880	0.11499	1.65668	0.850757	0.563474	1.05834	0.0774969	0.162334	0.6894	0.855275	0.561897	0.6794	0.523417
Solyc06g065190	2	TCP transcription factor 13	AT1G72010	0.185333	1.56911	0.707057	0.27488	0.813329	0.0129346	-0.32758	0.531592	0.0475936	0.26457	0.683208	0.265853
Solyc10g086390	2	Short-chain dehydrogenase TIC 32, chloroplastic (AHRD V3.3 *** A0A1U8E748_CAPAN)	AT5G02540	1.02997	2.28543	1.38889	1.1281	1.56493	0.620026	0.0310955	-0.0337923	0.0331007	0.0179984	-0.184204	0.0852042
Solyc10g006150	2	DUF761 domain-containing protein/DUF4408 domain-containing protein (AHRD V3.3 *** A0A1Q3CP02_CEPFO)		0.48072	2.22085	1.92979	0.734767	1.8511	0.504167	0.0387544	-0.337819	-0.118158	0.984026	0.0312234	-0.595283
Solyc05g008950	2	Protein kinase family protein (AHRD V3.3 *-* A0A1P8BDK9_ARATH)		1.52045	1.45398	1.89855	1.33529	2.10337	0.509847	0.118749	0.308067	-0.0646677	0.291863	0.479674	0.313755
Solyc09g082620	2	EPIDERMAL PATTERNING FACTOR-like protein 6 (AHRD V3.3 *** A0A2G2ZV72_CAPAN)	AT4G14723	1.97022	2.42131	0.504138	1.43271	2.1002	0.323435	0.746476	2.11255	0.224351	0.707215	1.06761	0.691039
Solyc07g053140	2	Zinc finger protein/CONSTANS-like protein (AHRD V3.3 *-* A0A2K3M573_TRIPR)	AT4G27310	1.16568	1.30056	0.668396	1.14983	1.48371	0.167903	0.711723	1.50684	0.294308	0.781555	1.52937	0.622925
Solyc01g079170	2	Hexosyltransferase (AHRD V3.3 *** A0A2G3DHC3_CAPCH)	AT2G47180	0.892251	0.860483	0.467265	1.10782	1.61462	0.600892	0.846006	1.07474	0.357591	0.510799	0.878641	0.267715
Solyc12g007070	2	Heat shock transcription factor (AHRD V3.3 *-* A0A1Y1I763_KLENI)	AT3G24520	1.4547	0.748941	0.656889	1.91979	1.18445	0.650225	1.42634	1.27466	0.872944	1.5241	0.857445	0.9465
Solyc05g047680	2	Cytochrome P450 (AHRD V3.3 *** A0A2U1MQN4_ARTAN)	AT2G46660	0.873304	1.95661	0.570178	1.5751	1.42555	0.726243	0.123328	0.449067	0.389802	0.74941	0.747032	0.333375
Solyc04g016430	2	Cytokinin dehydrogenase 1 (AHRD V3.3 *** A0A2G2ZF38_CAPAN)	AT2G41510	1.17946	1.64771	0.212559	1.26803	1.30558	0.711709	2.29552	1.9858	2.65222	1.62788	1.42569	1.46395
Solyc09g097870	2	bHLH transcription factor 062	AT3G07340	0.557545	0.976337	1.25466	0.848091	1.45296	0.869314	0.0533724	0.197177	0.312168	0.289464	0.0191637	0.361513
Solyc06g075000	2	MaoC_dehydratas domain-containing protein (AHRD V3.3 *** A0A1Q3B2J7_CEPFO)	AT5G60335	0.436031	1.02716	1.2493	0.963507	1.09636	1.00925	0.646588	1.34239	0.771217	0.674781	1.4112	0.768878
Solyc07g052320	2	Hexosyltransferase (AHRD V3.3 *** A0A2G2WDG1_CAPBA)	AT1G05170	0.978808	1.14789	1.37047	1.10605	1.12825	0.725535	0.712508	0.871231	0.694522	0.509675	0.752471	0.589833
Solyc08g066740	2	Early nodulin-like protein 1 (AHRD V3.3 *** A0A1J3CHP6_NOCCA)	AT1G64640	0.607742	1.30596	1.0939	0.728446	1.54679	1.43865	0.790409	1.45612	1.26787	0.569699	0.940675	1.02567
Solyc02g091670	2	Octicosapeptide/Phox/Bem1p family protein (AHRD V3.3 *-* A0A1P8BCE3_ARATH)		0.524114	1.09898	1.20924	1.00836	1.82575	1.15489	0.777284	0.891201	0.778379	0.870586	0.995019	0.746266
Solyc02g086456	2	titin isoform X6 (AHRD V3.3 *-* XP_010316304.1)		0.749765	1.58018	0.961394	0.980732	1.24675	1.23191	0.511944	0.345333	0.596753	1.07139	0.920486	0.838819
Solyc02g086454	2	titin isoform X6 (AHRD V3.3 *-* XP_010316304.1)		0.613575	1.54832	0.954747	1.00431	1.28851	1.23307	0.60951	0.214927	0.45673	1.28768	0.89042	0.91483
Solyc02g086458	2	titin isoform X2 (AHRD V3.3 *-* XP_010316302.1)		0.855032	1.44184	0.835513	1.13188	1.09648	1.31065	0.337725	0.398901	0.551832	1.12938	0.960275	0.844318
Solyc02g086452	2	titin isoform X3 (AHRD V3.3 *-* XP_004232326.1)		0.37003	1.63566	1.14055	0.856543	1.26975	1.1772	0.794262	0.216661	0.444923	1.3111	0.901355	0.878363
Solyc09g061250	2	BTB/POZ domain-containing protein (AHRD V3.3 *** A0A2G2Z754_CAPAN)	AT5G48800	0.837867	1.66131	0.796778	1.00601	1.55973	0.912161	0.674942	1.73119	0.362227	0.887088	1.50111	0.558172
Solyc09g065850	2	auxin-regulated IAA3	AT5G43700	0.840063	1.73428	1.265	0.374953	1.61936	1.14733	0.821847	0.810042	0.575224	0.4378	0.878625	0.612439
Solyc06g070900	2	TCP transcription factor 17	AT3G47620	0.59664	1.87185	1.41301	0.617903	1.46365	1.02494	0.335877	0.30029	0.576089	0.359394	0.506731	0.643594
Solyc07g056360	2	Transcription factor PAR2 (AHRD V3.3 *** A0A1U8H7M7_CAPAN)	AT3G58850	0.963422	1.59865	1.52179	0.718602	1.25726	1.024	1.9762	2.32864	3.71067	1.91715	1.94592	1.92513
Solyc06g007620	2	DUF538 domain-containing protein (AHRD V3.3 *** A0A1Q3BSI7_CEPFO)	AT3G07470	0.621046	1.70026	1.54145	0.489365	1.3141	1.46415	0.552717	1.09513	0.831754	0.802396	1.02961	0.869434
Solyc04g054500	2	Heavy metal-associated isoprenylated plant protein (AHRD V3.3 *** A0A2R6R672_ACTCH)	AT4G39700	0.827237	1.64939	1.37434	0.358424	1.53973	1.68216	1.6213	2.41408	1.39094	1.00648	1.94589	1.68509
Solyc10g039290	2	Major facilitator superfamily protein (AHRD V3.3 *** A0A1P8AT47_ARATH)		0.77529	1.7918	1.16586	0.85784	1.72483	1.37319	0.522874	1.1943	1.5414	0.541982	1.08034	0.876486
Solyc07g007270	2	Unknown protein		0.918644	2.00572	1.25642	0.996595	2.08163	1.10094	2.21819	2.63635	1.14553	1.2598	1.41983	0.381764
Solyc04g081490	2	beta-tubulin	AT1G75780	0.92401	0.923756	1.81291	0.592512	0.911075	1.46724	0.711327	0.942528	1.38903	0.786873	0.846183	1.03675
Solyc01g086920	2	Leucine-rich repeat receptor-like protein (AHRD V3.3 *** H6V789_MALDO)	AT3G12610	1.00766	1.11854	1.7255	0.61055	0.82472	0.931086	1.0644	1.26689	1.68977	0.487109	0.751306	0.901208
Solyc04g079690	2	Protein kinase domain-containing protein (AHRD V3.3 *** A0A2U1M8U4_ARTAN)		1.44116	1.76025	1.61144	0.593272	0.938323	1.06304	0.572678	0.918521	0.718802	0.576668	0.87182	0.450257
Solyc02g080670	2	L-ascorbate oxidase-like protein (AHRD V3.3 *** A0A1U8FN33_CAPAN)	AT4G22010	1.30283	1.60701	1.84822	0.325867	1.0152	1.24266	1.31173	1.83887	1.26102	0.750092	1.05293	0.864664
Solyc09g090600	2	acid phosphatase 1-like (AHRD V3.3 *** A0A1U7W5M1_NICSY)	AT1G04040	0.943185	1.16522	1.57934	0.284601	0.690252	1.78006	2.21816	3.38279	1.53938	0.211579	0.361326	1.17954
Solyc04g007200	2	Methylketone synthase IIb (AHRD V3.3 *** E0YCS9_SOLLC)	AT1G68260	1.05872	0.822116	1.7028	0.628367	0.493657	1.8517	0.738482	1.48172	2.10186	0.192751	1.11237	1.02657
Solyc04g011750	2	histone H3.v1 (AHRD V3.3 *** XP_004236724.1)		0.497422	1.24956	1.35381	0.567305	0.709539	2.14768	-0.470855	0.280626	0.519095	0.210977	-0.138627	0.741345
Solyc01g087840	2	Subtilisin-like protease (AHRD V3.3 *** O82006_SOLLC)		1.09613	2.07739	2.18936	1.84889	0.208997	2.04659	-0.00716842	0.333888	0.419739	-2.14852	2.09798	0
Solyc01g065700	2	Protein phosphatase 2C family protein (AHRD V3.3 *** A0A2U1N538_ARTAN)	AT3G16800	0.552846	1.49044	2.18624	1.32353	0.649696	1.1568	-0.519725	0.517129	1.42788	0.0994181	0.575883	0.800577
Solyc08g080100	2	MADS box transcription factor AGAMOUS (AHRD V3.3 *-* A0A1Q1NK16_PAELC)	AT4G22950	0.738572	0.822269	1.51682	0.901685	1.79963	1.51094	0.95239	0.987683	1.70253	0.841511	1.36183	1.44501
Solyc01g090760	2	GATA transcription factor (AHRD V3.3 *** K4AZ17_SOLLC)	AT2G45050	0.826143	0.974192	1.611	1.09407	1.9639	1.96808	0.793662	1.23109	0.909266	0.44291	1.01365	0.42522
Solyc04g071900	2	Peroxidase (AHRD V3.3 *** K4BTH7_SOLLC)	AT1G71695	1.27792	0.904879	1.33381	0.875421	1.74365	1.31605	1.23333	1.26693	1.36386	1.10709	1.39274	1.01439
Solyc07g062710	2	Basic-leucine zipper (BZIP) transcription factor family protein (AHRD V3.3 *-* A0A1I9LST2_ARATH)		0.697701	0.95505	1.57525	0.589572	1.31632	1.59687	2.23694	1.91735	2.5952	1.35382	1.23696	1.36957
Solyc07g056670	2	gibberellin 2-oxidase 2	AT1G78440	0.455152	0.571905	1.56247	0.827464	1.37476	1.59474	0.117873	0.756732	1.51171	0.784238	1.28792	1.62968
Solyc02g083880	2	Gibberellin-regulated protein 3 (AHRD V3.3 *** A0A1U8FMR2_CAPAN)	AT1G75750	0.320837	0.468089	1.45459	0.454495	1.08687	1.76705	1.17912	1.12231	1.54093	0.511732	-0.56814	0.616133
Solyc08g069040	2	Peroxidase (AHRD V3.3 *** K4CMC4_SOLLC)		0.767243	1.12535	0.981157	1.69574	1.72287	2.39552	1.76524	3.05884	3.36803	1.14746	1.66447	1.06884
Solyc03g110990	2	Unknown protein		0.706651	1.31152	1.80021	1.37099	1.63418	2.2133	1.51829	1.38112	1.60312	0.725392	0.941609	0.269766
Solyc02g093740	2	R2R3MYB transcription factor 99	AT3G27340	-1.34611	0.858384	1.58268	-0.404592	0.638574	0.812418	-0.557456	-1.1718	0.46644	0.0814315	0.33251	0.450073
Solyc01g112000	2	expansin-like protein precursor 1	AT3G45970	-0.846493	1.48949	1.36754	-0.547985	0.638264	0.37732	0.436933	0.680278	0.316274	0.364627	0.663183	0.499606
Solyc12g006020	2	Receptor protein kinase, putative (AHRD V3.3 *** B9SKP2_RICCO)		-1.10657	1.09498	0.714556	0.100704	0.42993	0.0917676	0.0976504	-0.0487596	0.133109	0.131519	0.393699	0.241346
Solyc09g005200	2	transmembrane protein (AHRD V3.3 *-* AT5G01015.1)	AT5G01015	-0.781211	1.70176	0.854618	0.410184	0.681161	-0.359138	-0.0983614	0.35012	0.62141	-0.0706219	0.247293	0.198281
Solyc08g068690	2	Tyramine n-hydroxycinnamoyl transferase (AHRD V3.3 *** Q5D8C0_CAPAN)		-1.722	0.531321	0.28115	0.271611	0.840382	1.52449	0.405949	-0.566843	0.212496	0.310078	-0.589844	0.287882
Solyc03g123620	2	Pectinesterase (AHRD V3.3 *** A0A2G3D1E1_CAPCH)	AT1G53830	-1.05418	0.585903	0.356322	-0.814463	0.833081	1.17735	1.01943	0.801993	0.516851	0.668065	0.566302	0.786284
Solyc06g008050	2	Flavin-containing monooxygenase (AHRD V3.3 *** D2IGV3_SOLLC)	AT5G43890	-1.1092	0.370514	-0.104344	-0.0300115	1.30363	0.913809	1.1497	2.56428	-0.67626	1.06045	1.95146	0.164887
Solyc03g082470	2	systemin receptor 1		-0.967216	0.717287	0.284617	0.230602	1.57549	0.747737	-0.406266	-0.392092	0.124264	-0.11279	0.335309	0.495748
Solyc04g014540	2	Zinc finger protein 3 (AHRD V3.3 *** A0A2G2XAC6_CAPBA)	AT1G66140	0.302718	1.13962	0.119734	0.00439629	0.780519	0.288494	-0.0260961	0.26237	0.189474	-0.212389	0.0154466	-0.0362071
Solyc03g115920	2	RBR-type E3 ubiquitin transferase (AHRD V3.3 *** A0A1U8GHK6_CAPAN)		0.15435	1.14441	0.13368	-0.0304247	0.978474	-0.0149897	-0.132972	-0.071939	-0.670535	0.141274	-0.319374	-0.508357
Solyc03g113950	2	Calmodulin binding protein (AHRD V3.3 *-* A0A2K3MP79_TRIPR)	AT5G62570	-0.175474	1.03117	0.0719796	0.278798	1.16137	0.317255	-0.192374	0.99166	0.869616	0.409982	0.400037	1.3765
Solyc05g005790	2	RING-H2 finger protein ATL47-like (AHRD V3.3 *** A0A2I4FLG8_9ROSI)	AT1G23980	-0.0497701	1.05708	0.632295	0.0781415	0.63745	-0.132676	0.0269622	0.909676	0.316081	-0.0610147	0.647694	0.105828
Solyc02g083670	2	Histidine kinase 1 (AHRD V3.3 *** A0A2G3AA52_CAPAN)	AT2G17820	-0.0345996	1.02251	0.296008	0.270719	0.738427	0.00918211	-0.291991	0.228425	0.0208613	0.0194182	0.426418	0.163749
Solyc11g005350	2	WAT1-related protein (AHRD V3.3 *** K4D4E8_SOLLC)	AT1G25270	-0.331667	1.06589	0.398214	0.253712	0.496654	0.197296	-0.00560082	0.0662193	0.871525	-0.00232959	0.446769	0.403488
Solyc07g065910	2	Late embryogenesis abundant (LEA) hydroxyproline-rich glycoprotein family (AHRD V3.3 *** Q56Y59_ARATH)		0.129539	1.05215	0.604117	0.511961	0.625921	0.157929	-0.140043	1.24092	0.909509	0.831761	0.273664	-0.107257
Solyc01g096880	2	Major facilitator superfamily protein (AHRD V3.3 *** A0A1P8AZ04_ARATH)	AT2G26690	-0.0560797	1.00502	0.496147	0.604877	0.794355	-0.00541743	0.622593	0.476441	1.12397	0.715667	0.927515	0.66603
Solyc10g079420	2	Calcium-dependent protein kinase (AHRD V3.3 *-* CDPK_DAUCA)	AT3G10190	0.10803	0.476053	0.209715	0.426308	1.1057	0.0262396	0.494865	0.468271	0.0208105	0.525025	0.469368	0.396302
Solyc04g080040	2	Auxilin-related protein 2 (AHRD V3.3 *** A0A2G3CQ94_CAPCH)	AT1G75100	-0.0364091	0.444662	0.200811	0.244632	1.05546	-0.00377395	-0.0313016	0.0650809	-0.142025	0.0318302	0.0695452	0.0649398
Solyc04g018110	2	Calmodulin-like protein (AHRD V3.3 *** T2C5E7_BRAJU)	AT3G10190	-0.112102	0.529196	0.282569	0.0532782	1.28927	-0.229451	0.43289	0.375133	0.286917	0.361489	0.682425	0.625339
Solyc09g092500	2	UDP-glycosyltransferase 75C1 (AHRD V3.3 *** U75C1_SOLLC)		-0.398653	-0.0169078	0.409785	0.466699	1.03965	-0.476217	0.00625463	0.34852	-0.00504736	0.27898	0.666169	0.213743
Solyc12g014140	2	SlTCP3	AT3G15030	0.0642347	0.212194	-0.0349046	0.844105	1.1043	1.15114	0.0204933	0.195181	0.155721	0.247463	0.0461477	0.000356105
Solyc04g071520	2	Transcription elongation factor (TFIIS) family protein (AHRD V3.3 *** A0A1P8BE77_ARATH)		0.251021	0.963022	-0.284023	0.995197	1.06506	1.22371	0.493646	1.14762	0.800641	0.675326	0.524171	0.905383
Solyc01g099560	2	(+)-neomenthol dehydrogenase-like (AHRD V3.3 *** A0A2I4G5H1_9ROSI)	AT3G61220	-0.128228	0.721578	-0.586584	1.16625	0.896169	0.38387	-0.00240844	0.742727	0.124268	-0.0206715	0.920881	-0.130262
Solyc07g064720	2	Gdsl esterase/lipase (AHRD V3.3 *** A0A2P4JQK3_QUESU)	AT5G55050	0.11046	0.771338	-0.154419	0.613255	1.48601	1.85347	0.177277	0.134421	0.24159	-0.0709947	-0.188212	0.0437294
Solyc03g123670	2	60S ribosomal protein L28-1 (AHRD V3.3 *-* A0A2G2WKZ6_CAPBA)		0.101029	0.909722	-0.556788	0.822588	1.51561	1.77868	1.10381	1.14471	0.684268	0.68274	1.23074	0.708097
Solyc06g065820	2	Ethylene Response Factor H.1	AT5G25190	-0.300043	0.446918	-0.048997	-0.0401215	1.35278	1.04998	0.77064	1.22806	1.33901	0.218145	0.679518	0.322618
Solyc04g079860	2	Hexosyltransferase (AHRD V3.3 *** A0A2G2ZRY0_CAPAN)		-0.30687	0.820153	-0.0787169	0.415795	1.19748	0.962168	1.35186	1.48476	1.82415	0.672803	0.933277	0.661627
Solyc10g076410	2	Abscisic acid receptor PYL6 (AHRD V3.3 *** A0A2G3BE77_CAPCH)		0.378556	0.917765	0.221408	0.113597	1.11028	1.00626	-0.0208994	0.427484	0.197448	0.379002	0.413022	0.340685
Solyc10g049660	2	Phototropic-responsive NPH3 family protein (AHRD V3.3 *** A0A2U1N5P4_ARTAN)	AT2G14820	0.421603	0.828922	-0.133761	0.164787	1.3199	0.942736	-3.24524	2.19945	-3.19769	0.187228	2.647	-0.375109
Solyc12g036470	2	bHLH transcription factor 071	AT1G18400	-0.0220677	0.687353	-1.21113	1.41508	1.92112	0.792981	-1.08472	-1.2044	-2.58209	0.221205	0.606509	0.396819
Solyc03g095310	2	Cytochrome P450 (AHRD V3.3 *** A0A2U1PRC1_ARTAN)	AT5G24910	0.0862449	1.4517	-0.185047	1.45706	2.15605	0.942876	-0.0293215	1.3119	0.906012	0.728936	1.7386	-0.568817
Solyc12g006590	2	Zinc finger protein (AHRD V3.3 *** A0A200PQI4_9MAGN)	AT2G26695	0.280624	1.18116	0.323905	0.820622	1.34644	0.425354	0.412014	1.1261	1.09181	1.35564	1.50802	1.51295
Solyc07g062260	2	BES1/BZR1 (AHRD V3.3 *** A0A2K3PP13_TRIPR)	AT1G78700	0.563295	1.13523	0.42054	0.663756	1.53808	0.744403	3.06094	3.48574	2.82712	2.15658	2.80926	1.87602
Solyc07g045180	2	Zinc finger protein CONSTANS-LIKE 9 (AHRD V3.3 *** A0A2G2WC44_CAPBA)	AT5G48250	0.567976	0.999145	0.0709504	0.549595	1.22657	0.370424	0.0518433	0.246631	0.144988	0.169313	0.349868	0.136258
Solyc01g097830	2	DUF868 family protein (DUF868) (AHRD V3.3 *** Q9SI11_ARATH)		0.560906	1.27012	0.120848	0.537281	1.31688	0.434668	0.542589	1.24049	0.0506916	0.859682	1.00766	0.0135581
Solyc11g069960	2	RLK-1		0.349108	0.608261	0.15818	0.988157	1.43059	0.538003	0.704226	1.72013	0.107952	0.391711	1.14678	0.283101
Solyc01g107980	2	RING-type E3 ubiquitin transferase (AHRD V3.3 *** A0A2G2W990_CAPBA)	AT1G49780	0.388364	0.887959	0.213822	1.00317	1.41846	0.216939	0.23527	0.563236	0.00861419	0.0799427	0.711861	0.220265
Solyc09g083200	2	Protein kinase-like domain-containing protein (AHRD V3.3 *** A0A2U1MF72_ARTAN)		0.00886502	0.492696	0.0352978	1.01651	1.45786	0.25746	-0.0692674	-1.17852	0.20605	-0.805247	-0.605939	-0.211475
Solyc11g006180	2	ethylene receptor homolog (ETR5)	AT3G04580	0.423215	0.882776	0.304781	0.724933	1.0381	0.754566	-0.0588739	0.333137	0.253719	0.162215	0.298259	0.237381
Solyc02g086930	2	Homeobox-leucine zipper protein HAT5 (AHRD V3.3 *** A0A2G2XIE8_CAPBA)	AT3G01470	0.425494	1.12107	0.694263	0.831641	1.0992	0.688277	0.150092	0.198811	0.219487	0.342209	0.478585	0.167482
Solyc09g014380	2	SlLAX1	AT2G38120	0.552588	0.974851	0.595564	0.616155	0.993311	1.05431	0.205094	0.349161	0.729409	0.128627	0.271665	0.418112
Solyc04g071890	2	Peroxidase (AHRD V3.3 *** K4BTH6_SOLLC)	AT1G71695	0.369281	0.871164	0.66795	0.597313	1.0548	0.901672	0.568758	0.725023	0.198517	0.309817	0.839364	0.0986232
Solyc09g074970	2	Thiamine pyrophosphokinase (AHRD V3.3 *** A0A2G2W0D5_CAPBA)	AT1G02880	0.817228	0.939672	0.685587	0.687051	1.21023	1.09578	0.188918	0.475638	-0.254487	0.326091	0.67669	0.0656814
Solyc06g053710	2	ethylene receptor homolog (ETR4)	AT3G23150	0.68937	0.872779	0.497349	0.742028	1.12806	1.03562	0.932585	1.14947	0.992814	0.609611	0.88576	0.180775
Solyc06g068550	2	Eukaryotic aspartyl protease family protein (AHRD V3.3 *** A0A2U1P524_ARTAN)	AT1G79720	0.44235	0.601127	0.6484	0.656936	1.06669	0.575895	1.29156	1.70173	0.839626	0.904552	1.35057	0.761276
Solyc02g036350	2	1-aminocyclopropane-1-carboxylate oxidase EF501822	AT1G05010	0.145585	0.698752	0.592014	0.568476	1.2724	0.708536	-0.0870115	0.458281	0.686178	0.122568	0.676938	0.622644
Solyc09g010980	2	cyclin-dependent kinase inhibitor (AHRD V3.3 -** AT5G02220.1)		-0.163236	0.678638	0.818927	-0.156244	0.986027	2.20828	0.590052	0.200219	0.0292274	0.116712	-0.162855	-0.0656047
Solyc03g007460	2	Solanum lycopersicum Cytokinin Response Factor 4	AT5G53290	0.130945	0.68224	0.911635	-0.283684	1.59487	1.53288	1.02235	0.784126	0.0560655	0.417863	0.9791	0.773981
Solyc07g056170	2	Subtilisin-like protease (AHRD V3.3 *** A0A2G3C254_CAPCH)	AT2G04160	-0.0776048	1.01919	1.055	0.754355	1.39521	1.57853	0.0763652	0.638609	0.68336	0.232366	0.698153	0.427125
Solyc05g006510	2	Hexosyltransferase (AHRD V3.3 *** A0A1U8EZ74_CAPAN)	AT1G70090	0.203483	1.06956	1.1065	0.512422	1.25414	1.40706	0.497692	0.54195	0.809881	0.740469	0.722587	0.721299
Solyc04g072940	2	nucleolar GTP-binding protein (AHRD V3.3 *** AT1G78110.1)	AT1G78110	-0.173069	1.36374	1.04642	0.376195	1.27525	1.39446	-0.105802	0.0822372	0.255918	0.0449648	0.281829	0.494138
Solyc01g109470	2	BURP domain-containing protein (AHRD V3.3 *** A0A1Q3C0F5_CEPFO)	AT1G49320	-0.218356	0.941122	0.544078	0.664067	1.67379	1.38771	-0.166772	-0.0457935	0.338531	0.243868	0.635892	-0.348692
Solyc02g082960	2	Chitinase (AHRD V3.3 *** Q9FS45_VITVI)		0.000210096	0.842689	0.605303	0.258622	2.82797	1.38945	0.608633	1.41447	-1.01481	-0.341155	2.18507	-0.205793
Solyc01g100200	2	gras4	AT3G46600	-0.0539457	0.84666	0.737742	0.124416	1.99551	0.555619	0.554654	0.196064	-0.204511	0.858173	0.409312	0.803091
Solyc07g040890	2	Alpha/beta-hydrolases superfamily protein (AHRD V3.3 *** A0A2U1LX98_ARTAN)	AT5G62180	0.658661	0.501916	0.476795	0.442684	1.80872	1.82024	-0.428327	0.0351168	-0.138977	0.713438	0.499046	1.02577
Solyc03g043860	2	nudix hydrolase 1 (AHRD V3.3 *** A0A2I4ED83_9ROSI)		0.949056	0.798903	0.611291	0.282049	1.2742	2.35661	-0.113363	0.0507695	0.543876	0.564272	0.784862	0.856112
Solyc04g077830	2	tetratricopeptide repeat protein 7B (AHRD V3.3 *** A0A2I4H060_9ROSI)	AT1G27460	1.42993	1.56759	0.856765	-0.285076	1.28713	1.85774	0.388475	1.05804	0.411042	0.327394	0.915732	-0.35189
Solyc12g089240	2	B-box zinc finger protein 22 (AHRD V3.3 *** A0A1U8F0C2_CAPAN)	AT1G75540	-0.11674	0.00508567	0.754295	1.07741	1.30283	1.38699	-0.252699	0.112617	-0.416359	0.444716	-0.12112	1.06929
Solyc08g008495	2	Zn finger protein (AHRD V3.3 *-* Q43573_TOBAC)		0.102165	-0.158932	0.514569	0.886808	1.50931	1.79252	1.6021	1.38089	0.868621	1.18945	1.11243	0.551991
Solyc01g107100	2	beta-1%2C4-xylosidase (AHRD V3.3 *** AT3G19615.1)		-0.584751	-0.419045	0.348556	0.672227	1.19489	1.38257	-0.286045	-0.781682	0.582614	0.245556	0.114108	0.738566
Solyc03g120260	2	Coatomer subunit beta' (AHRD V3.3 *-* A0A1Q3BXD5_CEPFO)		-0.25577	-0.711186	1.31391	0.835915	0.816274	1.59529	-0.616822	-0.582593	-0.234889	0.296351	-1.10494	-0.0427646
Solyc04g053120	2	4-alpha-glucanotransferase (AHRD V3.3 *** A0A1U8EWW1_CAPAN)	AT5G64860	0.386317	0.752028	0.908821	0.21861	0.335168	1.02733	0.310226	0.411787	0.420981	0.157944	0.169984	0.294101
Solyc04g008730	2	Alpha-galactosidase (AHRD V3.3 *** K4BP29_SOLLC)	AT5G08380	0.386769	0.693035	1.00714	0.155091	0.410733	1.09089	0.120893	0.157616	0.464815	0.19101	0.0425909	0.257714
Solyc09g056170	2	Fimbrin-2 (AHRD V3.3 *** A0A2G2WN11_CAPBA)	AT5G48460	0.670392	0.740662	0.801316	0.21224	0.446701	1.0128	0.91243	1.24368	1.09206	0.104983	0.237089	0.0177018
Solyc07g065250	2	MAP kinase kinase kinase 60	AT5G55560	0.196762	0.844641	0.562867	0.452326	0.394564	1.09874	0.698174	0.341783	0.362044	0.404843	0.392662	0.206787
Solyc04g082200	2	dehydrin		0.355259	0.959551	0.635964	0.355731	0.271464	1.24508	0.399773	0.210772	0.509518	0.300922	-0.203037	0.574859
Solyc11g005390	2	transmembrane protein (AHRD V3.3 *** AT3G18800.1)	AT3G18800	0.661407	1.00884	0.784441	0.304127	0.586684	1.05819	0.607856	-0.267755	0.194233	0.602541	0.117637	0.201919
Solyc06g074000	2	Eukaryotic aspartyl protease family protein, putative (AHRD V3.3 *** A0A061GZN2_THECC)		0.624119	1.1232	0.826804	0.144957	0.699617	1.13405	0.936416	1.06065	1.43342	0.350735	0.822353	0.820339
Solyc03g005690	2	Cysteine-rich repeat secretory protein 3 (AHRD V3.3 *** A0A2G2ZL38_CAPAN)	AT1G04520	0.819318	1.03728	0.826128	0.374654	0.515739	1.24285	0.67737	0.567316	0.543957	-0.0577614	0.244344	0.137397
Solyc04g079120	2	Protein phosphatase 2C family protein (AHRD V3.3 *** A0A2U1LUI4_ARTAN)	AT1G47380	0.107319	1.37261	0.768877	0.248294	0.816761	0.929588	0.301992	0.356911	0.436649	0.417496	0.263025	0.448547
Solyc03g046270	2	Protein trichome birefringence-like 19 (AHRD V3.3 *** A0A1U8GSF3_CAPAN)	AT5G15900	0.284173	1.24483	0.762817	0.546334	0.922572	0.877001	0.356768	0.50789	0.573284	0.794891	0.522857	0.271453
Solyc08g063090	2	Fatty acid desaturase (AHRD V3.3 *** A0A2U1LPJ3_ARTAN)		0.108751	1.17661	1.0066	0.158668	0.787654	0.914606	0.561088	1.06714	1.32347	0.757954	1.00268	0.271653
Solyc07g063480	2	Protein kinase domain (AHRD V3.3 *-* A0A200RBU7_9MAGN)		0.142115	1.08527	1.00335	0.166661	0.687415	0.927369	0.386271	0.660474	0.348833	0.503957	0.676171	0.753786
Solyc11g010100	2	Ras-related protein RABA4a (AHRD V3.3 *** A0A2G2Y594_CAPAN)	AT5G65270	0.275128	1.0127	0.720891	0.337536	0.744215	0.938399	0.382521	0.734271	0.425823	0.430773	0.57347	0.536339
Solyc07g017600	2	Pectinesterase (AHRD V3.3 *** A0A1U8F5L9_CAPAN)	AT4G33220	0.1878	0.838303	0.688272	0.296471	0.882222	1.08707	0.00396283	0.354898	0.905432	0.155819	0.396167	0.41365
Solyc10g085000	2	Protein kinase domain (AHRD V3.3 *** A0A200R4T5_9MAGN)	AT5G59010	0.344233	1.09408	0.462547	0.155129	0.828717	1.01495	1.04483	1.16661	0.667321	0.527008	1.06994	0.551227
Solyc12g009290	2	Auxin responsive SAUR protein (AHRD V3.3 *** A0A2U1PXP1_ARTAN)		0.681959	0.563465	1.10915	0.513258	0.954812	1.28353	1.04503	1.87827	0.664751	0.722626	0.655739	0.587428
Solyc09g082170	2	Pentatricopeptide repeat-containing protein (AHRD V3.3 *** A0A2G2W250_CAPBA)	AT4G14820	0.552535	0.342113	0.944633	0.437959	0.850269	1.26532	-0.0579977	-0.0396084	-0.257158	-0.323201	-0.0802501	0.0256093
Solyc09g082190	2	DUF1677 domain-containing protein (AHRD V3.3 *** A0A1Q3CNW8_CEPFO)	AT4G14819	0.66742	0.489067	0.784089	0.631932	0.854739	1.05916	1.32837	1.35711	0.849737	0.529005	0.607587	0.281462
Solyc02g090940	2	Alpha/beta-Hydrolases superfamily protein (AHRD V3.3 *** F4K4J2_ARATH)		0.487689	0.605019	0.905043	0.843837	0.661259	1.4704	1.01831	1.13071	1.01495	0.939734	1.19514	-0.707004
Solyc02g079790	2	DUF538 domain-containing protein (AHRD V3.3 *** A0A1Q3D5N1_CEPFO)	AT1G61667	0.393235	0.53605	0.652304	0.593752	1.08124	1.19948	0.751171	1.35596	0.600078	0.839967	1.43391	1.50161
Solyc01g007220	2	Late embryogenesis abundant (LEA) hydroxyproline-rich glycoprotein family (AHRD V3.3 *** Q9SVC8_ARATH)	AT3G52470	0.283678	0.63851	0.781326	0.665004	0.93827	1.08608	0.607915	0.575528	0.820306	0.460123	0.659477	0.809051
Solyc04g077780	2	LIM domain-containing protein (AHRD V3.3 *** A0A1Q3ALK2_CEPFO)	AT1G10200	0.307287	0.732435	0.777671	0.471663	0.98069	1.28635	-0.0187062	0.245209	0.933316	0.306554	0.266182	0.60623
Solyc10g084830	2	Amino acid transporter (AHRD V3.3 *** S8DQ51_9LAMI)	AT5G02180	0.361697	0.909677	0.581547	0.433621	0.879386	1.48316	0.166896	0.201784	0.180184	0.222305	0.276237	0.214362
Solyc06g005810	2	Ras gtpase (AHRD V3.3 *** A0A1J9QT15_9PEZI)	AT3G46830	0.260339	0.802779	0.369427	0.352373	0.561597	1.54808	0.388682	0.527666	0.0064837	0.566454	0.433376	0.158016
Solyc09g011590	2	Glutathione S-transferase-like protein (AHRD V3.3 *** A8DUB0_SOLLC)	AT3G09270	0.485904	0.593631	0.208435	0.570233	1.01567	1.48536	0.299259	0.204562	0.404863	0.470467	0.25325	0.64911
Solyc12g010540	2	UDP-glucuronate 4-epimerase 4 (AHRD V3.3 *** A0A1U8F5Z6_CAPAN)	AT4G30440	-0.15684	0.76433	1.50204	0.0300218	0.813035	0.821851	0.923529	0.811515	0.918251	0.488542	0.677343	0.614729
Solyc04g081890	2	RING/U-box superfamily protein (AHRD V3.3 *** A0A2U1PXB9_ARTAN)	AT5G42200	-0.054767	0.858819	1.14207	-0.0623419	0.767999	0.982139	0.114494	0.0241517	0.121638	0.28591	0.369557	0.0986112
Solyc01g087020	2	Unknown protein		-0.0114564	0.686497	1.24039	-0.313141	0.420282	1.04402	0.114792	0.220678	0.939792	0.475204	0.0688685	0.856572
Solyc08g077060	2	Zinc finger, LSD1-type (AHRD V3.3 *** A0A2U1LIJ4_ARTAN)	AT1G32540	0.158876	0.731465	1.12284	0.187032	0.852812	1.19286	0.431829	0.577776	0.764779	0.392603	0.474322	0.861151
Solyc08g007270	2	homeobox-leucine zipper protein HAT4-like (AHRD V3.3 *** A0A2I4G6W7_9ROSI)	AT4G16780	0.279869	0.647841	1.12532	0.0217112	0.922435	0.985684	-0.379952	-0.432955	0.47094	-0.226274	-0.0756611	0.100733
Solyc12g045030	2	NAD(P)-binding Rossmann-fold superfamily protein (AHRD V3.3 *** Q94AL3_ARATH)	AT3G55290	0.42075	0.845639	1.02548	0.297949	0.855367	1.0454	0.323137	0.359522	0.527373	0.436259	0.174641	0.516137
Solyc12g009520	2	receptor-like protein 12 (AHRD V3.3 *** A0A1S4DP57_TOBAC)	AT3G05660	0.540868	0.569411	1.27377	0.278627	0.988804	1.1586	-0.0681961	-0.151974	0.478403	0.248333	0.131002	0.398153
Solyc08g068780	2	N-hydroxycinnamoyl-CoA:tyramine N-hydroxycinnamoyl transferase THT7-8		-0.391959	0.410821	1.18855	0.0998111	1.24438	0.682887	-0.326842	-0.244824	0.411674	0.0905953	0.342721	0.380423
Solyc04g071430	2	WAT1-related protein (AHRD V3.3 *** K4BTD5_SOLLC)	AT1G43650	-0.348322	0.385688	1.16441	0.222327	0.9861	0.970364	-0.981296	-0.501333	2.99902	-0.171524	0.346113	2.19348
Solyc07g042490	2	Auxin responsive SAUR protein (AHRD V3.3 *** A0A2U1PXP1_ARTAN)	AT5G20820	-0.487433	0.345224	1.02601	0.397465	0.729094	0.793719	0.692507	1.92884	1.1947	1.05259	1.99255	0.963967
Solyc01g079950	2	Eukaryotic aspartyl protease family protein (AHRD V3.3 *** A0A2U1ML86_ARTAN)		-0.356522	0.507156	1.19948	0.381249	0.824572	1.29982	0.205381	-0.198232	0.686501	0.258223	-0.0260151	0.301333
Solyc12g099430	2	Alpha/beta-Hydrolases superfamily protein (AHRD V3.3 *** A0A2U1MWY4_ARTAN)	AT4G15960	0.373752	0.806094	1.19038	0.81719	0.415715	0.589686	0.043805	0.40165	0.882773	0.179739	0.520724	0.825875
Solyc07g062740	2	serine/arginine repetitive matrix protein (AHRD V3.3 --* AT3G15115.1)	AT3G15115	0.468438	1.08346	1.09375	0.71878	0.278952	0.661089	0.621169	1.2865	0.266915	0.742406	1.0192	0.360643
Solyc06g068570	2	AP2-like ethylene-responsive transcription factor (AHRD V3.3 *** A0A2G2ZC69_CAPAN)	AT1G16060	-0.216798	0.763146	1.31281	0.597111	0.301606	0.441611	-0.882981	-0.449763	0.937722	-0.338087	-0.0348001	0.480909
Solyc10g008490	2	Protein phosphatase 2C (AHRD V3.3 *** A0A2U1PMG8_ARTAN)	AT4G03415	0.44191	0.816416	1.07574	0.377927	0.465059	0.692858	-0.0847031	0.127271	0.0718294	0.0517815	0.371195	0.310525
Solyc06g083580	2	Pectate lyase (AHRD V3.3 *** A0A2G3CC63_CAPCH)	AT5G48900	0.618697	0.789123	1.13039	0.298554	0.547255	0.59656	0.441589	0.733428	0.839245	0.287801	0.535607	0.737236
Solyc01g099630	2	xyloglucan endotransglucosylase-hydrolase 1	AT2G06850	0.514224	0.881542	1.24917	0.244791	0.26306	0.511821	0.163856	0.66462	0.871963	0.267147	0.504182	0.425129
Solyc03g083610	2	UMP-CMP kinase (AHRD V3.3 *** A0A2G2ZYL4_CAPAN),Pfam:PF00406	AT4G25280	0.863879	0.948732	1.26711	0.353379	0.441082	0.502477	0.314965	0.486272	1.01956	0.305782	0.101098	0.321461
Solyc02g030480	2	Alcohol dehydrogenase superfamily (AHRD V3.3 *-* A0A200Q008_9MAGN)	AT2G21730	0.846051	0.771977	1.13112	0.178703	0.490279	0.693354	0.540566	0.308509	0.744394	0.0813108	0.167459	0.278273
Solyc08g078960	2	Oxysterol-binding protein (AHRD V3.3 *** A0A200Q8D8_9MAGN)	AT4G12460	0.379345	1.1236	1.35549	0.144461	0.831016	0.702421	0.0722309	0.058678	0.182367	0.141981	0.21707	0.0151213
Solyc01g102350	2	Pectin acetylesterase (AHRD V3.3 *** K4B1G3_SOLLC)	AT3G05910	0.387265	1.19221	1.30767	0.400508	0.741743	0.76373	0.562129	0.94314	0.844447	0.351131	0.593423	0.469052
Solyc01g111100	2	Neutral/alkaline invertase (AHRD V3.3 *** I0CL53_MANES)	AT4G34860	0.673272	1.18201	1.33039	0.00132764	0.679577	0.719105	0.20874	0.389001	-0.133657	0.292685	0.378398	-0.194441
Solyc02g088390	2	Lamin-like protein (AHRD V3.3 *** A0A2G2V9B8_CAPBA)	AT5G15350	0.461587	0.976493	1.345	0.237428	0.487375	0.959343	0.552437	1.32217	0.942287	0.553987	0.625767	0.618573
Solyc01g095515	2	Arabinogalactan peptide (AHRD V3.3 *** A0A200Q7C1_9MAGN)		0.434533	0.877012	1.36226	0.443896	0.733655	1.04808	0.644573	0.631026	1.90399	-0.16708	0.809585	0.344723
Solyc11g005150	2	entensin X55687	AT1G62440	0.464785	1.35982	1.02006	0.14414	0.706218	0.697234	1.11862	1.21225	0.985624	0.391347	0.834849	0.572339
Solyc02g087190	2	Peroxidase (AHRD V3.3 *** K4BBM6_SOLLC)	AT3G28200	0.500505	1.10868	0.863244	0.19438	0.767763	0.841492	0.649694	1.15918	0.665498	0.782113	1.11466	0.734161
Solyc08g074480	2	Bifunctional inhibitor/lipid-transfer protein/seed storage 2S albumin superfamily protein (AHRD V3.3 *** A0A2U1PU47_ARTAN)		0.436924	1.00628	1.04134	0.156041	0.660743	0.753771	0.114008	0.191943	0.910476	0.0387571	0.108105	0.480987
Solyc03g019890	2	beta-galactosidase 7	AT5G63810	0.464208	0.862008	1.01464	0.112148	0.683924	0.606781	0.300304	0.509503	1.02187	0.109819	0.445837	0.45191
Solyc11g072710	2	phototropin 1	AT3G45780	0.183378	0.615767	1.26381	0.398314	0.731445	0.484955	0.340651	0.574806	0.379396	0.467368	0.723167	0.556539
Solyc02g078620	2	Dof zinc finger protein DOF5.3 (AHRD V3.3 *** A0A2G3D6D4_CAPCH)		0.322239	0.914469	1.23154	0.553553	0.779141	0.359259	0.572697	0.692683	1.05505	0.567852	1.12109	1.02576
Solyc07g062680	2	cycloidea	AT3G15030	0.418685	0.850675	1.21855	0.272922	0.567086	0.30805	-0.0166201	0.407162	0.152731	0.0985372	0.444986	0.0703352
Solyc07g006320	2	auxin canalization protein (DUF828) (AHRD V3.3 *** AT5G57770.2)	AT5G57770	0.28951	1.0712	1.16848	0.390202	0.581447	0.31585	0.814544	1.03147	1.46098	0.391037	0.959531	0.646116
Solyc07g041340	2	protein ELF4-LIKE 4-like (AHRD V3.3 *** A0A2I4GKV3_9ROSI)	AT2G06255	0.373959	1.04687	1.23914	0.175472	0.749995	0.334775	-0.0503725	0.0346862	0.631154	0.0783255	0.250697	0.578938
Solyc11g019910	2	Plant invertase/pectin methylesterase inhibitor superfamily protein (AHRD V3.3 *** A0A2U1KPL8_ARTAN)	AT4G25250	0.22741	0.817433	1.34521	0.439576	1.10107	0.62108	0.708319	1.67658	0.893821	0.352998	1.29347	0.679442
Solyc06g009510	2	transcription factor UPBEAT1 (AHRD V3.3 *-* A0A2I4GEI3_9ROSI)		-0.00833388	0.971259	1.20472	0.608708	1.15282	0.729978	0.470288	0.225206	0.280721	0.426712	1.31088	0.446382
Solyc10g078580	2	arabinogalactan protein 14 (AHRD V3.3 *** XP_004249150.1)		0.37921	1.06096	1.15126	0.226063	1.08058	0.502568	0.284492	0.970021	0.34122	0.329853	0.675379	0.441292
Solyc07g042390	2	Plant invertase/pectin methylesterase inhibitor superfamily protein (AHRD V3.3 *** A0A061GSW0_THECC)	AT5G20740	0.935166	1.3348	1.378	0.112544	0.618344	0.489406	0.894306	1.49389	0.291254	0.138122	0.699576	0.368318
Solyc03g114210	2	Protein kinase (AHRD V3.3 *** Q9FGB1_ARATH)	AT5G50000	0.976241	1.34883	1.60467	-0.0132765	0.465465	0.541536	0.503494	0.588114	0.434784	0.221666	0.761537	0.451371
Solyc10g083170	2	NAD(P)-binding Rossmann-fold superfamily protein (AHRD V3.3 *** A0A2U1QER6_ARTAN),Pfam:PF13561		0.851306	1.21011	1.63458	0.296301	0.569247	0.580603	1.26627	1.83494	1.04884	0.985792	0.735552	1.55503
Solyc11g008350	2	Kinesin-like protein (AHRD V3.3 *** A0A2R6PKY9_ACTCH)	AT3G54870	0.792954	1.44476	1.23403	0.382533	0.543275	0.677681	0.561442	0.714948	0.297727	0.299997	0.524456	0.241084
Solyc12g009800	2	Purple acid phosphatase (AHRD V3.3 *** M1AD80_SOLTU)	AT5G34850	0.669814	1.24359	1.52989	0.43705	0.616601	0.357783	0.253861	0.409326	1.26877	0.423687	0.6098	0.51551
Solyc06g065970	2	Bifunctional inhibitor/lipid-transfer protein/seed storage 2S albumin superfamily protein (AHRD V3.3 *** A0A2U1PU47_ARTAN)		0.64458	1.26759	1.61589	0.160378	0.636844	0.256892	0.141886	0.664356	0.997279	0.14072	0.559154	0.182761
Solyc03g121180	2	GDSL esterase/lipase (AHRD V3.3 *** A0A2G3D0P9_CAPCH)	AT3G16370	0.719292	0.98077	1.73723	0.0712417	0.290066	0.638442	0.512745	0.792304	0.676482	0.251205	0.539138	0.54785
Solyc10g011730	2	Arabinogalactan peptide (AHRD V3.3 *** A0A200Q7C1_9MAGN)	AT3G61640	0.64038	1.61253	1.59308	0.159789	0.559596	0.640736	0.964491	1.88047	1.45947	0.495613	1.34878	0.751904
Solyc02g082120	2	DNA-3-methyladenine glycosylase I (AHRD V3.3 *** B6TPB7_MAIZE)	AT5G44680	0.585278	1.45646	1.88176	0.264584	0.505581	0.655157	1.13008	1.19416	1.66518	0.719883	1.07248	0.977244
Solyc12g010050	2	DNA-3-methyladenine glycosylase I (AHRD V3.3 *** A0A2I0WS59_9ASPA)	AT5G57970	0.384478	0.72174	1.05322	0.112451	0.543678	0.40224	0.0552641	0.598327	0.599589	0.175766	0.479347	0.288852
Solyc07g150140	2	Unknown protein		0.218128	0.692739	1.11334	0.0173745	0.475626	0.292656	0.285499	0.656085	0.428451	0.125585	0.416774	0.425735
Solyc04g078590	2	Leucine-rich repeat protein kinase family protein (AHRD V3.3 *** Q9FMI2_ARATH)	AT5G43020	0.349602	0.378281	1.04573	-0.145709	0.626673	0.370338	-0.249359	-0.000274871	0.0649944	-0.0496573	0.229576	0.198529
Solyc10g006870	2	Receptor-like protein kinase THESEUS 1 (AHRD V3.3 *** A0A1U8HD02_CAPAN)	AT5G54380	0.0651758	0.726322	1.00643	0.0274466	0.448025	0.728695	0.145526	0.749467	0.287501	0.418501	0.54189	0.431354
Solyc07g053630	2	Two-component response regulator (AHRD V3.3 *-* A0A0D3F1L6_9ORYZ)	AT2G20570	0.112547	0.621315	1.12038	-0.0373352	0.283804	0.458947	-0.00777617	0.373726	0.0257975	0.0636284	0.268907	0.118777
Solyc08g080280	2	hypothetical protein (AHRD V3.3 *-* AT4G23020.2)	AT4G11780	0.397417	0.951851	1.12401	-0.255889	0.614501	0.493742	-0.279752	1.01167	-0.448614	-0.288417	0.289512	0.262588
Solyc07g052210	2	glycine-rich cell wall structural protein 1-like (AHRD V3.3 *-* XP_025888011.1)		0.508221	0.754139	1.34024	-0.410673	0.787633	0.382292	0.0902213	0.0880029	1.09842	0.103462	0.0413878	0.626217
Solyc05g055730	2	Methylenetetrahydrofolate reductase (AHRD V3.3 *** A0A2G3CIX4_CAPCH)	AT2G44160	0.345943	0.294335	1.0893	0.200418	0.228507	0.21758	-0.0862599	0.44882	0.683143	0.165223	0.284114	0.177421
Solyc05g043330	2	GDSL esterase/lipase (AHRD V3.3 *** A0A2G2Z312_CAPAN)	AT2G42990	0.46454	0.548952	1.32673	0.0413732	0.19333	0.246426	0.182348	0.556226	-0.252665	-0.134517	0.324015	-0.315954
Solyc12g150113	2	hypothetical protein (AHRD V3.3 *-* AT1G68585.1)	AT1G68585	0.553942	0.716471	1.08792	-0.0673837	0.347614	0.356302	0.237355	0.10521	0.0437505	0.175853	0.00983325	0.134031
Solyc03g005900	2	GDSL esterase/lipase (AHRD V3.3 *** A0A2G2XF69_CAPBA)	AT5G45670	0.614564	0.561392	1.09581	-0.0336659	0.275497	0.314103	0.788767	1.00759	1.05677	0.652111	0.459988	0.827121
Solyc04g080490	2	Zinc-finger homeodomain protein 6 (AHRD V3.3 *** A0A2G2ZS78_CAPAN)		0.664566	0.823212	1.04014	0.0625345	0.321816	0.163284	0.466268	-0.272485	-0.703592	0.19181	-0.293428	-0.270023
Solyc12g036650	2	hypothetical protein (AHRD V3.3 *** AT3G02555.2)		-0.0269498	0.486358	1.14782	-0.295402	0.73771	0.194029	-0.0901236	0.542491	0.41665	0.393629	0.323708	0.516893
Solyc04g072900	2	dehydration-responsive element binding protein 3	AT1G36060	-0.0906772	0.63717	1.02171	0.0174596	0.986592	0.297208	-0.283124	0.16778	0.064372	0.121377	0.200712	0.437937
Solyc04g082420	2	BTB/POZ domain-containing protein (AHRD V3.3 *** A0A1U8GAB1_CAPAN)	AT2G30600	-0.276543	0.351456	1.11875	-0.077882	0.424232	0.305491	-0.502757	-0.35621	0.306439	0.310574	-0.208947	0.24369
Solyc04g071480	2	Plant/F1M20-13 protein (AHRD V3.3 *** G7IBZ7_MEDTR)	AT1G74450	-0.381322	0.327345	1.09741	0.112908	0.677752	0.220825	0.148823	0.246494	0.286667	0.106373	0.358626	0.328124
Solyc12g042890	2	Alpha/beta-Hydrolases superfamily protein (AHRD V3.3 *** A0A2U1Q9V2_ARTAN)	AT1G52700	-0.0757054	1.23752	0.813563	-0.42476	0.385342	0.215001	-0.805131	-0.151484	0.146123	-0.209645	-0.193945	-0.333129
Solyc08g078040	2	FAD/NAD(P)-binding oxidoreductase family protein (AHRD V3.3 *** A0A2U1Q205_ARTAN)	AT2G29720	0.148556	1.40922	0.989094	-0.121689	0.219241	0.330921	0.22166	0.472124	0.664795	0.235919	0.468596	0.022486
Solyc11g017440	2	Gibberellin regulated protein (AHRD V3.3 *-* A0A200PTJ5_9MAGN)	AT1G22690	0.0602273	1.28505	0.835157	0.254475	0.362864	0.54781	-0.0684367	0.0475679	0.393363	0.0299074	-0.0512582	0.159498
Solyc07g048110	2	ERD (Early-responsive to dehydration stress) family protein (AHRD V3.3 *** A0A2U1NVV9_ARTAN)	AT3G21620	0.168579	1.09475	0.808673	-0.00247202	0.406346	0.508319	-0.716093	0.881721	0.676507	-0.197688	0.297477	-0.130806
Solyc03g007775	2	membrane-associated kinase regulator (AHRD V3.3 *** AT5G52900.1)	AT5G52900	0.321724	1.3544	1.01038	0.0186013	0.385798	0.6687	0.364487	1.2586	0.464591	0.0410084	0.697956	0.20229
Solyc09g059470	2	hypothetical protein (AHRD V3.3 *** AT3G07210.1)	AT3G07210	0.0262754	1.03392	0.86702	0.0725616	0.57244	0.21572	0.795285	0.685873	0.464254	0.228763	0.539066	0.455734
Solyc01g079580	2	Tetratricopeptide repeat (TPR)-like superfamily protein (AHRD V3.3 *** A0A2U1LZR6_ARTAN)	AT2G47440	-0.110869	1.03274	0.920986	0.0595972	0.738345	0.321044	0.307272	1.24691	0.374751	0.376056	0.975591	0.48103
Solyc10g044510	2	MLO-like protein (AHRD V3.3 *** K4CZH6_SOLLC)	AT1G11000	0.252837	0.913302	1.12292	-0.00529746	0.205466	0.30296	0.354835	0.752397	0.833393	0.124854	0.314731	0.232733
Solyc06g049050	2	expansin 2	AT2G40610	0.472545	1.20072	1.15313	-0.0363126	0.174524	0.333252	-0.0924216	-0.37999	0.0216077	-0.342076	-0.401472	-0.238933
Solyc12g056460	2	MADS-box transcription factor (AHRD V3.3 *** Q1EMR8_PLAMJ)	AT4G22950	0.19706	1.14171	1.2625	0.0123389	0.222641	0.424774	0.0926629	-0.246652	-0.231098	0.339076	-0.318186	0.0990577
Solyc02g064720	2	BTB/POZ domain-containing protein (AHRD V3.3 *** A0A2G2XBD2_CAPBA)	AT3G49970	0.16846	1.01039	1.4241	-0.144693	0.195522	0.498941	0.340256	0.560948	1.24138	-0.207824	0.596229	0.561037
Solyc02g087870	2	ABC transporter (AHRD V3.3 *** A0A200QEZ6_9MAGN)	AT3G28860	0.529171	1.21485	0.956674	0.00693723	0.866847	0.268134	0.917753	1.04861	0.716041	0.542128	1.01423	0.319435
Solyc01g109250	2	Mitochondrial fission regulator like (AHRD V3.3 *** A0A2R6RH96_ACTCH)		0.356211	1.12684	0.973735	-0.0239964	0.919322	-0.166668	0.29521	0.601908	-0.0180521	-0.0970493	-0.197545	-0.0874464
Solyc02g038800	2	Plant intracellular Ras-group-related LRR protein (AHRD V3.3 *** A0A2R6RJA8_ACTCH)		0.481304	1.08122	0.889327	0.0314185	0.587224	0.126582	-0.0328682	0.437802	0.229978	0.0970923	0.420287	0.214881
Solyc01g088250	2	SUN domain protein3	AT5G13460	0.352768	1.19389	0.906221	0.151124	0.466399	0.00656407	0.324306	0.748174	0.946836	0.374767	0.79202	0.531529
Solyc02g081270	2	NAC domain-containing protein 53 (AHRD V3.3 *** A0A2G2XFS7_CAPBA)	AT1G65910	0.484706	1.02046	0.894106	0.0182565	0.504164	0.359882	0.107716	0.293227	0.211263	-0.344621	0.184322	0.195586
Solyc01g089850	2	cyclinU4_1	AT2G44740	0.511666	1.01856	1.05262	-0.0951579	0.43249	0.244097	0.671996	1.16476	0.710182	0.303353	0.687665	0.282841
Solyc03g095780	2	abscisic acid receptor PYL4-like (AHRD V3.3 *** A0A2I4EQL0_9ROSI)	AT5G05440	-0.317637	1.12935	0.444522	-0.449478	-0.2251	-1.04168	-0.0104975	-0.0606027	-0.11777	-0.290801	0.473583	-0.160463
Solyc02g077920	2	Colorless non-ripening	AT2G33810	-0.253367	1.07676	0.0783215	-0.219347	0.377816	-0.284029	-0.171969	1.4175	0.780458	-0.0307594	0.830069	0.877062
Solyc02g091690	2	bHLH transcription factor 081	AT5G65640	0.229664	0.556068	1.00607	-0.0296593	0.22653	-0.487816	0.685137	0.772639	0.997949	0.214054	0.634089	0.179797
Solyc01g111960	2	GDSL esterase/lipase At5g55050-like (AHRD V3.3 *** A0A1U7VAQ9_NICSY)		-0.191872	0.381588	1.02016	-0.133442	-0.21354	-0.778129	0.483244	-0.174021	0.556789	0.104185	0.193211	-0.243991
Solyc04g081020	2	B-box zinc finger protein 24 (AHRD V3.3 *** A0A2G3CQV9_CAPCH)	AT1G75540	0.157417	1.22289	0.599186	-0.158361	-0.136392	-0.0980297	-0.741627	-0.985008	-1.00613	-0.313613	-0.636867	-0.705088
Solyc02g093610	2	BAG family molecular chaperone regulator 2-like (AHRD V3.3 *** A0A2I4HMN0_9ROSI)	AT5G14360	0.3902	1.2831	0.566604	-0.184461	-0.296231	0.0526304	-0.0871889	-0.0716205	0.0599366	-0.213964	-0.0648344	-0.16498
Solyc05g005680	2	Xyloglucan endotransglucosylase/hydrolase (AHRD V3.3 *** K4BW96_SOLLC)	AT1G10550	0.607408	1.77631	0.787053	-0.0614262	-0.178052	-0.037065	-0.893079	1.93953	0.246213	-0.835213	0.24308	-0.326444
Solyc09g014350	2	Glycerol-3-phosphate acyltransferase, expressed (AHRD V3.3 *** D8L9N9_WHEAT)	AT2G38110	0.364221	1.10632	0.177151	-0.12745	-0.0400463	-0.268435	0.64377	1.26166	0.715801	0.125881	0.756947	0.51421
Solyc01g106890	2	hypothetical protein (AHRD V3.3 *** AT3G19660.1)		0.43914	1.21218	0.219219	0.0901111	-0.18438	-0.286518	-0.119742	-0.394304	0.352118	-0.133433	-0.40654	0.0505367
Solyc08g067530	2	Non-specific lipid-transfer protein (AHRD V3.3 *** K4CLX9_SOLLC)		0.878721	0.823967	1.03555	-0.0415615	0.119151	-0.0176435	0.470171	1.97753	-0.145622	0.183932	0.773613	-0.122291
Solyc05g014000	2	Pectate lyase (AHRD V3.3 *** A0A2G3B8Z4_CAPCH)	AT1G67750	0.88753	0.587904	1.14999	0.299323	-0.129802	-0.109381	0.435253	0.336587	1.80467	0.18107	0.477117	0.742977
Solyc02g081770	2	HXXXD-type acyl-transferase family protein (AHRD V3.3 *** F4JBC7_ARATH)		1.04701	0.712688	1.30444	0.189609	-0.242785	-0.624671	1.53319	0.924527	0.747534	0.180425	-0.105709	-0.0253602
Solyc03g114310	2	MAP kinase kinase kinase 28		0.558458	0.794456	1.02383	-0.336229	-0.286094	-0.229275	0.44185	0.402292	0.450854	-0.00733067	0.303036	-0.0324474
Solyc11g069020	2	Disease resistance protein (AHRD V3.3 *** A0A2U1N8H9_ARTAN)		0.509227	1.06739	1.32109	0.261793	-0.0619774	-0.0242154	-0.170991	0.273696	1.48432	0.371345	0.515808	1.25442
Solyc03g116270	2	2-oxoglutarate (2OG) and Fe(II)-dependent oxygenase superfamily protein (AHRD V3.3 *** A0A2U1QGX7_ARTAN)		0.597228	0.890516	1.20011	0.229456	0.112647	-0.0816776	0.438197	1.02388	1.16308	0.522601	1.21108	0.755714
Solyc04g081770	2	GDSL esterase/lipase (AHRD V3.3 *** A0A2G2ZSP1_CAPAN)	AT1G75900	0.57235	0.77083	1.10607	0.236197	-0.144212	-0.043267	0.490385	0.675352	0.817952	-0.1548	0.292532	0.530316
Solyc02g093750	2	C3H4 type zinc finger protein (DUF23) (AHRD V3.3 *** Q9FM26_ARATH)	AT5G40720	0.210849	1.04895	0.925707	0.150278	0.121115	-0.038933	0.00162061	0.370523	0.1188	-0.206441	0.173152	0.458041
Solyc04g079980	2	Protein BZR1-like protein 1 (AHRD V3.3 *** A0A2G2ZS52_CAPAN)	AT1G75080	0.376282	1.18431	0.181902	0.145455	0.441011	-0.0641735	0.390231	0.543634	0.439817	0.250435	0.372978	0.181116
Solyc02g082420	2	RING/U-box superfamily protein (AHRD V3.3 *** A0A2U1LI04_ARTAN)		0.584116	1.03967	0.428681	0.150495	0.30998	-0.103623	0.896339	0.860951	0.324301	0.294737	0.7592	0.401324
Solyc08g075680	2	Ribonuclease P protein subunit P38-like protein (AHRD V3.3 *-* AT5G53020.9)	AT3G45900	0.573433	1.02825	0.523239	0.19409	0.674742	0.111332	0.379167	1.25139	0.738859	0.421017	0.971608	0.501983
Solyc03g112130	2	DUF868 domain-containing protein (AHRD V3.3 *** A0A1Q3BAU9_CEPFO)		0.571073	1.07397	0.742646	0.230412	0.596179	-0.0130377	0.421728	0.766713	1.26736	0.578354	0.728314	0.686031
Solyc11g013500	2	myotubularin-like protein (AHRD V3.3 *** AT1G36940.1)	AT1G36940	1.0008	0.915108	0.66046	0.00042727	0.244188	0.119837	0.427414	0.0843124	0.185904	0.284229	0.500832	0.475114
Solyc01g100310	2	DUF1645 family protein (AHRD V3.3 *-* G7I9G3_MEDTR)	AT3G62630	0.714991	1.17945	0.696875	-0.0032784	0.353641	0.0231839	-0.107777	0.299044	0.180721	0.148243	0.198657	0.0662779
Solyc02g087840	2	Leucine zipper, homeobox-associated, Homeodomain-like protein (AHRD V3.3 *** A0A2U1PPL6_ARTAN)	AT5G15150	0.790049	1.16729	0.604064	0.400331	0.313317	0.122482	0.695851	0.603917	0.638811	1.22904	0.762698	0.689411
Solyc05g055400	2	Cytochrome P450 (AHRD V3.3 *** A0A200Q2G7_9MAGN)	AT5G04660	0.866179	1.38269	0.679561	0.067989	0.134856	-0.388119	1.19805	1.36907	1.49155	0.322724	0.735546	0.735698
Solyc01g060240	2	Unknown protein		0.890724	1.30197	0.784326	0.16671	0.240928	-0.207887	0.802038	1.3088	0.847329	0.350757	0.873644	0.659577
Solyc07g008100	2	histone acetyltransferase (AHRD V3.3 *-* AT4G32295.1)	AT3G24150	0.699789	1.21144	0.980288	0.153152	0.176266	-0.343166	-0.119622	0.161678	-0.0358211	-0.0992422	0.0468579	-0.0518039
Solyc05g052890	2	Plant/protein (AHRD V3.3 *** Q84WZ5_ARATH)		0.590541	1.04813	0.643635	0.52622	0.13946	-0.394313	1.33086	1.50431	1.45316	1.18156	1.11574	1.1755
Solyc04g009820	2	GRF1-interacting factor 1 (AHRD V3.3 *-* A0A2G2ZG76_CAPAN)	AT5G28640	1.20686	1.56446	0.65978	-0.240754	0.534669	-0.335864	-0.0705095	0.0205147	-0.670956	-0.278964	-0.29263	-0.234151
Solyc01g066640	2	Vitellogenin-like protein (AHRD V3.3 *-* Q9FH24_ARATH)	AT3G06868	1.33515	1.58399	0.523711	-0.0638749	0.54041	-0.56725	0.553467	0.585582	0.539982	0.173785	0.128304	-0.053966
Solyc04g076280	2	MADS-box protein SVP (AHRD V3.3 *** A0A2G3CP45_CAPCH)		1.29782	1.41539	0.163765	-0.0874256	0.036732	-0.12312	-1.05816	0.79251	-0.126878	0.0112971	-0.0643543	-0.00469844
Solyc07g054450	2	protein ULTRAPETALA 1-like (AHRD V3.3 *** A0A2I4DNL4_9ROSI)	AT2G20825	0.814307	1.01513	0.502182	0.486302	0.609623	0.722511	0.135983	0.329094	0.0167119	0.328061	0.256818	0.23736
Solyc01g008850	2	Non-specific serine/threonine protein kinase (AHRD V3.3 *** A0A2G2XP60_CAPBA)	AT2G26980	0.867891	1.12418	0.469978	0.670146	0.800215	0.604762	0.233149	0.528421	0.0726676	0.327162	0.414252	0.234717
Solyc10g011960	2	Heavy metal-associated isoprenylated plant protein (AHRD V3.3 *-* A0A2R6RCM9_ACTCH)	AT1G01490	0.890225	1.37159	0.600788	0.785971	0.567394	0.345696	1.14703	1.29165	1.81765	0.394366	1.06936	0.935461
Solyc09g090910	2	auxin-regulated IAA13	AT2G33310	0.512327	1.04848	0.316615	0.471855	0.66209	0.453868	1.75187	1.43279	1.05484	0.608453	1.09734	0.392957
Solyc05g008580	2	CDP-diacylglycerol--serine O-phosphatidyltransferase 1 (AHRD V3.3 *** A0A1U8EJL5_CAPAN)	AT1G15110	0.546545	1.10155	0.516868	0.675917	0.808773	0.474162	0.376112	0.86434	0.318782	0.342789	0.549915	0.160421
Solyc02g078720	2	multidrug resistance protein (AHRD V3.3 *** AT1G58007.4)	AT1G11120	0.492234	1.3383	0.335024	0.363428	0.826586	0.302227	0.503884	0.848863	0.523843	0.355164	0.641734	0.0774043
Solyc04g076220	2	AT-hook motif nuclear-localized protein (AHRD V3.3 *** A0A1U8GD78_CAPAN)	AT5G49700	0.510411	1.00779	0.0806212	0.441404	0.888399	0.181389	0.109792	0.623452	0.068899	0.50338	0.673557	0.369261
Solyc03g083560	2	Protein EXORDIUM-like 7 (AHRD V3.3 *** A0A2G2X692_CAPBA)	AT5G51550	0.68284	1.06912	0.300917	0.594704	0.897517	0.187985	0.453251	1.31412	0.897767	0.398717	0.740065	0.267684
Solyc04g071360	2	Trihelix transcription factor GTL1 (AHRD V3.3 *** A0A2G2WZ78_CAPBA)	AT1G76880	0.279633	1.01271	0.499885	0.510594	0.730749	0.637253	0.164928	0.642154	0.311102	0.529432	0.94878	0.538599
Solyc01g102310	2	60S ribosomal protein L34 (AHRD V3.3 *-* A0A2G2VNY7_CAPBA)	AT3G05900	0.241037	1.1137	0.636466	0.295551	0.816138	0.514304	0.345194	0.873094	0.544798	0.407045	0.896917	0.544776
Solyc05g013570	2	BTB/POZ domain-containing protein (AHRD V3.3 *** A0A2G2VN16_CAPBA)	AT1G67900	0.388897	1.02369	0.388414	0.32877	0.483032	0.650063	0.0226976	0.446813	0.304585	0.283702	0.509936	0.413855
Solyc02g084390	2	Kinesin-like protein (AHRD V3.3 *** A0A2G3AA92_CAPAN)	AT3G51150	0.507548	1.00065	0.579618	0.250438	0.561889	0.397776	0.49712	0.901041	0.388456	0.288806	0.571018	0.372734
Solyc02g078180	2	DUF616 domain-containing protein (AHRD V3.3 *** A0A1Q3BIE2_CEPFO)	AT1G28240	0.477864	1.02314	0.633053	0.238141	0.5419	0.445306	0.359395	0.245154	0.179315	0.33838	0.177787	0.0944494
Solyc06g062600	2	Glucose-methanol-choline (GMC) oxidoreductase family protein (AHRD V3.3 *** A0A2U1MMK8_ARTAN)	AT1G72970	0.446542	1.0174	0.660673	0.169145	0.309317	0.311885	0.237046	0.84123	0.493314	0.264482	0.56755	0.500402
Solyc07g041720	2	Germin-like protein (AHRD V3.3 *** S8E4K0_9LAMI)		0.580136	1.10661	0.517716	0.10337	0.35635	0.574464	0.567957	0.373587	-0.139017	0.351947	0.155275	0.198205
Solyc07g007260	2	Metallocarboxypeptidase inhibitor (AHRD V3.3 *-* A0A2G3BXM1_CAPCH)		0.716653	1.02232	0.511094	0.200464	0.199816	0.791305	0.292084	1.31701	-0.391748	0.312533	0.229351	0.137987
Solyc11g072030	2	Lipid-transfer protein (AHRD V3.3 *** B6TD92_MAIZE)	AT3G43720	0.552511	1.07161	0.765104	0.152794	0.418928	0.781438	0.503342	0.680203	0.138139	0.215409	0.17958	0.254922
Solyc06g060760	2	tonoplast intrinsic protein 2.3	AT4G17340	0.793886	1.14896	0.948609	-0.0988082	0.0953654	0.671353	-0.158391	-0.0612681	0.620006	0.153261	0.122065	0.383474
Solyc01g094750	2	Cytochrome P450 (AHRD V3.3 *** A0A2U1NG86_ARTAN)	AT2G45970	0.890007	1.34356	1.02076	0.112409	0.341105	0.540412	0.64766	0.541145	0.674703	0.238517	0.26881	0.505416
Solyc01g150176	2	Gibberellin regulated protein (AHRD V3.3 *** A0A200Q364_9MAGN)	AT1G75750	0.738936	0.896252	1.13785	-0.411629	0.0469315	0.48339	-0.0890054	0.852088	0.743704	0.126937	0.70464	-0.0725676
Solyc08g008080	2	RING/U-box superfamily protein (AHRD V3.3 *-* Q3EAE6_ARATH)	AT5G41400	1.31797	1.30076	1.23432	-0.174378	0.199435	1.24509	0.19161	0.195192	1.09299	0.416116	0.121333	0.26824
Solyc12g089310	2	Tubulin beta chain (AHRD V3.3 *** A0A2G3CQF5_CAPCH)	AT5G44340	1.18844	0.47855	0.519087	0.408519	0.0514031	0.873333	-0.0897423	0.316594	-0.967089	0.0499221	-0.161038	-0.751435
Solyc12g088050	2	Rhamnogalacturonate lyase (AHRD V3.3 *** A0A200QXQ6_9MAGN)		1.11687	0.834912	0.618807	0.41494	0.276981	0.608475	0.226335	0.275475	0.611095	0.36134	0.0235894	0.300065
Solyc12g055980	2	Endoglucanase (AHRD V3.3 *-* A0A2G2VH75_CAPBA)		1.02031	0.776536	0.409425	-0.0218577	-0.288547	0.509897	0.248988	0.353396	1.17392	0.206742	0.697649	0.271042
Solyc12g010590	2	O-acyltransferase WSD1-like protein (AHRD V3.3 *** A0A2K3N315_TRIPR)		0.478081	1.48169	0.202206	0.0598852	0.537466	0.849127	0.173304	0.680675	0.483814	0.238745	0.286834	0.523462
Solyc06g074550	2	Unknown protein		0.787845	1.81589	0.623682	-0.0850765	0.709462	0.561982	1.37457	0.514973	0.364192	0.26099	0.739297	-0.0920544
Solyc05g045670	2	Glucose-6-phosphate/phosphate-translocator (AHRD V3.3 *** O64911_SOLTU)	AT1G61800	0.853341	1.66245	-0.178805	-0.667633	0.368893	0.551365	0.112538	0.705942	-0.509712	-0.206029	0.536649	-0.489864
Solyc07g049550	2	1-aminocyclopropane-1-carboxylate oxidase 2 (AHRD V3.3 *** Q7Y257_BETPN)		0.833794	1.85359	-0.67114	0.336147	0.714948	1.12159	1.49569	0.912647	0.964582	0.475194	0.945526	0.549586
Solyc07g008020	2	auxin-regulated 35	AT4G32280	0.496465	1.23461	-0.571207	0.312092	0.529392	1.22406	0.585638	0.484513	0.242142	0.779867	0.418984	0.249706
Solyc09g091615	2	F-box/kelch-repeat protein At3g06240-like (AHRD V3.3 *-* XP_004247950.1)		0.188434	2.14378	0.15796	0.138354	0.851917	0.825011	-0.479657	1.68662	-0.489167	-0.155164	0.0962995	-0.363468
Solyc08g075870	2	S-adenosyl-L-methionine-dependent methyltransferases superfamily protein (AHRD V3.3 *** A0A2U1NU97_ARTAN)	AT4G19120	0.215773	2.13539	-0.0639079	0.302394	1.10187	0.174964	1.57016	1.92927	1.06082	0.826393	0.857471	0.428524
Solyc04g063370	2	protein kinase 2B, chloroplastic-like (AHRD V3.3 *** A0A2I4DLK3_9ROSI)		0.10303	2.46729	-0.536236	0.359414	0.872849	0.867034	-4.94144	-2.26022	0.360129	0.0328848	2.99741	0.453732
Solyc05g008230	2	RING-type E3 ubiquitin transferase (AHRD V3.3 *** A0A2G3B5V3_CAPCH)	AT1G71020	0.986294	1.00339	0.771219	0.814158	0.693308	0.356562	1.21799	1.59233	1.22448	0.891953	1.11933	0.805853
Solyc01g058320	2	transmembrane protein (AHRD V3.3 *-* AT3G17120.5)	AT3G17120	1.10185	0.882377	0.836691	1.00307	0.911158	0.419208	0.833431	0.84886	1.52462	0.879438	0.959934	1.47709
Solyc07g007860	2	Bifunctional inhibitor/plant lipid transfer protein/seed storage helical domain (AHRD V3.3 *-* A0A200PNR4_9MAGN)		1.28085	0.67162	0.851882	0.532434	0.682695	0.505302	0.738892	2.83533	1.83536	0.54945	0.640127	0.870522
Solyc06g049030	2	RING/U-box superfamily protein (AHRD V3.3 *** A0A2U1QK74_ARTAN)	AT3G10910	0.689895	1.08843	0.872244	0.423139	0.572982	0.467005	0.0486923	0.451293	-0.0387893	0.0629584	0.489131	0.184519
Solyc02g067340	2	R2R3MYB transcription factor 96	AT3G28910	0.916369	1.06934	1.11918	0.446285	0.811643	0.353131	0.264432	0.960796	0.594366	0.212929	0.583244	0.592716
Solyc05g006030	2	D-ribose-binding periplasmic (AHRD V3.3 *** A0A0B0Q0N1_GOSAR)	AT1G60010	0.851209	0.717887	0.99706	0.304685	1.05746	0.441949	0.303354	0.578913	0.313526	0.468677	0.654944	0.327196
Solyc04g008330	2	Glycosyltransferase (AHRD V3.3 *** A0A0A1WCD6_NICAT)		1.67637	0.0456334	1.30284	1.26905	0.722152	0.599687	1.17937	-0.28528	0.789539	0.995399	-0.317837	0.426893
Solyc08g080150	2	TCP transcription factor 20		1.36607	1.69132	1.05751	0.526596	1.16011	0.350502	0.804992	1.52744	0.605354	0.706614	0.853216	0.309395
Solyc03g097820	2	bHLH transcription factor 022	AT5G50915	1.02654	1.54566	0.99332	0.319542	1.11726	0.254748	0.774047	0.716405	0.701646	0.485861	0.833315	0.31581
Solyc04g074700	2	LES17306 homeodomain protein		0.974656	1.65314	0.719999	0.75121	1.13661	0.0116182	1.29019	1.8373	1.30803	1.13617	1.42401	0.99434
Solyc02g093360	2	Stpk1 protein kinase (AHRD V3.3 *** Q41493_SOLTU)	AT3G27580	1.08409	1.6284	0.820238	0.540868	1.18664	0.0880862	0.945485	1.1301	0.691439	0.451499	0.750461	0.382572
Solyc09g082560	2	SUN-like protein 26	AT4G14750	1.1214	1.10331	0.715083	0.527967	0.77791	0.0394939	0.488372	0.830674	0.707693	0.396528	0.854917	0.216913
Solyc04g079680	2	Cytochrome P450 (AHRD V3.3 *** A0A2U1M7T5_ARTAN)		1.11873	1.54294	0.722143	0.297989	0.647991	-0.179587	0.0466035	0.215735	-0.114597	0.144395	0.300422	0.108186
Solyc12g017460	2	GDSL esterase/lipase At5g03980-like (AHRD V3.3 *** A0A1S3YRJ5_TOBAC)	AT5G03980	1.01245	1.26258	0.86648	0.768773	0.84433	0.91912	1.40564	0.833987	0.885256	0.436273	-0.145924	0.0936735
Solyc04g077690	2	hypothetical protein (AHRD V3.3 --* AT4G33800.2)		1.25434	1.4007	1.04356	0.964661	1.00512	0.96003	0.901728	1.22651	1.03478	0.491548	0.570222	0.981185
Solyc03g112920	2	protein SHOOT GRAVITROPISM 5-like (AHRD V3.3 *** A0A2I4F066_9ROSI)	AT3G48550	1.37795	1.78146	0.666497	0.742869	1.02767	0.921831	1.21007	1.29504	1.25582	0.432551	0.912184	0.743579
Solyc09g083280	2	auxin-regulated IAA1	AT1G04240	0.842634	1.38998	0.780305	0.659972	1.23426	0.681212	0.910786	1.55399	0.760177	0.754548	1.05633	0.44682
Solyc03g025290	2	Hydroxyproline-rich glycoprotein family protein (AHRD V3.3 *** B6SWF0_MAIZE)	AT4G25620	0.512959	1.46294	0.625814	0.60616	1.05931	0.573618	0.708695	1.17145	0.972175	0.798524	1.39505	1.01821
Solyc08g081420	2	DUF604 domain-containing protein (AHRD V3.3 *** A0A1Q3C751_CEPFO)	AT4G23490	0.851427	1.29043	0.477733	0.961005	1.2242	0.833508	1.01419	0.824505	0.726123	0.728041	0.814276	0.565487
Solyc07g052240	2	L-ascorbate oxidase-like protein (AHRD V3.3 *** A0A2G2V9R9_CAPBA)		0.782841	0.995039	0.973288	0.33884	0.871583	1.0312	0.7573	1.36445	0.607153	0.401957	0.662335	0.605118
Solyc04g071540	2	Sterol 3-beta-glucosyltransferase (AHRD V3.3 *** B6SKE1_MAIZE)	AT1G43620	0.821779	1.04238	1.1484	0.428351	1.08655	1.0634	0.232908	0.691077	0.918038	0.15988	0.444236	0.569966
Solyc10g085310	2	Abscisic acid receptor PYL5 (AHRD V3.3 *** A0A1U8EIS0_CAPAN)		0.806003	1.09466	0.991847	0.693497	0.900088	1.05093	0.195619	0.481849	0.264095	0.265643	0.146706	0.645203
Solyc09g090180	2	Protein LIGHT-DEPENDENT SHORT HYPOCOTYLS 6 (AHRD V3.3 *** A0A2G2W1D1_CAPBA)	AT3G23290	0.75458	0.995798	1.02665	0.692255	0.875074	0.823241	0.80916	1.19823	0.949717	0.981983	0.750174	0.779482
Solyc09g007080	2	Protein phosphatase 2C family protein (AHRD V3.3 *** A0A2U1Q2B2_ARTAN)	AT3G12620	0.785698	1.27344	0.463298	0.804561	0.824697	1.09291	0.0841785	0.37214	0.270932	0.486047	0.679279	0.0409337
Solyc06g071320	2	D-ribose-binding periplasmic protein (AHRD V3.3 *** A0A2P5F6E6_TREOI)	AT5G50090	0.730167	1.19766	0.334179	0.908319	0.858552	1.12634	1.27654	0.648688	0.497826	0.540418	0.256056	0.0568168
Solyc08g006765	2	N-acetyltransferase (AHRD V3.3 *** B6T916_MAIZE)		0.917763	1.25583	0.0907087	0.607732	0.892604	1.6361	0.376187	0.471767	0.702747	0.260445	0.215583	0.675114
Solyc07g063730	2	G-type lectin S-receptor-like serine/threonine-protein kinase (AHRD V3.3 *** A0A2G3C305_CAPCH)	AT4G27290	1.141	1.10666	0.63488	1.63805	0.130793	1.28139	0.529677	0.171379	0.451776	1.49303	0.309902	1.2359
Solyc08g068730	3	Tyramine n-hydroxycinnamoyl transferase (AHRD V3.3 *** Q5D8C0_CAPAN)		-1.5988	-0.187835	0.138564	0.682493	-0.555997	2.18973	0.130049	-0.303822	0.162969	0.316823	0.0387063	-0.115741
Solyc03g013340	3	NOD26-like intrinsic protein 2.1		-1.42854	-1.28903	0.175198	0.635053	-1.87064	2.62756	0.162094	-0.04694	-0.169244	0.148769	0.103256	0.459978
Solyc09g097960	3	NAD(P)-linked oxidoreductase, aldo/keto reductase family protein (AHRD V3.3 *** A0A1Y1HY98_KLENI)	AT1G60710	-2.06068	-1.23422	0.414055	1.87473	-2.6399	3.50484	0.231818	-0.198016	-0.377641	-0.211102	-0.586393	-0.919545
Solyc08g068680	3	aromatic amino acid decarboxylase 1A		-4.09983	-0.613827	0.447234	-0.201205	0.200109	2.6838	0.598661	-0.615799	0.202508	0.636447	-0.652256	1.27075
Solyc01g109320	3	Protein DETOXIFICATION (AHRD V3.3 *** A0A200R7E8_9MAGN)		0.0160329	-0.66015	-0.0337339	0.485817	-2.64005	1.06637	-2.38779	2.19668	4.17424	-2.14775	-1.95117	2.13154
Solyc01g080680	3	Sugar facilitator protein 3	AT5G18840	-0.0565433	-1.56129	0.520541	1.93409	-3.02393	0.311203	-0.855545	0.783669	0.907798	1.24981	0.319146	-0.79163
Solyc03g096770	3	Protein RESPONSE TO LOW SULFUR 2 (AHRD V3.3 *-* LSU2_ARATH)	AT5G24660	-0.423507	-1.23397	1.23753	0.448739	-0.763522	0.769477	0.340313	-0.332808	0.717016	-0.151228	-0.395134	0.0768593
Solyc01g094910	3	ferric-chelate reductase	AT1G01580	-0.804949	-0.665182	0.489163	0.77188	-0.524157	1.0386	-0.351037	-0.251412	0.861863	-0.283099	0.426478	0.810618
Solyc02g077420	3	Phospholipase A1-II 1 (AHRD V3.3 *** A0A2G3D5J6_CAPCH)		-0.824786	-0.979529	0.485883	0.671168	-1.56043	0.729025	-0.592231	-1.22535	-0.328675	-0.81649	-0.697559	0.255423
Solyc02g070180	3	FAD-binding Berberine family protein (AHRD V3.3 *** A0A1P8BFF2_ARATH)		0.318359	-0.480203	0.793784	1.31146	-0.476471	1.24483	0.568728	0.763954	0.92236	0.310267	0.489328	1.36039
Solyc06g050810	3	LURP-one-like protein (DUF567) (AHRD V3.3 *** A0A1I9LQL5_ARATH)	AT3G56180	-0.606269	-0.348059	0.432661	-0.0358533	0.371311	1.47894	-0.24778	0.0623739	-0.0975257	-0.0652183	0.0409023	0.911067
Solyc02g092580	3	Peroxidase (AHRD V3.3 *** K4BD54_SOLLC)	AT4G37530	-0.479811	-0.279979	0.0567974	-0.103882	0.255724	1.6234	0.274226	0.958865	1.26371	0.745918	1.13283	0.893034
Solyc10g008350	3	hypothetical protein (AHRD V3.3 --* AT4G28290.2)	AT4G28290	-0.933206	-0.544285	0.657624	-0.456697	-0.0994024	1.4748	0.527308	-0.478521	0.398095	0.288591	-0.859172	0.409567
Solyc05g007710	3	MYB transcription factor (AHRD V3.3 *-* A0A0U3IU11_MESCR)	AT5G60890	-0.268487	0.0228588	-0.0513925	-0.283156	-0.0574071	1.98778	-0.852711	0.229406	-2.34536	-0.0496367	-0.432598	-0.799879
Solyc02g071820	3	LRR_1 domain-containing protein/Pkinase_Tyr domain-containing protein/Malectin domain-containing protein (AHRD V3.3 *** A0A1Q3CJY9_CEPFO)		0.266646	0.0388109	-0.206563	-0.0958012	0.520623	2.03311	-0.0995983	0.275708	1.34902	0.401021	-0.00603054	-2.06293
Solyc08g077370	3	Purine permease (AHRD V3.3 *** A0A2P5BSS2_TREOI)		-0.557113	0.42256	-0.200671	0.100293	0.702491	1.07814	-0.175574	0.519381	0.93385	0.234719	0.110142	0.589657
Solyc04g077990	3	LOB domain-containing protein 37 (AHRD V3.3 *** A0A2G3CPS9_CAPCH)	AT4G37540	-0.387392	0.355314	-0.179286	0.364283	0.133826	1.11717	-0.684648	0.483061	0.396354	0.604887	0.201307	-0.550762
Solyc02g089160	3	dwarf	AT5G38970	-0.402552	-0.319391	-0.281615	0.31569	0.333895	1.22908	3.84758	2.52952	3.16616	1.92581	1.6969	2.92339
Solyc05g009310	3	Zinc finger protein CONSTANS-LIKE 7 (AHRD V3.3 *** A0A2G2VK65_CAPBA)	AT1G25440	-0.276485	-0.381287	-0.686165	-0.150919	-0.242573	1.4469	-0.162819	-0.537765	-1.07631	0.235546	-0.507435	0.253334
Solyc02g093580	3	Tomato 9612 mRNA	AT3G27400	-0.0207287	-0.223178	-0.681934	0.188832	-0.0330434	1.22178	-0.19458	0.135769	0.85585	-1.59024	0.615227	-0.106585
Solyc08g068710	3	Tyramine n-hydroxycinnamoyl transferase (AHRD V3.3 *** Q5D8C0_CAPAN)		-1.33338	-1.43602	-0.55175	-0.045704	0.853956	1.11345	-0.211351	-0.285956	0.417217	0.153052	0.0671196	0.219782
Solyc03g115610	3	LRR receptor-like kinase family protein (AHRD V3.3 *** A0A072USD7_MEDTR)	AT1G74360	-0.849932	-1.23366	-0.458097	0.4675	0.489615	1.67126	0.523584	-0.841896	-0.682937	0.434933	-1.29692	-0.00489589
Solyc02g083480	3	Peroxidase (AHRD V3.3 *** K4BAL6_SOLLC)		0.176524	-0.150695	-0.905584	0.681294	-0.854155	1.48866	0	5.12548e-15	0	5.12548e-15	5.12548e-15	0
Solyc02g078650	3	Polyphenol oxidase, chloroplastic (AHRD V3.3 *** A0A2G3D678_CAPCH)		0.0942818	0.0519832	-0.285957	1.27889	-0.457719	1.63814	2.59048	-0.62994	0.280176	0.0224446	-2.73627	0.906081
Solyc10g076240	3	Peroxidase (AHRD V3.3 *** K4D1W6_SOLLC)		0.0900773	0.201499	-0.658774	0.775245	-0.076743	1.2387	0.902613	-0.276576	1.28434	-0.908874	0.293018	1.16352
Solyc04g150161	3	Unknown protein		-0.0774055	0.0083814	-0.548964	0.460342	-0.283425	1.55994	-0.192817	-0.410876	0.258956	-0.0648543	0.124151	0.0270875
Solyc07g052510	3	peroxidase (TPX1)	AT3G21770	0.0952895	0.0126782	-0.178142	0.638039	-0.139819	1.18373	-0.967062	0.479936	0.548946	0.880511	-0.167265	0.887417
Solyc02g079330	3	Equilibrative nucleotide transporter like (AHRD V3.3 *** A0A2R6QTM2_ACTCH)		0.219072	-0.00986567	-0.0880492	0.599966	-0.331125	1.05251	0.418289	-0.0593224	0.172918	-0.19513	-0.0997528	0.0500397
Solyc11g006910	3	Ferredoxin (AHRD V3.3 *** K4D4V2_SOLLC)	AT2G27510	0.764122	0.450913	0.231465	1.15568	-0.17304	2.07612	0.545766	1.31971	0.113613	2.91565	0.131538	1.40672
Solyc08g014350	3	transmembrane protein (AHRD V3.3 *** AT5G16250.1)	AT5G16250	0.251932	0.00995312	-0.0209764	0.982342	0.423866	2.52695	-0.25315	0.238854	-0.389348	-0.802068	-0.286678	0.823666
Solyc11g068620	3	NAC domain (AHRD V3.3 *** A0A200Q6H1_9MAGN)	AT5G22380	-1.48571	1.0217	1.66578	-0.534434	0.707011	3.73093	0.317621	0.149959	0.253979	1.12862	0.0644279	-0.200011
Solyc03g034410	3	DUF4228 domain-containing protein (AHRD V3.3 *** A0A1Q3D1C5_CEPFO)	AT3G03280	-0.843671	0.898181	1.35833	0.690415	2.77496	3.28517	-0.398296	1.42679	0.382883	2.13002	1.7769	1.69577
Solyc06g067910	3	DUF642 domain-containing protein (AHRD V3.3 *** A0A1Q3BMB3_CEPFO)	AT4G32460	0.336279	0.91177	2.32544	1.06117	1.11137	2.76046	0.133818	0.398195	0.541499	0.735813	1.58579	1.54133
Solyc05g014120	3	S-adenosyl-L-methionine-dependent methyltransferases superfamily protein (AHRD V3.3 *** A0A2U1MVU3_ARTAN)		0.280985	1.93601	2.48598	0.745866	1.61402	2.381	-0.091039	0.551535	1.08556	0.834518	0.960894	0.953366
Solyc12g094460	3	L-ascorbate oxidase-like protein (AHRD V3.3 *** A0A2G2YA38_CAPAN)	AT1G21850	0.164209	1.75446	1.5311	0.610199	1.19111	3.16699	0.596221	1.10296	0.720953	0.0373762	1.09539	0.818116
Solyc12g011023	3	Xyloglucan endotransglucosylase/hydrolase (AHRD V3.3 *** Q6RHX7_SOLLC)		0.348048	1.17831	1.24854	0.307596	1.74422	2.90899	1.2679	1.71205	1.34159	1.21167	1.29158	1.24604
Solyc07g063720	3	G-type lectin S-receptor-like serine/threonine-protein kinase (AHRD V3.3 *** A0A2G3C305_CAPCH)		0.622221	1.29901	0.665192	0.439174	-0.0331218	2.80029	0.868535	1.63695	0.45603	3.91976	0.895134	-0.373891
Solyc05g009170	3	Zinc finger protein 8 (AHRD V3.3 *** A0A2G3B627_CAPCH)	AT1G68360	0.684993	1.62687	0.629499	0.603524	0.669003	3.51503	0.254833	-1.44542	-1.45298	3.01699	0.624797	-1.37377
Solyc02g078660	3	Hydroxyproline-rich glycoprotein family protein (AHRD V3.3 *-* A0A1P8AWR9_ARATH)	AT1G61080	1.65169	1.65275	0.763488	-0.0449335	0.451912	3.72003	-0.0609839	0.584869	0.657179	0.9862	0.512606	0.998784
Solyc08g080670	3	Pathogenesis-related 5-like protein	AT4G11650	0.432534	1.51467	1.88802	0	-0.00825359	3.28532	-0.766878	0.158677	1.12054	0.719711	1.55764	2.24039
Solyc02g067380	3	Unknown protein		0.427238	1.50248	2.18902	-0.284833	-0.0182542	2.40502	1.26047	0.783947	-1.45572	0.0498332	-0.227501	-0.102432
Solyc08g074682	3	Polyphenol oxidase (AHRD V3.3 *** Q41427_SOLTU)		-0.317789	-0.193801	0.828446	-0.128236	0.628127	2.81821	-0.961082	0.405069	1.09183	-0.798835	-0.168795	-0.219321
Solyc02g076980.5	3	Cysteine protease-like protein (AHRD V3.3 *** Q9SG15_ARATH)		-0.577013	-0.559671	0.52277	0.526891	0.79696	2.48734	0.15456	-0.577645	0.19823	0.264421	0.706884	0.728527
Solyc04g071083	3	Unknown protein		-0.554838	0.236418	0.0621082	0.52542	1.10164	3.11439	0.822278	1.362	0.428424	1.08989	1.40484	-0.774645
Solyc04g074740	3	Blue copper protein (AHRD V3.3 *** A0A2G2ZQN6_CAPAN)	AT1G72230	0.0489241	0.121448	0.944218	0.289448	0.157065	2.49289	-0.143112	-0.0433232	1.68089	0.453527	-0.181682	1.46962
Solyc04g007360	3	cotton fiber protein (AHRD V3.3 *** AT1G68350.1)	AT1G68350	-0.321462	0.0536262	0.835012	0.265774	0.273043	2.15376	0.294012	1.31534	0.668988	0.07398	0.291877	0.287017
Solyc09g074230	3	SlSFP7	AT2G48020	0.229656	0.403183	0.719284	-0.212319	0.0336484	2.39298	-0.323538	-0.361626	-0.0153202	-0.052459	0.0103297	0.319001
Solyc10g052490	3	Isoflavone reductase homolog (AHRD V3.3 *** IFRH_SOLTU)	AT4G39230	0	-5.12548e-15	0	-0.0456505	0	3.19474	-0.518155	-1.66455	-1.2923	-0.70196	-1.55397	-0.600915
Solyc04g150172	3	Protein RADIALIS-like 6 (AHRD V3.3 *** A0A1U8GJH9_CAPAN)		0.437589	0.143552	0.580516	-0.711138	0.137139	3.49418	-0.821293	-0.503414	0.848986	-0.565428	-0.119144	-0.240415
Solyc02g086760	3	transmembrane protein (AHRD V3.3 *** AT3G01516.2)	AT5G14690	-0.391514	-0.342777	1.15629	-0.484157	-0.494743	3.04295	0.216639	-0.977468	0.272334	2.8781	-0.246299	0.27867
Solyc06g008030	3	PIF1b bHLH transcription factor 041	AT2G20180	-0.283096	-0.0987347	0.582776	0.20236	0.236562	1.22366	-0.670747	-0.61132	-0.298501	0.0168297	-0.0993505	0.421209
Solyc03g119950	3	Pentatricopeptide repeat-containing protein, chloroplastic (AHRD V3.3 *** A0A2G2WPP9_CAPBA)	AT1G15510	-0.294601	0.0713259	0.746326	0.0885043	0.245697	1.13829	-0.697718	-0.652496	-0.545804	-0.310374	-0.512878	-0.675495
Solyc06g009290	3	ABC transporter B family member (AHRD V3.3 *** A0A2K3NLX3_TRIPR)	AT3G62150	-0.141534	0.424032	0.734728	0.236946	0.44765	1.00071	0.102881	-0.145102	-0.18976	0.0623603	0.15227	0.18226
Solyc03g006080	3	leucine-rich repeat receptor protein kinase EMS1-like (AHRD V3.3 *** A0A1U8ESV6_CAPAN)		-0.435867	0.123112	0.205436	0.320963	0.184211	1.00627	0.371867	0.0375332	0.684699	0.393554	-0.00288936	0.202778
Solyc02g032860	3	5'-adenylylsulfate reductase 1, chloroplastic (AHRD V3.3 *** A0A2G3D220_CAPCH)	AT4G04610	-0.104574	-0.05481	0.361082	0.471012	0.0706303	1.11785	0.816379	0.727593	-0.0515919	0.399447	0.455107	0.113574
Solyc12g019890	3	Glucan endo-1,3-beta-glucosidase 5 (AHRD V3.3 *** A0A1U8GB40_CAPAN)	AT2G19440	-0.0328878	0.123141	0.461644	-0.212118	0.145912	1.08832	0.0173431	-0.0643959	0.225541	-0.0252497	-0.197196	-0.0697415
Solyc02g038815	3	tail-anchored protein insertion receptor WRB-like protein (AHRD V3.3 *** AT4G16444.1)		-0.0245063	0.0800319	0.565883	-0.0783418	-0.0112914	1.01311	0.248161	1.35995	0.464451	0.2545	0.202701	0.0934687
Solyc02g070390	3	protein PLASTID TRANSCRIPTIONALLY ACTIVE 12 (AHRD V3.3 *** A0A2I4GUX2_9ROSI)	AT2G34640	-0.104055	-0.0122412	0.754271	-0.067119	0.0303265	1.11578	0.11093	-0.161364	-0.387642	-0.0947145	-0.355421	0.126618
Solyc05g006120	3	DNA polymerase lambda-like protein (AHRD V3.3 *** A0A2K3P2F9_TRIPR)	AT1G10520	-0.306632	0.0479226	0.351667	-0.0590545	-0.041769	1.20519	-0.366523	-0.0533765	-0.379832	-0.217857	-0.272203	-0.161041
Solyc06g083270	3	ER lumen protein retaining receptor (AHRD V3.3 *** A0A200QBW0_9MAGN)	AT3G25160	0.410279	-0.0896457	1.00012	0.167729	0.214135	1.05399	0.451563	0.121555	0.612719	0.00725233	-0.219724	0.00993033
Solyc01g005870	3	Cf-like protein (AHRD V3.3 *** A0A140GMU3_SOLLC)		-0.0034756	-0.262624	1.03278	0.359958	0.246955	1.02179	0.0924531	-0.595829	0.999492	0.471565	-0.74309	0.685545
Solyc03g112030	3	Cytochrome P450 71A6 (AHRD V3.3 *** A0A2G3CY66_CAPCH)	AT3G48310	0.218711	-0.170269	0.773906	-0.134777	0.48515	1.13501	0.5692	0.692004	0.169834	0.471977	0.570261	-0.404977
Solyc06g071150	3	HIPL2 protein (AHRD V3.3 *** A0A2G2WLZ5_CAPBA)	AT1G74790	0.235385	-0.00803381	0.794549	0.405743	0.688419	1.22588	0.197207	-0.263408	0.144464	0.335604	0.720837	0.494859
Solyc01g110570	3	Small auxin up-regulated RNA4	AT4G34760	0.371264	0.190255	1.13731	0.148611	0.620932	1.1654	0.573271	1.337	1.29543	0.307822	0.321141	0.913238
Solyc03g114970	3	Protein SPIRAL1 (AHRD V3.3 *** A0A2G3A261_CAPAN)		0.149801	0.349284	1.09036	-0.162212	0.00479489	0.732621	0.189383	0.2694	0.712012	0.0395087	0.299139	0.590371
Solyc02g086110	3	peptidase M50B-like protein (AHRD V3.3 *** AT1G67060.1),Pfam:PF13398		-0.0201305	0.369683	1.26709	0.0706519	0.00559401	0.693854	-0.426618	0.0268858	1.38605	0.452342	-0.227805	0.590755
Solyc09g011660	3	Adenine nucleotide alpha hydrolases-like superfamily protein (AHRD V3.3 *** A0A2U1NYH2_ARTAN)	AT3G53990	0.119677	0.54594	1.07056	0.0679363	0.177671	0.985234	-0.0321793	0.0555702	0.904307	-0.163369	0.380062	0.55019
Solyc02g071620	3	GDSL-motif lipase/hydrolase family protein 1	AT1G29670	0.191631	0.504822	0.958727	0.0184401	0.0818631	1.15581	0.23475	0.535026	0.571075	0.205693	-0.10187	0.386476
Solyc02g093310	3	PI-PLC X domain-containing protein (AHRD V3.3 *** A0A2G2XHF5_CAPBA)	AT4G36945	0.198508	0.646048	0.882264	0.185625	0.101604	1.0215	-0.0516827	0.107746	-0.0254721	0.146528	0.0663912	0.0959237
Solyc07g006850	3	Xyloglucan endotransglucosylase/hydrolase (AHRD V3.3 *** A0A2G2WAC4_CAPBA)	AT2G18800	0.078821	1.2431	0.944908	0.26094	-0.373892	1.51806	-0.174617	-0.632119	0.569111	-0.405394	0.108485	0.794648
Solyc06g069400	3	Isoaspartyl peptidase/L-asparaginase (AHRD V3.3 *** A0A1U8EDB4_CAPAN)	AT5G08100	0.354463	0.554032	0.941715	0.0633747	-0.438502	1.56124	-0.00832057	0.678029	0.459162	0.0204585	0.316542	0.264316
Solyc09g010230	3	B3 domain-containing protein (AHRD V3.3 *** A0A2G2VWZ0_CAPBA)	AT3G11580	-0.497128	0.450429	1.02267	-0.248939	0.585982	1.35905	0.0141426	-0.855455	0.235884	-0.520522	-0.520049	0.125411
Solyc06g075330	3	LOB domain-containing protein 1 (AHRD V3.3 *** A0A2G2WK78_CAPBA)	AT2G28500	-0.638594	0.0720077	1.36525	-0.574185	0.668374	1.63627	-0.685191	-0.528373	0.193094	0.277025	-0.349014	-0.452282
Solyc04g078880	3	cold regulated protein 27 (AHRD V3.3 *** AT5G42900.2)	AT5G42900	-0.769111	0.202758	0.634172	-0.600403	0.287249	2.02272	0.146834	-0.312256	0.0537847	2.30317	0.172217	-0.125238
Solyc08g082650	3	Cellulose synthase (AHRD V3.3 *-* A0A200QCL6_9MAGN)		-0.360748	0.251516	1.05892	-0.666698	0.171738	1.25278	0.165618	0.197827	-2.34546	-0.0381427	-0.0873603	1.2353
Solyc04g076190	3	Eukaryotic aspartyl protease family protein (AHRD V3.3 *** F4K5B9_ARATH)	AT1G09750	-0.287657	-0.0626109	0.977402	-0.467122	-0.109514	1.45631	0.0938126	0.660068	1.14233	-0.10302	0.0533836	0.181637
Solyc12g005260	3	Kinesin-like protein (AHRD V3.3 *-* A0A2G2X2E7_CAPBA)		0.236425	0.439867	0.413653	0.0835355	0.348457	1.13305	0.00669675	0.471048	0.52251	0.0332624	0.0909412	0.0985342
Solyc05g051510	3	Prohibitin (AHRD V3.3 *** O04361_TOBAC)	AT5G40770	0.361418	0.487264	0.413569	0.0557734	0.318154	1.08566	0.317115	0.349691	0.0180647	-0.289804	0.161952	-0.202673
Solyc05g009430	3	Endonuclease 3 (AHRD V3.3 *** A0A2G3B636_CAPCH)	AT1G68290	0.204798	0.393595	0.422579	0.0401899	0.458835	1.00347	-0.0718941	0.091286	0.539012	-0.0897585	-0.0705769	0.255449
Solyc08g008320	3	Membrane insertase (AHRD V3.3 *** A0A2U1QMK8_ARTAN)	AT5G62050	0.203129	0.581156	0.376634	0.246963	0.366069	1.07209	-0.0409477	0.0963177	-0.32467	-0.10804	0.121798	-0.121482
Solyc09g075450	3	Fumarate hydratase class II (AHRD V3.3 *** A0A248JQX4_9PROT)	AT2G47510	0.161463	0.307482	0.45477	0.146352	0.328395	1.19078	0.264246	0.352399	0.546793	0.20302	0.307033	0.0791612
Solyc01g104680	3	Ran protein/TC4 protein ran2a	AT5G55190	0.154487	0.345175	0.459611	0.143521	0.306818	1.21652	0.00792403	-0.0527064	0.217613	0.0458849	0.058679	0.0115182
Solyc05g053690	3	Ubiquitinyl hydrolase 1 (AHRD V3.3 *** A0A2G2ZTM8_CAPAN)	AT1G04860	0.248399	0.35053	0.426968	0.227545	0.276544	1.11885	-0.174978	0.43345	-0.178178	-0.231549	0.0841696	-0.225524
Solyc12g015690	3	fasciclin-like arabinogalactan protein 1 (AHRD V3.3 *** A0A1U8G960_CAPAN)	AT5G55730	0.426242	0.365716	0.812081	0.281244	0.430845	1.09576	0.422649	0.610105	1.07513	0.352646	0.349198	0.648854
Solyc03g117560	3	Plastocyanin-like (AHRD V3.3 *** A0A200PSX2_9MAGN)		0.366952	0.318157	0.821847	0.0330281	0.373702	1.01117	0.098108	0.25447	0.22354	0.108365	0.278312	0.315339
Solyc09g089670	3	HR-like lesion-inducing protein-related (AHRD V3.3 *** B6SJ11_MAIZE)	AT4G14420	0.332572	0.265529	0.597948	0.123869	0.346495	1.00647	0.149243	0.143731	0.397114	-0.0282924	0.184277	0.0505327
Solyc04g074230	3	SIG74 14-3-3 family protein	AT1G22300	0.286218	0.395093	0.567014	0.0722453	0.308585	1.00439	0.0838611	0.21732	0.857068	0.0476435	0.352134	0.6976
Solyc07g045440	3	Fasciclin-like arabinogalactan protein 2 (AHRD V3.3 *** A0A2G3BYC2_CAPCH)	AT4G12730	0.351594	0.432224	0.555742	0.352125	0.388723	1.06287	0.420461	0.773699	0.827151	0.297783	0.642605	0.580366
Solyc05g054480	3	Actin (AHRD V3.3 *** A0A2G2VVS8_CAPBA)	AT3G12110	0.290675	0.530151	0.690047	0.244671	0.54187	1.03207	0.286007	0.777014	0.640546	0.181239	0.380125	0.421193
Solyc11g012320	3	induced stolen tip protein TUB8-like isoform 1 (AHRD V3.3 *-* NP_001332794.1)		0.601064	0.57779	0.445035	0.411877	0.647876	1.01751	0.602323	0.58111	0.482874	0.661664	0.766027	0.638463
Solyc01g104770	3	Actin-related protein (AHRD V3.3 *** A0A200RCC6_9MAGN)	AT1G21200	0.463065	0.472731	0.35949	0.593332	0.235543	1.34622	0.184789	-0.058666	0.0746071	0.417368	0.218626	0.40425
Solyc02g080560	3	Unknown protein		0.531762	0.284351	0.27792	0.292565	0.475367	1.07299	0.122011	-0.305496	-0.0781351	0.311554	-0.0478548	-0.282138
Solyc02g062910	3	Pentatricopeptide repeat-containing protein, mitochondrial (AHRD V3.3 *** A0A2G3A487_CAPAN)	AT4G36680	0.328233	0.255062	0.143118	0.377324	0.454955	1.27101	0.201679	-0.0454205	-0.0791199	-0.050844	0.0687561	-0.341031
Solyc06g053490	3	FAM136A-like protein (DUF842) (AHRD V3.3 *** Q5BQ23_ARATH)	AT1G05730	0.226672	0.360301	0.300987	0.235968	0.518309	1.11079	0.0914694	0.0791708	-0.118889	-0.0735413	0.218475	-0.110069
Solyc03g098640	3	Peroxisomal membrane MPV17/PMP22-like protein (AHRD V3.3 *-* A8J1X1_CHLRE)	AT5G19750	0.32406	0.325952	0.285677	0.289411	0.431903	1.13718	0.171685	0.220749	-0.427906	-0.197086	0.0196892	0.0801737
Solyc07g064350	3	KRR1 family protein (AHRD V3.3 *** AT3G24080.4)	AT3G24080	0.295462	0.409564	0.245953	0.334338	0.53484	1.06445	0.242146	-0.0662136	-0.340751	-0.0808357	-0.109804	-0.11668
Solyc03g120470	3	tonoplast intrinsic protein 2.2	AT3G16260	0.121123	0.278349	0.53911	0.372385	0.433212	1.21347	0.132672	0.170224	0.370637	0.0154551	0.293675	0.315589
Solyc01g103510	3	60S ribosomal protein L3 (AHRD V3.3 *** A0A2G3AWH4_CAPCH)	AT1G61580	0.240088	0.357243	0.370238	0.453155	0.555957	1.29056	0.120566	0.133299	0.144775	0.0370686	-0.0662267	0.156826
Solyc06g069650	3	LRR receptor-like kinase family protein (AHRD V3.3 *** A0A072USD7_MEDTR)	AT1G74360	-0.142427	0.0983985	0.411603	0.595453	0.468826	1.26438	-0.748373	0.0747251	0.534959	0.547744	0.0856514	0.91125
Solyc10g080370	3	Unknown protein		-0.112082	0.738291	0.512734	0.0293524	0.877804	1.38258	0.68512	0.287831	0.0209499	0.536089	0.296164	0.463073
Solyc02g091300	3	Heavy metal-associated isoprenylated plant protein (AHRD V3.3 *** A0A2R6PA46_ACTCH)	AT5G17450	0.265456	0.938383	0.82105	-0.228189	0.633524	1.15238	0.211295	0.249191	0.465691	0.102416	-0.214263	0.71799
Solyc10g080360	3	Unknown protein		0.399274	0.832662	0.63689	0.0324611	0.313898	1.37669	0.071178	0.174167	0.440866	0.140652	0.212393	0.0747342
Solyc04g074900	3	40S ribosomal protein S21 (AHRD V3.3 *** A0A1U8F4M1_CAPAN)	AT5G27700	0.481986	0.609814	0.476054	-0.0384183	0.459977	1.4008	0.0736202	0.333503	0.359744	0.334334	-0.0146597	-0.0370784
Solyc12g088820	3	Non-specific serine/threonine protein kinase (AHRD V3.3 *** A0A2G3B403_CAPCH)	AT5G09890	0.352815	0.658176	0.492124	0.0216149	0.392858	1.19161	0.158325	0.38485	0.396018	0.910041	0.563548	0.57007
Solyc02g087450	3	hypothetical protein (AHRD V3.3 *-* AT1G19010.1)		0.13336	0.614978	0.438717	-0.0736619	0.42086	1.21257	0.836049	0.598286	0.115154	0.190201	0.222831	0.270089
Solyc12g057140	3	Unknown protein		0.178667	0.564984	0.724204	0.267732	0.514601	1.57151	0.462616	0.573379	0.306644	0.305466	0.527705	0.110411
Solyc01g102290	3	Low temperature and salt responsive protein (AHRD V3.3 *** Q8H9B8_SOLTU)	AT3G05890	0.149945	0.540065	0.75953	0.235624	0.259254	1.59498	0.126597	0.290457	0.807355	0.26724	0.0739689	0.61754
Solyc12g007210	3	Rac-like GTP binding protein (AHRD V3.3 *** Q9S821_PHYPA)	AT4G28950	0.137415	0.442404	0.610384	0.184349	0.418512	1.48102	0.14033	-0.0561745	0.856512	0.386711	0.224203	0.316681
Solyc01g098630	3	Mitochondrial inner membrane translocase complex, subunit Tim44-related protein (AHRD V3.3 *** B3H4A1_ARATH)	AT5G27395	0.203031	0.325746	0.527489	0.172225	0.444671	1.43329	0.0921849	0.0345012	0.068042	0.0407881	-0.269555	0.0476767
Solyc10g080470	3	hypothetical protein (AHRD V3.3 *** AT3G57990.1)	AT3G57990	0.413278	0.470044	0.546243	0.245931	0.49243	1.79591	0.391811	0.142285	0.32849	0.200176	0.0395047	-0.0824813
Solyc02g079010	3	Cotton fiber expressed protein (AHRD V3.3 *** A0A109XNG5_GOSHI)	AT1G61260	0.072955	0.816791	0.767006	0.120373	0.427321	1.76368	0.447462	0.807339	0.746763	0.557244	0.599058	0.713548
Solyc02g088780	3	Ribosome biogenesis protein WDR12 homolog (AHRD V3.3 *** A0A2G3D985_CAPCH)	AT5G15550	0.203108	0.397195	0.0694236	0.217902	0.538645	1.13797	0.251188	0.0702525	-0.414316	-0.11226	0.0622418	-0.111327
Solyc01g096800	3	Peter Pan-like protein (AHRD V3.3 *** A0A2G2W6Y4_CAPBA)	AT5G61770	0.166628	0.39735	-0.00627974	0.249405	0.559174	1.16345	0.0228325	-0.0946248	-0.194921	-0.0611212	-0.232913	-0.562632
Solyc02g062700	3	ATPase family AAA domain-containing protein 3-like (AHRD V3.3 *** A0A2I4E883_9ROSI)	AT2G18330	0.166461	0.39012	-0.0494012	0.28877	0.499028	1.06815	0.312113	0.276906	-0.270887	-0.127824	-0.0590482	-0.075103
Solyc03g079930	3	Mitochondrial glycoprotein (AHRD V3.3 *** A0A200QYU1_9MAGN)	AT2G39795	0.107129	0.287114	-0.0767597	0.182091	0.531899	1.08021	0.0531278	-0.0666069	-0.371025	-0.153639	-0.0452761	-0.403758
Solyc02g014310	3	glycine rich protein X55695	AT1G48920	0.138831	0.273384	0.000289926	0.14148	0.524572	1.05228	0.0725182	-0.119272	-0.455164	-0.183805	-0.105466	-0.238864
Solyc05g011990	3	nucleolar protein 14 (AHRD V3.3 *** A0A2I4EGH9_9ROSI)	AT1G69070	0.105016	0.301628	-0.0396015	0.21657	0.465455	1.01718	0.0164315	-0.197968	-0.593124	-0.0760029	-0.098073	-0.426897
Solyc09g092080	3	Unknown protein	AT5G20160	0.365125	0.320486	0.0361452	0.199202	0.471963	1.06325	0.100753	0.0389759	-0.36313	-0.247604	-0.140149	-0.153822
Solyc04g054510	3	DNA-directed RNA polymerase subunit (AHRD V3.3 *** A0A1U8ETV9_CAPAN)	AT3G25940	0.318591	0.428679	0.081448	0.110264	0.463004	1.03498	0.276641	0.176022	-0.442008	-0.472722	-0.29097	-0.469464
Solyc06g034230	3	Plant organelle RNA recognition domain containing protein (AHRD V3.3 *-* A0A2P5DMF4_TREOI)	AT1G71850	0.244842	0.41461	0.12131	0.298846	0.362243	1.00336	0.289719	-0.0512381	-0.470658	0.138832	-0.0775717	0.0992266
Solyc11g042610	3	40S ribosomal protein S5 (AHRD V3.3 *** A0A1U8EKR1_CAPAN)	AT2G37270	0.24167	0.286251	0.0800965	0.250889	0.504656	1.04207	0.120204	-0.0294087	-0.311794	-0.0722525	-0.0859085	-0.166631
Solyc09g090610	3	Ribosomal protein L17 (AHRD V3.3 *** Q5I7K4_WHEAT)	AT2G33370	0.218027	0.277628	0.0683529	0.238069	0.462905	1.06178	-0.00285193	-0.093707	-0.278776	-0.253721	-0.12003	-0.412965
Solyc09g091180	3	60 kDa chaperonin (AHRD V3.3 *** Q8H903_ORYSJ)	AT2G33210	0.1807	0.339605	0.122503	0.189761	0.503649	1.01803	0.200854	-0.0112178	-0.156642	-0.195117	0.00726296	-0.107377
Solyc10g078540	3	H/ACA ribonucleoprotein complex subunit (AHRD V3.3 *-* A0A2G3BI53_CAPCH)	AT3G03920	0.167405	0.313419	0.0736789	0.115102	0.476678	1.07203	-0.10968	-0.0406798	-0.450621	-0.301291	-0.0362602	-0.161042
Solyc07g047790	3	Heat shock protein (AHRD V3.3 *** O23638_ARATH)	AT3G07770	0.180141	0.294155	0.0648688	0.146092	0.424207	1.10016	-0.023875	-0.124428	-0.370607	-0.276658	-0.0302376	-0.129659
Solyc10g084610	3	60S ribosomal protein L23a (AHRD V3.3 *-* A0A2G3BF61_CAPCH)	AT2G39460	0.365622	0.209862	-0.0230506	0.330679	0.312664	1.05507	0.407906	-0.0871044	0.0489794	-0.243803	-0.288959	-0.308108
Solyc05g056390	3	10 kDa chaperonin (AHRD V3.3 *** A0A1U8F6X5_CAPAN)		0.336153	0.173093	-0.220105	0.348226	0.28153	1.01211	0.162684	-0.107595	-0.0694962	-0.0171583	-0.095113	-0.186328
Solyc06g072490	3	40S ribosomal protein S3a (AHRD V3.3 *** A0A2G3CA33_CAPCH)	AT4G34670	0.136385	0.171183	0.208803	0.0672511	0.34249	1.13424	0.108396	0.000694978	-0.221101	-0.176957	-0.141964	-0.0935
Solyc01g008290	3	Dihydroorotate dehydrogenase (quinone), mitochondrial (AHRD V3.3 *** A0A1U8E220_CAPAN)	AT5G23300	0.14286	0.206656	0.257535	0.0939711	0.464199	1.09977	0.0730943	-0.11378	0.0429695	-0.103209	-0.118403	-0.0304673
Solyc06g008940	3	Elongation factor Tu (AHRD V3.3 *** A0A2G2VZZ7_CAPBA)	AT4G02930	0.155959	0.276455	0.257642	0.156844	0.303038	1.06426	0.0452113	0.120619	-0.176653	-0.100498	-0.026096	-0.092431
Solyc02g063090	3	T-complex protein 1 subunit zeta (AHRD V3.3 *** A0A2G3D7N6_CAPCH)	AT3G02530	0.145553	0.258076	0.285329	0.112282	0.37989	1.07334	0.266891	-0.0957149	-0.0267922	-0.112889	-0.0291187	-0.197967
Solyc09g007350	3	Ribosomal protein S23 (AHRD V3.3 *** A8IJQ4_CHLRE)	AT5G02960	0.204317	0.240218	0.235473	0.0566149	0.308795	1.01228	0.108251	0.0858785	-0.259479	-0.0483531	-0.137613	-0.137297
Solyc05g007250	3	40S ribosomal protein S9 (AHRD V3.3 *** A0A1U8EPE0_CAPAN)	AT5G39850	0.180719	0.133001	0.21052	0.0874027	0.35717	1.02132	0.0581039	-0.182192	-0.281794	-0.0954222	-0.172188	-0.0899023
Solyc10g084630	3	RNA binding protein (AHRD V3.3 *** B6U487_MAIZE)	AT2G37510	0.255217	0.254497	0.200633	0.00344187	0.295981	1.11409	0.369878	0.0500451	0.143992	-0.0352541	0.0349537	0.0760989
Solyc02g080320	3	RNA pseudouridine synthase 6, chloroplastic (AHRD V3.3 *** A0A2G2VBE2_CAPBA)	AT4G21770	0.223984	0.357398	0.253058	0.0555697	0.279813	1.10356	-0.0648977	-0.213547	-0.473686	-0.232915	-0.272872	-0.131138
Solyc08g008590	3	Ubiquitin (AHRD V3.3 *-* K2RHN1_MACPH)	AT2G36170	0.243168	0.1692	0.104777	0.0738849	0.315555	1.0117	0.177339	-0.16866	-0.238308	-0.136773	-0.266792	-0.0978807
Solyc05g051000	3	40S ribosomal protein S13 (AHRD V3.3 *** A0A2I0X2R1_9ASPA)	AT4G00100	0.257155	0.205292	0.0322591	0.0742331	0.326652	1.01877	0.0930919	-0.0315941	-0.272341	-0.196076	-0.273037	-0.150868
Solyc12g096150	3	60S ribosomal protein L13 (AHRD V3.3 *** A0A1U8GMG9_CAPAN)	AT3G49010	0.214242	0.306213	0.25238	0.105554	0.453115	1.02917	0.12561	0.0417801	-0.245559	-0.105045	-0.218225	-0.194828
Solyc09g011420	3	Ribosomal protein L7Ae/L30e/S12e/Gadd45 family protein (AHRD V3.3 *** A0A2U1Q8Q2_ARTAN)	AT4G22380	0.24408	0.356161	0.181981	0.0972462	0.521869	1.03593	0.0762513	-0.0302405	-0.0770956	-0.199655	-0.10869	-0.248489
Solyc01g104070	3	ARM repeat superfamily protein (AHRD V3.3 *** A0A2U1NNQ7_ARTAN)	AT4G27640	0.166569	0.198821	0.190913	0.196182	0.598931	1.05455	0.263638	0.0852799	-0.368315	0.0996722	-0.0211422	-0.165233
Solyc10g083740	3	60S ribosomal protein L24 (AHRD V3.3 *** A0A2G2VU23_CAPBA)	AT3G53020	0.300986	0.253445	0.204748	0.200422	0.441901	1.07507	0.228651	0.157093	-0.282709	-0.0991733	-0.193372	-0.0548597
Solyc05g052810	3	60S ribosomal protein L35a-3 (AHRD V3.3 *-* A0A2G3CHN6_CAPCH)	AT1G74270	0.32033	0.297488	0.222904	0.126776	0.366027	1.0854	0.104965	0.144065	-0.170679	-0.0983287	-0.190945	-0.134346
Solyc06g007570	3	40S ribosomal protein S8 (AHRD V3.3 *** Q0JDZ7_ORYSJ)	AT5G59240	0.254014	0.189427	0.248266	0.171541	0.379153	1.08971	0.177457	0.121889	-0.326658	0.00545793	-0.0481626	-0.096351
Solyc01g016470	3	60S acidic ribosomal protein P1 (AHRD V3.3 *-* A0A2G2XN91_CAPBA),Pfam:PF00428	AT4G00810	0.225156	0.189202	0.159804	0.167691	0.343865	1.12099	0.105384	0.0625314	-0.159369	-0.0702773	-0.229508	-0.228637
Solyc08g006900	3	60S ribosomal protein L32 (AHRD V3.3 *** A0A2G3DDM0_CAPCH)	AT4G18100	0.235083	0.287175	0.207814	0.0815525	0.445864	1.21519	0.217208	-0.0291761	-0.309981	-0.124231	-0.201971	-0.149344
Solyc09g061430	3	nuclear GTPase DQ304482	AT3G07050	0.261809	0.337143	0.0205588	0.186899	0.598247	1.03809	0.227956	-0.0322574	-0.257578	-0.0857347	-0.0393466	-0.227352
Solyc01g096550	3	Protein arginine N-methyltransferase (AHRD V3.3 *** A0A200R777_9MAGN)	AT3G12270	0.288554	0.317705	-0.0744538	0.250951	0.670125	1.12101	0.14638	-0.011116	-0.732057	-0.295609	-0.251985	-0.490113
Solyc09g083080	3	Nucleolar protein 58 (AHRD V3.3 *** A0A1U8GRC5_CAPAN)	AT3G05060	0.231066	0.354199	0.00724388	0.196092	0.617533	1.15575	0.33291	-0.0093022	-0.419302	-0.155991	-0.173941	-0.356399
Solyc02g081810	3	H/ACA ribonucleoprotein complex subunit 4 (AHRD V3.3 *** A0A2G2XFE0_CAPBA)	AT3G57150	0.241539	0.367238	0.0670871	0.162715	0.650079	1.13055	0.14525	-0.0752339	-0.501597	-0.237042	-0.275439	-0.379897
Solyc03g120080	3	periodic tryptophan protein 2 homolog (AHRD V3.3 *** A0A2I4EVX9_9ROSI)	AT1G15440	0.279211	0.380108	0.0368899	0.237492	0.677753	1.21344	0.256445	0.0438928	-0.451555	-0.22525	-0.0863561	-0.20163
Solyc03g025270	3	Fibrillarin (AHRD V3.3 *** A0A200R7Z1_9MAGN)	AT4G25630	0.293142	0.245588	-0.0197401	0.19285	0.52508	1.13832	0.116535	0.0479607	-0.504217	-0.304943	-0.183854	-0.397453
Solyc02g063280	3	stress response protein (AHRD V3.3 *-* AT1G60640.2)	AT1G60640	0.267405	0.211004	-0.0339209	0.260063	0.561928	1.11309	0.0294963	-0.19765	-0.464052	-0.0896333	-0.245685	-0.222444
Solyc10g080070	3	Ribosome biogenesis GTPase A (AHRD V3.3 *-* A0A1J3EQ97_NOCCA)	AT2G41670	0.520577	0.274986	0.0346697	0.223897	0.628465	1.17356	-0.120918	0.0342837	-0.521044	-0.259228	-0.230901	-0.140198
Solyc03g005700	3	mitochondrial import receptor subunit TOM9-2-like (AHRD V3.3 *** A0A1S3Y998_TOBAC)	AT5G43970	0.478159	0.476688	0.129225	0.169908	0.620972	1.19283	0.395863	0.229685	0.322016	-0.0303204	0.473476	-0.308777
Solyc05g010470	3	WD40 repeat (AHRD V3.3 *** A0A200QLQ1_9MAGN)	AT2G47990	0.30634	0.367331	-0.212758	0.47653	0.543303	1.17751	0.273051	-0.115571	-0.514575	-0.0278786	-0.456567	-0.407601
Solyc01g006090	3	Eukaryotic rRNA processing (AHRD V3.3 *** A0A2U1PZE8_ARTAN)	AT3G22660	0.200997	0.359736	-0.0642118	0.4311	0.53132	1.44067	0.513791	-0.0480983	-0.530998	-0.193501	-0.306391	-0.608648
Solyc03g007170	3	Peptidylprolyl isomerase (AHRD V3.3 *** A0A2G2X6E0_CAPBA)	AT4G25340	0.265939	0.349934	0.00794637	0.290949	0.571889	1.26479	0.20468	0.0837944	-0.364464	-0.173753	-0.175467	-0.287996
Solyc01g098100	3	60S ribosome subunit biogenesis protein NIP7 homolog (AHRD V3.3 *** A0A1U8E5A6_CAPAN)	AT4G15770	0.348167	0.348507	-0.0788578	0.260129	0.565108	1.30802	0.196381	0.0038036	-0.797559	-0.186908	-0.39302	-0.422679
Solyc01g111420	3	Ribosomal protein L1 (AHRD V3.3 *** A0A200R8A3_9MAGN)	AT3G58660	0.316155	0.411182	0.0120406	0.188898	0.579713	1.29741	0.274258	-0.127051	-0.678601	-0.250427	-0.14353	-0.34293
Solyc12g096810	3	LETM1 domain-containing protein (AHRD V3.3 *** A0A1Q3BGI6_CEPFO)	AT3G59820	0.345435	0.386331	-0.314735	0.339003	0.744522	1.16289	0.292218	-0.00659645	-0.598898	0.648401	0.515855	-0.746579
Solyc05g014130	3	COP1-interacting protein 4 (AHRD V3.3 *-* A0A1P8BDL0_ARATH)	AT4G00930	0.211987	0.4642	-0.116726	0.273299	0.770305	1.11778	0.410543	-0.0870639	-0.689875	0.171958	-0.0108864	-0.349054
Solyc02g085650	3	Pentatricopeptide repeat-containing protein, mitochondrial (AHRD V3.3 *** A0A2G3A487_CAPAN)	AT4G36680	0.237911	0.19671	-0.436608	0.261756	0.660295	1.12923	0.0205853	0.0595897	-0.499943	-0.28613	-0.0943222	-0.152361
Solyc03g097020	3	ATPase family AAA domain-containing protein 3-like (AHRD V3.3 *** A0A2I4ECM7_9ROSI)	AT3G03060	0.227998	0.56194	0.231417	0.307804	0.656724	1.2637	0.144916	0.0643617	-0.494925	-0.0155341	-0.0540547	-0.362187
Solyc02g085230	3	U3 small nucleolar RNA-associated protein 22 (AHRD V3.3 *** A0A1Y1I3P1_KLENI)	AT1G63810	0.219602	0.582899	0.0499912	0.171281	0.717196	1.26347	0.0261947	0.17768	-0.509866	-0.364084	0.000304019	-0.220788
Solyc07g063170	3	Unknown protein		0.350495	0.606237	0.0309386	0.40264	0.674105	1.25607	0.122334	0.239666	-0.197854	0.321597	0.376832	-0.217899
Solyc02g069770	3	Transducin/WD40 repeat-like superfamily protein (AHRD V3.3 *** A0A2U1MQ79_ARTAN)	AT4G05410	0.242945	0.441009	0.0902055	0.330275	0.770246	1.41152	0.122522	0.0302434	-0.505819	-0.168393	-0.0555031	-0.238856
Solyc01g006170	3	Eukaryotic rRNA processing (AHRD V3.3 *** A0A2U1PZE8_ARTAN)	AT3G22660	0.290156	0.436357	0.072212	0.385616	0.683863	1.54198	0.328393	-0.120088	-0.700222	-0.0360497	-0.229818	-0.352049
Solyc03g116170	3	Nucleosome assembly protein family (AHRD V3.3 *** A9RDK1_PHYPA)	AT1G18800	0.205108	0.462627	0.137113	0.0573776	0.530559	1.37478	0.148648	0.397023	-0.244121	-0.115185	0.0136946	-0.194188
Solyc03g025740	3	Zf-CCHC domain-containing protein/Cofilin_ADF domain-containing protein (AHRD V3.3 *** A0A1Q3D772_CEPFO)	AT5G52380	0.152527	0.379473	0.1557	0.0373945	0.623523	1.22204	0.304541	0.431447	-0.190085	-0.269421	-0.171246	0.0224076
Solyc05g055880	3	Nucleolar protein 58 (AHRD V3.3 *** A0A1U8GRC5_CAPAN)	AT3G05060	0.262434	0.645531	0.133643	0.0581935	0.588914	1.05756	-0.169705	-0.0309347	0.0533674	-0.210742	-0.310936	-0.191205
Solyc09g083370	3	40S ribosomal protein S15 (AHRD V3.3 *** A0A2G2Z9S5_CAPAN)	AT5G09510	0.248231	0.165423	0.327187	0.1661	0.324582	1.30163	0.0626019	-0.00488065	0.154038	0.068721	-0.0165127	-0.0677807
Solyc03g114000	3	LIM domain-containing protein (AHRD V3.3 *** A0A1Q3BSR2_CEPFO)		0.172736	0.317107	0.343378	0.276005	0.0942972	1.41898	0.242012	-0.0871525	0.108418	0.0977972	-0.025522	0.2457
Solyc01g068250	3	Transducin/WD40 repeat-like superfamily protein (AHRD V3.3 *** A0A2U1NST7_ARTAN)	AT3G51930	0.205529	0.365588	0.326385	0.0773795	0.238729	1.69791	0.409962	-0.361045	0.352932	0.050314	0.123475	0.152864
Solyc08g066050	3	Protein kinase domain (AHRD V3.3 *** A0A200QDK0_9MAGN)	AT4G32830	0.233208	0.115594	0.50283	-0.11472	0.0742732	1.31442	-0.526856	0.309156	0.0267289	-0.16694	0.141196	-0.0251423
Solyc02g071930	3	Ctd small phosphatase-like protein (AHRD V3.3 *** A0A2K3M2Z3_TRIPR)	AT5G45700	0.314838	0.169505	0.548681	-0.0760373	0.188276	1.42002	0.0827804	0.374556	-0.1809	-0.0187298	0.16205	-0.0761725
Solyc09g082180	3	C-8 sterol isomerase (AHRD V3.3 *** AT1G05440.1)	AT1G05440	0.0675538	0.121288	0.665141	-0.0635688	0.141004	1.35543	-1.76145	-0.135876	0.681867	0.0846535	-0.11203	-0.130292
Solyc07g056060	3	transmembrane protein (AHRD V3.3 *** AT5G65440.9)	AT5G48310	0.152004	0.159493	0.444652	-0.0894502	0.218037	1.51177	0.329907	0.481623	0.390144	-0.192646	0.175632	-0.251851
Solyc06g070970	3	microtubule-associated futsch-like protein (AHRD V3.3 *-* AT5G62550.1)	AT5G62550	0.159145	0.100394	0.460141	0.0607185	0.310019	1.47889	-0.394154	-0.0424283	0.310077	0.0670518	0.241117	-0.0739148
Solyc12g013710	3	light dependent NADH:protochlorophyllide oxidoreductase 1	AT4G27440	-0.0572383	-0.355916	0.867781	0.085651	-0.00339504	1.58449	-0.0276903	-0.22126	0.483319	0.676398	-0.138761	1.22517
Solyc06g072810	3	Aspartic/glutamic acid-rich protein (AHRD V3.3 *-* Q8L6X8_ARATH)	AT5G17160	0.267643	-0.00269574	0.684723	-0.0170846	0.106016	1.77407	-0.178538	0.314149	0.72906	-0.224586	-0.0752246	-0.229633
Solyc01g106540	3	neurofilament heavy protein (AHRD V3.3 *-* AT4G17000.3)	AT4G17000	0.264836	0.0340812	0.362186	-0.0785624	0.165244	1.34083	0.387559	0.514245	0.573091	-0.141424	0.165323	-0.226706
Solyc01g060410	3	GPI-anchored adhesin-like protein (AHRD V3.3 *** Q9M2F2_ARATH)	AT5G26910	0.161325	-0.00411606	0.346316	0.0475243	0.167396	1.40749	0.0814158	0.38096	0.547505	-0.0991289	0.0289759	-0.0284553
Solyc04g082380	3	cytochrome P450 86A8-like (AHRD V3.3 *-* A0A2I4DDX4_9ROSI)	AT5G42330	0.203758	0.173313	0.267376	-0.0213056	0.107406	1.33386	-0.361483	-0.111631	0.0353645	-0.237576	-0.0181821	-0.447817
Solyc03g119940	3	trichohyalin (AHRD V3.3 *** AT3G15550.1)	AT3G15550	0.265503	0.146387	0.330944	-0.0297439	0.103891	1.37627	-0.225924	0.22788	0.521467	-0.223202	0.100892	-0.202928
Solyc11g072630	3	mitogen-activated protein kinase 4	AT1G07880	0.178628	0.0920471	0.414233	0.0558022	0.00928797	1.33733	-0.0921484	0.15363	-0.272534	-0.144187	-0.269585	-0.207912
Solyc07g063560	3	Cotton fiber (DUF761) (AHRD V3.3 *** F4HTI9_ARATH)	AT1G61260	0.0251316	0.0288697	0.317129	-0.0201414	0.0040913	1.4037	0.0309138	0.486976	-0.773027	0.181983	-0.0138082	-0.183869
Solyc09g075550	3	Cellulose synthase (AHRD V3.3 *** A0A1R3H0Z2_COCAP)	AT1G02730	0.162222	0.154025	0.376741	-0.0637191	0.161709	1.27826	-0.229845	0.248827	0.244012	-0.141279	0.117172	-0.206339
Solyc03g005620	3	Kinesin (AHRD V3.3 *** A0A200PVY6_9MAGN)	AT4G14330	0.148527	0.13904	0.337053	-0.0547311	0.117705	1.23653	-0.371783	-0.105103	0.440485	-0.433938	0.0403903	-0.0461202
Solyc01g098980	3	MAP kinase kinase kinase 8	AT2G43930	0.135383	0.121399	0.36783	-0.0738721	0.0808358	1.18433	0.0461189	-0.144301	-0.0595924	-0.224414	0.0567775	-0.269187
Solyc10g083310	3	Kinesin-like protein (AHRD V3.3 *** A0A2G2YN20_CAPAN)	AT2G36200	0.258666	0.175932	0.415806	-0.0430489	0.141361	1.2253	0.148441	0.0688082	0.410012	-0.109265	0.0312191	-0.118983
Solyc06g053760	3	Syntaxin-related protein KNOLLE (AHRD V3.3 *** A0A2G2WJ90_CAPBA)	AT1G08560	0.181174	0.0559825	0.237972	-0.0395096	0.160407	1.24299	-0.201972	-0.00608367	0.0688838	-0.0917864	0.00916057	-0.258721
Solyc03g032190	3	cyclinB2_7	AT2G17620	0.185178	0.0314535	0.283672	-0.0306772	0.182663	1.1828	-0.215088	0.00736219	0.63252	-0.434301	0.140743	-0.105484
Solyc10g086150	3	RNA-binding protein (AHRD V3.3 *** A0A2U1PI86_ARTAN)	AT2G37220	0.0461174	0.113935	0.359709	0.0432958	0.251649	1.35287	-0.17672	-0.538134	-0.604095	-0.248448	-0.57423	0.114655
Solyc02g082820	3	cyclin B2	AT2G17620	0.0728014	0.161494	0.329175	0.0113537	0.26509	1.23356	-0.0664486	-0.0130397	0.365646	-0.351551	0.122329	-0.141785
Solyc03g025470	3	Kinesin-like protein (AHRD V3.3 *** E5GCU2_CUCME)	AT5G23910	0.0931398	0.187147	0.380429	-0.0583068	0.217219	1.35125	0.396789	-0.0519515	0.468817	-0.115469	0.206503	-0.174005
Solyc05g014270	3	TPX2 (Targeting protein for Xklp2) protein family (AHRD V3.3 *-* Q84JG6_ARATH)		0.0946684	0.0912312	0.253031	-0.060649	0.313033	1.27269	-0.559337	-0.169034	-0.142242	-0.193796	-0.190375	-0.216447
Solyc07g005870	3	FAD dependent oxidoreductase (AHRD V3.3 *** L7VQJ3_CLOSH)	AT4G30720	0.0511193	-0.00650414	0.378778	-0.0994603	0.17745	1.31155	-0.146649	-0.307264	-0.575412	-0.24361	-0.546764	0.151332
Solyc03g007130	3	65-kDa microtubule-associated protein 3 (AHRD V3.3 *** A0A2G2ZYR6_CAPAN),Pfam:PF03999	AT5G51600	-0.0131428	0.0409714	0.385715	-0.186135	0.180648	1.20797	-0.328043	-0.0466061	0.143106	-0.148473	-0.0138794	-0.294563
Solyc02g070210	3	Patellin-4 (AHRD V3.3 *** A0A2G2XDH3_CAPBA)	AT1G30690	0.214392	0.187646	0.132545	0.0421268	0.258599	1.31217	0.11793	0.425166	0.567994	0.0617242	0.308173	-0.227002
Solyc02g066980	3	TPX2 (Targeting protein for Xklp2) protein family (AHRD V3.3 *** F4K9T9_ARATH)	AT5G15510	0.129705	0.302373	0.0625593	-0.0344145	0.186997	1.31273	-0.571828	-0.0835062	0.501317	-0.148358	-0.186006	-0.11043
Solyc07g065530	3	flocculation protein FLO11 (AHRD V3.3 *** XP_004244068.1)		0.119278	0.137321	0.102548	-0.0687261	0.239819	1.14547	-0.094415	0.150164	0.0749226	-0.0153378	0.249899	-0.155355
Solyc08g078640	3	Pectinesterase (AHRD V3.3 *** A0A2G3DBT2_CAPCH)	AT5G47500	0.152198	0.144792	0.219528	-0.203963	0.114148	1.27489	0.124256	0.555312	1.19066	-0.0632827	0.237969	-0.409626
Solyc07g066540	3	transmembrane protein (AHRD V3.3 *** AT3G12870.1)	AT3G12870	0.153303	0.19668	0.167279	-0.233005	0.187935	1.3713	0.216383	0.635376	-0.405096	-0.248374	0.133762	-0.135011
Solyc10g078330	3	B-type cyclin	AT4G37490	0.27362	0.0553339	0.21338	-0.171209	0.259315	1.28266	-0.284282	0.253742	-0.0305974	-0.369805	0.22416	-0.269865
Solyc06g050560	3	Receptor-like kinase (AHRD V3.3 *** C4TP22_SOYBN)	AT3G51740	0.320289	0.070055	0.267464	-0.110514	0.237202	1.31951	-0.501668	0.467758	0.409666	-0.224948	-0.0132673	0.0188048
Solyc12g006270	3	Aspartyl/glutamyl-tRNA(Asn/Gln) amidotransferase subunit (AHRD V3.3 *** Q6NMH7_ARATH)	AT1G06660	0.304417	-0.120286	0.243999	-0.160874	0.213305	1.32993	0.974829	0.74101	1.48119	-0.0827681	0.39996	-0.0957622
Solyc08g068120	3	Helicase and polymerase-containing protein TEBICHI (AHRD V3.3 *** A0A2G2W6E8_CAPBA)	AT4G32700	0.183504	0.0430662	0.521854	-0.167241	0.211885	1.15432	0.370562	-0.532268	-0.00425297	0.0886749	0.41143	-0.147415
Solyc06g005390	3	Histone H2B (AHRD V3.3 *** A0A1U8GXA4_CAPAN)	AT3G46030	0.0926694	-0.00389127	0.490431	-0.114053	0.209971	1.14779	-0.928643	0.0418733	-0.747083	-0.146616	-0.260666	-0.240944
Solyc11g071300	3	Myb (AHRD V3.3 *** Q948S6_TOBAC)	AT4G32730	0.184187	0.211846	0.517088	-0.129325	0.182271	1.16194	0.210861	0.376207	0.615635	0.112842	0.120069	-0.0744533
Solyc03g113090	3	microtubule-associated futsch-like protein (AHRD V3.3 *** AT5G62550.1)	AT5G62550	0.160234	0.169956	0.501935	-0.0679923	0.175776	1.18697	0.251507	0.213475	0.319189	0.05313	0.194746	-0.246066
Solyc08g013940	3	Protein kinase family protein (AHRD V3.3 *** A0A2U1Q021_ARTAN)	AT5G18700	0.273955	0.221069	0.571966	-0.00979459	0.249965	1.08168	-0.0529085	-0.0992659	-0.271707	-0.124242	-0.0633649	-0.149865
Solyc07g049450	3	Protein disulfide-isomerase like 2-2 (AHRD V3.3 *** A0A2G3C063_CAPCH)	AT1G04980	0.261632	0.117025	0.559068	0.0415798	0.224332	1.03737	0.257878	0.094946	0.342537	0.0398156	0.0120331	0.258505
Solyc05g054610	3	Histone H4 (AHRD V3.3 *-* F2E7L1_HORVV)		0.343356	0.0510561	0.530477	-0.132034	0.195444	1.04175	0.293505	-0.00649491	0.322181	-0.212906	0.0593022	0.0988377
Solyc08g081170	3	UDP-N-acetylmuramoyl-L-alanyl-D-glutamate--2, 6-diaminopimelate ligase (AHRD V3.3 *** A0A1J3G2W3_NOCCA)	AT1G63680	0.0816728	0.299988	0.580294	0.0525952	0.187116	1.11044	-0.100934	-0.432929	-0.0442573	-0.465043	-0.519695	0.213904
Solyc06g082120	3	Ran-binding protein 1 (AHRD V3.3 *** B6T9E7_MAIZE)	AT1G07140	0.177331	0.182718	0.736656	0.147686	0.125085	1.22841	0.0343019	0.0103805	0.307544	0.0737317	0.148212	0.205803
Solyc12g005250	3	Kinesin-like protein (AHRD V3.3 *** A0A2G2X2E7_CAPBA)	AT4G21270	0.350038	0.22395	0.459687	-0.0318723	0.152565	1.07503	0.242781	0.12888	0.241313	-0.177388	-0.0229645	-0.0736246
Solyc10g074720	3	B1-type cyclin dependent kinase	AT2G38620	0.243958	0.16215	0.400568	-0.0511122	0.159397	1.03856	0.301027	-0.0683598	-0.0113363	-0.248244	-0.0285974	-0.328175
Solyc07g041770	3	Putative membrane lipoprotein (AHRD V3.3 *** AT3G42725.1)	AT3G42725	0.226268	0.24857	0.339795	-0.0656859	0.0722894	1.07083	-0.0505126	0.0581844	-0.205466	-0.103046	0.153141	-0.0778035
Solyc06g074430	3	60S acidic ribosomal protein P2 (AHRD V3.3 *** A0A2G2ZDK5_CAPAN),Pfam:PF00428	AT2G27710	0.19207	0.213083	0.291643	0.0268316	0.215817	1.10625	0.0776597	0.002719	-0.252003	-0.103639	-0.0792776	-0.0924201
Solyc06g008170	3	Ribosomal protein L17 (AHRD V3.3 *** Q5I7K4_WHEAT)	AT2G33370	0.220167	0.111284	0.331371	0.0557823	0.133463	1.10746	0.0586385	-0.0414367	-0.0807121	-0.114354	-0.0754159	-0.0303433
Solyc10g086340	3	Kinesin (AHRD V3.3 *** A0A200PZ85_9MAGN)		0.106085	0.192967	0.410446	-0.143604	0.282431	1.10364	-0.173179	-0.00417455	0.494887	-0.16497	0.101019	-0.185684
Solyc04g008810	3	40S ribosomal protein S26 (AHRD V3.3 *-* A0A2G2X986_CAPBA)	AT3G56340	0.156367	0.180042	0.347394	-0.0524203	0.274384	1.03093	0.149545	0.113263	-0.116707	-0.0453657	-0.151469	-0.125558
Solyc11g071730	3	Phragmoplast orienting kinesin-1 (AHRD V3.3 *** A0A2G3BAM6_CAPCH)	AT3G44050	0.142497	0.117388	0.333159	-0.139923	0.119898	1.0895	0.0995077	-0.00654916	0.00909658	-0.140357	-0.0550663	-0.363175
Solyc07g065210	3	kinesin related protein	AT3G20150	0.146037	0.108238	0.347834	-0.0804766	0.181426	1.12913	-0.238657	0.134816	0.296403	-0.123556	0.0775173	-0.259589
Solyc09g074300	3	Histone H2A (AHRD V3.3 *** A0A1U8GAC7_CAPAN)	AT1G51060	0.290115	0.0260702	0.475196	-0.090657	0.0661399	1.03955	0.057865	-0.114378	-0.281364	-0.179636	-0.253533	-0.195556
Solyc05g007450	3	Origin of replication complex subunit 6 (AHRD V3.3 *** A0A2G2YDJ4_CAPAN)	AT1G26840	0.283815	0.0737456	0.439058	-0.105539	0.0265004	1.06517	0.0156981	0.0670487	0.0849677	-0.0935692	-0.0443834	0.146291
Solyc11g010620	3	basic helix loop helix (bHLH) DNA-binding superfamily protein (AHRD V3.3 *-* AT4G38062.1)	AT4G38070	0.172832	-0.0100877	0.473687	-0.112492	-0.0213972	1.0103	-0.597389	0.435944	0.882825	-0.267628	-0.0332049	-0.159067
Solyc12g088520	3	cyclin A3_3	AT1G47210	0.264259	0.00240469	0.749001	-0.0662149	-0.110925	1.13301	-0.00451709	-0.130248	0.138057	-0.016755	0.252509	0.458155
Solyc10g051215	3	E3 ubiquitin-protein ligase ATL9 (AHRD V3.3 *** XP_006429573.2)		0.232395	0.00712173	0.515357	-0.444776	0.095544	1.17363	0.141292	0.273751	0.95237	0.27091	-0.00959722	0.0484886
Solyc11g006430	3	Glutaredoxin (AHRD V3.3 *** A0A200Q9V6_9MAGN)	AT5G01420	0.370087	0.115112	0.34837	-0.163563	-0.0922783	1.11724	-0.050158	0.204013	1.05117	-0.158923	0.19206	-0.39572
Solyc09g090530	3	FK506-binding nuclear-like protein (AHRD V3.3 --* AT2G33400.1)		0.381458	-0.0436415	0.449368	0.0129511	-0.0217323	1.22599	-0.547769	-3.50281e-05	0.544581	0.0880726	0.219985	-0.250559
Solyc04g014850	3	structural maintenance of chromosomes protein (AHRD V3.3 *-* AT4G17240.1)	AT4G17240	0.485521	0.212256	0.387278	0.0356252	0.0227784	1.28208	0.248794	0.0956067	-0.244453	0.113824	-0.010976	-0.000939074
Solyc05g005580	3	DUF936 domain-containing protein (AHRD V3.3 *** A0A1Q3CQ68_CEPFO)	AT1G23790	0.0854655	-0.0840453	0.215685	-0.158638	-0.0136926	1.13848	0.325256	0.0744329	0.776669	-0.120196	-0.218946	-0.377743
Solyc03g121080	3	BnaA06g11160D protein (AHRD V3.3 *-* A0A078HBJ5_BRANA)		0.116551	0.0104482	0.332541	-0.118898	-0.0136499	1.13414	-0.152472	-0.39144	-0.0406026	-0.0204021	0.0051985	-0.302066
Solyc01g104230	3	F-box protein (AHRD V3.3 *** A0A1U8DY68_CAPAN)	AT1G10780	0.128109	-0.154457	0.333109	-0.0535977	-0.047757	1.18118	-0.64726	0.0424168	0.360529	-0.121501	-0.131117	0.0680956
Solyc04g082430	3	cyclinB2_4	AT1G76310	0.0984047	-0.115666	0.413246	-0.185035	0.0656185	1.05043	-0.268438	-0.40905	0.442439	-0.200258	0.0799618	-0.339299
Solyc01g108670	3	Kinesin (AHRD V3.3 *** A0A200QYC3_9MAGN)	AT3G19050	-0.00724228	-0.0346753	0.301213	-0.193951	0.126651	1.03442	-0.0671252	-0.301915	0.28825	-0.0285724	0.0180313	-0.183803
Solyc10g080950	3	cyclinB1_2	AT5G06150	0.180335	-0.171373	0.234601	-0.168885	0.025886	1.2932	0.0295381	0.0167435	0.373537	-0.248851	0.143926	-0.556154
Solyc07g043070	3	hypothetical protein (AHRD V3.3 *-* AT4G15140.1)	AT4G15140	0.0436517	-0.184537	0.407351	-0.093782	0.0768307	1.31815	-0.166831	-0.455043	0.683452	-0.199678	-0.183658	-0.273474
Solyc12g044620	3	hypothetical protein (AHRD V3.3 *** AT4G12540.5)	AT4G12540	0.0752911	-0.0940913	0.22456	0.00783835	0.100705	1.29282	-0.200066	-0.0397727	-0.305855	-0.410352	-0.0789545	-0.202325
Solyc11g006830	3	Hemerythrin-like protein (AHRD V3.3 *** A0A2U1NY74_ARTAN)	AT3G54290	0.103589	-0.110765	0.28665	0.0879603	0.0586012	1.22576	-0.320322	0.152631	0.0561097	-0.133826	0.0221724	0.00366709
Solyc07g042560	3	Kinesin-like protein NACK1 (AHRD V3.3 *** A0A2G2WBW6_CAPBA)	AT3G43210	0.0113272	0.0458025	0.248125	-0.0179724	0.0571537	1.15463	-0.560367	0.098605	0.248987	-0.32016	0.0782736	-0.256196
Solyc03g119220	3	Kinesin-like protein (AHRD V3.3 *** A0A2G3CZZ7_CAPCH)	AT1G18370	0.0528662	0.0457093	0.301705	-0.0130489	0.0766842	1.22736	0.0226166	0.154739	0.49662	-0.115639	-0.0145417	-0.279228
Solyc01g099270	3	Microtubule-binding protein TANGLED1 (AHRD V3.3 *** A0A2G2Y0A3_CAPAN)	AT3G05330	0.0424835	0.127033	0.301809	-0.000876245	0.132653	1.12786	-0.624908	-0.0252179	0.150156	-0.107091	0.274102	-0.242975
Solyc02g067100	3	TPX2 (Targeting protein for Xklp2) protein family (AHRD V3.3 *** F4K9T9_ARATH)	AT5G15510	-0.0458653	0.0925059	0.237142	-0.103344	0.126447	1.21413	-0.182014	0.103897	0.135613	-0.195149	0.0354153	-0.471133
Solyc12g095870	3	Aurora kinase A-A (AHRD V3.3 *** A0A1U8F0D3_CAPAN)	AT4G32830	0.107216	0.0830656	0.28067	-0.0643312	0.0334861	1.25998	-0.0768485	0.17675	0.620615	-0.130824	0.00124305	-0.273518
Solyc02g089730	3	Endo-1,3(4)-beta-glucanase 1 (AHRD V3.3 *** A0A1J3K097_NOCCA)		0.0836775	0.0406771	0.323482	-0.0813677	-0.0192806	1.22263	0.333805	-0.498427	0.130956	0.162132	-0.0239756	-0.341419
Solyc02g083890	3	Chalcone-flavanone isomerase family protein (AHRD V3.3 *** AT5G66230.1)	AT5G66230	0.123602	0.113847	0.247266	-0.151884	-0.0145729	1.21572	-0.0509267	-0.0126708	0.647864	-0.246777	0.169137	-0.333802
Solyc10g008210	3	Protein TPX2 (AHRD V3.3 *** A0A2G2VWX8_CAPBA)	AT1G03780	0.193812	0.0546728	0.241198	-0.107642	0.0609358	1.06827	-0.104547	0.371165	0.224983	-0.199262	0.109164	-0.106845
Solyc08g082070	3	High mobility group B protein 6 (AHRD V3.3 *** A0A2G2XK70_CAPBA)	AT4G23800	0.157108	0.0476057	0.194768	-0.0659069	0.0724842	1.06015	-0.142071	-0.234446	0.26674	-0.148622	0.0379101	-0.186636
Solyc12g098630	3	Kinesin-like protein KIN12B (AHRD V3.3 *** A0A2G3B535_CAPCH)	AT3G23670	0.163106	0.0949525	0.211406	-0.0456289	0.123421	1.12231	-0.0841128	-0.300219	0.318725	-0.228419	0.110552	-0.161435
Solyc07g007190	3	glycoprotein, nuclear encoding mitochondrial protein, mRNA (AHRD V3.3 *-* NP_001132759.1)		0.135987	0.114169	0.171494	-0.145103	0.0779957	1.09515	0.16606	-0.178575	0.215447	-0.253251	-0.0635547	-0.375443
Solyc11g065190	3	Ubiquitin-conjugating enzyme (AHRD V3.3 *** A0A200PMH3_9MAGN)	AT1G50490	0.259112	0.043453	0.154107	-0.172606	0.1254	1.05345	0.0410974	-0.0195154	0.283664	-0.233704	0.0359457	-0.269012
Solyc09g015170	3	Receptor-like kinase (AHRD V3.3 *** A0A0K9PDM5_ZOSMR)	AT3G51740	0.08773	0.0626903	0.0380983	-0.0796031	0.0580947	1.05	-0.00663963	-0.0073927	0.469932	-0.0849695	0.0552453	-0.244704
Solyc06g008980	3	Heat-inducible transcription repressor (AHRD V3.3 *-* A0A1P8BB54_ARATH)	AT4G02800	0.024004	0.0904674	0.141423	-0.203929	0.023887	1.0167	-0.0648651	-0.00488102	0.383618	-0.260101	0.220774	-0.180585
Solyc04g072660	3	60S ribosomal protein L30 (AHRD V3.3 *** A0A1U8GKR6_CAPAN)	AT1G36240	0.212631	0.0751712	0.147825	0.0586404	0.0716284	1.06154	0.0222796	-0.300208	-0.332453	-0.0862957	-0.194925	-0.134294
Solyc01g087080	3	interferon-activable protein (AHRD V3.3 *** AT3G52110.2)	AT3G52110	0.31511	0.0600031	0.0402155	-0.0210854	0.0735691	1.12771	0.172413	-0.302695	0.261523	-0.0196695	0.073447	-0.218441
Solyc09g072800	3	Eisosome protein (AHRD V3.3 *** F4I444_ARATH)	AT1G04030	0.136993	-0.0276022	0.0717989	-0.0521971	0.0238689	1.21364	0.145435	-0.00243726	0.295317	-0.205982	0.0664968	-0.275506
Solyc09g097860	3	Kinesin-like protein KIN12B (AHRD V3.3 *** A0A2G2YQB5_CAPAN)	AT3G23670	0.206629	0.060046	0.283682	-0.0332089	0.0399855	1.07727	-0.176611	0.108095	0.337469	-0.0789518	-0.0957748	-0.23365
Solyc05g014370	3	Mitotic spindle checkpoint protein MAD2 (AHRD V3.3 *** A0A1U8ETB9_CAPAN)	AT3G25980	0.178149	0.0574558	0.294423	-0.0342623	0.065029	1.13277	0.049637	0.00750931	-0.0416569	-0.045469	0.021854	-0.194751
Solyc03g150157	3	Cathepsin B (AHRD V3.3 *-* A0A2G2XYT9_CAPAN)		0.2107	0.0546955	0.360466	0.0440842	-0.0310278	1.02577	-0.0533774	0.186967	0.338507	-0.224628	0.0772957	-0.259119
Solyc11g012020	3	EH domain-containing protein 1 (AHRD V3.3 *** A0A1U8EYQ8_CAPAN)	AT4G05520	0.25172	0.0193638	0.281254	-0.0477304	0.0508317	1.00771	-0.00396016	0.0642443	0.315709	-0.167371	-0.110749	-0.327186
Solyc09g009860	3	Glutaredoxin (AHRD V3.3 *** A0A200Q6F4_9MAGN)	AT5G03870	0.215159	-0.00314611	0.203667	-0.0154522	0.114541	1.0065	0.188459	0.077061	0.0429288	-0.187044	0.0408421	-0.170203
Solyc03g120950	3	hypothetical protein (AHRD V3.3 *** AT2G42110.1)	AT2G42110	0.301171	-0.325147	-0.150322	-0.126279	0.028507	1.02487	0.0944354	-0.00889094	0.18298	0.355801	0.0512591	-0.207232
Solyc01g005410	3	Caleosin (AHRD V3.3 *** A0A200QL80_9MAGN)	AT1G23240	0.0499701	-0.492254	0.148318	-0.00558524	-0.251783	1.02802	-0.0829748	0.0815963	-0.169075	0.168466	-0.29057	0.0682064
Solyc12g014420	3	Glucan endo-1,3-beta-glucosidase 3 (AHRD V3.3 *** A0A1J3FSS7_NOCCA)	AT5G55180	-0.0377571	-0.0530588	0.0160774	-0.100979	0.251329	1.23751	-0.353501	-0.104563	0.0659612	-0.0939339	-0.0337059	-0.173419
Solyc07g008650	3	tRNA-specific adenosine deaminase (AHRD V3.3 *** B6T9V4_MAIZE)	AT1G48175	-0.0670799	-0.0338148	0.116423	-0.140144	0.211098	1.07494	-0.360086	0.31353	0.252698	0.320484	0.341362	0.289404
Solyc11g062440	3	L-ascorbate oxidase (AHRD V3.3 *** ASO_TOBAC)	AT5G21105	-0.125553	-0.0658096	0.127818	0.145762	0.250338	1.20099	0.300249	-0.00394868	0.52518	0.143884	0.243222	0.303557
Solyc09g075480	3	Kinesin-4 (AHRD V3.3 *** A0A2G2W0J2_CAPBA)	AT2G47500	0.0255094	-0.00778272	-0.143968	0.030599	0.186506	1.05212	-0.00956033	-0.27906	0.368349	-0.0702144	0.143409	-0.106416
Solyc05g054090	3	induced stolen tip protein TUB8-like (AHRD V3.3 *** XP_004239829.1)		0.264532	-0.0213486	-0.0761992	0.0913509	-0.138302	1.37273	0.091391	-0.345857	0.0354166	-0.0321691	0.196268	0.308464
Solyc01g095500	3	Sl Cytokinin Response Factor 5		0.110276	0.120691	-0.156229	-0.309527	-0.00342922	1.22602	0.377673	-0.485326	0.327993	0.483043	-0.0213286	-0.565759
Solyc06g048850	3	hypothetical protein (AHRD V3.3 *** AT4G08330.1)		0.232326	0.0243372	0.174895	-0.16101	0.0395497	1.47785	0.0922699	0.532405	0.526997	0.220756	-0.25446	-0.383578
Solyc02g086140	3	homeobox Hox-B3-like protein (AHRD V3.3 *** AT1G67035.2)	AT1G67035	0.0424699	-0.0508055	0.120141	-0.030724	-0.027849	1.49557	-0.60881	0.213129	0.463453	0.0487088	-0.22877	-0.0972707
Solyc07g054690	3	hypothetical protein (AHRD V3.3 *** AT4G28230.1)	AT4G28230	0.277421	-0.11506	0.254659	-0.160659	0.11772	1.70083	-0.152086	0.567156	0.467838	0.0118891	0.00228618	-0.306986
Solyc08g021820	4	auxin-regulated IAA29	AT4G32280	1.12582	3.25333	1.20932	2.16383	2.79352	1.98774	1.94907	2.79844	1.74848	2.14564	2.65968	1.88804
Solyc01g096320	4	Homeobox-leucine zipper protein HOX6 (AHRD V3.3 *** A0A1U8DTA9_CAPAN)	AT3G61890	0.900815	1.85648	0.922097	2.13187	2.55626	1.32766	0.508474	0.0733449	0.451728	0.32301	1.03476	0.752312
Solyc07g006630	4	Zinc finger protein CONSTANS-like 5-like (AHRD V3.3 *** A0A2K3N2C5_TRIPR)	AT5G57660	1.74648	1.32893	1.73411	2.249	1.84875	1.78133	0.707878	0.95365	1.4166	1.19731	1.0194	1.58456
Solyc04g005800	4	Homeobox-leucine zipper protein HOX16 (AHRD V3.3 *** A0A1U8EXU3_CAPAN)	AT1G27045	2.72089	1.90032	1.91385	2.90309	2.22681	1.51785	1.95086	2.22167	2.76497	2.53479	2.38641	2.55666
Solyc06g008590	4	auxin-regulated IAA17	AT3G04730	2.513	2.9985	2.1171	2.32039	3.5523	2.33443	1.84257	2.7041	1.45679	1.92804	2.79925	1.54323
Solyc02g077590	4	Homeobox-leucine zipper-like protein (AHRD V3.3 *-* Q3HRT1_PICGL)		2.38171	2.20801	2.16489	3.05479	3.45094	2.25929	4.05879	4.25277	6.14363	3.56155	3.74205	5.33191
Solyc06g008580	4	auxin-regulated IAA22	AT1G04240	2.11966	2.01168	1.92446	2.13022	3.25601	2.67122	1.88093	2.65143	2.2529	1.97406	1.85518	1.5339
Solyc12g096570	4	auxin-regulated gene involved in organ size (AHRD V3.3 -** AT3G59900.1)		1.30189	1.2235	1.07364	2.60304	3.90843	4.37259	0.569201	0.832087	-0.467785	1.33981	1.33225	1.33796
Solyc09g059240	4	Cytochrome P450 (AHRD V3.3 *** A0A2U1Q1Z2_ARTAN)	AT3G25180	4.44467	1.58791	2.58531	-0.496279	3.29068	3.37904	1.45158	2.28987	3.62551	1.10976	2.13888	3.18304
Solyc05g053410	4	phytochrome B2	AT2G18790	2.53999	2.7024	1.59686	2.06469	2.14327	0.292425	3.59376	3.90675	3.07731	2.85382	2.8662	1.68069
Solyc01g090460	4	HD-ZIP	AT2G44910	2.81488	2.77626	2.2682	2.0708	1.85176	1.19415	3.35674	2.98223	4.29709	2.14355	1.72899	2.60466
Solyc02g083120	4	DUF241 domain-containing protein (AHRD V3.3 *** A0A1Q3CEB1_CEPFO)	AT4G35720	2.64805	2.87394	2.96626	1.37217	2.07409	1.26903	3.49717	3.4835	2.62582	3.25478	3.70657	2.63076
Solyc01g110670	4	Auxin-responsive protein SAUR21 (AHRD V3.3 *** A0A2G3BWF1_CAPCH)	AT2G21210	2.16414	3.00183	2.60041	1.21554	1.97972	1.15594	1.39956	1.98591	1.16715	1.34603	1.43129	1.53151
Solyc04g081870	4	Expansin A11	AT1G20190	2.07363	2.40459	1.85792	1.59589	1.54743	0.740369	1.46034	1.71588	1.46707	1.20435	1.40558	1.12419
Solyc02g092570	4	Transcription factor GRAS (AHRD V3.3 *** A0A200R352_9MAGN)	AT5G67411	1.73046	2.86689	2.55549	1.37207	1.2431	0.881669	1.59787	1.82424	2.49654	1.44688	1.36182	2.00918
Solyc07g061890	4	Unknown protein		1.47408	2.12553	1.82578	2.21726	0.98384	1.07717	1.89989	2.21709	3.45545	1.6356	1.67947	1.7075
Solyc11g051123	4	Unknown protein		2.02444	3.41607	2.64312	2.13707	2.7881	1.34732	4.34644	6.10075	3.67932	3.09848	5.01846	3.65185
Solyc03g006880	4	gibberellin 20-oxidase-1	AT4G25420	1.31222	2.848	3.08476	2.14448	2.36531	0.668777	1.02488	1.06494	1.03861	0.819318	0.487759	-0.106734
Solyc04g007690	4	SlPIN3	AT1G70940	1.75123	3.45889	2.09928	0.928823	2.50281	1.57277	1.3848	2.20282	1.3906	0.884507	1.67613	0.857316
Solyc02g089350	4	Gibberellin regulated protein (AHRD V3.3 *** A0A2U1PE48_ARTAN)		1.86545	3.76603	1.70301	1.38711	2.56538	0.979806	2.43244	3.36717	1.44583	1.55829	2.35955	1.11612
Solyc04g080820	4	cytokinin oxidase4		3.03526	3.26156	1.69136	4.8872	2.28499	-1.00293	6.40049	4.17247	5.52545	3.37476	2.7362	2.12134
Solyc04g005660	4	transcription factor PRE6-like (AHRD V3.3 *** A0A2I4HLH0_9ROSI)	AT1G26945	-0.0151501	6.23694	1.1219	0.619806	2.47354	1.7348	0.646067	1.80095	0.6503	0.350822	0.731829	0.806345
Solyc03g006830	4	MADS-box transcription factor (AHRD V3.3 *** Q1EMR8_PLAMJ)	AT2G45660	0.626201	5.35137	-1.74002	0.0382765	1.29483	-0.723604	2.49587	3.41335	-0.490381	0.625164	2.66697	-0.321847
Solyc02g092820	4	IAA-amido synthetase 3-4	AT2G23170	3.84714	7.44703	1.10619	0.0596394	1.63181	-0.469788	2.47249	2.85886	0.416363	-0.282779	0.307234	-0.0264488
Solyc06g060830	4	Homeobox-leucine zipper protein HAT2 (AHRD V3.3 *** A0A2G2WJU4_CAPBA)	AT4G16780	2.67933	3.52563	3.30061	2.07831	2.82453	2.16031	3.47685	3.9712	5.42605	3.37868	4.22224	4.50595
Solyc01g110660	4	Auxin-responsive protein SAUR21 (AHRD V3.3 *** A0A2G2XNG0_CAPBA)	AT2G21210	2.78022	4.05027	3.40072	1.69303	2.77538	1.40411	1.69726	2.05663	1.95379	1.65479	2.2067	2.06956
Solyc04g010285	4	Plant protein 1589 of Uncharacterized protein function (AHRD V3.3 *** A0A061FM19_THECC)		3.41168	3.33805	3.75457	1.90066	1.62842	1.30745	7.34556	9.84552	11.8308	4.24094	3.91479	3.43669
Solyc10g150149	4	transmembrane protein (AHRD V3.3 --* AT5G03120.2)	AT5G03120	3.15645	4.67926	3.74673	0.551758	1.32247	1.16635	1.49566	1.72529	0.675072	1.46179	1.35535	1.31328
Solyc01g110710	4	Small auxin up-regulated RNA10	AT4G38840	4.08671	4.18904	4.85581	2.03464	3.32207	1.82559	2.26724	2.29395	3.05294	0.855359	2.31752	1.75881
Solyc01g110647	4	Auxin-responsive protein SAUR20 (AHRD V3.3 *** A0A2G2XY34_CAPAN)		4.01227	3.1187	5.24418	2.45535	2.87376	1.90911	4.59925	3.60219	5.1831	4.81374	4.33892	4.96349
Solyc01g110730	4	Auxin-responsive protein SAUR20 (AHRD V3.3 *** A0A2G2XY34_CAPAN)	AT4G38840	2.60706	3.85381	5.16787	1.74294	2.56039	1.51274	1.44847	1.13096	1.70053	1.41413	1.89061	1.64486
Solyc01g110720	4	Auxin-responsive protein SAUR21 (AHRD V3.3 *** A0A2G3BWF1_CAPCH)		2.91386	4.36741	5.57736	1.46048	2.92357	1.80531	1.70078	2.06717	2.7071	1.5262	2.0567	2.11302
Solyc06g062460	4	bHLH transcription factor136	AT3G21330	4.80218	5.16725	2.87404	3.30221	3.63228	2.05298	6.30956	8.9193	5.40525	4.44125	5.138	2.91025
Solyc05g054750	4	Plant protein 1589 of Uncharacterized protein function (AHRD V3.3 *** A0A061FM19_THECC)	AT3G28990	4.29016	4.69572	3.59034	2.97432	3.90182	0.507936	3.89323	5.22667	5.92385	4.53079	4.58806	4.83961
Solyc06g035520	4	Alpha/beta-hydrolases superfamily protein (AHRD V3.3 *** A0A2U1LX98_ARTAN)		3.65606	5.93241	3.96797	1.6357	4.07208	-0.0223638	1.58193	0.975711	0.148067	0.753037	3.41872	2.81729
Solyc08g078300	4	Homeobox-leucine zipper protein HAT4 (AHRD V3.3 *** A0A2G2XL32_CAPBA)	AT4G16780	3.37508	3.8697	2.93232	2.99634	3.34083	2.60738	3.68002	4.07195	3.86815	3.01924	3.2029	3.25506
Solyc01g111000	4	Auxin-responsive protein SAUR20 (AHRD V3.3 *** A0A2G2XY34_CAPAN)	AT2G21210	3.05099	5.26034	3.60811	1.88266	3.77633	2.69343	0.74342	1.17685	1.12597	1.66942	1.69086	1.10413
Solyc01g110770	4	Small auxin up-regulated RNA11		4.03665	6.52864	6.80553	2.07503	4.20372	2.46268	1.98431	2.71307	3.01041	1.90615	2.7989	2.19576
Solyc01g110630	4	Small auxin up-regulated RNA9	AT4G38840	4.82402	5.77895	6.06353	2.65426	4.46971	3.46926	2.14342	3.91699	2.98029	2.57054	3.07238	3.10376
Solyc01g110790	4	Auxin-responsive protein SAUR20 (AHRD V3.3 *** A0A2G2XY34_CAPAN)	AT4G38840	6.76197	7.72087	6.91754	3.23033	4.43009	3.09126	2.71989	4.5902	4.67411	3.14059	4.49529	3.45431
Solyc08g078840	4	Root meristem growth factor 6 (AHRD V3.3 *** A0A2G3CC16_CAPCH)		-0.0185214	7.85471	5.88953	0.305937	4.45237	5.72939	0.54466	1.99781	0.512526	0.744958	1.4278	0.556529
Solyc10g079320	4	Glycosyltransferase (AHRD V3.3 *** A0A0A1WDL3_NICAT)		11.7506	6.48748	7.26853	4.37217	6.31448	2.94173	4.50106	3.95106	3.79972	1.81585	-0.171804	1.46385
Solyc06g035530	4	gibberellin 20-oxidase-2	AT4G25420	7.15229	7.14296	5.38894	6.66417	5.30244	1.69539	7.53098	6.84372	11.6419	6.75681	5.20973	8.8146
Solyc05g008240	4	myb-related protein Hv1 (AHRD V3.3 --* XP_004238850.1)		3.89079	-5.12548e-15	1.78129	6.7772	8.5633	4.02361	4.46271	5.54119	7.99266	5.18921	5.94031	5.71557
Solyc09g064160	4	YUC5 Flavin-containing monooxygenase (AHRD V3.3 *** A0A2G3BKF8_CAPCH)	AT5G43890	0.0928471	3.68273	2.20108	0.0196026	1.94447	1.57151	0.239087	1.36368	-1.00371	0.0711552	1.17419	-0.227312
Solyc03g120380	4	auxin-regulated IAA19	AT3G15540	0.551312	3.32599	3.11438	-0.223747	1.22321	2.03707	0.161248	0.671802	0.134145	0.148935	0.698794	-0.00912063
Solyc12g010800	4	Basic-leucine zipper (BZIP) transcription factor family protein (AHRD V3.3 *** A0A1I9LST2_ARATH)	AT2G42380	1.33686	2.69439	3.07691	1.05756	2.42608	2.58465	1.8681	2.31858	1.709	1.20338	1.55888	1.35545
Solyc08g079080	4	Lycopersicon esculentum invertase 9	AT1G12240	0.798008	2.65275	3.06731	0.644648	1.69482	2.74982	0.766718	1.83504	0.588924	0.459355	1.52235	1.08522
Solyc11g013450	4	hypothetical protein (AHRD V3.3 *** AT1G21830.1)	AT1G21830	1.12977	2.15042	2.13245	1.22278	2.20357	1.05546	2.49048	2.84963	2.89986	1.32118	1.70777	1.54281
Solyc01g110940	4	Auxin-responsive protein SAUR20 (AHRD V3.3 *** A0A2G2XY34_CAPAN)	AT4G38840	1.14114	2.3894	2.18378	0.932531	1.90897	1.26481	0.738753	1.17614	0.728687	0.703111	0.693352	0.652293
Solyc03g083770	4	Plant invertase/pectin methylesterase inhibitor superfamily protein, putative (AHRD V3.3 *** A0A061G4U8_THECC)	AT5G62360	1.56572	1.70453	2.21561	0.792571	2.12681	1.95283	0.845283	0.38537	1.91683	0.331262	0.185142	0.659855
Solyc06g084070	4	auxin-regulated IAA2	AT3G23030	0.563951	2.63915	2.47502	0.368391	1.44135	1.65108	1.18085	2.5194	0.643491	0.919382	1.21662	0.639921
Solyc01g111010	4	X-intrinsic protein 1.6		0.826094	2.28606	2.63222	0.611414	1.95588	1.54355	0.977489	0.603909	0.745348	1.06814	1.0473	1.21212
Solyc09g092520	4	xyloglucan endotransglycosylase	AT3G23730	0.785897	2.57486	1.90036	0.423876	2.41052	1.48681	0.0629024	1.86736	0.516292	0.586089	1.49481	0.585746
Solyc05g053060	4	Unknown protein		0.538691	2.19982	1.95075	0.472747	1.52673	1.83698	0.803152	1.72931	0.896359	1.19145	1.82532	1.20309
Solyc04g082270	4	DUF241 domain-containing protein (AHRD V3.3 *** A0A1Q3B6H2_CEPFO)	AT1G76240	0.965917	2.41223	1.81559	0.515084	1.06561	2.00566	0.73178	1.69665	0.749668	0.413932	0.843137	1.0946
Solyc12g011030	4	xyloglucan endotransglucosylase-hydrolase 9		0.825682	2.57206	1.67342	-0.0179838	1.37213	2.38352	1.19075	2.5499	2.17752	1.24973	1.54725	1.63105
Solyc06g069640	4	dCTP pyrophosphatase 1 (AHRD V3.3 *** A0A1U8FHZ8_CAPAN)		2.16188	2.94153	4.08437	1.16565	1.69896	1.02906	0.726168	1.44881	5.33528	0.271981	2.25093	2.89749
Solyc01g110900	4	SAUR-like auxin-responsive protein family (AHRD V3.3 *** Q9SW57_ARATH)	AT4G34770	1.51565	2.64035	3.53571	1.4082	2.0054	1.6991	1.56158	1.14289	2.45101	0.988065	2.16838	2.65453
Solyc08g005960	4	Bifunctional inhibitor/lipid-transfer protein/seed storage 2S albumin superfamily protein (AHRD V3.3 *** A0A2U1PU47_ARTAN)	AT2G45180	2.12634	3.08415	3.84429	0.814003	1.69159	2.53645	0.854331	0.456519	1.39153	1.21066	0.470465	1.07246
Solyc11g011630	4	Auxin-responsive protein SAUR65 (AHRD V3.3 *** A0A2G2Y5L8_CAPAN)	AT1G29460	1.44144	2.91631	3.40045	0.61292	1.91326	0.999273	1.64565	2.70588	2.23089	0.572499	1.54696	1.47268
Solyc04g049920	4	RNA-binding (RRM/RBD/RNP motifs) family protein (AHRD V3.3 *** A0A2U1QNE1_ARTAN)	AT3G54770	1.13388	2.44949	3.66724	0.326064	1.52421	1.14707	-0.256055	1.40303	1.46352	0.316103	1.73027	2.44684
Solyc07g055950	4	Protodermal factor 1 (AHRD V3.3 *-* A0A2G2YIY2_CAPAN)	AT2G42840	0.676037	1.91336	3.02435	0.255241	0.889533	1.07735	0.658727	1.62931	0.868355	0.0953196	0.640127	0.578977
Solyc06g053830	4	auxin-regulated IAA7		1.09026	1.88469	2.62588	0.491989	1.06423	1.01629	0.294062	1.24649	0.578772	0.204279	0.78956	0.54185
Solyc02g089030	4	LONGIFOLIA protein (AHRD V3.3 *-* A8MQH9_ARATH)		0.936222	1.95236	2.9157	0.688464	1.08388	0.435013	0.804294	1.47937	1.55691	0.951303	1.3189	0.658369
Solyc02g089050	4	protein LONGIFOLIA 1-like (AHRD V3.3 *** A0A2I4EBA4_9ROSI)	AT3G02170	0.784062	2.01153	2.56555	0.476262	1.34708	0.716852	1.25306	1.473	1.60298	0.644059	1.26323	0.462938
Solyc01g110680	4	Small auxin up-regulated RNA12	AT4G38840	0.778209	1.99364	2.72541	0.390007	1.54784	0.972247	0.683241	1.07812	0.904405	0.512693	0.663434	1.57632
Solyc03g005320	4	3-ketoacyl-CoA synthase (AHRD V3.3 *** A0A2G2WWC0_CAPBA)	AT5G43760	0.943491	2.21489	2.63727	0.45262	1.70361	0.458335	0.158621	0.560538	0.229963	0.309801	0.812819	0.669893
Solyc05g055220	4	ovate family protein 10	AT5G04820	1.15911	1.52281	2.36449	0.252517	1.62804	0.676829	1.17277	1.32675	1.54692	0.221017	1.31016	0.778755
Solyc04g053010	4	Auxin-responsive protein SAUR65 (AHRD V3.3 *** A0A2G2Y5L8_CAPAN)		1.13172	1.81241	2.21612	0.484767	1.64387	0.813893	1.26036	1.47577	1.68408	1.7177	1.30562	1.38185
Solyc01g110580	4	Small auxin up-regulated RNA5		1.35155	1.93722	2.61078	0.826069	1.72248	0.961134	0.536819	1.61483	1.12274	0.328108	0.780666	0.704868
Solyc07g043170	4	Glycosyltransferase (AHRD V3.3 *** Q94IF2_TOBAC)	AT3G21750	1.15965	1.83514	2.63142	-0.0484497	0.633356	1.26757	0.588736	0.512172	-0.808243	0.556712	0.814375	0.156337
Solyc06g083480	4	NAD(P)-binding Rossmann-fold superfamily protein (AHRD V3.3 *** A0A1P8AYK7_ARATH)		1.39191	1.98868	2.62812	-0.0918812	0.864665	0.670005	0.689323	1.89312	1.79306	0.0205982	0.4951	0.420947
Solyc06g005610	4	ROTUNDIFOLIA like 2 (AHRD V3.3 --* AT2G29125.1)	AT2G29125	1.80915	2.04648	2.7676	0.249908	1.31263	1.19544	1.12955	1.07347	2.78664	0.802834	0.951908	1.0194
Solyc07g056400	4	Serine/threonine-protein kinase WAG2 (AHRD V3.3 *** A0A2G2Z4Q4_CAPAN)	AT3G14370	1.11763	2.57242	2.17169	0.448322	0.80355	1.07514	1.02021	2.27042	0.544149	0.290696	1.01264	0.32292
Solyc02g083720	4	MLO-like protein (AHRD V3.3 *** K4BAP0_SOLLC)		0.918052	2.51973	2.03882	0.399741	0.824884	1.18225	0.763011	1.08823	0.831379	0.278852	0.75689	0.606445
Solyc02g083040	4	DUF241 domain-containing protein (AHRD V3.3 *** A0A1Q3CEB1_CEPFO)	AT4G35690	1.18968	2.4021	2.38763	0.868831	0.333049	0.444157	0.801163	1.32673	0.968792	1.59324	1.87492	1.2887
Solyc05g007210	4	Transcription factor PRE4 (AHRD V3.3 *** A0A2G2VLX3_CAPBA)	AT1G26945	1.68873	3.50267	2.80666	0.247006	0.937584	1.16164	1.0367	1.37217	-0.521925	0.570312	0.301418	-0.165591
Solyc02g087860	4	Transcription factor PRE5 (AHRD V3.3 *** A0A1U8FQB1_CAPAN)	AT5G39860	1.40349	2.94566	2.53828	0.280604	0.809113	0.606452	-0.155105	0.762055	0.231584	-0.268017	-0.0943907	-0.0811111
Solyc04g074167	4	classical arabinogalactan protein 26-like (AHRD V3.3 -** XP_011090863.1)		1.40182	2.60979	2.22014	0.529081	1.57257	0.828759	1.23509	2.35396	1.67832	1.11498	1.90867	1.09205
Solyc02g066970	4	hypothetical protein (AHRD V3.3 *-* AT3G29370.1)	AT5G39240	1.32546	2.52477	1.95681	0.586059	1.36226	0.839043	4.1683	4.74328	2.62583	1.78852	1.19111	0.991615
Solyc10g047530	4	Phototropic-responsive NPH3 family protein (AHRD V3.3 *** A0A2U1PJR6_ARTAN)	AT5G64330	1.35486	2.95058	2.27188	0.412665	1.48325	0.620028	0.427212	2.53301	0.27816	0.514333	1.04756	0.873973
Solyc02g067700	4	RING/U-box superfamily protein (AHRD V3.3 *-* A0A2U1LDD8_ARTAN)		1.38717	3.10224	1.96218	0.83063	1.43766	0.979595	1.2621	1.90057	1.19996	1.23386	1.66149	0.720088
Solyc02g088100	4	expansin precursor 5	AT3G29030	1.01154	1.88841	1.84199	0.207339	0.541173	0.0267641	0.323784	0.843102	0.908299	0.284324	0.566123	0.845282
Solyc01g096410	4	Phosphatidylinositol 4-phosphate 5-kinase (AHRD V3.3 *** K4B029_SOLLC)	AT3G07960	0.980921	2.39305	1.81256	-0.10889	0.363406	0.153925	0.789881	1.66875	0.674589	0.293485	0.349085	-0.186066
Solyc07g054470	4	hypothetical protein (AHRD V3.3 *** AT1G52855.1)	AT1G52855	1.10293	2.53398	1.95143	0.336118	1.25318	0.0275353	0.455221	0.649873	0.47158	0.450483	0.648165	0.424016
Solyc10g005210	4	DNA-3-methyladenine glycosylase I (AHRD V3.3 *** B6TPB7_MAIZE)	AT5G44680	0.721412	2.38692	2.45075	-0.324177	0.202807	0.219639	0.554467	0.864116	0.838491	0.198146	0.887143	0.729842
Solyc07g056320	4	Glycerol-3-phosphate acyltransferase 1 (AHRD V3.3 *** A0A1U8HC36_CAPAN)	AT1G06520	0.755155	2.12724	2.30358	-0.367212	0.547414	0.498272	-0.282388	0.549217	0.444137	-0.0142533	0.189537	0.801377
Solyc12g009650	4	Sl proline-rich protein	AT2G10940	0.784635	1.43442	2.20756	0.343753	0.591851	0.724704	0.606747	1.1308	0.674526	0.197389	0.479403	0.439231
Solyc02g077330	4	GDSL esterase/lipase (AHRD V3.3 *** A0A2G3D5Q8_CAPCH)	AT5G45950	0.92573	1.53275	2.59414	0.162709	0.396712	0.581507	0.368569	0.73562	1.03244	0.154642	0.319773	0.41511
Solyc03g116060	4	Gibberellin-regulated protein 6 (AHRD V3.3 *** A0A2G3CZG9_CAPCH)	AT1G74670	0.633156	1.75441	2.18182	-0.142796	0.711918	0.761261	0.515957	1.44223	1.45635	0.212696	0.860834	0.768556
Solyc12g006860	4	brassinosteroid hydroxylase	AT2G26710	0.699183	1.75825	2.5776	0.397817	-0.127258	1.01333	3.06711	3.08373	0.58	1.80891	1.5644	0.825787
Solyc07g064600	5	Endoribonuclease L-PSP family protein (AHRD V3.3 *-* A0A1I9LS34_ARATH)	AT3G20390	-1.66555	-1.6845	-4.40446	-0.948038	-2.8774	-2.86364	-1.07902	-2.32203	-1.95922	-0.0535351	-4.37163	0.0442582
Solyc01g006440	5	Protein NRT1/ PTR FAMILY 7.1 (AHRD V3.3 *** A0A1U8GXZ4_CAPAN)	AT5G19640	-0.990271	-2.08758	-4.11362	0.17508	-1.90341	-2.68995	-1.87549	-1.77384	0.487112	2.18452	-1.6405	-2.97618
Solyc09g091510	5	chalcone synthase 1	AT5G13930	-0.492038	-2.73356	-4.25428	-0.577969	-1.71047	-2.50543	-0.971931	-3.11623	-4.7513	-0.954901	-1.81356	-2.07363
Solyc05g053550	5	chalcone synthase 2	AT5G13930	-0.287081	-3.47269	-4.29332	-0.576691	-2.26031	-2.55911	-0.660831	-2.37388	-3.37846	-0.792484	-1.73684	-1.83885
Solyc12g098580	5	Glycosyltransferase (AHRD V3.3 *** A0A2Z4BSF1_9APIA)		-0.918092	-3.49585	-4.99163	-0.699844	-2.57031	-1.90548	-1.35517	-2.88262	-4.61612	-2.07425	-1.89588	-4.0715
Solyc11g066580	5	Flavonoid 3`,5`-hydroxylase (AHRD V3.3 *** D3W9H7_SOLLC)		-0.855185	-2.49339	-4.51104	-1.1419	-3.80525	-4.87421	-1.49649	-2.70642	-3.34691	-2.42647	-3.70229	-5.01457
Solyc04g078140	5	cytochrome b5 (AHRD V3.3 *** A0A2I4FQJ5_9ROSI)		-0.45466	-2.57836	-3.14927	-1.08651	-3.09898	-4.10837	-1.31777	-2.69683	-3.70926	-1.75155	-3.42031	-3.96958
Solyc04g007750	5	Sn-1 protein (AHRD V3.3 *** Q42393_CAPAN)	AT1G70830	-2.36391	-4.27886	-7.69013	0	0	-1.62582	0	5.12548e-15	0	5.12548e-15	5.12548e-15	0
Solyc09g014525	5	MLP-like protein 43 (AHRD V3.3 *** A0A2U1L1Z2_ARTAN)		-0.217555	-2.1882	-3.96915	-0.215726	-0.390528	-2.27038	0.0224999	-0.321956	-0.345403	-0.471931	-0.25849	-0.590585
Solyc06g062370	5	acid phosphatase 1-like (AHRD V3.3 *** A0A1U7W9D3_NICSY)	AT5G24770	-0.73859	-2.34039	-4.08618	-0.514355	-0.476183	-2.98519	-0.826322	-1.58252	-0.832448	-0.429073	-2.58249	-1.67945
Solyc08g014000	5	lipoxygenase A	AT1G55020	-1.61845	-3.02114	-2.95267	-0.841192	-0.718886	-3.1624	-1.77431	-5.03031	-1.9157	-0.403158	-2.22633	-1.74008
Solyc09g005400	5	MLP-like protein 43 (AHRD V3.3 *** A0A2U1KXS7_ARTAN)	AT1G70830	-0.64891	-2.30597	-3.30138	0.314387	0.893687	-3.58774	-3.2433	-1.82984	-4.11447	-1.12063	-5.04134	-0.640956
Solyc10g008410	5	E3 ubiquitin-protein ligase RMA1H1 (AHRD V3.3 *** A0A2G3BCW2_CAPCH)		-0.926833	-1.74517	-2.932	0.0829825	-1.49542	-1.7388	-0.597689	-2.31668	-2.60142	-0.709585	-2.11998	-2.36521
Solyc06g083900	5	R2R3MYB transcription factor 13	AT2G31180	-0.350537	-2.36965	-3.27365	0.379184	-1.15915	-1.31265	-1.70958	0.420524	-1.01544	0.25635	-2.65465	-1.27472
Solyc09g059170	5	Glycosyltransferase (AHRD V3.3 *** A4GRT2_9SOLA)		-0.700639	-2.82545	-3.41895	-0.494435	-0.964259	-1.88965	-1.30122	-2.4706	-2.02918	-1.21556	-1.50609	-0.793149
Solyc12g049250	5	Unknown protein		0.0337631	-1.18591	-3.16885	-0.188325	-0.988255	-7.81509	-4.71526	5.12548e-15	0	5.12548e-15	5.12548e-15	0
Solyc08g075570	5	Urea-proton symporter DUR3 (AHRD V3.3 *** A0A2G3AG00_CAPAN)	AT5G45380	-0.10366	-1.60233	-1.48915	0.36669	-1.50643	-5.94499	-0.252882	-0.300205	-1.35983	0.360291	-0.231931	-1.34979
Solyc03g097610	5	Bidirectional sugar transporter SWEET (AHRD V3.3 *** M1D4D6_SOLTU)	AT5G50790	-2.09745	-2.82381	-1.80754	-1.37543	-0.546934	-5.20736	-0.126047	-0.168355	0.456534	-0.141448	-0.161501	0.376901
Solyc08g066890	5	bark storage protein A-like (AHRD V3.3 *** A0A2I4E5T4_9ROSI)	AT4G28940	0.135725	-0.981804	-4.20557	-0.464844	-0.43475	-4.67287	0.00273107	-4.56401	1.44002	-4.43659	-0.350239	-2.05713
Solyc06g005780	5	Non-specific lipid-transfer protein (AHRD V3.3 *** A0A0V0GS93_SOLCH)		2.42236	-1.79404	-3.88653	-0.72186	1.00807	-4.77229	0.0779505	0.277457	-0.501789	-0.165621	0.183108	-0.0874091
Solyc03g098795	5	Proteinase inhibitor type-2 (AHRD V3.3 *** A0A2G2XU31_CAPAN)		1.37859	-3.39336	-5.6375	-1.652	-1.1172	-5.95245	-1.04289	-0.523237	-2.77475	0.253097	-4.47254	-1.54828
Solyc12g094385	5	RING/U-box superfamily protein (AHRD V3.3 *** A0A2U1PXB9_ARTAN)		-1.22328	-1.7679	-2.24736	-1.1595	-1.52346	-2.58336	-1.59386	-1.79053	-1.17675	-1.40464	-1.38688	-1.16538
Solyc01g091870	5	SPX domain-containing protein (AHRD V3.3 *** D7MDY2_ARALL)	AT1G01910	-1.04468	-1.53062	-1.77535	-0.448499	-2.06554	-3.22592	-0.352188	-0.816991	-0.902072	-0.428001	-0.679821	-0.528693
Solyc07g052490	5	MYB-like transcription factor ETC1 (AHRD V3.3 *** A0A2G2Z3N9_CAPAN)		-1.17576	-0.759586	-3.18745	-1.17613	-3.06949	-3.18546	-0.175745	0.0193	-1.83015	-1.04865	-0.570293	-0.736272
Solyc07g006570	5	S-like ribonuclease (AHRD V3.3 *** Q9FQL6_PRUDU)		-1.11056	-1.2815	-2.71435	-1.0303	-2.277	-3.14947	-1.40548	-1.9473	-1.25304	-0.856041	-3.76896	-1.23964
Solyc09g010990	5	Laccase (AHRD V3.3 *** K4CRC5_SOLLC)		-0.163185	-0.188636	-0.964636	-3.29263	-2.68304	-3.75911	4.47154	-0.0685831	0.362642	-2.98026	2.02737	-1.48102
Solyc08g081500	5	LETHM1		-0.332574	-0.536408	-1.10722	-2.43596	-3.03615	-2.37231	0	0.769875	0	0.168028	-0.743822	-0.795958
Solyc06g075440	5	protein NRT1/ PTR FAMILY 2.7-like (AHRD V3.3 *** A0A2I4HW78_9ROSI)	AT3G45660	-0.862428	-1.48912	-2.1776	0.0860105	-1.46465	-4.15042	0.281165	-0.999021	0.0795786	-0.520255	-0.986859	-1.53256
Solyc04g080540	5	DNA polymerase epsilon catalytic subunit A (AHRD V3.3 *** AT1G19530.2)	AT1G19530	-0.419101	-0.774355	-1.92536	0.525718	-0.854681	-3.763	0.10008	-0.497039	-0.272228	0.306434	0.202565	-1.10309
Solyc11g072310	5	gibberellin 20-oxidase-3	AT4G25420	0.103475	-0.424574	-1.75915	0.193022	-1.52323	-3.12214	-2.38858	-3.62627	-3.20231	3.53529	-1.2342	-0.0232087
Solyc04g074330	5	Glycosyltransferase (AHRD V3.3 *** A0A077EMP8_ACTDE)		-0.136468	-1.01363	-1.80212	-0.0620823	-1.59337	-3.47036	-0.134072	-0.759626	-0.280285	-2.98231	5.12548e-15	-1.35977
Solyc02g071380	5	2-oxoglutarate (2OG) and Fe(II)-dependent oxygenase superfamily protein (AHRD V3.3 *** F4I629_ARATH)		-0.749737	0.231175	-2.0845	-0.224069	-0.996145	-4.4506	0.0776246	0.424726	0.224386	-0.0593766	0.478908	0.473625
Solyc09g084470	5	Proteinase inhibitor 1 PPI3B2 (AHRD V3.3 *** Q4FE26_SOLTU)	AT2G38870	-0.263523	-1.06262	-0.618734	-0.0223902	-1.04309	-3.90877	-0.656639	-0.558144	-2.0737	0.35354	-3.33936	-1.35285
Solyc08g066720	5	9-cis-epoxycarotenoid dioxygenase (AHRD V3.3 *** A4URT6_9ROSI)		0.135665	-0.791889	-1.15057	-0.381402	-1.11093	-3.8119	-0.913426	-0.752344	1.10589	2.31692	-2.37082	0.429281
Solyc06g008870	5	Gibberellin receptor (AHRD V3.3 *** E3VJP7_9FABA)		-0.622593	-1.2886	-2.08966	-0.151091	-1.70059	-2.63107	-0.794922	-1.31913	-1.14183	-0.502786	-1.43066	-1.22152
Solyc06g005330	5	R2R3MYB transcription factor 59	AT3G46130	-0.377826	-1.35549	-2.06167	0.117725	-1.64479	-2.454	-0.550475	-0.684347	0.407228	-0.204528	-0.572881	-0.436585
Solyc09g090310	5	Glycolipid transfer protein domain-containing protein (AHRD V3.3 *** A0A2U1Q6U6_ARTAN)		-0.308322	-1.33767	-1.68383	-0.183391	-1.74115	-2.67309	-0.540734	-1.18333	-0.666366	0.038292	-1.14902	-0.26982
Solyc08g068140	5	BURP domain-containing protein 3 (AHRD V3.3 *-* A0A2G3BT77_CAPCH)		-0.509537	-1.68185	-2.02356	0.417131	-1.31423	-2.79436	0	-3.09631	3.78451	-0.216217	1.75743	-0.292169
Solyc06g005310	5	Transcription factor MYB48 (AHRD V3.3 *** A0A2G2Z7N5_CAPAN)	AT3G46130	0.108093	-1.43157	-2.46773	0.887005	-1.57553	-2.43953	-0.7848	-1.25955	-0.126017	-0.51875	-1.59496	0.101595
Solyc06g069420	5	Adenine nucleotide alpha hydrolases-like superfamily protein (AHRD V3.3 *** Q9M9P7_ARATH)	AT3G03290	-0.228553	-1.97452	-1.39164	0.0639938	-1.51311	-2.31411	-0.353412	-0.169252	0.0582734	-0.321101	-0.216196	0.089765
Solyc04g082050	5	Cellular retinaldehyde-binding/triple function, C-terminal (AHRD V3.3 *** B6SN40_MAIZE)		-0.126478	-1.46859	-1.02639	-0.153189	-1.35902	-1.79868	-1.54748	-1.61289	0.171573	-0.517043	-0.491648	-0.261445
Solyc01g068075	5	Unknown protein		0.296703	-1.16256	-1.49985	0.0205356	-1.2191	-2.44328	-0.365004	-0.133497	-0.261087	0.250616	-0.234153	-0.313026
Solyc12g094380	5	Thioredoxin superfamily protein (AHRD V3.3 *** A0A2U1PXF3_ARTAN)	AT1G76020	-0.457336	-1.52901	-1.27598	-0.611943	-1.60015	-2.34903	-0.889713	-1.32729	0.393024	-0.534994	-0.897754	-0.251467
Solyc06g075660	5	MYB transcription factor (AHRD V3.3 *-* B4FPU3_MAIZE)	AT3G46130	-0.504273	-1.40675	-0.716125	-0.431483	-1.92202	-2.54433	-0.73968	-1.21826	0.358526	-0.184186	-0.907789	-0.0275455
Solyc07g006670	5	HXXXD-type acyl-transferase family protein (AHRD V3.3 *** F4JBC7_ARATH)		-0.0262274	-1.42076	-1.36078	-0.315098	-2.20731	-2.04275	-0.0287891	-0.510826	-0.468651	-0.104568	-0.136472	-0.0547217
Solyc04g007290	5	DUF639 domain-containing protein (AHRD V3.3 *** A0A1Q3DGQ0_CEPFO)	AT2G21720	-0.997931	-1.7927	-2.0859	1.63561	-3.56684	-2.37177	0.209857	0.57036	0.394185	0.406283	0.696985	0.197101
Solyc03g044600	5	Unknown protein		-0.672196	-2.50737	-1.93353	0.0941666	-2.72544	-2.15292	-2.29513	-2.50466	-2.60364	-0.699714	-2.12054	-1.50742
Solyc11g069900	5	Unknown protein		-0.403742	-0.0652711	-0.964593	1.10199	-2.91744	-1.47202	0	5.12548e-15	0	5.12548e-15	5.12548e-15	0
Solyc12g088870	5	Unknown protein		1.42289	-1.61455	-3.04625	0	-1.48969	-2.37178	0.317423	0.735168	1.01127	0.465477	0.368568	0.507699
Solyc03g044820	5	Methyl jasmonate esterase (AHRD V3.3 *** Q56SE1_SOLTU)		1.38996	-1.61423	-1.85419	-1.00985	-1.73512	-1.7222	0.191382	0.269857	0.291558	0.153138	0.101519	0.0790059
Solyc01g109670	5	Transcription factor RADIALIS (AHRD V3.3 *-* A0A2I0VXE6_9ASPA)		1.72895	-5.12548e-15	-1.71971	-0.91025	-1.93958	-3.30822	-0.0553162	-0.818448	-2.07385	-0.328878	-1.25718	-3.05188
Solyc12g094440	5	High mobility group B protein 9 (AHRD V3.3 *** A0A2G2YA23_CAPAN)	AT1G76110	1.83671	-5.12548e-15	-3.35777	1.53658	-2.72674	-1.54178	-0.151802	-0.137755	-0.572221	-0.534075	-0.538108	-0.194614
Solyc07g006600	5	Protein GLUTAMINE DUMPER 3 (AHRD V3.3 *-* A0A2G2WAS7_CAPBA)		-0.674307	-1.58442	-1.93933	-0.798282	-1.70184	-1.61569	-1.42552	-1.7298	-1.15873	-0.801294	-0.649791	-0.707906
Solyc05g010320	5	Chalcone-flavonone isomerase family protein (AHRD V3.3 *** A0A193AUW5_SOLME)	AT3G55120	-0.434079	-1.80447	-2.11207	-0.732035	-1.59255	-1.87948	-0.673283	-1.73944	-1.64946	-0.746644	-1.06419	-0.911574
Solyc04g007760	5	Sn-1 protein (AHRD V3.3 *** Q42393_CAPAN)	AT1G70830	-0.152672	-1.03197	-2.07952	-0.89657	-1.59965	-1.61982	-0.53719	-1.42514	0.901439	5.12548e-15	5.12548e-15	0
Solyc11g066800	5	GABA transporter 1 (AHRD V3.3 *** A0A2G3BB89_CAPCH)	AT1G08230	0.132192	-1.55527	-2.71318	-0.683675	-1.07237	-2.19066	-0.366336	-0.0216696	-0.664768	-0.195886	-0.344665	-1.65451
Solyc02g093180	5	HXXXD-type acyl-transferase family protein (AHRD V3.3 *** A0A2K3L8P7_TRIPR)	AT5G67150	-0.658638	-1.48458	-3.00306	-0.846005	-1.15411	-2.0921	-0.683627	-1.71578	-0.0405918	-0.62941	-2.64963	-0.548705
Solyc07g043390	5	Cellulose synthase (AHRD V3.3 *** A0A200Q4F9_9MAGN)		-0.574241	-1.52882	-2.55817	-0.273281	-0.726975	-2.18348	-0.524876	-1.96864	-2.69728	-0.514309	-1.54221	-1.70576
Solyc04g055253	5	S-adenosyl-L-methionine-dependent methyltransferases superfamily protein (AHRD V3.3 *** A0A2U1PMX3_ARTAN)		-0.781998	-1.49099	-1.90226	-0.588966	-0.502585	-2.13885	-0.25405	-0.814386	-1.17135	-0.77113	-1.75821	-0.80357
Solyc02g086180	5	Delta(7)-sterol-C5(6)-desaturase (AHRD V3.3 *-* A0A1U8FPX0_CAPAN)	AT3G02580	-0.973366	-1.8181	-2.01791	-0.325192	-0.948654	-1.83244	-0.527888	-1.67951	-2.19936	-0.537896	-1.38087	-1.65351
Solyc01g091320	5	Methylsterol monooxygenase 1-2 (AHRD V3.3 *** A0A1U8H2N7_CAPAN)		-0.803296	-1.83708	-1.89927	-0.496079	-1.03204	-1.9148	-0.392411	-1.95775	-2.05586	-0.434913	-1.737	-1.15948
Solyc09g065670	5	Protein indeterminate-domain 12 (AHRD V3.3 *** A0A2G2X5Z0_CAPBA)	AT4G02670	-0.277175	-1.33783	-2.8119	-0.629088	-0.987268	-1.20479	-0.349891	-0.161613	-0.389805	-0.618247	0.0722391	-0.19177
Solyc08g066310	5	Receptor-like protein kinase (AHRD V3.3 *-* A0A2D1PG71_9ROSI)		-0.186731	-0.852333	-2.30825	-0.480814	-0.690824	-1.40642	0.0624465	-0.399423	-0.388846	0.12003	-0.117844	-0.0560935
Solyc12g089250	5	Glyoxal oxidase-related protein (AHRD V3.3 *** A0A2U1MRW9_ARTAN)		-0.42997	-1.31436	-2.13718	-0.564646	-0.415887	-0.933645	0.156423	1.68168	-1.24474	-0.00466067	0.782	0.0351059
Solyc12g087940	5	Eukaryotic aspartyl protease family protein (AHRD V3.3 *** F4K5B9_ARATH)	AT1G09750	-0.238303	-1.34277	-2.4847	-0.48547	-0.823538	-0.728761	-2.34765	-1.22559	-0.62541	-0.449684	-0.194635	0.0583864
Solyc12g007160	5	ABI family (AHRD V3.3 *** A0A2U1KK95_ARTAN)		-0.187239	-1.41184	-2.33834	-0.299027	-0.92033	-1.19732	0.429893	-0.456454	-0.987783	-0.26826	-0.2098	-0.44447
Solyc09g007150	5	Glutathione S-transferase (AHRD V3.3 *** A0A200QHH9_9MAGN)	AT5G02790	-0.566888	-1.2898	-2.35983	-0.117995	-0.746596	-1.08927	-0.156107	-1.51585	-1.4355	-0.111477	-1.53138	-1.41176
Solyc07g043460	5	Cytochrome P450 (AHRD V3.3 *** A0A200PQ40_9MAGN)		-0.939817	-1.91497	-2.49967	-0.148978	-0.660397	-1.32153	-0.680459	-1.85212	-2.38901	-0.613768	-1.62469	-1.85959
Solyc06g061027	5	Cytochrome P450 (AHRD V3.3 *** A0A200PQ40_9MAGN)		-0.827626	-1.90072	-2.54479	-0.410586	-0.727766	-1.58935	-0.521583	-2.34581	-2.59479	-0.584307	-1.76479	-1.72369
Solyc01g091030	5	Small auxin up-regulated RNA1	AT2G45210	-0.515451	-1.79771	-2.80515	-0.328807	-0.21108	-1.03548	-0.388913	-0.261314	-0.402196	-0.340006	-0.111592	-0.3627
Solyc07g043490	5	Glycosyltransferase (AHRD V3.3 *** P93789_SOLTU)		-0.937694	-1.42522	-1.7599	-0.233468	-0.662746	-0.923276	-0.486394	-1.8486	-1.81101	-0.41964	-1.23015	-1.20824
Solyc02g090340	5	Geraniol 8-hydroxylase (AHRD V3.3 *** A0A2G2XIM9_CAPBA)		-0.826609	-1.58168	-1.84869	0.0146943	-0.365837	-1.07949	0.125808	-0.437594	-0.26952	-0.0391903	-0.76248	-0.199232
Solyc04g005070	5	Major facilitator superfamily protein (AHRD V3.3 *** A0A2U1N7S7_ARTAN)		-1.0514	-1.52359	-1.88635	-0.398284	-0.303981	-1.16337	-0.529402	-1.62812	-2.14708	-0.4372	-1.21972	-1.39844
Solyc05g005980	5	protein NRT1/ PTR FAMILY 1.2-like (AHRD V3.3 *** A0A2I4HMB7_9ROSI)		-1.18275	-1.98734	-1.80556	-0.314127	-0.584515	-1.383	-1.0897	-2.27904	-2.72099	-0.769274	-1.73139	-1.77186
Solyc02g069490	5	Delta(24)-sterol reductase (AHRD V3.3 *** A0A2G2XDD5_CAPBA)	AT3G19820	-1.2649	-2.15665	-1.99093	-0.121968	-0.700768	-1.2474	-0.67799	-2.21349	-2.15386	-0.498188	-1.64848	-1.38476
Solyc07g065860	5	Receptor protein kinase, putative (AHRD V3.3 *** B9T1Q4_RICCO)	AT4G26540	-1.36492	-2.07293	-2.00942	-0.313153	-0.342998	-1.16917	-0.482266	-0.878352	-0.564096	-0.163423	-0.336087	-0.277137
Solyc12g008500	5	receptor-like protein kinase 5 (AHRD V3.3 *** A0A1S4BN50_TOBAC)		-1.47066	-1.77801	-2.1976	-0.104034	-1.00423	-1.06776	0.0444574	-0.512874	-0.462323	-0.175842	-0.251971	-0.579819
Solyc07g043500	5	Glycosyltransferase (AHRD V3.3 *** C5NN15_CATRO)		-1.2003	-2.28438	-2.08765	-0.148427	-0.853218	-1.99915	-0.831336	-1.99851	-1.62212	-0.854082	-1.34538	-1.20395
Solyc01g106910	5	hypothetical protein (AHRD V3.3 *** AT4G33800.2)	AT4G33800	-1.58141	-2.26843	-1.68364	-0.406559	-0.918559	-1.87893	0.544555	1.9092	1.01449	0.405588	1.06606	0.022371
Solyc09g015770	5	WRKY transcription factor 81		-0.168008	0.358415	-2.27516	0.0993716	0.57487	-1.81531	0.372512	0.207341	-0.427109	0.525145	-0.16085	-0.861392
Solyc04g079210	5	Patatin (AHRD V3.3 *** A0A2G2X0P8_CAPBA)		-0.450654	-0.215421	-2.92224	0.879404	0.228783	-2.37171	-0.247821	-0.0503059	0.481094	0.451804	-0.336444	-0.270722
Solyc09g018500	5	transcription factor SCREAM2-like (AHRD V3.3 *** A0A2I4ECP9_9ROSI)		-0.430242	-0.0317266	-2.50324	-0.171471	-0.496039	-2.19657	-0.733363	0.37615	-0.95317	0.105098	-0.395704	-0.311819
Solyc07g064160	5	Thiamine thiazole synthase, chloroplastic (AHRD V3.3 *** A0A2G2WFN7_CAPBA),Pfam:PF01946	AT5G54770	-0.240908	-0.541957	-2.69085	-0.0800615	-0.719178	-1.96246	-0.271648	-0.272719	-0.680469	-0.25297	-0.273958	-0.0926881
Solyc04g074350	5	Glycosyltransferase (AHRD V3.3 *** A0A2G3CNS7_CAPCH)	AT1G22380	-0.942729	-0.418279	-2.62789	-0.192166	-0.459518	-2.44693	0.00105381	0.613814	-0.0491451	-0.0989629	0.353222	0.00445029
Solyc11g022590	5	trypsin inhibitor-like protein precursor		0.0582242	-1.12123	-1.83505	-0.35455	-0.379048	-2.02223	-0.385678	-0.765365	-2.8351	0.0736648	-2.08085	-3.48655
Solyc09g084480	5	Protease inhibitor I (AHRD V3.3 *** Q07459_SOLTU)	AT2G38870	0.390941	-1.04287	-2.07477	-0.26897	0.0397989	-2.66067	-0.925994	-0.394264	-2.69691	0.452608	-3.40859	-1.56437
Solyc07g055560	5	Cytochrome (AHRD V3.3 *** A0A2G3C1F9_CAPCH)	AT3G14690	-0.124028	-0.831145	-1.63972	0.67048	-0.128337	-2.42334	-0.397112	-0.47108	-0.466996	-0.480806	-0.494046	-0.890611
Solyc10g055390	5	Major facilitator superfamily protein (AHRD V3.3 *** Q9SW40_ARATH)	AT4G34950	-0.50487	-0.165813	-2.10004	-0.360128	0.306011	-2.45251	-0.387491	-0.155328	-0.339871	-0.118226	-0.170418	0.245607
Solyc06g034290	5	Glycerol-3-phosphate transporter 1-like protein (AHRD V3.3 *** A0A2K3PR18_TRIPR)	AT3G47420	-0.550178	-0.680786	-1.39234	-0.234836	-0.0614835	-2.41627	-0.448527	0.0949996	-0.784786	-0.412164	-0.35851	-0.814084
Solyc02g086820	5	chloroplast carbonic anhydrase	AT3G01500	-0.412485	-1.07999	-2.05543	0.0398167	-0.794898	-2.66887	0.0371078	0.032043	-1.04636	-0.0861037	-0.0769106	-0.117848
Solyc02g061990	5	BZIP transcription factor FD (AHRD V3.3 *** A0A2U1NCD2_ARTAN)	AT2G17770	-0.230043	-0.975103	-1.74812	-0.335109	-0.592867	-2.61192	-0.90692	-2.09515	-0.644373	-0.718484	-0.522166	-0.991513
Solyc03g120620	5	Homeobox-leucine zipper protein GLABRA 2 (AHRD V3.3 *** A0A2G3A3K0_CAPAN)	AT1G79840	-0.24601	-1.10955	-1.86785	-0.658305	-1.04848	-2.34844	-1.22465	-1.78136	-2.30687	-1.3906	-2.03355	-2.16905
Solyc10g045240	5	Beta-glucosidase (AHRD V3.3 *** F8R893_9MAGN)	AT2G44480	0.385995	-0.599274	-3.22306	-0.0691494	-0.0843257	-0.918647	-0.0258199	-0.679465	0.429433	-0.120936	-0.3746	0.0192669
Solyc07g063930	5	Organic cation/carnitine transporter 4 (AHRD V3.3 *-* A0A2G2WG88_CAPBA)	AT3G20660	0.469317	-0.552098	-3.36632	-0.439965	-0.442471	-1.34758	-0.818608	-0.889255	-0.72567	-0.425195	-0.509426	-0.531551
Solyc01g091170	5	ARGINASE 2		0.891665	-0.546807	-4.2778	0.363958	-1.14743	0.380581	-0.861078	-1.79523	-1.47274	-0.0048402	-3.57971	0.149633
Solyc09g084440	5	Proteinase inhibitor 1 PPI3A2 (AHRD V3.3 *** Q4FE23_SOLTU)		-0.642245	-2.14468	-4.02503	0.11785	0.0163896	-0.605594	-1.71363	1.20731	-2.18394	-0.114925	-0.0793498	0.121623
Solyc07g016215	5	Organ specific protein (AHRD V3.3 *** A0A2U1PWC1_ARTAN)		-0.501825	-2.1842	-4.43944	0.685664	0.342284	-0.375006	-0.0343115	0.464754	-0.32015	-0.391732	0.23613	-0.116394
Solyc12g100150	5	LOB domain-containing protein 4 (AHRD V3.3 *** A0A2G2YBE6_CAPAN)	AT2G19510	0.019267	-1.94501	-3.09534	0.483103	0.0965592	-0.563534	-1.3412	-0.569447	0.46743	1.38315	-0.597834	1.32219
Solyc06g071730	5	U-box domain-containing protein 52-like (AHRD V3.3 *-* A0A2K3L2U5_TRIPR)		0.680293	-0.562815	-5.04444	0.310916	0.846935	-1.91218	-0.0264232	0.323631	0.749987	0.721605	0.878452	0.67298
Solyc03g097580	5	Bidirectional sugar transporter SWEET (AHRD V3.3 *** A0A142DVH1_SOLTU)	AT3G48740	-0.0102986	-5.12548e-15	-4.08893	0	0	-2.86019	0.0832103	-0.303198	-0.253024	-0.133107	-0.419492	-0.425159
Solyc03g093390	5	beta expansin precursor 2		-0.409108	-1.53199	-4.94689	-0.0674354	2.22061	-1.60247	2.38373	5.12548e-15	-2.35621	0.872219	-1.95184	-2.41644
Solyc07g064410	5	Fatty acid desaturase 4, chloroplastic (AHRD V3.3 *** A0A1U8FLY9_CAPAN)	AT4G27030	-0.327248	-4.04178	0.519662	-0.00412515	-1.58004	0.0815756	-0.0166949	0.0818532	-0.186787	-0.10508	0.305391	0.108982
Solyc01g109950	5	Kinase family protein (AHRD V3.3 *** D7MUJ9_ARALL)	AT4G39110	-0.706005	-4.47206	0.291598	-0.410445	-0.245827	1.3209	0.0178071	-0.167895	-0.359625	0.269957	0.361319	-0.00293265
Solyc12g008830	5	GATA transcription factor 16 (AHRD V3.3 *** A0A2G2YUT6_CAPAN)	AT5G56860	-1.31763	-3.10969	0.150014	-0.330808	-0.887706	-0.0496652	-0.923792	-1.42012	-0.746865	-0.949836	-0.94326	-0.226211
Solyc02g085145	5	Transcription factor RADIALIS (AHRD V3.3 *** A0A1U8FSL3_CAPAN)		-1.32272	-2.2554	0.0608068	0.104415	-0.572623	0.22576	-1.13837	-2.93178	-1.11666	-0.696442	-1.63079	-0.414791
Solyc10g078510	5	Glucan endo-1,3-beta-glucosidase 5 (AHRD V3.3 *** A0A1U8E9Q3_CAPAN)	AT2G19440	-1.63156	-3.49272	0.0900981	1.18135	-0.755129	0.130702	-0.100178	-0.130709	0.736627	1.01686	-0.381215	1.12294
Solyc06g053810	5	p-loop containing nucleoside triphosphate hydrolases superfamily protein (AHRD V3.3 *** Q0WUY1_ARATH)	AT1G04280	-1.55323	-2.12454	-0.673505	-0.413156	-0.610136	-0.873909	-0.279347	-0.855838	-0.205554	-0.248705	-0.636935	-0.208286
Solyc05g150152	5	Photosystem I reaction centre subunit N protein (AHRD V3.3 *** A0A2U1NHW7_ARTAN)	AT1G49975	-1.39231	-1.89194	-0.517499	-0.32536	-0.646731	-0.848374	-0.182574	-0.0991286	-0.0539815	-0.129405	-0.272787	0.221199
Solyc08g080570	5	UDP-glucose 4-epimerase-like protein (AHRD V3.3 *** A0A2K3NI12_TRIPR)	AT1G12780	-1.69593	-2.25414	-0.862601	-0.892604	-0.867897	-0.938223	-0.704707	-1.85319	-0.377758	-0.493554	-1.86618	-0.706766
Solyc10g005400	5	Inositol oxygenase (AHRD V3.3 *** A0A2U1PDJ1_ARTAN)	AT4G26260	-1.09927	-2.5719	-1.00622	-0.676511	-0.448196	-0.203038	-0.322218	-0.389107	-0.477054	-0.489111	-0.471912	0.118608
Solyc02g077430	5	Phospholipase A1-II 1 (AHRD V3.3 *** A0A2G3D5J3_CAPCH)		-2.04578	-2.81344	-1.30071	0.214447	-0.164702	-0.771044	-0.99666	-1.587	0.413152	-0.531753	-0.587003	-0.105258
Solyc12g006770	5	Unknown protein		-1.47316	-2.18029	-0.134917	-0.399989	-0.877725	-0.91131	-2.31129	-3.406	-1.53499	-0.890161	0.426599	-0.847989
Solyc03g093180	5	Peroxisomal membrane protein 11-4 (AHRD V3.3 *** A0A2G3CVP3_CAPCH)	AT3G47430	-1.738	-2.34821	-0.163972	-0.636392	-1.37558	-0.917652	-0.130198	-0.259332	-0.235567	-0.313648	-0.322186	-0.0388392
Solyc12g009220	5	jasmonate ZIM-domain protein 1	AT1G19180	-1.89605	-1.9677	0.260406	-0.373462	-1.41157	-0.391994	-0.36114	-2.41016	0.138062	-0.173151	-2.30371	-0.285081
Solyc10g085230	5	ripening-related mRNA 1b		-1.58692	-2.35525	0.575189	-0.757683	-2.29651	-0.899596	-0.112088	-0.743797	-0.520755	-0.42544	-0.0230708	-0.0443273
Solyc10g008400	5	E3 ubiquitin-protein ligase RMA1H1 (AHRD V3.3 *** A0A2G3BCU0_CAPCH)	AT4G03510	-1.58318	-2.26152	0.0732952	-0.793829	-2.0117	-1.49748	-0.516385	-1.33075	0.190024	-0.425887	-0.892383	-1.041
Solyc02g089650	5	hypothetical protein (DUF1262) (AHRD V3.3 *** AT1G13520.1)	AT1G61600	-1.47178	-1.99126	-0.405539	-1.1952	-1.40211	-1.52848	-1.06337	-0.942648	0.400253	-0.766863	-0.709409	-0.371304
Solyc09g084460	5	Protease inhibitor I (AHRD V3.3 *** Q07459_SOLTU)	AT2G38870	-0.623894	-1.73541	0.187823	-0.995064	-2.44043	-1.63104	-0.444013	-1.23788	-0.563816	-0.690608	-1.54115	-0.579361
Solyc08g062360	5	Ankyrin repeat family protein (AHRD V3.3 *** F8WLA0_CITUN)		-0.690338	-2.18254	0.137338	-0.970798	-2.07822	-1.1801	-0.30073	-0.525488	-0.325947	-0.216098	-0.870597	-0.878214
Solyc07g054430	5	folic acid binding / transferase (AHRD V3.3 *** AT2G20830.4)		-0.940572	-2.6154	-0.0261178	-0.519343	-1.52648	-0.886857	-0.546552	-1.19195	-0.695351	-0.0690858	-1.17088	-0.360074
Solyc07g052610	5	cyclinU1_1	AT3G21870	-0.953333	-2.98719	0.0142518	-0.477841	-1.96378	-0.912008	-0.178733	-0.482388	-0.361813	-0.228825	-0.290548	-0.0489821
Solyc10g009580	5	Glycosyltransferase (AHRD V3.3 *** A0A2I4F8D3_9ROSI)	AT4G01070	-0.776661	-1.78795	0.301786	-0.802451	-1.07638	-1.68317	-0.552037	-0.307277	0.0369705	-0.426491	-0.203774	-0.185777
Solyc03g123460	5	DUF581 domain-containing protein (AHRD V3.3 *** A0A1Q3D286_CEPFO)	AT1G53885	-0.748352	-1.88211	0.653237	-0.71983	-1.48508	-1.64011	-0.876818	-0.655377	-1.01779	-0.513739	-0.955329	-1.20963
Solyc04g081530	5	Chaperone protein DnaJ (AHRD V3.3 *** A0A2G3CQH5_CAPCH)		-1.4806	-1.40702	1.14602	-0.995591	-1.8598	-0.937621	-0.163826	-0.885927	-0.316159	-0.152424	-1.77822	-0.103337
Solyc01g109690	5	Protein RADIALIS-like 6 (AHRD V3.3 *** A0A2G2XX78_CAPAN)		-1.28809	-2.25111	0.713192	-1.65519	-1.90022	-0.160979	-1.01175	-3.15933	-3.362	-1.48842	-2.25285	-2.69937
Solyc04g079730	5	allene oxide synthase	AT5G42650	-1.34656	-1.74099	0.840339	-0.479401	-2.40214	0.911147	-0.782524	-3.04362	0.0353478	0.14756	-3.33845	0.111977
Solyc09g092490	5	Glycosyltransferase (AHRD V3.3 *-* A0A2I4GJH4_9ROSI)		-0.668692	-3.30623	-0.277702	0.188769	0	-2.76595	-0.0579982	0.694613	-0.190561	0.117736	0.750808	0.0265441
Solyc07g025140	5	Transducin/WD40 repeat-like superfamily protein (AHRD V3.3 *** A0A2U1PWP8_ARTAN)	AT2G26490	-0.657134	-3.2072	-0.134243	-0.0552523	0	-3.51625	-0.0449255	0.131554	-0.503499	-0.375613	0.0683559	-0.431406
Solyc10g086720	5	Fructose-1,6-bisphosphatase (AHRD V3.3 *** B6TSK5_MAIZE)		0.0409141	-3.98273	-0.450387	1.08788	-0.515656	-2.93904	0.0362229	-0.325391	-0.191053	0.0644644	0.382171	0.053318
Solyc09g083435	5	Proteinase inhibitor 1 PPI3A2 (AHRD V3.3 *** Q4FE23_SOLTU)		0.706221	-4.89161	-1.70385	-0.429028	-0.517688	-2.62669	-1.38048	-1.88485	-3.38993	-0.188425	-3.3567	-0.978224
Solyc10g084590	5	Cytochrome (AHRD V3.3 *** A0A1U8F0H8_CAPAN)		0.0398633	-2.3345	-0.764756	0.653881	-0.40069	-1.8404	-0.285963	0.076807	-0.90716	-0.292279	-0.203529	-0.463899
Solyc05g050750	5	Calmodulin-like protein 5 (AHRD V3.3 *** A0A2G2WT11_CAPBA)	AT4G03290	-0.161615	-2.5702	0.240286	0.112428	-1.21641	-1.50343	0.14595	0.540826	-0.340724	-0.00172217	-0.185651	-0.295778
Solyc12g042780	5	Cupredoxin (AHRD V3.3 *-* A0A2U1MB64_ARTAN)		-1.3834	-3.98289	-0.82042	1.63414	-1.48968	-1.91004	0.261114	0.107639	-0.369464	-0.172751	0.055665	-0.29764
Solyc12g008800	5	Transcription factor DIVARICATA (AHRD V3.3 *** A0A2G3BNV9_CAPCH)	AT5G56840	-1.4532	-2.14886	-1.2929	-1.17709	-2.24449	-3.07451	-2.22232	-3.12438	-1.69982	-1.41191	-2.06976	-0.896564
Solyc06g068500	5	Chaperone protein DnaJ (AHRD V3.3 *** A0A2G2WQF7_CAPBA)	AT1G80920	-1.06387	-2.09546	-0.446841	-1.31813	-2.08729	-2.64792	-1.30263	-1.94885	0.44364	-0.610164	-1.61692	-0.325719
Solyc04g074880	5	purine permease 3-like (AHRD V3.3 *** A0A2G2ZQS5_CAPAN),Pfam:PF16913	AT1G28230	-1.58865	-2.60807	-1.06169	-1.07182	-3.00036	-2.33355	-0.159989	-2.40083	1.28705	-1.0737	-0.0922217	-0.998055
Solyc12g088300	5	hypothetical protein (AHRD V3.3 -** AT4G33800.2)		-1.32636	-2.72711	-2.00171	-1.63579	-2.28156	-1.98925	-1.06854	-2.25255	-1.49651	-0.435317	-1.243	-1.28508
Solyc09g065560	5	Sulfate transporter (AHRD V3.3 *** Q70BL1_BRAOL)	AT3G51895	-1.50546	-3.07546	-1.53237	-1.45721	-2.15952	-2.45385	-0.759601	-1.30448	-0.0875972	-1.00267	-1.17265	-0.203945
Solyc02g078150	5	PDDEXK-like protein (AHRD V3.3 *** A0A2U1QIN2_ARTAN)	AT2G20670	-1.35169	-2.28076	-1.56561	-1.10328	-1.55742	-2.01628	-1.35338	-1.04384	1.403	-0.167159	-0.628013	0.0907359
Solyc01g105360	5	Glycosyltransferase (AHRD V3.3 *** A0A2I4DYG0_9ROSI)		-1.55653	-2.95835	-1.81107	-1.01381	-1.51559	-2.03724	-0.636544	-2.04239	-0.614999	-0.539795	-1.35512	-0.18406
Solyc10g086250	5	R2R3MYB transcription factor 75	AT1G66370	-1.19164	-4.00932	-1.66087	-1.37293	-3.01401	-2.18438	-1.20022	-1.77936	-2.30315	-1.08873	-1.70615	-1.60347
Solyc10g083440	5	Glycosyltransferase (AHRD V3.3 *** A0A2G3BGM7_CAPCH)	AT5G17030	-1.27791	-4.37114	-2.08895	-1.18972	-2.69093	-1.8542	-1.38205	-3.40031	-2.18811	-1.53029	-2.6243	-1.2345
Solyc08g068390	5	Glyoxysomal fatty acid beta-oxidation multifunctional protein MFP-a (AHRD V3.3 *** A0A2G2YXE3_CAPAN)		-1.56784	-3.36495	-2.71525	-0.895437	-2.39227	-2.23762	-0.623847	-0.90061	-0.626531	-0.611892	-1.26486	-0.29516
Solyc06g060570	5	dihydrofolate reductase-like (AHRD V3.3 *** A0A2I4ECQ2_9ROSI)		-1.11694	-2.72756	-1.38533	-0.808203	-1.31464	-1.26079	-1.0239	-2.41897	-1.97003	-0.944706	-1.27355	-0.47172
Solyc03g121900	5	Bifunctional inhibitor/plant lipid transfer protein/seed storage helical domain containing protein (AHRD V3.3 *** A0A2P5DNS6_PARAD)	AT5G48485	-0.931602	-2.30404	-1.98589	-0.832583	-1.13976	-0.669805	-0.740173	-1.61984	-0.747975	-0.46449	-0.837877	0.350265
Solyc09g075680	5	Alpha/beta-Hydrolases superfamily protein (AHRD V3.3 *** A0A2U1KK17_ARTAN)		-1.56368	-2.11808	-1.61977	-0.961023	-1.7759	-1.23479	-1.35245	-2.54546	-0.904581	-0.600013	-1.31014	-0.0829586
Solyc02g071580	5	Subtilisin-like protease SBT5.3 (AHRD V3.3 *** A0A2G2XF91_CAPBA)	AT5G45650	-1.95637	-2.17893	-2.07186	-0.982343	-1.26702	-1.00888	-0.585709	-0.650256	-0.281087	-0.844027	-0.914404	-0.150118
Solyc04g079910	5	Calcium uniporter protein 4, mitochondrial (AHRD V3.3 *** A0A2G3CPZ7_CAPCH)		-1.32596	-3.12931	-2.15783	-0.457512	-1.88217	-1.11783	-0.891601	-2.36283	-0.772874	-0.840107	-0.937905	-0.653771
Solyc03g123390	5	Alpha/beta-Hydrolases superfamily protein (AHRD V3.3 *** Q9LNR2_ARATH)	AT1G17430	-1.78098	-2.60199	-2.96645	-0.365581	-1.89005	-0.968131	-0.550338	-2.43762	-1.9154	-0.639559	-2.31353	-1.45208
Solyc03g006410	5	PDDEXK-like protein (AHRD V3.3 *** A0A2U1QIN2_ARTAN)	AT2G20670	-1.45518	-3.08951	-2.20431	-1.87034	-2.28353	0.015134	-0.885471	-0.686328	-0.624514	-0.70414	-0.77433	-1.54803
Solyc02g071700	5	GDSL esterase/lipase (AHRD V3.3 *** A0A2G3A7C5_CAPAN)	AT2G19050	-1.35749	-2.53124	-2.3357	-1.71589	-2.07192	-1.20015	-1.32026	-2.48907	-1.47376	-1.19068	-2.22515	-0.865673
Solyc02g080120	5	Gibberellin 2-beta-dioxygenase 8 (AHRD V3.3 *** A0A1U8FMY1_CAPAN)	AT4G21200	-3.10774	-2.50166	-1.44066	-2.56495	-3.57088	-1.71255	-1.08904	-2.44492	-1.06216	-0.962345	-1.79772	-0.642497
Solyc02g065060	5	Short-chain dehydrogenase/reductase SDR (AHRD V3.3 *** A0A200PU74_9MAGN)	AT3G50560	-2.07636	-3.32251	-1.03101	-2.17331	-3.01749	-1.44009	-1.42546	-2.26733	-1.06305	-1.45301	-2.00854	-0.897471
Solyc10g076820	5	Transcription factor DIVARICATA (AHRD V3.3 *** A0A2G3BF07_CAPCH)	AT2G38090	-2.04117	-2.48267	-2.29775	-2.48467	-3.71606	-2.7139	-1.68498	-1.91611	-0.962229	-1.04148	-1.18586	-0.902258
Solyc04g050625	5	Cytochrome (AHRD V3.3 *** A0A1U8F588_CAPAN)		-3.38347	-3.93509	0.50467	-2.01052	-3.01259	-1.44142	-2.57908	-3.46733	-0.866792	-1.13557	-1.88152	0.458476
Solyc03g006910	5	bHLH transcription factor 019	AT4G25410	-2.73414	-4.74743	-0.73974	-2.18726	-3.97792	-1.10337	-1.74145	-2.75171	-0.551061	-1.17633	-5.26926	-1.05543
Solyc12g098590	5	Glycosyltransferase (AHRD V3.3 *** A0A2I4GJH4_9ROSI)	AT4G15550	-0.292963	-3.0457	-6.23049	-0.99651	-3.56965	-10.8336	-0.989859	-3.50222	-9.50799	-1.36909	-4.3089	-9.79347
Solyc02g085020	5	dihydroflavonol 4-reductase	AT5G42800	-0.194281	-2.60745	-6.15701	-0.98562	-3.08225	-10.5549	-1.30041	-3.39394	-9.56237	-1.57527	-3.9549	-9.207
Solyc09g082660	5	Caffeoyl-CoA O-methyltransferase (AHRD V3.3 *** Q2YHM9_PLAMJ)	AT1G67980	-0.0774279	-2.55424	-5.97997	-0.556382	-2.61204	-10.8697	-0.978766	-3.7215	-10.5677	-1.56038	-4.64545	-9.41295
Solyc12g088170	5	HXXXD-type acyl-transferase family protein (AHRD V3.3 *** F4JBC7_ARATH)		-0.45003	-4.27665	-8.66949	-1.05705	-4.11938	-9.53361	-1.43756	-4.44814	-9.49324	-1.93118	-5.87494	-9.54668
Solyc08g080040	5	2-oxoglutarate (2OG) and Fe(II)-dependent oxygenase superfamily protein (AHRD V3.3 *** F4J670_ARATH)	AT4G22880	-0.460086	-4.87275	-9.02493	-1.2044	-4.74294	-9.44542	-1.07873	-4.05675	-8.5359	-1.70104	-4.97551	-9.28239
Solyc09g065100	5	bHLH transcription factor 150	AT4G09820	-1.00321	-3.16658	-6.16075	-1.45496	-3.36947	-7.04534	-1.93376	-4.48865	-12.3477	-2.45766	-4.78963	-8.07489
Solyc03g025190	5	anthocyanin permease	AT4G25640	-0.555817	-2.53437	-5.75913	-0.976753	-2.6132	-5.67346	-1.16204	-3.48855	-6.82612	-1.31655	-3.45806	-6.39773
Solyc02g081340	5	Glutathione S-transferase (AHRD V3.3 *** E1AWJ7_CAPAN)	AT3G03190	-0.490259	-3.65737	-5.46525	-1.24524	-3.84625	-8.71279	-1.17737	-3.44883	-6.61301	-1.74749	-4.50874	-6.82753
Solyc06g083560	5	hypothetical protein (AHRD V3.3 *** AT3G24750.1)	AT3G24750	-1.42335	-5.50091	-6.0215	-1.15552	-4.41469	-5.79687	0.066233	-0.372192	-0.947132	-0.146654	-0.597249	-0.541229
Solyc11g066510	6	RING/U-box superfamily protein (AHRD V3.3 *-* A0A2U1KVX7_ARTAN)	AT2G27940	0.0222994	-1.2643	-1.41774	-0.205733	-1.73495	-0.185749	-0.0633627	0.397253	-0.484421	0.19504	0.301915	-0.351965
Solyc02g071090	6	Purine permease (AHRD V3.3 *** A0A2U1LZ22_ARTAN),Pfam:PF16913		-0.0912824	-1.10585	-1.17724	0.240969	-1.26713	-0.311958	0.558132	0.760976	0.387668	0.628592	0.484428	0.189865
Solyc09g010530	6	Cation/H(+) antiporter 20 (AHRD V3.3 *** A0A1U8E5Q9_CAPAN)	AT3G53720	-0.736985	-1.13642	-1.65269	0.128569	-1.19001	0.0210592	-0.388989	-1.63601	-0.0729854	-0.534003	-0.638167	0.0106062
Solyc11g066270	6	xyloglucan endotransglucosylase-hydrolase 6	AT3G44990	0.14957	-1.35886	-1.37008	0.682566	-1.3725	-0.882405	-0.291669	-0.909925	-0.721689	-0.616887	-1.05595	-0.458907
Solyc06g062390	6	Acid phosphatase 1 (AHRD V3.3 *** A0A314KN17_NICAT)	AT5G24770	-0.303154	-1.76068	-2.00498	1.56034	-0.747024	1.20748	1.37975	3.03503	0.0516168	1.376	-1.946	0
Solyc04g008370	6	G-type lectin S-receptor-like serine/threonine-protein kinase (AHRD V3.3 *** A0A2G3CF44_CAPCH)		-0.511565	-1.40916	-1.25418	-0.0431914	0.271478	-0.718112	-0.135491	-0.136616	0.26091	-0.223813	-0.0407412	0.283485
Solyc03g026160	6	F-box protein PP2-A13 (AHRD V3.3 *** A0A2G3CW98_CAPCH)		-0.448006	-1.77756	-1.86854	-0.0459267	0.199296	-0.90351	0.374346	-1.38024	-0.104121	-0.059865	-0.648986	-0.760222
Solyc09g084450	6	Protease inhibitor I (AHRD V3.3 *** Q07459_SOLTU)	AT2G38870	-0.560985	-1.88619	-1.49065	0.313562	-0.332285	-0.983873	-0.809068	-1.50544	-2.4522	-0.493781	-1.78513	-0.589664
Solyc07g052970	6	BTB domain-containing protein/NPH3 domain-containing protein (AHRD V3.3 *** A0A1Q3D7J0_CEPFO)	AT3G22104	-0.574826	-1.60898	-1.1519	0.604776	-0.41839	-1.00531	-0.378403	-0.00791011	-0.291219	-0.0369034	0.279537	0.208763
Solyc05g005170	6	Pectin lyase-like superfamily protein (AHRD V3.3 *** O22699_ARATH)	AT1G60590	-0.0295536	-1.98641	-1.39387	0.105202	-0.539018	-0.368	0.873294	1.04738	0.665024	0.0146192	0.414688	0.424912
Solyc02g071100	6	Purine permease (AHRD V3.3 *** A0A2U1LZ22_ARTAN),Pfam:PF16913		0.0444724	-1.58981	-1.20279	0.227781	-0.712377	-0.5437	0.21175	0.473167	-0.0148162	0.0358479	-0.0740749	-0.0440615
Solyc12g088190	6	Amino acid permease (AHRD V3.3 *** A0A2K3NUE8_TRIPR)	AT1G58360	0.226927	-1.61427	-2.02161	0.262865	-0.191309	-1.95613	-0.218656	-0.360629	-0.230585	-0.387705	-0.773342	-0.521969
Solyc09g082080	6	ovate family protein 19	AT4G14860	0.278008	-2.16613	-1.98936	0.099745	-0.603073	-1.54642	-2.39269	-2.2689	2.39576	0.0417281	-1.02381	-0.856733
Solyc06g053610	6	R2R3MYB transcription factor 14	AT3G23250	-0.188907	-1.29808	-1.38784	-0.178128	-0.424914	-0.415221	-0.578894	-0.697982	-0.630696	0.247822	-1.0951	-0.312652
Solyc05g013450	6	Protein DETOXIFICATION (AHRD V3.3 *** A0A1Q3CW99_CEPFO)	AT1G12950	-0.358402	-1.00403	-1.39548	-0.184688	-0.374611	-0.515754	-0.134074	-0.17025	0.0443923	-0.0512782	-0.213029	0.314826
Solyc04g007940	6	Cytochrome P450 (AHRD V3.3 *** A0A2U1Q1Z2_ARTAN)		-0.218475	-0.941823	-1.56505	-0.0839196	-0.74339	-0.294492	-7.22746	-2.26582	0	1.23633	-0.0443059	1.12009
Solyc02g071000	6	Chlorophyll a-b binding protein, chloroplastic (AHRD V3.3 *** A0A2G3A7J8_CAPAN)		-0.269947	-0.951038	-1.15604	0.0291197	-0.436658	-0.659244	-0.0290507	0.0942379	-1.68834	0.243982	0.0215638	0.175217
Solyc02g070970	6	Chlorophyll a-b binding protein, chloroplastic (AHRD V3.3 *** A0A2G3A7J8_CAPAN)		-0.301524	-1.05099	-0.978628	0.0410008	-0.274321	-0.485919	-0.0187267	0.0445493	-1.63587	0.164442	0.0171198	0.0663301
Solyc11g065930	6	Xanthine dehydrogenase (AHRD V3.3 *** A0A2G2VNZ2_CAPBA)	AT4G34890	-0.142372	-0.7653	-1.38843	0.0357371	-0.0515443	-0.327217	0.0729938	-0.0614248	0.123608	0.191126	-0.0499507	-0.0676738
Solyc02g070950	6	Chlorophyll a-b binding protein, chloroplastic (AHRD V3.3 *** A0A2G3A7J8_CAPAN)		-0.150229	-0.746788	-1.40891	-0.0452836	-0.358467	-0.359732	0.0419178	0.0513847	-2.86849	0.0911568	-0.0593534	-0.491164
Solyc01g111570	6	proline-rich receptor-like protein kinase PERK7 isoform X1 (AHRD V3.3 *** A0A2I4GC47_9ROSI)	AT2G16750	0.134151	-0.774302	-1.35939	-0.15032	-0.43529	-0.41406	-0.23152	-0.714201	-0.257134	-0.377898	-0.750603	-0.198556
Solyc06g062380	6	acid phosphatase 1-like (AHRD V3.3 *** A0A1U7W9D3_NICSY)	AT5G24770	-0.184182	-0.959865	-1.82196	0.170436	-0.00316744	-0.315749	0.579619	-0.552029	0.889424	0.214888	0.393834	0.233043
Solyc07g066010	6	Amino acid transporter (AHRD V3.3 *** A0A200RAG5_9MAGN)	AT5G23810	-0.320086	-0.761314	-1.74345	-0.169587	-0.276243	-0.957472	-0.403074	-0.229485	-0.384581	0.0140924	-0.157786	-0.389253
Solyc01g006400	6	Pistil extensin like protein, partial CDS only (AHRD V3.3 *-* Q7DLN2_TOBAC)		0.0423208	-0.752523	-1.79591	-0.21371	-0.143556	-0.835058	-0.0578294	-0.40058	-1.40318	-0.0582695	-0.797454	-0.17397
Solyc07g051820	6	Cellulose synthase (AHRD V3.3 *** A0A200PYU7_9MAGN)	AT2G32530	-0.474641	-1.03881	-1.48877	-0.11958	-0.247009	-0.935205	-0.321598	-0.349728	-0.439635	-0.303545	-0.305328	-0.211403
Solyc07g043480	6	Glycosyltransferase (AHRD V3.3 *** A0A2G3BZR4_CAPCH)		-0.492428	-1.01394	-1.45091	-0.0594096	-0.156949	-0.969005	-0.605983	-0.996105	-1.86244	-0.503284	-0.848224	-1.53547
Solyc05g005860	6	WAT1-related protein (AHRD V3.3 *** K4BWB3_SOLLC)		-0.483932	-1.25715	-1.00156	-0.616414	-0.897736	-0.690244	-0.233164	-0.708919	-0.62396	-0.419954	-0.535726	-0.101214
Solyc03g025390	6	Short-chain dehydrogenase TIC 32, chloroplastic (AHRD V3.3 *** A0A2G2X6Q5_CAPBA)	AT4G23430	-0.451144	-1.25799	-0.879468	-0.413996	-0.792159	-0.530902	-0.490161	-1.5386	-1.45949	-0.285864	-1.38628	-1.52908
Solyc11g008440	6	Amino acid transporter (AHRD V3.3 *** A0A200R5Q3_9MAGN)	AT2G39130	-0.476855	-1.27444	-1.2212	-0.365665	-1.00856	-0.692283	-0.218396	-0.544752	0.233523	-0.187198	0.0440485	-0.0926323
Solyc03g119530	6	LOB domain-containing protein 41 (AHRD V3.3 *** A0A2G2WPK9_CAPBA)		-0.684015	-0.986037	-0.99395	-0.389087	-1.09858	-0.737096	-0.47038	-0.326816	-0.00749796	-0.151974	0.137028	-0.550773
Solyc04g007990	6	hypothetical protein (AHRD V3.3 *** AT1G67920.1)		-0.484625	-1.40734	-1.15174	-0.287892	-0.995615	-0.236755	-0.443466	-1.03392	-0.639937	-0.226105	-0.895506	-0.763339
Solyc10g081320	6	R2R3MYB transcription factor 69	AT5G17800	-0.47547	-1.60183	-1.51968	-0.567556	-0.740523	-0.639069	0.317576	-2.94333	-0.881683	0.218763	-0.700245	-0.766122
Solyc02g084880	6	Basic helix-loop-helix (BHLH) DNA-binding superfamily protein (AHRD V3.3 *-* A0A2U1PMP2_ARTAN)	AT1G27660	-0.461902	-1.14647	-0.643846	-0.504041	-1.19061	-0.5041	-0.403237	-1.77008	0.256093	-0.251003	-0.998584	-0.145159
Solyc01g099030	6	GDSL esterase/lipase At5g03980-like (AHRD V3.3 *** A0A1U8DUA9_CAPAN)		-0.475496	-0.977328	-0.47779	-0.716179	-1.23851	-0.702922	-0.46389	-0.511503	-0.787288	-0.610514	-0.734939	-0.109426
Solyc12g056600	6	NAD(P)-binding Rossmann-fold superfamily protein (AHRD V3.3 *** A0A2U1PL19_ARTAN),Pfam:PF13561		-0.639856	-0.934975	-0.659722	-0.611975	-1.06837	-0.386505	-0.787851	-1.94629	-1.29821	-0.669743	-1.32055	-1.29449
Solyc02g084870	6	mitogen-activated protein kinase 8	AT4G36450	-0.460261	-0.813521	-0.53002	-0.53877	-1.10844	-0.452086	-0.42239	-0.896395	-0.136425	-0.23201	-0.844683	-0.217254
Solyc10g080690	6	Patatin (AHRD V3.3 *** A0A2G3BI67_CAPCH)		-0.160663	-1.01667	-0.882635	-0.534355	-0.825543	-0.361874	-0.193023	-0.227508	-0.27881	-0.317383	-0.725777	0.0531835
Solyc05g009520	6	hypothetical protein (AHRD V3.3 *** AT1G13360.3)	AT1G13360	-0.0422041	-1.28621	-0.790843	-0.407396	-0.680401	-0.545523	-0.56261	-0.813831	-0.321515	-0.236047	-0.953776	-0.224098
Solyc04g064530	6	polyadenylate-binding protein 1-B-binding protein (AHRD V3.3 *** AT4G19950.1)		-0.0844558	-1.10911	-0.518594	-0.44735	-0.379321	-0.15771	-0.15195	-0.308147	-0.412042	0.0390005	-0.270432	0.0138111
Solyc09g084490	6	Proteinase inhibitor 1 PPI3B2 (AHRD V3.3 *** Q4FE26_SOLTU)	AT2G38870	-0.233109	-1.49719	-1.06767	-0.667511	-0.541393	0.0621578	-1.09177	-1.8944	-2.87945	-0.133637	-4.93552	-0.729247
Solyc01g109895	6	aspartate carbamoyltransferase (AHRD V3.3 *-* AT2G16385.1)		-0.167761	-0.949551	-1.14928	-1.29097	-0.212129	-0.563786	1.48028	-1.57583	0.365261	0.860381	-3.2643	-0.0242065
Solyc01g098720	6	Basic helix-loop-helix (BHLH) DNA-binding superfamily protein (AHRD V3.3 *** A0A2U1PAJ2_ARTAN)		-0.528863	-0.809078	-1.11969	-0.667986	-0.168299	-0.439239	-2.02745	-0.0602745	3.67556	-0.804725	0.0669221	-0.99113
Solyc03g095970	6	Short-chain dehydrogenase reductase 4 (AHRD V3.3 *** A0A2G3DIE1_CAPCH),Pfam:PF13561	AT2G47140	-0.822801	-1.43523	-1.46998	-0.0796088	-0.257649	-0.458215	-0.136237	-0.925619	-1.00612	-0.285948	-1.01368	-1.17186
Solyc01g091370	6	AT-hook motif nuclear-localized protein 1 (AHRD V3.3 *** A0A2G3AH71_CAPAN)	AT4G00200	-0.543774	-1.3974	-1.22973	-0.175725	-0.385618	-0.289607	-0.0100099	-0.786284	-0.0115605	-0.196032	-0.559429	-0.56205
Solyc10g086500	6	steroid 5 alpha reductase DET2	AT2G38050	-1.24332	-1.31179	-1.29986	-0.255547	-0.43252	-0.239748	-0.850558	-1.90119	-1.3656	-0.86456	-1.89942	-1.40166
Solyc09g075820	6	Sugar transporter protein 2	AT5G26340	-0.517801	-1.02885	-1.00046	-0.0293588	-0.204316	0.0164768	-0.247041	-1.04499	-0.0803253	-0.00456949	-0.917137	-0.391715
Solyc05g006550	6	Microtubule-associated protein TORTIFOLIA1 (AHRD V3.3 *-* A0A1J3JY05_NOCCA)	AT1G27210	-0.657859	-1.18141	-0.81551	-0.184905	-0.243828	-0.124971	0.916708	0.820785	1.0489	0.851185	0.642015	1.12237
Solyc07g014680	6	Potassium transporter (AHRD V3.3 *-* A0MNZ1_EUTHA)	AT4G10310	-0.72187	-1.27701	-0.869895	-0.195567	-0.461063	-0.338392	-0.659821	-1.82537	-0.510321	-0.643692	-0.40406	0.0119581
Solyc06g008920	6	AMP-dependent synthetase/ligase (AHRD V3.3 *** A0A200QNF3_9MAGN)	AT1G20560	-0.872694	-1.11579	-0.955136	-0.371024	-0.444099	-0.327763	-0.566908	-1.87263	-0.270988	-0.496088	-1.04413	-0.473959
Solyc05g013690	6	GDSL esterase/lipase (AHRD V3.3 *** A0A2R6REU1_ACTCH)		-0.436207	-1.25133	-0.558537	-0.437498	-0.298682	-0.559223	-0.268359	0.0115493	-0.0128043	-0.240959	0.0631539	-0.0234863
Solyc02g090430	6	MAP kinase kinase kinase 20	AT5G66850	-0.715624	-1.04256	-0.56099	-0.408859	-0.476202	-0.481122	-0.166728	-0.651576	-0.309533	0.0173964	-0.567927	-0.156811
Solyc09g011560	6	Glutathione S-transferase (AHRD V3.3 *** C0LF68_CAPAN)	AT3G09270	-0.414083	-1.02848	-0.520935	-0.249389	-0.323291	-0.435883	-0.411367	-0.218354	-0.186003	-0.00825108	-0.250754	0.171261
Solyc07g049350	6	G1/S-specific cyclin-E protein (AHRD V3.3 *** AT2G32970.4)	AT2G32970	-0.537689	-1.00358	-0.645569	-0.137755	-0.358723	-0.406967	-0.346094	0.0177793	0.19698	0.24325	0.318542	0.278064
Solyc11g012240	6	MBOAT (Membrane bound O-acyl transferase) family protein (AHRD V3.3 *** A0A2U1LYZ9_ARTAN)		-0.464901	-1.08401	-0.422476	-0.154689	-0.347004	-0.711293	-0.627222	-1.93523	-0.631856	-0.469537	-1.73229	-0.549461
Solyc02g069920	6	2-succinylbenzoate--CoA ligase, chloroplastic/peroxisomal (AHRD V3.3 *** A0A2G2XDL4_CAPBA)	AT1G30520	-0.326041	-1.06694	-0.475176	-0.120399	-0.303995	-0.679624	-0.384508	-0.24207	-0.256671	-0.0463676	-0.326422	0.0563294
Solyc12g006140	6	Cab-5 gene encoding chlorophyll a/b-binding protein	AT3G27690	-0.199983	-1.03587	-0.569689	0.0525658	-0.487243	-0.717086	0.106732	0.237524	-0.926032	0.264377	-0.0203222	0.0935511
Solyc05g026490	6	Phosphomannomutase/phosphoglucomutase (AHRD V3.3 *** A0A1J3D7Z0_NOCCA)	AT1G70820	0.0944226	-1.41415	-0.823672	0.0100975	-0.378989	-0.71266	-0.11397	-0.0720026	-0.299393	-0.217077	-0.24324	-0.0359731
Solyc04g014400	6	LOW QUALITY PROTEIN: LRR receptor-like serine/threonine-protein kinase GSO1 (AHRD V3.3 *** A0A1U8F7A0_CAPAN)	AT1G74170	-0.215115	-1.30492	-0.763584	-0.261423	-0.364153	-0.809732	-0.580792	-0.684866	0.157502	-0.31348	0.111638	0.157519
Solyc07g006140	6	Cytochrome (AHRD V3.3 *** A0A1U8FG41_CAPAN)	AT3G14690	-0.21142	-1.1214	-0.719163	-0.250129	0.0163095	-0.690195	-0.018596	-0.18172	-0.350791	-0.262878	-0.131812	-0.263773
Solyc05g051545	6	EPIDERMAL PATTERNING FACTOR-like protein 1 (AHRD V3.3 *** A0A2G2ZJC2_CAPAN),Pfam:PF17181		-0.0168548	-1.29659	-0.474725	0.122232	-0.437104	-0.60334	-0.0333314	0.128934	0.102169	0.00494447	0.0116243	0.246342
Solyc01g090340	6	Ethylene-responsive transcription factor 2 (AHRD V3.3 *** A0A2G3DEZ8_CAPCH)		-0.0356908	-1.31927	-0.590021	0.150589	-0.0989068	-0.614405	-0.48741	-0.592994	-1.13975	-0.293171	-0.0952755	-0.647782
Solyc09g065565	6	NIMA-related kinase 2 (AHRD V3.3 --* AT3G04810.3)		0.133491	-1.02935	-0.823728	-0.0136479	-0.34567	-0.538467	-1.12789	-0.358924	-0.252732	-0.513245	-0.557961	0.0280034
Solyc08g076400	6	Homeodomain-like superfamily protein (AHRD V3.3 *-* A0A2U1QD82_ARTAN)		0.14638	-1.1103	-0.555627	-0.0227386	-0.326158	-0.62003	-0.0441484	0.321085	-0.151408	-0.167283	0.298545	-0.0448982
Solyc06g006090	6	josephin protein-like protein (AHRD V3.3 *-* AT1G07300.2)		-0.0520248	-1.3259	-0.485371	0.0775964	0.337567	-0.457793	-0.789615	-0.308118	0.063124	0.0296863	0.202112	0.181133
Solyc05g006750	6	Glutathione S-transferase (AHRD V3.3 *** A0A200QY01_9MAGN)		-0.00994299	-1.50115	-0.172129	0.290101	-0.0460353	-0.937928	-0.015703	0.181663	0.506472	0.176769	-0.358916	0.315812
Solyc05g051580	6	Phototropic-responsive NPH3 family protein (AHRD V3.3 *** A0A1P8BAS4_ARATH)	AT5G10250	0.501004	-1.37003	0.2515	0.50801	-0.361023	-0.691346	-0.132065	-0.0613231	-0.189504	-0.139117	-0.174863	-0.130474
Solyc07g006680	6	HXXXD-type acyl-transferase family protein (AHRD V3.3 *** F4JBC7_ARATH)		0.313939	-1.05497	-0.714934	0.898474	0.230314	-0.809429	0.0534118	0.51893	-0.298263	0.0822886	0.992306	-0.0803838
Solyc01g094210	6	NAD(P)-binding Rossmann-fold superfamily protein (AHRD V3.3 *** A0A2U1PI64_ARTAN)		0.0535227	-1.01312	-0.0186789	0.93548	0.163948	-0.206089	0.019044	0.346985	-0.0103918	0.0885541	0.325181	-0.127577
Solyc09g005860	6	Ankyrin repeat-containing protein (AHRD V3.3 *** A0A2G3BJS8_CAPCH)	AT5G02620	-1.09874	-1.00429	-0.564106	0.0259769	-0.2971	-0.132159	-0.654134	-0.573743	-0.391523	-0.41407	-0.540391	-0.266327
Solyc02g069910	6	Unknown protein		-0.903496	-1.02385	-0.340594	-0.266439	-0.318133	-0.135593	0.236073	-0.439036	-0.289135	0.146761	-0.30409	0.210749
Solyc07g065980	6	alkaline alpha-galactosidase seed imbibition protein	AT1G55740	-0.974991	-1.19933	-0.193205	-0.480318	-0.554866	-0.232389	-0.989222	-1.37116	-0.421946	-0.426379	-0.46262	0.0892749
Solyc07g005660	6	Purine permease (AHRD V3.3 *** A0A2P5FNM5_TREOI)	AT2G24220	-0.853638	-1.27139	-0.520947	-0.490899	-0.459812	-0.149738	-0.302476	-0.344856	-0.406819	-0.182217	-0.191487	-0.122972
Solyc03g115540	6	PIF7a bHLH transcription factor 024	AT5G61270	-1.08486	-0.78791	-0.132002	-0.55291	0.202726	-0.0820923	-0.901071	-0.93332	-1.96758	-0.403457	-0.521817	-0.72232
Solyc12g005020	6	RING/U-box superfamily protein (AHRD V3.3 *** A0A2U1MKC4_ARTAN)	AT3G20395	-0.584669	-1.33364	-0.192211	-0.165359	-0.261781	-0.296917	-0.120545	-1.01875	-1.33252	-0.4728	-0.790061	0.187318
Solyc03g044220	6	F-box protein (AHRD V3.3 *** A0A2G2XGV7_CAPBA)	AT3G50080	-0.651289	-1.24576	-0.44231	-0.0814821	-0.376423	-0.0735188	-0.293577	-0.431694	-0.154064	0.111041	-0.107518	-0.0440111
Solyc04g150104	6	Kirola (AHRD V3.3 *** A0A2G2WRW0_CAPBA)	AT1G70830	-0.366718	-1.27838	-0.416111	-0.184116	-0.633911	-0.0814313	-0.279912	-0.350259	0.243104	-0.0779875	-0.057699	0.111466
Solyc06g008300	6	Hcr2-5D (AHRD V3.3 *** Q9ZTJ6_SOLLC)		-0.523305	-1.05936	-0.230084	-0.0121073	-0.389016	-0.293047	0.0892918	-0.524477	0.0702712	-0.336377	-0.547377	-0.402742
Solyc01g005450	6	F-box protein SKIP28 (AHRD V3.3 *** A0A2I4F4P9_9ROSI)	AT2G01620	-0.531811	-1.14092	-0.0707195	-0.0178039	-0.550548	-0.396265	-0.04393	-0.30958	0.154735	0.14814	-0.44079	-0.329683
Solyc06g007440	6	Non-specific serine/threonine protein kinase (AHRD V3.3 *** A0A2G3C4Q5_CAPCH)	AT2G30360	-0.306265	-1.03702	-0.497244	0.124812	-0.34968	0.176464	-0.190246	-0.156801	0.03352	0.128662	-0.156774	-0.0549743
Solyc02g032950	6	WRKY transcription factor 16	AT1G62300	-0.480291	-1.09728	-0.589169	0.337789	-0.481887	-0.00429258	-0.277768	-0.106488	-0.601069	-0.0247662	-0.337716	-0.21658
Solyc05g008990	6	Protein kinase family protein (AHRD V3.3 *-* A0A2U1MH78_ARTAN)	AT1G25390	-0.262621	-1.03533	-0.0638839	0.460772	-0.56592	-0.155523	-0.181908	0.18606	0.0666113	0.152078	-0.445516	-0.174399
Solyc09g075210	6	Late embryogenesis abundant protein Lea5 (AHRD V3.3 *** A0A1J3JXG8_NOCCA)	AT4G02380	-0.628993	-1.01478	-0.105539	0.184748	-0.290947	0.695795	-0.0849323	0.041236	-0.436044	0.0204697	0.295103	-0.164426
Solyc06g035790	6	S-adenosyl-L-methionine-dependent methyltransferases superfamily protein (AHRD V3.3 *** A0A2U1NSE2_ARTAN)		-0.355294	-1.05639	-0.115098	-0.00970892	0.0388528	0.295162	0.68482	-0.41474	-0.40467	0.163988	0.0127529	0.328343
Solyc12g098850	6	ethylene-forming enzyme	AT1G48300	-0.239362	-0.764556	-0.667325	-0.168964	-0.656726	-1.14471	-0.722882	-0.925653	-0.625141	-0.320901	-0.349239	0.0333272
Solyc01g007980	6	Cysteine-rich receptor-like protein kinase 2 (AHRD V3.3 *** A0A2G2YVX5_CAPAN)	AT1G70520	-0.26387	-0.777429	-0.755378	-0.228975	-0.689322	-1.2466	-0.0528066	-0.0701397	-0.162431	0.0547865	-0.498166	-0.303158
Solyc12g008530	6	Pectinesterase (AHRD V3.3 *** A0A2G2YV59_CAPAN)	AT5G19730	-0.312872	-0.521909	-0.796241	-0.106673	-0.803445	-1.20033	-0.0433957	0.140799	-0.0923665	-0.238127	-0.235353	0.149918
Solyc12g006790	6	Argonaute10b		-0.296518	-0.831407	-0.88423	-0.301038	-0.871212	-1.05806	-0.929138	-0.895631	0.157138	-0.60443	-0.474631	-0.158835
Solyc08g079730	6	Protein DETOXIFICATION (AHRD V3.3 *** A0A2I4HQ16_9ROSI)	AT4G22790	-0.0449172	-0.923419	-0.963769	-0.15494	-0.559063	-1.07847	-0.233917	-0.594396	0.245394	-0.36093	-0.0918632	-0.241182
Solyc02g090310	6	Dof zinc finger protein (AHRD V3.3 *** A0A2K3LFN5_TRIPR)	AT4G38000	-0.301805	-0.78307	-0.913406	-0.325836	-0.493213	-1.12115	-0.603069	-1.83414	-0.969005	-0.836546	-0.871935	-0.884558
Solyc07g026680	6	Transcription factor DIVARICATA (AHRD V3.3 *** A0A2G2X3T8_CAPBA)		-0.36725	-0.820272	-0.616231	-0.218247	-0.801311	-1.33466	-0.155026	-0.0272228	-0.421285	-0.302113	-0.343793	-0.186485
Solyc02g078460	6	RING/U-box superfamily protein (AHRD V3.3 *** F4JAD0_ARATH)	AT5G58787	-0.447955	-0.84558	-0.673946	-0.109081	-0.719003	-1.36048	-0.822426	-0.831031	-0.23382	-0.605043	-0.696406	-0.199771
Solyc12g008560	6	Unknown protein		-0.414913	-0.944819	-0.797771	-0.322155	-0.736873	-1.42299	-0.319828	-0.470538	0.614079	0.00765637	-0.265768	0.20418
Solyc12g094640	6	Glyceraldehyde-3-phosphate dehydrogenase (AHRD V3.3 *** A0A2G2YA75_CAPAN)	AT1G42970	-0.298699	-0.880856	-0.956476	-0.0497966	-0.746476	-1.28665	-0.071024	-0.0354617	-0.550198	-0.115272	-0.224602	-0.0752182
Solyc12g055920	6	Calcineurin B-like protein 4 (AHRD V3.3 *** A0A1U8ER88_CAPAN)	AT1G64480	-0.22505	-1.07595	-0.916369	-0.0529635	-0.610461	-1.3098	-0.0729653	-0.108291	-0.394861	-0.201039	-0.220098	-0.320847
Solyc05g013440	6	Amine oxidase (AHRD V3.3 *** A0A2G2VMP6_CAPBA)	AT2G42490	-0.359847	-0.927429	-1.10404	-0.0656138	-0.552258	-1.27805	-0.151323	-0.727379	0.190004	-0.221158	-0.632905	-0.23634
Solyc04g063380	6	F-box protein SKP2A (AHRD V3.3 *** A0A1U8F5B3_CAPAN)	AT1G21410	-0.422289	-1.04941	-1.10992	0.0939465	-0.46687	-1.27682	-0.122688	-0.0855977	0.205091	-0.268669	0.0888447	-0.0595752
Solyc11g073120	6	R2R3MYB transcription factor 58	AT3G46130	-0.327373	-0.704972	-0.358977	0.0868097	-0.999845	-1.28518	-0.229839	-0.0540187	0.0390755	-0.163488	-0.094689	-0.113221
Solyc11g012690	6	Heavy metal-associated isoprenylated plant protein (AHRD V3.3 *** A0A2R6RB34_ACTCH)		-0.455925	-0.627659	-0.555153	0.100764	-1.04433	-1.16929	-0.218754	-0.35979	0.212214	-0.331244	-0.0533272	0.245995
Solyc02g070070	6	FAD-binding Berberine family protein (AHRD V3.3 *** A0A1P8AT94_ARATH)		-0.460679	-0.425988	-0.559739	0.507143	-1.1574	-1.21069	0.640347	-0.0764001	0.864811	0.216147	0.324525	-0.354032
[truncated: 916 more rows]

## Sheet: Venn diagram Figure 5C
355 genes_Cahnged in Cotyledons and Leaf	494 genes_Changed only in Cotyledons	119 genes_Changed only in Leaf
[truncated: 494 more rows]

## Sheet: Annotation for genes in Fig. 5C
Change only in cotyledons				Change only in 1st leaf				Change in cotyledones and 1st leaf
[truncated: 495 more rows]

[truncated: 8 more sheets: Go analysis Cot specific, Go analysis Leaf specific, Go analysis common cot and leaf, Venn diagram Figure 5D, Annotation for genes in Fig. 5D, Go analysis Hyp specific, Go analysis Epi specific, Go analysis common hyp and epi]
