# Supplementary material for: Species-specific PHYTOCHROME-INTERACTING FACTOR utilization in the plant morphogenetic response to environmental stimuli
Source: Plant Cell. 2025 Mar 14;37(5):koaf048. doi: 10.1093/plcell/koaf048 (PMC12070396; doi:10.1093/plcell/koaf048)
Supplement: koaf048_Supplementary_Data [file koaf048_supplementary_data.zip › Supplemental Data set S3.xlsx]

## Sheet: Legend
Supplementary Data Set S3: List of genes and GO terms present in Supplementary Figure 10.
Sup Figure 10 VanDiagram	Genes lists of the Venn diagram in Supplementary Figure 10
Annotation used for GO analysis	Annotation against Arabidopsis of all the genes which differentially expressed both in 24 FR vs 24WL and in slpifq vs wild-type
Sup Figure 10 Go Cotyledons	The Gene Ontology (GO) enrichment analysis of genes expressed differently in 24FR versus 24WL and slpifq vs wild-type in cotyledons
Sup Fig 10 Go Leaf	The Gene Ontology (GO) enrichment analysis of genes expressed differently in 24FR versus 24WL and slpifq vs wild-type in first leaf
Sup Fig 10 Go Hypocotyl	The Gene Ontology (GO) enrichment analysis of genes expressed differently in 24FR versus 24WL and slpifq vs wild-type in hypocotyl
Sup Fig 10 Go Epicotyl	The Gene Ontology (GO) enrichment analysis of genes expressed differently in 24FR versus 24WL and slpifq vs wild-type in epicotyl
Intersect	Genes found in both lists
WT FRvsWL	Genes differentially expressed in wild-type (24FR relative to 24WL)
slpifq vs WT FR	Genes differentially expressed in slpifq relative to wild-type in 24FR

## Sheet: Sup Fig 10 Venn diagram 
Cotyledons				First leaf				Hypocotyl				Epicotyl
Intersect	WT FRvsWL	slpifq vs WT FR		Intersect	WT FRvsWL	slpifq vs WT FR		Intersect	WT FRvsWL	slpifq vs WT FR		Intersect	WT FRvsWL	slpifq vs WT FR
Solyc01g066290	Solyc01g006680	Solyc00g500164		Solyc01g066850	Solyc01g005160	Solyc01g044365		Solyc01g005720	Solyc00g500062	Solyc00g500164		Solyc01g080680	Solyc00g021640	Solyc00g500183
Solyc01g066980	Solyc01g009690	Solyc00g500259		Solyc01g066980	Solyc01g007950	Solyc01g099980		Solyc01g006440	Solyc01g005230	Solyc00g500259		Solyc01g081270	Solyc00g500063	Solyc01g010480
Solyc01g067440	Solyc01g009700	Solyc01g006660		Solyc01g091320	Solyc01g060490	Solyc01g104760		Solyc01g007800	Solyc01g005450	Solyc01g005760		Solyc01g090760	Solyc00g500259	Solyc01g044365
Solyc01g067460	Solyc01g059870	Solyc01g008420		Solyc01g102300	Solyc01g066290	Solyc02g084031		Solyc01g010970	Solyc01g006580	Solyc01g014140		Solyc01g096320	Solyc01g006440	Solyc01g049880
Solyc01g068410	Solyc01g060240	Solyc01g009200		Solyc01g109700	Solyc01g073910	Solyc02g084280		Solyc01g028803	Solyc01g008670	Solyc01g044365		Solyc01g103030	Solyc01g006660	Solyc01g059950
Solyc01g079370	Solyc01g066260	Solyc01g009220		Solyc01g110647	Solyc01g079180	Solyc02g084303		Solyc01g068075	Solyc01g008850	Solyc01g056850		Solyc01g105360	Solyc01g008050	Solyc01g098140
Solyc01g089960	Solyc01g066570	Solyc01g044365		Solyc01g110660	Solyc01g080380	Solyc02g084305		Solyc01g079470	Solyc01g009565	Solyc01g059950		Solyc01g109470	Solyc01g068075	Solyc01g099260
Solyc01g091180	Solyc01g073910	Solyc01g057270		Solyc01g110790	Solyc01g080880	Solyc03g006720		Solyc01g087840	Solyc01g060240	Solyc01g066260		Solyc01g110630	Solyc01g079170	Solyc02g071100
Solyc01g091320	Solyc01g079170	Solyc01g066860		Solyc02g067700	Solyc01g080910	Solyc03g120260		Solyc01g090560	Solyc01g065700	Solyc01g066290		Solyc01g110770	Solyc01g079180	Solyc02g078650
Solyc01g096220	Solyc01g079580	Solyc01g067160		Solyc02g069490	Solyc01g087860	Solyc04g008400		Solyc01g091030	Solyc01g066640	Solyc01g091490		Solyc01g110790	Solyc01g079830	Solyc02g084031
Solyc01g096410	Solyc01g080880	Solyc01g086720		Solyc02g071700	Solyc01g090410	Solyc04g064770		Solyc01g094750	Solyc01g067300	Solyc01g094910		Solyc01g110900	Solyc01g087270	Solyc02g084280
Solyc01g099010	Solyc01g086920	Solyc01g087810		Solyc02g077530	Solyc01g090460	Solyc04g078800		Solyc01g095640	Solyc01g067660	Solyc01g095560		Solyc01g110903	Solyc01g090460	Solyc02g084303
Solyc01g102300	Solyc01g087540	Solyc01g088500		Solyc02g081340	Solyc01g090560	Solyc05g021165		Solyc01g096280	Solyc01g079180	Solyc01g098740		Solyc01g110907	Solyc01g090560	Solyc02g084305
Solyc01g105387	Solyc01g088680	Solyc01g088590		Solyc02g082260	Solyc01g090760	Solyc05g021180		Solyc01g096410	Solyc01g079360	Solyc01g099260		Solyc01g111000	Solyc01g091010	Solyc03g006720
Solyc01g106910	Solyc01g089850	Solyc01g091490		Solyc02g083120	Solyc01g091170	Solyc06g008785		Solyc01g097830	Solyc01g079580	Solyc01g100490		Solyc02g065060	Solyc01g091320	Solyc03g034392
Solyc01g109690	Solyc01g090460	Solyc01g091840		Solyc02g085020	Solyc01g095130	Solyc06g009810		Solyc01g100120	Solyc01g079830	Solyc01g100600		Solyc02g071700	Solyc01g091870	Solyc03g116970
Solyc01g110647	Solyc01g090560	Solyc01g095240		Solyc02g089160	Solyc01g103470	Solyc06g051190		Solyc01g100310	Solyc01g080020	Solyc01g105450		Solyc02g077590	Solyc01g094100	Solyc03g120250
Solyc01g110660	Solyc01g090760	Solyc01g095500		Solyc02g089350	Solyc01g105360	Solyc06g071800		Solyc01g105360	Solyc01g080680	Solyc01g105920		Solyc02g077970	Solyc01g096120	Solyc04g007760
Solyc01g110720	Solyc01g095130	Solyc01g096560		Solyc02g090540	Solyc01g106690	Solyc07g016215		Solyc01g106910	Solyc01g080910	Solyc01g109880		Solyc02g078130	Solyc01g096260	Solyc04g008400
Solyc01g110770	Solyc01g097830	Solyc01g098820		Solyc02g091140	Solyc01g106910	Solyc07g052770		Solyc01g109950	Solyc01g081480	Solyc01g109895		Solyc02g080120	Solyc01g097830	Solyc04g051470
Solyc01g110790	Solyc01g102720	Solyc01g099980		Solyc03g025190	Solyc01g109670	Solyc07g055920		Solyc01g110630	Solyc01g086640	Solyc01g110970		Solyc02g081340	Solyc01g099020	Solyc04g058110
Solyc02g061990	Solyc01g102980	Solyc01g102520		Solyc03g025390	Solyc01g109690	Solyc07g062280		Solyc01g110660	Solyc01g086920	Solyc02g036370		Solyc02g083120	Solyc01g099030	Solyc04g064770
Solyc02g062490	Solyc01g103470	Solyc01g102610		Solyc03g044600	Solyc01g109710	Solyc07g064260		Solyc01g110670	Solyc01g088250	Solyc02g037490		Solyc02g083860	Solyc01g100200	Solyc04g076220
Solyc02g063370	Solyc01g105360	Solyc01g103595		Solyc03g095310	Solyc01g109720	Solyc08g062220		Solyc01g110710	Solyc01g088400	Solyc02g061990		Solyc02g085020	Solyc01g102720	Solyc04g078800
Solyc02g065060	Solyc01g105800	Solyc01g103920		Solyc03g112300	Solyc01g110630	Solyc08g074960		Solyc01g110720	Solyc01g089850	Solyc02g065010		Solyc02g085910	Solyc01g103470	Solyc04g082960
Solyc02g066970	Solyc01g106690	Solyc01g105300		Solyc03g120620	Solyc01g110670	Solyc08g078570		Solyc01g110730	Solyc01g090340	Solyc02g069250		Solyc02g086452	Solyc01g107090	Solyc05g008210
Solyc02g067700	Solyc01g109700	Solyc01g106650		Solyc03g123390	Solyc01g110710	Solyc09g091615		Solyc01g110770	Solyc01g090460	Solyc02g076670		Solyc02g086454	Solyc01g107100	Solyc05g018880
Solyc02g069490	Solyc01g110570	Solyc01g107000		Solyc04g007690	Solyc01g110720	Solyc10g049515		Solyc01g110790	Solyc01g090790	Solyc02g077040		Solyc02g086456	Solyc01g107980	Solyc05g021165
Solyc02g071700	Solyc01g110580	Solyc01g107460		Solyc04g012050	Solyc01g110730	Solyc10g083690		Solyc01g110900	Solyc01g091320	Solyc02g077420		Solyc02g086458	Solyc01g108570	Solyc05g021180
Solyc02g071800	Solyc01g110630	Solyc01g110900		Solyc04g016430	Solyc01g110770	Solyc11g020290		Solyc01g110903	Solyc01g091370	Solyc02g081360		Solyc02g086770	Solyc01g109090	Solyc05g021245
Solyc02g072220	Solyc01g110670	Solyc02g014560		Solyc04g051470	Solyc01g110900	Solyc12g007060		Solyc01g110907	Solyc01g091870	Solyc02g084031		Solyc02g089350	Solyc01g109670	Solyc05g041870
Solyc02g077430	Solyc01g110710	Solyc02g031750		Solyc04g071770	Solyc01g110907	Solyc12g056590		Solyc01g110940	Solyc01g095620	Solyc02g084280		Solyc02g091670	Solyc01g109690	Solyc05g056380
Solyc02g077590	Solyc02g038815	Solyc02g038810		Solyc04g078140	Solyc01g111000			Solyc01g110980	Solyc01g096120	Solyc02g084303		Solyc02g092820	Solyc01g109720	Solyc06g009810
Solyc02g078130	Solyc02g062330	Solyc02g067050		Solyc05g005980	Solyc01g112140			Solyc01g111000	Solyc01g096260	Solyc02g084305		Solyc03g006410	Solyc01g110580	Solyc06g051830
Solyc02g079490	Solyc02g063250	Solyc02g067850		Solyc05g008060	Solyc02g037550			Solyc01g111010	Solyc01g096320	Solyc02g085910		Solyc03g006880	Solyc01g110647	Solyc06g063280
Solyc02g081340	Solyc02g063260	Solyc02g068510		Solyc05g053410	Solyc02g065060			Solyc02g063250	Solyc01g096880	Solyc02g086700		Solyc03g006910	Solyc01g110660	Solyc06g064510
Solyc02g083120	Solyc02g063390	Solyc02g069060		Solyc05g053530	Solyc02g065430			Solyc02g063355	Solyc01g099020	Solyc02g086980		Solyc03g025190	Solyc01g110670	Solyc06g071800
Solyc02g083720	Solyc02g063410	Solyc02g069250		Solyc05g053600	Solyc02g065590			Solyc02g065060	Solyc01g102310	Solyc02g087660		Solyc03g031740	Solyc01g110680	Solyc06g076080
Solyc02g084880	Solyc02g067730	Solyc02g069600		Solyc05g056500	Solyc02g066970			Solyc02g066970	Solyc01g102350	Solyc02g092120		Solyc03g031980	Solyc01g110710	Solyc07g006700
Solyc02g085020	Solyc02g069390	Solyc02g070420		Solyc06g008050	Solyc02g067350			Solyc02g067700	Solyc01g102720	Solyc02g092970		Solyc03g033510	Solyc01g110720	Solyc07g008240
Solyc02g085145	Solyc02g070040	Solyc02g070430		Solyc06g008590	Solyc02g069055			Solyc02g068760	Solyc01g102950	Solyc03g007200		Solyc03g044600	Solyc01g110730	Solyc07g016215
Solyc02g087960	Solyc02g077710	Solyc02g070610		Solyc06g009890	Solyc02g070430			Solyc02g069490	Solyc01g103030	Solyc03g025670		Solyc03g078770	Solyc01g110940	Solyc07g042630
Solyc02g089160	Solyc02g077840	Solyc02g071200		Solyc06g035520	Solyc02g071720			Solyc02g070280	Solyc01g103470	Solyc03g034392		Solyc03g083770	Solyc01g110980	Solyc07g052770
Solyc02g089350	Solyc02g077920	Solyc02g071790		Solyc06g035530	Solyc02g072220			Solyc02g071020	Solyc01g104710	Solyc03g058370		Solyc03g095310	Solyc01g111010	Solyc07g055550
Solyc02g090310	Solyc02g078890	Solyc02g077040		Solyc06g048600	Solyc02g077590			Solyc02g071100	Solyc01g105410	Solyc03g058440		Solyc03g097820	Solyc02g036350	Solyc07g055920
Solyc02g090540	Solyc02g079530	Solyc02g077420		Solyc06g051940	Solyc02g078130			Solyc02g071700	Solyc01g105960	Solyc03g116970		Solyc03g112300	Solyc02g037550	Solyc07g056190
Solyc02g091990	Solyc02g079590	Solyc02g079940		Solyc06g060830	Solyc02g079490			Solyc02g072540	Solyc01g106690	Solyc03g119390		Solyc03g116770	Solyc02g062130	Solyc07g061800
Solyc02g092570	Solyc02g079780	Solyc02g079980		Solyc06g061027	Solyc02g079780			Solyc02g077430	Solyc01g106890	Solyc03g121420		Solyc03g121240	Solyc02g062140	Solyc07g061890
Solyc02g093600	Solyc02g079790	Solyc02g080100		Solyc06g062460	Solyc02g079790			Solyc02g077590	Solyc01g108210	Solyc04g007290		Solyc03g121510	Solyc02g066970	Solyc07g062040
Solyc03g005480	Solyc02g080120	Solyc02g082420		Solyc06g066820	Solyc02g080120			Solyc02g078130	Solyc01g108710	Solyc04g007800		Solyc03g123390	Solyc02g067050	Solyc07g062280
Solyc03g006910	Solyc02g080520	Solyc02g083285		Solyc06g067910	Solyc02g080520			Solyc02g081340	Solyc01g108860	Solyc04g007823		Solyc04g005660	Solyc02g067700	Solyc07g065410
Solyc03g007775	Solyc02g080670	Solyc02g083480		Solyc06g069240	Solyc02g080670			Solyc02g082420	Solyc01g109090	Solyc04g008400		Solyc04g007000	Solyc02g068510	Solyc08g007130
Solyc03g013440	Solyc02g081040	Solyc02g083490		Solyc06g069640	Solyc02g081060			Solyc02g083120	Solyc01g109690	Solyc04g064770		Solyc04g007690	Solyc02g070530	Solyc08g008480
Solyc03g025190	Solyc02g081360	Solyc02g084031		Solyc06g074090	Solyc02g081360			Solyc02g083720	Solyc01g109860	Solyc04g071780		Solyc04g007790	Solyc02g071080	Solyc08g013950
Solyc03g031730	Solyc02g081730	Solyc02g084280		Solyc06g075000	Solyc02g081730			Solyc02g084880	Solyc01g110340	Solyc04g078800		Solyc04g016430	Solyc02g071090	Solyc08g014350
Solyc03g031940	Solyc02g081980	Solyc02g084303		Solyc06g075510	Solyc02g081980			Solyc02g085020	Solyc01g110360	Solyc04g079080		Solyc04g050620	Solyc02g071580	Solyc08g062220
Solyc03g044600	Solyc02g082120	Solyc02g084305		Solyc06g083700	Solyc02g082120			Solyc02g085145	Solyc01g110580	Solyc04g079470		Solyc04g050625	Solyc02g072540	Solyc08g062290
Solyc03g080190	Solyc02g082150	Solyc02g084540		Solyc07g006560	Solyc02g082150			Solyc02g085800	Solyc01g110647	Solyc04g081810		Solyc04g053110	Solyc02g077420	Solyc08g078700
Solyc03g083050	Solyc02g082260	Solyc02g088850		Solyc07g006570	Solyc02g082310			Solyc02g086180	Solyc01g110680	Solyc04g082000		Solyc04g058160	Solyc02g079790	Solyc08g079420
Solyc03g093790	Solyc02g082920	Solyc02g089150		Solyc07g007755	Solyc02g083040			Solyc02g086452	Solyc01g111100	Solyc05g006390		Solyc04g071900	Solyc02g080670	Solyc09g007710
Solyc03g095860	Solyc02g083850	Solyc02g089660		Solyc07g042630	Solyc02g083850			Solyc02g086454	Solyc01g112000	Solyc05g008250		Solyc04g074167	Solyc02g081060	Solyc09g064230
Solyc03g098450	Solyc02g083860	Solyc02g090920		Solyc07g043390	Solyc02g083860			Solyc02g086456	Solyc02g014430	Solyc05g008980		Solyc04g074880	Solyc02g082150	Solyc09g082700
Solyc03g112240	Solyc02g085180.5	Solyc02g091230		Solyc07g043420	Solyc02g084900			Solyc02g086820	Solyc02g021260	Solyc05g009750		Solyc04g078140	Solyc02g082960	Solyc09g089740
Solyc03g114720	Solyc02g086180	Solyc02g091380		Solyc07g043460	Solyc02g085145			Solyc02g087840	Solyc02g032800	Solyc05g015490		Solyc04g080820	Solyc02g083835	Solyc09g091615
Solyc03g114940	Solyc02g086770	Solyc02g092410		Solyc07g052060	Solyc02g085730			Solyc02g087860	Solyc02g038800	Solyc05g021165		Solyc04g081290	Solyc02g084870	Solyc09g092620
Solyc03g116970	Solyc02g087190	Solyc02g092520		Solyc07g056360	Solyc02g086180			Solyc02g087960	Solyc02g055440	Solyc05g026490		Solyc05g008240	Solyc02g084880	Solyc10g007880
Solyc03g117070	Solyc02g087440	Solyc02g093740		Solyc07g056670	Solyc02g086770			Solyc02g088100	Solyc02g062490	Solyc05g046130		Solyc05g011850	Solyc02g084930	Solyc10g009350
Solyc03g119810	Solyc02g087800	Solyc03g006720		Solyc07g061800	Solyc02g087190			Solyc02g089050	Solyc02g062500	Solyc05g050130		Solyc05g011860	Solyc02g084950	Solyc10g049420
Solyc03g120620	Solyc02g087870	Solyc03g025720		Solyc07g061890	Solyc02g087870			Solyc02g089350	Solyc02g064720	Solyc05g052670		Solyc05g025890	Solyc02g085490	Solyc10g049515
Solyc03g121900	Solyc02g088390	Solyc03g031780		Solyc07g062260	Solyc02g087960			Solyc02g089620	Solyc02g066920	Solyc05g053610		Solyc05g053530	Solyc02g085800	Solyc10g084990
Solyc03g122360	Solyc02g089030	Solyc03g034392		Solyc07g064600	Solyc02g088740			Solyc02g089650	Solyc02g067050	Solyc05g053970		Solyc05g053550	Solyc02g086930	Solyc11g011820
Solyc03g123390	Solyc02g089050	Solyc03g046200		Solyc08g021820	Solyc02g089030			Solyc02g090340	Solyc02g067340	Solyc05g056440		Solyc06g005330	Solyc02g087350	Solyc11g020290
Solyc04g005660	Solyc02g089540	Solyc03g078620		Solyc08g062180	Solyc02g089050			Solyc02g090350	Solyc02g069910	Solyc06g009510		Solyc06g007370	Solyc02g087960	Solyc11g069240
Solyc04g005800	Solyc02g090810	Solyc03g078830		Solyc08g069040	Solyc02g090350			Solyc02g091810	Solyc02g069920	Solyc06g009810		Solyc06g008050	Solyc02g088740	Solyc12g006570
Solyc04g007690	Solyc02g090940	Solyc03g111400		Solyc08g076250	Solyc02g092570			Solyc02g092820	Solyc02g070530	Solyc06g011664		Solyc06g008580	Solyc02g089030	Solyc12g006630
Solyc04g010285	Solyc02g091830	Solyc03g111690		Solyc08g076970	Solyc02g092580			Solyc02g093360	Solyc02g070600	Solyc06g051830		Solyc06g008590	Solyc02g089050	Solyc12g009190
Solyc04g016430	Solyc02g092040	Solyc03g111810		Solyc08g078300	Solyc02g092790			Solyc03g005320	Solyc02g070970	Solyc06g053710		Solyc06g035530	Solyc02g089540	Solyc12g009240
Solyc04g017720	Solyc02g092790	Solyc03g112010		Solyc08g079080	Solyc02g093180			Solyc03g006250	Solyc02g071060	Solyc06g060590		Solyc06g053220	Solyc02g089650	Solyc12g009520
Solyc04g025530	Solyc02g092820	Solyc03g112790		Solyc08g080040	Solyc03g006910			Solyc03g006410	Solyc02g071080	Solyc06g061280		Solyc06g053710	Solyc02g089700	Solyc12g038130
Solyc04g050625	Solyc02g093360	Solyc03g112930		Solyc08g080570	Solyc03g025290			Solyc03g006830	Solyc02g071090	Solyc06g066180		Solyc06g059990	Solyc02g091990	Solyc12g038800
Solyc04g051470	Solyc03g005900	Solyc03g114530		Solyc09g008080	Solyc03g031830			Solyc03g006880	Solyc02g071580	Solyc06g066520		Solyc06g060830	Solyc02g092490	Solyc12g098600
Solyc04g071070	Solyc03g006800	Solyc03g116630		Solyc09g065100	Solyc03g044530			Solyc03g006910	Solyc02g071710	Solyc06g069240		Solyc06g062460	Solyc02g093360
Solyc04g072270	Solyc03g006830	Solyc03g119190		Solyc09g065390	Solyc03g058910			Solyc03g007775	Solyc02g075620	Solyc06g071640		Solyc06g069420	Solyc03g005140
Solyc04g078140	Solyc03g006880	Solyc03g119390		Solyc09g082660	Solyc03g080190			Solyc03g025190	Solyc02g077330	Solyc06g071800		Solyc06g069640	Solyc03g005320
Solyc04g078410	Solyc03g013160	Solyc03g119470		Solyc09g083435	Solyc03g095860			Solyc03g025290	Solyc02g077920	Solyc06g072770		Solyc06g071830	Solyc03g006690
Solyc04g078650	Solyc03g025290	Solyc03g120930		Solyc09g084490	Solyc03g095970			Solyc03g033510	Solyc02g078150	Solyc06g073940		Solyc06g072220	Solyc03g007460
Solyc04g079910	Solyc03g025390	Solyc03g121680		Solyc10g008410	Solyc03g096050			Solyc03g034000	Solyc02g078180	Solyc06g075280		Solyc06g075510	Solyc03g013340
Solyc04g080820	Solyc03g025790	Solyc03g122350		Solyc10g008440	Solyc03g098780			Solyc03g044600	Solyc02g078320	Solyc06g082570		Solyc06g075660	Solyc03g025290
Solyc04g081810	Solyc03g026000	Solyc04g005410		Solyc10g049640	Solyc03g098790			Solyc03g044630	Solyc02g078500	Solyc07g006170		Solyc06g083560	Solyc03g025830
Solyc04g081870	Solyc03g031830	Solyc04g008910		Solyc10g083440	Solyc03g098795			Solyc03g078770	Solyc02g078660	Solyc07g006550		Solyc07g006570	Solyc03g031730
Solyc05g005980	Solyc03g031980	Solyc04g009240		Solyc10g086250	Solyc03g111300			Solyc03g083770	Solyc02g078720	Solyc07g007800		Solyc07g006600	Solyc03g033350
Solyc05g007960	Solyc03g079880	Solyc04g009250		Solyc10g086500	Solyc03g112240			Solyc03g097610	Solyc02g078860	Solyc07g008520		Solyc07g040890	Solyc03g034410
Solyc05g008050	Solyc03g082550	Solyc04g011880		Solyc11g012130	Solyc03g114720			Solyc03g097820	Solyc02g079600	Solyc07g044785		Solyc07g052610	Solyc03g078800
Solyc05g008060	Solyc03g083560	Solyc04g014883		Solyc11g012240	Solyc03g114940			Solyc03g112240	Solyc02g080120	Solyc07g049560		Solyc07g055780	Solyc03g082420
Solyc05g008240	Solyc03g093310	Solyc04g016490		Solyc11g013450	Solyc03g116260			Solyc03g112920	Solyc02g080450	Solyc07g052770		Solyc07g056170	Solyc03g082430
Solyc05g008250	Solyc03g095310	Solyc04g026020		Solyc11g021060	Solyc03g116270			Solyc03g113680	Solyc02g080670	Solyc07g055970		Solyc07g056670	Solyc03g082470
Solyc05g008895	Solyc03g097390	Solyc04g040210		Solyc11g051123	Solyc03g116530			Solyc03g114210	Solyc02g081180	Solyc07g063830		Solyc07g062260	Solyc03g082550
Solyc05g014150	Solyc03g098060	Solyc04g048900		Solyc11g066580	Solyc03g116590			Solyc03g117070	Solyc02g081270	Solyc07g066510		Solyc07g064410	Solyc03g093180
Solyc05g014710	Solyc03g098780	Solyc04g051540		Solyc11g066670	Solyc03g117050			Solyc03g123390	Solyc02g082120	Solyc08g005333		Solyc07g064600	Solyc03g093540
Solyc05g047710	Solyc03g110990	Solyc04g053110		Solyc11g069450	Solyc03g121240			Solyc04g005660	Solyc02g082150	Solyc08g007130		Solyc08g013910	Solyc03g096840
Solyc05g051735	Solyc03g112460	Solyc04g058080		Solyc11g072850	Solyc03g121270			Solyc04g007000	Solyc02g083040	Solyc08g007670		Solyc08g021820	Solyc03g097600
Solyc05g052370	Solyc03g112540	Solyc04g064770		Solyc12g005310	Solyc03g123670			Solyc04g007690	Solyc02g083250	Solyc08g013740		Solyc08g065610	Solyc03g097860
Solyc05g053410	Solyc03g112750	Solyc04g080420		Solyc12g008800	Solyc04g005070			Solyc04g007750	Solyc02g083670	Solyc08g014010		Solyc08g066720	Solyc03g098300
Solyc05g053530	Solyc03g112920	Solyc04g080660		Solyc12g039080	Solyc04g005380			Solyc04g008370	Solyc02g083860	Solyc08g014430		Solyc08g068390	Solyc03g110990
Solyc05g053550	Solyc03g113250	Solyc04g081020		Solyc12g056600	Solyc04g005610			Solyc04g011860	Solyc02g084390	Solyc08g021930		Solyc08g068520	Solyc03g112240
Solyc05g055400	Solyc03g114800	Solyc04g082940		Solyc12g088170	Solyc04g005800			Solyc04g014400	Solyc02g084950	Solyc08g036503		Solyc08g069040	Solyc03g112920
Solyc06g008050	Solyc03g115780	Solyc05g005090		Solyc12g096780	Solyc04g007000			Solyc04g016430	Solyc02g086300	Solyc08g062220		Solyc08g078300	Solyc03g114160
Solyc06g008580	Solyc03g116060	Solyc05g005170		Solyc12g098590	Solyc04g007200			Solyc04g050625	Solyc02g086458	Solyc08g062290		Solyc08g078840	Solyc03g117310
Solyc06g008590	Solyc03g116160	Solyc05g006390		Solyc12g100030	Solyc04g007470			Solyc04g053110	Solyc02g086650	Solyc08g066350		Solyc08g080040	Solyc03g117590
Solyc06g008870	Solyc03g116270	Solyc05g006610			Solyc04g010285			Solyc04g054500	Solyc02g086770	Solyc08g077100		Solyc09g059240	Solyc03g119530
Solyc06g008920	Solyc03g117500	Solyc05g006700			Solyc04g014520			Solyc04g072037	Solyc02g086930	Solyc08g078090		Solyc09g065100	Solyc03g119740
Solyc06g035530	Solyc03g118740	Solyc05g007210			Solyc04g017720			Solyc04g074167	Solyc02g087190	Solyc08g079870		Solyc09g065560	Solyc03g120380
Solyc06g051940	Solyc03g120040	Solyc05g008890			Solyc04g049920			Solyc04g074700	Solyc02g087440	Solyc08g079900		Solyc09g074270	Solyc03g120620
Solyc06g053420	Solyc03g120250	Solyc05g011850			Solyc04g050010			Solyc04g074880	Solyc02g087870	Solyc08g080100		Solyc09g075680	Solyc03g121900
Solyc06g054130	Solyc03g120500	Solyc05g013760			Solyc04g050625			Solyc04g076220	Solyc02g088740	Solyc08g080620		Solyc09g082620	Solyc03g123460
Solyc06g060570	Solyc03g121170	Solyc05g013860			Solyc04g054500			Solyc04g077830	Solyc02g089030	Solyc08g080650		Solyc09g082660	Solyc03g123670
Solyc06g060830	Solyc03g121240	Solyc05g016320			Solyc04g055253			Solyc04g078140	Solyc02g089640	Solyc08g082130		Solyc09g084460	Solyc04g005600
Solyc06g061027	Solyc03g123590	Solyc05g018880			Solyc04g063210			Solyc04g079110	Solyc02g090430	Solyc08g082630		Solyc09g090470	Solyc04g005800
Solyc06g062460	Solyc03g123670	Solyc05g021165			Solyc04g071260			Solyc04g079530	Solyc02g091000	Solyc09g005690		Solyc09g092520	Solyc04g007240
Solyc06g066180	Solyc04g005070	Solyc05g021180			Solyc04g071900			Solyc04g079690	Solyc02g091670	Solyc09g008760		Solyc10g007570	Solyc04g007290
Solyc06g066820	Solyc04g005380	Solyc05g021245			Solyc04g074167			Solyc04g079910	Solyc02g091990	Solyc09g010530		Solyc10g039290	Solyc04g008230
Solyc06g068550	Solyc04g006950	Solyc05g024190			Solyc04g074700			Solyc04g080780	Solyc02g092460	Solyc09g010940		Solyc10g075110	Solyc04g009850
Solyc06g069240	Solyc04g007200	Solyc05g050750			Solyc04g074770			Solyc04g080820	Solyc02g093180	Solyc09g055470		Solyc10g076820	Solyc04g009910
Solyc06g069290	Solyc04g007470	Solyc05g053370			Solyc04g078640			Solyc04g081870	Solyc02g093610	Solyc09g075590		Solyc10g079320	Solyc04g010285
Solyc06g069640	Solyc04g008100	Solyc05g055290			Solyc04g079350			Solyc04g082270	Solyc02g093750	Solyc09g083050		Solyc10g083440	Solyc04g011860
Solyc06g072220	Solyc04g051510	Solyc05g055410			Solyc04g080820			Solyc05g006750	Solyc03g005690	Solyc09g089730		Solyc10g085230	Solyc04g011880
Solyc06g072230	Solyc04g054500	Solyc05g055960			Solyc04g080940			Solyc05g006920	Solyc03g006100	Solyc09g089740		Solyc10g085870	Solyc04g016230
Solyc06g072840	Solyc04g063210	Solyc06g005310			Solyc04g081870			Solyc05g007210	Solyc03g006490	Solyc09g089790		Solyc10g086240	Solyc04g018110
Solyc06g074090	Solyc04g071520	Solyc06g005980			Solyc05g005230			Solyc05g008640	Solyc03g006540	Solyc09g090360		Solyc10g086250	Solyc04g049340
Solyc06g074320	Solyc04g071900	Solyc06g008930			Solyc05g005910			Solyc05g009170	Solyc03g013340	Solyc09g091800		Solyc10g086270	Solyc04g049920
Solyc06g075510	Solyc04g072035	Solyc06g034370			Solyc05g006420			Solyc05g010270	Solyc03g025390	Solyc09g092480		Solyc11g010380	Solyc04g050010
Solyc06g082980	Solyc04g074167	Solyc06g036290			Solyc05g007470			Solyc05g010640	Solyc03g025430	Solyc10g005040		Solyc11g013450	Solyc04g053010
Solyc06g083130	Solyc04g074310	Solyc06g048600			Solyc05g008050			Solyc05g011850	Solyc03g025830	Solyc10g007800		Solyc11g051123	Solyc04g054500
Solyc06g083480	Solyc04g074410	Solyc06g051190			Solyc05g008230			Solyc05g011860	Solyc03g026160	Solyc10g008160		Solyc11g066270	Solyc04g071260
Solyc06g083700	Solyc04g074700	Solyc06g051830			Solyc05g008240			Solyc05g011890	Solyc03g031730	Solyc10g008330		Solyc11g066580	Solyc04g071520
Solyc06g084070	Solyc04g077140	Solyc06g051840			Solyc05g009610			Solyc05g012325	Solyc03g031740	Solyc10g008670		Solyc11g069450	Solyc04g071540
Solyc06g084140	Solyc04g077690	Solyc06g052020			Solyc05g010320			Solyc05g014120	Solyc03g031830	Solyc10g008680		Solyc11g071290	Solyc04g071890
Solyc07g006310	Solyc04g077830	Solyc06g054220			Solyc05g015800			Solyc05g018880	Solyc03g031860	Solyc10g018305		Solyc11g071940	Solyc04g072940
Solyc07g006570	Solyc04g078800	Solyc06g054570			Solyc05g048830			Solyc05g051200	Solyc03g031980	Solyc10g049420		Solyc12g005310	Solyc04g074310
Solyc07g006600	Solyc04g079350	Solyc06g060620			Solyc05g051240			Solyc05g051425	Solyc03g033350	Solyc10g049515		Solyc12g006050	Solyc04g074410
Solyc07g007270	Solyc04g079860	Solyc06g065445			Solyc05g052240			Solyc05g051450	Solyc03g033360	Solyc10g055730		Solyc12g008800	Solyc04g074420
Solyc07g007755	Solyc04g081290	Solyc06g067950			Solyc05g052670			Solyc05g051545	Solyc03g044220	Solyc10g075070		Solyc12g010800	Solyc04g074440
Solyc07g008010	Solyc04g082050	Solyc06g069070			Solyc05g052890			Solyc05g053550	Solyc03g045070	Solyc10g075150		Solyc12g017530	Solyc04g074450
Solyc07g014680	Solyc04g082270	Solyc06g071800			Solyc05g053010			Solyc05g055290	Solyc03g046270	Solyc10g080370		Solyc12g036470	Solyc04g074680
Solyc07g042630	Solyc05g005230	Solyc06g072845			Solyc05g053060			Solyc05g055400	Solyc03g078720	Solyc10g080380		Solyc12g088170	Solyc04g074700
Solyc07g043390	Solyc05g005610	Solyc06g073710			Solyc05g053550			Solyc05g150152	Solyc03g078730	Solyc10g081340		Solyc12g088300	Solyc04g077690
Solyc07g043420	Solyc05g005680	Solyc06g074180			Solyc05g054750			Solyc06g005330	Solyc03g078780	Solyc10g084860		Solyc12g088760	Solyc04g077830
Solyc07g043460	Solyc05g005910	Solyc06g074280			Solyc05g055290			Solyc06g007620	Solyc03g082430	Solyc11g006590		Solyc12g089240	Solyc04g078710
Solyc07g043490	Solyc05g005930	Solyc06g075650			Solyc06g005750			Solyc06g008590	Solyc03g082550	Solyc11g020630		Solyc12g094380	Solyc04g078740
Solyc07g043500	Solyc05g006420	Solyc06g083720			Solyc06g007620			Solyc06g033850	Solyc03g083560	Solyc11g022590		Solyc12g094385	Solyc04g079110
Solyc07g056360	Solyc05g006920	Solyc06g084130			Solyc06g008580			Solyc06g035520	Solyc03g093180	Solyc11g042630		Solyc12g096570	Solyc04g079830
Solyc07g056400	Solyc05g006990	Solyc07g005775			Solyc06g008870			Solyc06g035530	Solyc03g093390	Solyc11g065820		Solyc12g098590	Solyc04g079860
Solyc07g062260	Solyc05g007000	Solyc07g006370			Solyc06g008920			Solyc06g035710	Solyc03g095310	Solyc11g069730			Solyc04g079910
Solyc07g062710	Solyc05g008230	Solyc07g006850			Solyc06g009510			Solyc06g049050	Solyc03g095970	Solyc11g071550			Solyc04g080040
Solyc07g064990	Solyc05g008640	Solyc07g018070			Solyc06g034370			Solyc06g051940	Solyc03g097170	Solyc11g071720			Solyc04g081530
Solyc07g066510	Solyc05g009990	Solyc07g039420			Solyc06g053610			Solyc06g053810	Solyc03g110990	Solyc11g071940			Solyc04g081870
Solyc07g150120	Solyc05g010320	Solyc07g041920			Solyc06g060570			Solyc06g053840	Solyc03g111930	Solyc11g073075			Solyc04g082050
Solyc08g007570	Solyc05g010620	Solyc07g043070			Solyc06g062370			Solyc06g054570	Solyc03g112130	Solyc12g006630			Solyc04g082270
Solyc08g008495	Solyc05g012325	Solyc07g052770			Solyc06g068270			Solyc06g059990	Solyc03g112320	Solyc12g006800			Solyc05g005230
Solyc08g013740	Solyc05g015800	Solyc07g055550			Solyc06g068500			Solyc06g060830	Solyc03g112330	Solyc12g009240			Solyc05g006030
Solyc08g014000	Solyc05g015815	Solyc07g061800			Solyc06g068550			Solyc06g061027	Solyc03g113420	Solyc12g009560			Solyc05g006510
Solyc08g021820	Solyc05g048830	Solyc07g064290			Solyc06g069600			Solyc06g062460	Solyc03g113850	Solyc12g013620			Solyc05g008950
Solyc08g061910	Solyc05g051460	Solyc08g006240			Solyc06g072220			Solyc06g065920	Solyc03g115850	Solyc12g017530			Solyc05g009610
Solyc08g062180	Solyc05g052240	Solyc08g006710			Solyc06g074800			Solyc06g069420	Solyc03g115870	Solyc12g017880			Solyc05g009790
Solyc08g067530	Solyc05g052300	Solyc08g007500			Solyc06g076020			Solyc06g069640	Solyc03g115920	Solyc12g036120			Solyc05g010320
Solyc08g069040	Solyc05g052340	Solyc08g007670			Solyc06g076160			Solyc06g070900	Solyc03g116060	Solyc12g036470			Solyc05g010514
Solyc08g076250	Solyc05g052670	Solyc08g008045			Solyc06g082030			Solyc06g071320	Solyc03g116510	Solyc12g038800			Solyc05g014120
Solyc08g077100	Solyc05g052890	Solyc08g013970			Solyc06g082980			Solyc06g072620	Solyc03g116530	Solyc12g055970			Solyc05g046010
Solyc08g077170	Solyc05g053010	Solyc08g016150			Solyc06g083040			Solyc06g075440	Solyc03g117050	Solyc12g055980			Solyc05g046150
Solyc08g078300	Solyc05g053060	Solyc08g062290			Solyc06g083050			Solyc06g075660	Solyc03g117590	Solyc12g057100			Solyc05g047680
Solyc08g078840	Solyc05g054750	Solyc08g062330			Solyc06g083130			Solyc06g083480	Solyc03g117620	Solyc12g094690			Solyc05g051240
Solyc08g080040	Solyc05g055540	Solyc08g066550			Solyc06g083900			Solyc06g083560	Solyc03g119740	Solyc12g096570			Solyc05g051735
Solyc08g081390	Solyc05g056170	Solyc08g066670			Solyc07g006310			Solyc06g084070	Solyc03g119840				Solyc05g052040
Solyc08g150124	Solyc05g150117	Solyc08g067500			Solyc07g006630			Solyc07g006140	Solyc03g120060				Solyc05g052240
Solyc09g010530	Solyc06g005610	Solyc08g068190			Solyc07g007250			Solyc07g006310	Solyc03g120380				Solyc05g052670
Solyc09g014350	Solyc06g005750	Solyc08g068780			Solyc07g007270			Solyc07g014680	Solyc03g120620				Solyc05g052950
Solyc09g014480	Solyc06g007620	Solyc08g075230			Solyc07g007750			Solyc07g018010	Solyc03g120690				Solyc05g053060
Solyc09g018440	Solyc06g010170	Solyc08g079270			Solyc07g008210			Solyc07g042100	Solyc03g121900				Solyc05g053410
Solyc09g059240	Solyc06g035430	Solyc08g081470			Solyc07g008570			Solyc07g042630	Solyc03g123460				Solyc05g054750
Solyc09g064160	Solyc06g048750	Solyc09g005630			Solyc07g009473			Solyc07g043170	Solyc04g005070				Solyc05g055220
Solyc09g065100	Solyc06g049020	Solyc09g007380			Solyc07g018010			Solyc07g043420	Solyc04g005800				Solyc06g005610
Solyc09g065390	Solyc06g051960	Solyc09g014940			Solyc07g042490			Solyc07g043460	Solyc04g007240				Solyc06g007620
Solyc09g065560	Solyc06g053710	Solyc09g018280			Solyc07g043490			Solyc07g043500	Solyc04g007390				Solyc06g008870
Solyc09g075680	Solyc06g053830	Solyc09g055470			Solyc07g043500			Solyc07g049550	Solyc04g007760				Solyc06g009510
Solyc09g075820	Solyc06g065260	Solyc09g057900			Solyc07g053100			Solyc07g051940	Solyc04g007990				Solyc06g035520
Solyc09g082190	Solyc06g065870	Solyc09g065590			Solyc07g053140			Solyc07g052610	Solyc04g008210				Solyc06g035723
Solyc09g082550	Solyc06g066520	Solyc09g074430			Solyc07g054430			Solyc07g052690	Solyc04g008230				Solyc06g035760
Solyc09g082620	Solyc06g068500	Solyc09g082700			Solyc07g062710			Solyc07g052970	Solyc04g009820				Solyc06g053830
Solyc09g082660	Solyc06g069600	Solyc09g091270			Solyc07g062740			Solyc07g053360	Solyc04g009910				Solyc06g053840
Solyc09g083280	Solyc06g069790	Solyc09g092490			Solyc07g064650			Solyc07g054430	Solyc04g010250				Solyc06g060570
Solyc09g083435	Solyc06g071290	Solyc10g007820			Solyc07g066180			Solyc07g054470	Solyc04g010285				Solyc06g063060
Solyc09g090310	Solyc06g074000	Solyc10g045240			Solyc08g005580			Solyc07g055780	Solyc04g011880				Solyc06g065420
Solyc09g090360	Solyc06g075000	Solyc10g049515			Solyc08g006590			Solyc07g055950	Solyc04g014530				Solyc06g066820
Solyc09g091080	Solyc06g075660	Solyc10g076880			Solyc08g007240			Solyc07g056320	Solyc04g014540				Solyc06g067910
Solyc09g091510	Solyc06g076020	Solyc10g078600			Solyc08g008495			Solyc07g056360	Solyc04g016200				Solyc06g068270
Solyc09g091550	Solyc06g083040	Solyc10g079810			Solyc08g014000			Solyc07g056400	Solyc04g049340				Solyc06g068460
Solyc09g091615	Solyc06g083050	Solyc10g084060			Solyc08g061910			Solyc07g061730	Solyc04g049920				Solyc06g068500
Solyc10g005020	Solyc06g083370	Solyc10g084240			Solyc08g063090			Solyc07g061890	Solyc04g050010				Solyc06g068550
Solyc10g007570	Solyc06g084290	Solyc10g084840			Solyc08g067540			Solyc07g063720	Solyc04g050620				Solyc06g069240
Solyc10g008410	Solyc06g084300	Solyc10g085010			Solyc08g068390			Solyc07g064410	Solyc04g051800				Solyc06g070900
Solyc10g017510	Solyc07g006320	Solyc10g086710			Solyc08g074630			Solyc07g066180	Solyc04g052980				Solyc06g072230
Solyc10g047530	Solyc07g007260	Solyc11g006530			Solyc08g076050			Solyc08g008080	Solyc04g053010				Solyc06g075000
Solyc10g049420	Solyc07g007750	Solyc11g007230			Solyc08g078090			Solyc08g014000	Solyc04g054340				Solyc06g075440
Solyc10g052490	Solyc07g007860	Solyc11g012590			Solyc08g078840			Solyc08g021820	Solyc04g055090				Solyc06g075670
Solyc10g076820	Solyc07g008210	Solyc11g020670			Solyc08g079010			Solyc08g062360	Solyc04g055253				Solyc06g082070
Solyc10g079320	Solyc07g042100	Solyc11g020960			Solyc08g080100			Solyc08g068130	Solyc04g056380				Solyc06g082300
Solyc10g079520	Solyc07g042390	Solyc11g021060			Solyc08g083220			Solyc08g068390	Solyc04g057980				Solyc06g084070
Solyc10g080150	Solyc07g042490	Solyc11g040330			Solyc08g083370			Solyc08g075490	Solyc04g063245				Solyc06g150132
Solyc10g081770	Solyc07g052060	Solyc11g066490			Solyc09g005400			Solyc08g075870	Solyc04g063380				Solyc07g006310
Solyc10g083170	Solyc07g052240	Solyc11g069640			Solyc09g007150			Solyc08g076250	Solyc04g071260				Solyc07g006560
Solyc10g083440	Solyc07g052250	Solyc11g071520			Solyc09g007480			Solyc08g078040	Solyc04g071360				Solyc07g006620
Solyc10g086250	Solyc07g052440	Solyc12g008460			Solyc09g009040			Solyc08g078300	Solyc04g071540				Solyc07g006630
Solyc10g086680	Solyc07g053140	Solyc12g017880			Solyc09g009220			Solyc08g078840	Solyc04g072940				Solyc07g007270
Solyc11g007190	Solyc07g054430	Solyc12g038800			Solyc09g009590			Solyc08g079080	Solyc04g074310				Solyc07g007750
Solyc11g012130	Solyc07g054580	Solyc12g040640			Solyc09g011160			Solyc08g080040	Solyc04g074410				Solyc07g008620
Solyc11g012240	Solyc07g055950	Solyc12g043030			Solyc09g014480			Solyc08g080570	Solyc04g074420				Solyc07g009473
Solyc11g013450	Solyc07g056430	Solyc12g043040			Solyc09g014590			Solyc08g083360	Solyc04g077340				Solyc07g018010
Solyc11g020290	Solyc07g061730	Solyc12g056190			Solyc09g059170			Solyc09g005400	Solyc04g077690				Solyc07g042100
Solyc11g051123	Solyc07g061890	Solyc12g062690			Solyc09g059240			Solyc09g007080	Solyc04g078740				Solyc07g045180
Solyc11g066670	Solyc07g062543	Solyc12g089385			Solyc09g061250			Solyc09g007830	Solyc04g079120				Solyc07g049400
Solyc11g071550	Solyc07g062740	Solyc12g096630			Solyc09g061860			Solyc09g010650	Solyc04g079680				Solyc07g052060
Solyc11g071940	Solyc07g063720	Solyc12g098620			Solyc09g064160			Solyc09g011080	Solyc04g079980				Solyc07g052320
Solyc11g072850	Solyc07g063850	Solyc12g098880			Solyc09g065560			Solyc09g014525	Solyc04g081020				Solyc07g053140
Solyc12g005310	Solyc07g065980	Solyc12g099300			Solyc09g072710			Solyc09g059170	Solyc04g081960				Solyc07g053450
Solyc12g006860	Solyc08g005800	Solyc12g099360			Solyc09g075680			Solyc09g064160	Solyc04g082050				Solyc07g054080
Solyc12g008650	Solyc08g006520	Solyc12g100180			Solyc09g082620			Solyc09g065030	Solyc04g150104				Solyc07g054430
Solyc12g008800	Solyc08g044260	Solyc12g150132			Solyc09g083280			Solyc09g065100	Solyc05g005170				Solyc07g054470
Solyc12g009930	Solyc08g063090				Solyc09g084450			Solyc09g065560	Solyc05g005230				Solyc07g055720
Solyc12g010800	Solyc08g066740				Solyc09g084460			Solyc09g075680	Solyc05g005680				Solyc07g056360
Solyc12g056600	Solyc08g066890				Solyc09g084470			Solyc09g075940	Solyc05g005790				Solyc07g062080
Solyc12g087940	Solyc08g067540				Solyc09g084480			Solyc09g082080	Solyc05g005810				Solyc07g062710
Solyc12g088170	Solyc08g075210				Solyc09g089490			Solyc09g082560	Solyc05g005860				Solyc07g064720
Solyc12g098590	Solyc08g075680				Solyc09g089530			Solyc09g082620	Solyc05g005910				Solyc07g065500
Solyc12g099160	Solyc08g075870				Solyc09g089540			Solyc09g082660	Solyc05g005930				Solyc07g065900
Solyc12g100030	Solyc08g076970				Solyc09g090310			Solyc09g083280	Solyc05g005950				Solyc07g066560
	Solyc08g078090				Solyc09g090910			Solyc09g083435	Solyc05g005960				Solyc08g005130
	Solyc08g079010				Solyc09g091510			Solyc09g089620	Solyc05g005980				Solyc08g005960
	Solyc08g079080				Solyc09g092520			Solyc09g090470	Solyc05g006510				Solyc08g007240
	Solyc08g080150				Solyc10g007570			Solyc09g091510	Solyc05g006550				Solyc08g008495
	Solyc08g080280				Solyc10g007880			Solyc09g091615	Solyc05g007000				Solyc08g016720
	Solyc08g080570				Solyc10g007930			Solyc09g092110	Solyc05g007780				Solyc08g023645
	Solyc08g083220				Solyc10g008650			Solyc09g092520	Solyc05g007870				Solyc08g062360
	Solyc08g083310				Solyc10g009290			Solyc10g005210	Solyc05g008230				Solyc08g066740
	Solyc09g007150				Solyc10g011730			Solyc10g005400	Solyc05g008580				Solyc08g067540
	Solyc09g007480				Solyc10g011960			Solyc10g006150	Solyc05g008950				Solyc08g068130
	Solyc09g007830				Solyc10g039290			Solyc10g007570	Solyc05g009520				Solyc08g068140
	Solyc09g007980				Solyc10g047530			Solyc10g008665	Solyc05g009610				Solyc08g068780
	Solyc09g008080				Solyc10g049660			Solyc10g009290	Solyc05g010320				Solyc08g075570
	Solyc09g008510				Solyc10g052470			Solyc10g051020	Solyc05g012670				Solyc08g075870
	Solyc09g009040				Solyc10g052490			Solyc10g076180	Solyc05g013530				Solyc08g075920
	Solyc09g009200				Solyc10g074540			Solyc10g076820	Solyc05g013570				Solyc08g076080
	Solyc09g011160				Solyc10g076180			Solyc10g078510	Solyc05g013690				Solyc08g078460
	Solyc09g011600				Solyc10g076660			Solyc10g079320	Solyc05g015800				Solyc08g079080
	Solyc09g011750				Solyc10g076820			Solyc10g081550	Solyc05g025985				Solyc08g079100
	Solyc09g056170				Solyc10g079070			Solyc10g083440	Solyc05g045670				Solyc08g080100
	Solyc09g059170				Solyc10g084320			Solyc10g084590	Solyc05g047680				Solyc08g080150
	Solyc09g061250				Solyc10g085000			Solyc10g086250	Solyc05g050750				Solyc08g081420
	Solyc09g061860				Solyc10g086270			Solyc10g086620	Solyc05g051240				Solyc08g081470
	Solyc09g074040				Solyc10g150149			Solyc10g150149	Solyc05g051735				Solyc08g083220
	Solyc09g074590				Solyc11g010170			Solyc11g008480	Solyc05g052240				Solyc08g083240
	Solyc09g075360				Solyc11g010410			Solyc11g010810	Solyc05g052890				Solyc08g083370
	Solyc09g083200				Solyc11g010810			Solyc11g013450	Solyc05g053060				Solyc09g007760
	Solyc09g084450				Solyc11g011030			Solyc11g051123	Solyc05g053400				Solyc09g007920
	Solyc09g084460				Solyc11g011630			Solyc11g065530	Solyc05g053410				Solyc09g010650
	Solyc09g090180				Solyc11g019910			Solyc11g066580	Solyc05g054620				Solyc09g011470
	Solyc09g090300				Solyc11g022590			Solyc11g066800	Solyc05g054750				Solyc09g011590
	Solyc09g090600				Solyc11g045520			Solyc11g069450	Solyc05g055220				Solyc09g014215
	Solyc09g090910				Solyc11g066270			Solyc11g072980	Solyc05g055910				Solyc09g061250
	Solyc09g092520				Solyc11g066320			Solyc12g005310	Solyc05g150117				Solyc09g064160
	Solyc10g006740				Solyc11g069770			Solyc12g008650	Solyc06g005310				Solyc09g065030
	Solyc10g007930				Solyc11g069880			Solyc12g008800	Solyc06g005610				Solyc09g065850
	Solyc10g008000				Solyc11g069960			Solyc12g010800	Solyc06g005750				Solyc09g074970
	Solyc10g008400				Solyc11g070070			Solyc12g013610	Solyc06g006090				Solyc09g075940
	Solyc10g008440				Solyc11g071940			Solyc12g013700	Solyc06g007160				Solyc09g082980
	Solyc10g009290				Solyc11g072600			Solyc12g042120	Solyc06g007370				Solyc09g083280
	Solyc10g011730				Solyc12g006470			Solyc12g049250	Solyc06g007440				Solyc09g090310
	Solyc10g011940				Solyc12g006590			Solyc12g055920	Solyc06g008580				Solyc09g091510
	Solyc10g011960				Solyc12g006860			Solyc12g088170	Solyc06g008870				Solyc09g092260
	Solyc10g039290				Solyc12g008650			Solyc12g088190	Solyc06g008920				Solyc09g097870
	Solyc10g052470				Solyc12g009050			Solyc12g088300	Solyc06g009670				Solyc10g006150
	Solyc10g055770				Solyc12g009930			Solyc12g088840	Solyc06g034140				Solyc10g008400
	Solyc10g076250				Solyc12g010020			Solyc12g094380	Solyc06g035723				Solyc10g008410
	Solyc10g076660				Solyc12g010030			Solyc12g094385	Solyc06g035760				Solyc10g008440
	Solyc10g079070				Solyc12g010800			Solyc12g098580	Solyc06g035790				Solyc10g008930
	Solyc10g079300				Solyc12g088300			Solyc12g098590	Solyc06g049030				Solyc10g009580
	Solyc10g084990				Solyc12g088760			Solyc12g098600	Solyc06g051680				Solyc10g017510
	Solyc10g085000				Solyc12g094385			Solyc12g100030	Solyc06g052070				Solyc10g047530
	Solyc10g086500				Solyc12g099580			Solyc12g100150	Solyc06g053610				Solyc10g049660
	Solyc10g086660								Solyc06g053830				Solyc10g076410
	Solyc10g150149								Solyc06g054310				Solyc10g076660
	Solyc11g005150								Solyc06g060510				Solyc10g078250
	Solyc11g010170								Solyc06g060570				Solyc10g078580
	Solyc11g010410								Solyc06g060760				Solyc10g079420
	Solyc11g011030								Solyc06g062370				Solyc10g079810
	Solyc11g011210								Solyc06g062390				Solyc10g080960
	Solyc11g011630								Solyc06g062600				Solyc10g085280
	Solyc11g012520								Solyc06g063060				Solyc10g086390
	Solyc11g012980								Solyc06g063280				Solyc10g150149
	Solyc11g019910								Solyc06g065190				Solyc11g006180
	Solyc11g066320								Solyc06g065420				Solyc11g006720
	Solyc11g066580								Solyc06g065970				Solyc11g007250
	Solyc11g069450								Solyc06g066540				Solyc11g007530
	Solyc11g069960								Solyc06g067870				Solyc11g008440
	Solyc11g071830								Solyc06g068270				Solyc11g010630
	Solyc11g073010								Solyc06g068500				Solyc11g010810
	Solyc12g005350								Solyc06g069460				Solyc11g011630
	Solyc12g006230								Solyc06g074000				Solyc11g011660
	Solyc12g006440								Solyc06g074090				Solyc11g011730
	Solyc12g006460								Solyc06g074320				Solyc11g012690
	Solyc12g006470								Solyc06g074550				Solyc11g019910
	Solyc12g006590								Solyc06g075000				Solyc11g066510
	Solyc12g006760								Solyc06g075510				Solyc11g069770
	Solyc12g007070								Solyc06g076090				Solyc11g069900
	Solyc12g007240								Solyc06g083900				Solyc11g069960
	Solyc12g008830								Solyc06g084300				Solyc11g072310
	Solyc12g009290								Solyc06g084320				Solyc11g072600
	Solyc12g009650								Solyc06g150132				Solyc12g006590
	Solyc12g011023								Solyc07g005190				Solyc12g007070
	Solyc12g011030								Solyc07g005660				Solyc12g009920
	Solyc12g036470								Solyc07g006320				Solyc12g011023
	Solyc12g039080								Solyc07g006600				Solyc12g014140
	Solyc12g042010								Solyc07g006630				Solyc12g017240
	Solyc12g042395								Solyc07g006680				Solyc12g042010
	Solyc12g044310								Solyc07g007260				Solyc12g044260
	Solyc12g056040								Solyc07g007270				Solyc12g056040
	Solyc12g057060								Solyc07g008020				Solyc12g056600
	Solyc12g087870								Solyc07g008100				Solyc12g088840
	Solyc12g088300								Solyc07g009473				Solyc12g094440
	Solyc12g088760								Solyc07g016215				Solyc12g094460
	Solyc12g088840								Solyc07g025140				Solyc12g096630
	Solyc12g094380								Solyc07g040680				Solyc12g098310
	Solyc12g094385								Solyc07g041340				Solyc12g098580
	Solyc12g096250								Solyc07g041720				Solyc12g099580
	Solyc12g096980								Solyc07g042390
	Solyc12g098580								Solyc07g043390
	Solyc12g099540								Solyc07g043480
									Solyc07g043490
									Solyc07g045180
									Solyc07g048110
									Solyc07g051820
									Solyc07g052060
									Solyc07g052240
									Solyc07g052320
									Solyc07g053140
									Solyc07g053450
									Solyc07g053540
									Solyc07g053890
									Solyc07g054450
									Solyc07g055470
									Solyc07g055720
									Solyc07g056170
									Solyc07g062040
									Solyc07g062080
									Solyc07g062260
									Solyc07g062520
									Solyc07g062740
									Solyc07g063480
									Solyc07g063610
									Solyc07g063730
									Solyc07g063850
									Solyc07g065860
									Solyc07g065910
									Solyc07g065980
									Solyc07g066560
									Solyc08g005720
									Solyc08g005870
									Solyc08g005960
									Solyc08g006590
									Solyc08g006765
									Solyc08g007240
									Solyc08g008580
									Solyc08g013910
									Solyc08g063090
									Solyc08g065610
									Solyc08g065940
									Solyc08g066740
									Solyc08g067310
									Solyc08g067540
									Solyc08g068140
									Solyc08g069040
									Solyc08g074480
									Solyc08g075550
									Solyc08g075570
									Solyc08g075680
									Solyc08g075920
									Solyc08g076400
									Solyc08g076790
									Solyc08g076820
									Solyc08g076870
									Solyc08g078460
									Solyc08g078960
									Solyc08g080150
									Solyc08g080320
									Solyc08g081420
									Solyc08g082710
									Solyc08g082990
									Solyc08g083220
									Solyc08g083230
									Solyc08g083240
									Solyc09g005200
									Solyc09g007150
									Solyc09g007910
									Solyc09g008080
									Solyc09g008200
									Solyc09g010960
									Solyc09g011470
									Solyc09g014350
									Solyc09g014740
									Solyc09g018890
									Solyc09g059470
									Solyc09g061250
									Solyc09g061280
									Solyc09g061860
									Solyc09g065390
									Solyc09g065565
									Solyc09g065670
									Solyc09g065850
									Solyc09g074610
									Solyc09g075210
									Solyc09g075820
									Solyc09g075890
									Solyc09g082690
									Solyc09g082980
									Solyc09g083390
									Solyc09g084440
									Solyc09g084450
									Solyc09g084460
									Solyc09g090080
									Solyc09g090180
									Solyc09g090310
									Solyc09g090510
									Solyc09g090600
									Solyc09g090910
									Solyc09g092260
									Solyc09g092490
									Solyc09g092560
									Solyc09g098610
									Solyc10g006740
									Solyc10g007900
									Solyc10g008270
									Solyc10g008400
									Solyc10g008410
									Solyc10g009540
									Solyc10g009580
									Solyc10g011660
									Solyc10g011730
									Solyc10g011960
									Solyc10g017510
									Solyc10g017960
									Solyc10g039290
									Solyc10g047530
									Solyc10g051130
									Solyc10g052470
									Solyc10g052714
									Solyc10g075160
									Solyc10g076500
									Solyc10g078250
									Solyc10g078580
									Solyc10g080690
									Solyc10g081320
									Solyc10g083170
									Solyc10g083460
									Solyc10g085000
									Solyc10g085280
									Solyc10g085310
									Solyc10g086240
									Solyc10g086270
									Solyc10g086390
									Solyc10g086500
									Solyc10g086720
									Solyc10g150105
									Solyc11g005150
									Solyc11g005350
									Solyc11g005390
									Solyc11g006040
									Solyc11g006300
									Solyc11g008350
									Solyc11g008440
									Solyc11g010100
									Solyc11g010380
									Solyc11g010430
									Solyc11g010630
									Solyc11g011030
									Solyc11g011630
									Solyc11g011660
									Solyc11g011730
									Solyc11g012240
									Solyc11g012260
									Solyc11g012640
									Solyc11g017440
									Solyc11g018710
									Solyc11g032220
									Solyc11g056680
									Solyc11g066270
									Solyc11g066510
									Solyc11g066670
									Solyc11g068950
									Solyc11g069020
									Solyc11g071470
									Solyc11g072030
									Solyc12g005020
									Solyc12g006020
									Solyc12g006050
									Solyc12g006140
									Solyc12g006440
									Solyc12g006460
									Solyc12g006470
									Solyc12g006590
									Solyc12g006805
									Solyc12g006860
									Solyc12g007160
									Solyc12g008500
									Solyc12g008660
									Solyc12g008830
									Solyc12g009650
									Solyc12g009800
									Solyc12g009920
									Solyc12g009930
									Solyc12g010590
									Solyc12g010910
									Solyc12g010980
									Solyc12g011030
									Solyc12g011033
									Solyc12g011060
									Solyc12g017460
									Solyc12g039080
									Solyc12g041960
									Solyc12g042480
									Solyc12g042780
									Solyc12g042890
									Solyc12g044310
									Solyc12g056040
									Solyc12g056460
									Solyc12g056620
									Solyc12g056920
									Solyc12g057080
									Solyc12g057160
									Solyc12g087940
									Solyc12g088360
									Solyc12g094460
									Solyc12g096490
									Solyc12g096770
									Solyc12g098310
									Solyc12g098910
									Solyc12g099400
									Solyc12g099580
									Solyc12g099790
									Solyc12g099930

## Sheet: Annotation used for GO analysis
Cotyledons				First leaf				Hypocotyl				Epicotyl
intersect	description	Gene name used for Go analysis		intersect	description	Gene name used for Go analysis		intersect	description	Gene name used for Go analysis		intersect	description	Gene name used for Go analysis
Solyc01g066290	Unknown protein	NA		Solyc01g066850	WAT1-related protein (AHRD V3.3 *** K4AWT5_SOLLC)	AT4G01440		Solyc01g005720	NL0D (AHRD V3.3 *** Q9ZS82_SOLLC)	NA		Solyc01g080680	Sugar facilitator protein 3	AT5G18840
Solyc01g066980	Flowering-promoting factor 1 (AHRD V3.3 *** A0A1U8FMN5_CAPAN)	AT5G24860		Solyc01g066980	Flowering-promoting factor 1 (AHRD V3.3 *** A0A1U8FMN5_CAPAN)	AT5G24860		Solyc01g006440	Protein NRT1/ PTR FAMILY 7.1 (AHRD V3.3 *** A0A1U8GXZ4_CAPAN)	AT5G19640		Solyc01g081270	Glutathione S-transferase (AHRD V3.3 *** A0A200PVK3_9MAGN)	NA
Solyc01g067440	Glutaredoxin (AHRD V3.3 *** A0A2G9GSG9_9LAMI)	AT3G21460		Solyc01g091320	Methylsterol monooxygenase 1-2 (AHRD V3.3 *** A0A1U8H2N7_CAPAN)	NA		Solyc01g007800	ovate family protein 2	AT2G36026		Solyc01g090760	GATA transcription factor (AHRD V3.3 *** K4AZ17_SOLLC)	AT2G45050
Solyc01g067460	monothiol glutaredoxin-S2-like (AHRD V3.3 *** A0A1U7VLQ4_NICSY)	AT4G15700		Solyc01g102300	PIF3 bHLH transcription factor 006	AT1G09530		Solyc01g010970	Argonaute7	AT1G69440		Solyc01g096320	Homeobox-leucine zipper protein HOX6 (AHRD V3.3 *** A0A1U8DTA9_CAPAN)	AT3G61890
Solyc01g068410	SlPIN5	AT5G16530		Solyc01g109700	bHLH transcription factor 010	AT4G34530		Solyc01g028803	Cytochrome P450 (AHRD V3.3 *** A0A200R9G0_9MAGN)	NA		Solyc01g103030	Major facilitator superfamily protein (AHRD V3.3 *** A0A2U1PWN6_ARTAN)	AT1G59740
Solyc01g079370	Transcription factor GRAS (AHRD V3.3 *** A0A200PWC4_9MAGN)	AT1G02575		Solyc01g110647	Auxin-responsive protein SAUR20 (AHRD V3.3 *** A0A2G2XY34_CAPAN)	AT5G18030		Solyc01g068075	Unknown protein	NA		Solyc01g105360	Glycosyltransferase (AHRD V3.3 *** A0A2I4DYG0_9ROSI)	NA
Solyc01g089960	WRKY transcription factor 12	AT2G44745		Solyc01g110660	Auxin-responsive protein SAUR21 (AHRD V3.3 *** A0A2G2XNG0_CAPBA)	AT2G21210		Solyc01g079470	Unknown protein	AT3G62410		Solyc01g109470	BURP domain-containing protein (AHRD V3.3 *** A0A1Q3C0F5_CEPFO)	AT1G49320
Solyc01g091180	Protein NRT1/ PTR FAMILY 7.3 (AHRD V3.3 *** A0A2G2XNQ7_CAPBA)	NA		Solyc01g110790	Auxin-responsive protein SAUR20 (AHRD V3.3 *** A0A2G2XY34_CAPAN)	AT4G38840		Solyc01g087840	Subtilisin-like protease (AHRD V3.3 *** O82006_SOLLC)	NA		Solyc01g110630	Small auxin up-regulated RNA9	AT4G38840
Solyc01g091320	Methylsterol monooxygenase 1-2 (AHRD V3.3 *** A0A1U8H2N7_CAPAN)	NA		Solyc02g067700	RING/U-box superfamily protein (AHRD V3.3 *-* A0A2U1LDD8_ARTAN)	NA		Solyc01g090560	Ethylene-responsive transcription factor (AHRD V3.3 *** A0A2G3DJ78_CAPCH)	AT2G44940		Solyc01g110770	Small auxin up-regulated RNA11	AT5G18030
Solyc01g096220	Ras-related protein RABA3 (AHRD V3.3 *** A0A2G2W6X9_CAPBA)	AT1G01200		Solyc02g069490	Delta(24)-sterol reductase (AHRD V3.3 *** A0A2G2XDD5_CAPBA)	AT3G19820		Solyc01g091030	Small auxin up-regulated RNA1	AT2G45210		Solyc01g110790	Auxin-responsive protein SAUR20 (AHRD V3.3 *** A0A2G2XY34_CAPAN)	AT4G38840
Solyc01g096410	Phosphatidylinositol 4-phosphate 5-kinase (AHRD V3.3 *** K4B029_SOLLC)	AT3G07960		Solyc02g071700	GDSL esterase/lipase (AHRD V3.3 *** A0A2G3A7C5_CAPAN)	AT2G19050		Solyc01g094750	Cytochrome P450 (AHRD V3.3 *** A0A2U1NG86_ARTAN)	AT2G45970		Solyc01g110900	SAUR-like auxin-responsive protein family (AHRD V3.3 *** Q9SW57_ARATH)	AT4G34770
Solyc01g099010	GDSL esterase/lipase At5g03980-like (AHRD V3.3 *** A0A1U8DUA9_CAPAN)	NA		Solyc02g077530	O-methyltransferase (AHRD V3.3 *** A0A2S1PVB3_CAMAC)	NA		Solyc01g095640	MYB-like transcription factor TCL1 (AHRD V3.3 *** A0A1U8HLQ3_CAPAN)	AT5G53200		Solyc01g110903	Auxin-responsive protein SAUR20 (AHRD V3.3 *** A0A2G2XY34_CAPAN)	AT5G18030
Solyc01g102300	PIF3 bHLH transcription factor 006	AT1G09530		Solyc02g081340	Glutathione S-transferase (AHRD V3.3 *** E1AWJ7_CAPAN)	AT3G03190		Solyc01g096280	Cytochrome P450 (AHRD V3.3 *** A0A200Q2S1_9MAGN)	AT2G46660		Solyc01g110907	Auxin-responsive protein SAUR20 (AHRD V3.3 *** A0A2G2XY34_CAPAN)	AT5G18030
Solyc01g105387	ABC transporter G family member 11 (AHRD V3.3 *** A0A2G3AV03_CAPCH)	AT1G17840		Solyc02g082260	3-hydroxy-3-methylglutaryl CoA reductase	AT1G76490		Solyc01g096410	Phosphatidylinositol 4-phosphate 5-kinase (AHRD V3.3 *** K4B029_SOLLC)	AT3G07960		Solyc01g111000	Auxin-responsive protein SAUR20 (AHRD V3.3 *** A0A2G2XY34_CAPAN)	AT2G21210
Solyc01g106910	hypothetical protein (AHRD V3.3 *** AT4G33800.2)	AT4G33800		Solyc02g083120	DUF241 domain-containing protein (AHRD V3.3 *** A0A1Q3CEB1_CEPFO)	AT4G35720		Solyc01g097830	DUF868 family protein (DUF868) (AHRD V3.3 *** Q9SI11_ARATH)	NA		Solyc02g065060	Short-chain dehydrogenase/reductase SDR (AHRD V3.3 *** A0A200PU74_9MAGN)	AT3G50560
Solyc01g109690	Protein RADIALIS-like 6 (AHRD V3.3 *** A0A2G2XX78_CAPAN)	NA		Solyc02g085020	dihydroflavonol 4-reductase	AT5G42800		Solyc01g100120	Kinesin-like protein (AHRD V3.3 *** A0A2G2XY75_CAPAN)	AT1G09170		Solyc02g071700	GDSL esterase/lipase (AHRD V3.3 *** A0A2G3A7C5_CAPAN)	AT2G19050
Solyc01g110647	Auxin-responsive protein SAUR20 (AHRD V3.3 *** A0A2G2XY34_CAPAN)	AT5G18030		Solyc02g089160	dwarf	AT5G38970		Solyc01g100310	DUF1645 family protein (AHRD V3.3 *-* G7I9G3_MEDTR)	AT3G62630		Solyc02g077590	Homeobox-leucine zipper-like protein (AHRD V3.3 *-* Q3HRT1_PICGL)	NA
Solyc01g110660	Auxin-responsive protein SAUR21 (AHRD V3.3 *** A0A2G2XNG0_CAPBA)	AT2G21210		Solyc02g089350	Gibberellin regulated protein (AHRD V3.3 *** A0A2U1PE48_ARTAN)	AT3G02885		Solyc01g105360	Glycosyltransferase (AHRD V3.3 *** A0A2I4DYG0_9ROSI)	NA		Solyc02g077970	Late embryogenesis abundant protein (AHRD V3.3 *** A0A200PQ87_9MAGN)	AT5G44310
Solyc01g110720	Auxin-responsive protein SAUR21 (AHRD V3.3 *** A0A2G3BWF1_CAPCH)	AT5G18030		Solyc02g090540	Glucose/ribitol dehydrogenase (AHRD V3.3 *** A0A2U1NV71_ARTAN)	AT3G50560		Solyc01g106910	hypothetical protein (AHRD V3.3 *** AT4G33800.2)	AT4G33800		Solyc02g078130	bHLH transcription factor 079	AT4G20970
Solyc01g110770	Small auxin up-regulated RNA11	AT5G18030		Solyc02g091140	S-adenosyl-L-methionine-dependent methyltransferases superfamily protein (AHRD V3.3 *** A0A1P8BFJ6_ARATH)	AT1G15125		Solyc01g109950	Kinase family protein (AHRD V3.3 *** D7MUJ9_ARALL)	AT4G39110		Solyc02g080120	Gibberellin 2-beta-dioxygenase 8 (AHRD V3.3 *** A0A1U8FMY1_CAPAN)	AT4G21200
Solyc01g110790	Auxin-responsive protein SAUR20 (AHRD V3.3 *** A0A2G2XY34_CAPAN)	AT4G38840		Solyc03g025190	anthocyanin permease	AT4G25640		Solyc01g110630	Small auxin up-regulated RNA9	AT4G38840		Solyc02g081340	Glutathione S-transferase (AHRD V3.3 *** E1AWJ7_CAPAN)	AT3G03190
Solyc02g061990	BZIP transcription factor FD (AHRD V3.3 *** A0A2U1NCD2_ARTAN)	AT2G17770		Solyc03g025390	Short-chain dehydrogenase TIC 32, chloroplastic (AHRD V3.3 *** A0A2G2X6Q5_CAPBA)	AT4G23430		Solyc01g110660	Auxin-responsive protein SAUR21 (AHRD V3.3 *** A0A2G2XNG0_CAPBA)	AT2G21210		Solyc02g083120	DUF241 domain-containing protein (AHRD V3.3 *** A0A1Q3CEB1_CEPFO)	AT4G35720
Solyc02g062490	2-oxoglutarate (2OG) and Fe(II)-dependent oxygenase superfamily protein (AHRD V3.3 *** A0A2U1LXD5_ARTAN)	NA		Solyc03g044600	Unknown protein	NA		Solyc01g110670	Auxin-responsive protein SAUR21 (AHRD V3.3 *** A0A2G3BWF1_CAPCH)	AT2G21210		Solyc02g083860	2-oxoglutarate (2OG) and Fe(II)-dependent oxygenase superfamily protein (AHRD V3.3 *** A0A2U1QGX7_ARTAN)	AT3G51240
Solyc02g063370	Calcium-dependent lipid-binding (CaLB domain) family protein (AHRD V3.3 *** A0A2U1LMA8_ARTAN)	NA		Solyc03g095310	Cytochrome P450 (AHRD V3.3 *** A0A2U1PRC1_ARTAN)	AT5G24910		Solyc01g110710	Small auxin up-regulated RNA10	AT4G38840		Solyc02g085020	dihydroflavonol 4-reductase	AT5G42800
Solyc02g065060	Short-chain dehydrogenase/reductase SDR (AHRD V3.3 *** A0A200PU74_9MAGN)	AT3G50560		Solyc03g112300	Octicosapeptide/phox/Bem1p domain kinase superfamily protein (AHRD V3.3 *-* A0A2K3MP92_TRIPR)	NA		Solyc01g110720	Auxin-responsive protein SAUR21 (AHRD V3.3 *** A0A2G3BWF1_CAPCH)	AT5G18030		Solyc02g085910	LOB domain-containing protein (AHRD V3.3 *** A0A2U1NKN8_ARTAN)	AT3G02550
Solyc02g066970	hypothetical protein (AHRD V3.3 *-* AT3G29370.1)	AT5G39240		Solyc03g120620	Homeobox-leucine zipper protein GLABRA 2 (AHRD V3.3 *** A0A2G3A3K0_CAPAN)	AT1G79840		Solyc01g110730	Auxin-responsive protein SAUR20 (AHRD V3.3 *** A0A2G2XY34_CAPAN)	AT4G38840		Solyc02g086452	titin isoform X3 (AHRD V3.3 *-* XP_004232326.1)	NA
Solyc02g067700	RING/U-box superfamily protein (AHRD V3.3 *-* A0A2U1LDD8_ARTAN)	NA		Solyc03g123390	Alpha/beta-Hydrolases superfamily protein (AHRD V3.3 *** Q9LNR2_ARATH)	AT1G17430		Solyc01g110770	Small auxin up-regulated RNA11	AT5G18030		Solyc02g086454	titin isoform X6 (AHRD V3.3 *-* XP_010316304.1)	NA
Solyc02g069490	Delta(24)-sterol reductase (AHRD V3.3 *** A0A2G2XDD5_CAPBA)	AT3G19820		Solyc04g007690	SlPIN3	AT1G70940		Solyc01g110790	Auxin-responsive protein SAUR20 (AHRD V3.3 *** A0A2G2XY34_CAPAN)	AT4G38840		Solyc02g086456	titin isoform X6 (AHRD V3.3 *-* XP_010316304.1)	NA
Solyc02g071700	GDSL esterase/lipase (AHRD V3.3 *** A0A2G3A7C5_CAPAN)	AT2G19050		Solyc04g012050	Ethylene-responsive transcription factor (AHRD V3.3 *** A0A2G2XAK1_CAPBA)	NA		Solyc01g110900	SAUR-like auxin-responsive protein family (AHRD V3.3 *** Q9SW57_ARATH)	AT4G34770		Solyc02g086458	titin isoform X2 (AHRD V3.3 *-* XP_010316302.1)	NA
Solyc02g071800	Protein kinase domain (AHRD V3.3 *** A0A200QIY1_9MAGN)	NA		Solyc04g016430	Cytokinin dehydrogenase 1 (AHRD V3.3 *** A0A2G2ZF38_CAPAN)	AT2G41510		Solyc01g110903	Auxin-responsive protein SAUR20 (AHRD V3.3 *** A0A2G2XY34_CAPAN)	AT5G18030		Solyc02g086770	Cinnamoyl-CoA reductase (AHRD V3.3 *** A0A172WBP6_DAUCA)	AT5G14700
Solyc02g072220	DUF1685 family protein (AHRD V3.3 *-* AT2G42760.1)	AT2G42760		Solyc04g051470	At4g09890 (AHRD V3.3 *** Q9T0E8_ARATH)	AT4G09890		Solyc01g110907	Auxin-responsive protein SAUR20 (AHRD V3.3 *** A0A2G2XY34_CAPAN)	AT5G18030		Solyc02g089350	Gibberellin regulated protein (AHRD V3.3 *** A0A2U1PE48_ARTAN)	AT3G02885
Solyc02g077430	Phospholipase A1-II 1 (AHRD V3.3 *** A0A2G3D5J3_CAPCH)	NA		Solyc04g071770	Ethylene-responsive transcription factor (AHRD V3.3 *** A0A1U8GDL3_CAPAN)	AT5G64750		Solyc01g110940	Auxin-responsive protein SAUR20 (AHRD V3.3 *** A0A2G2XY34_CAPAN)	AT4G38840		Solyc02g091670	Octicosapeptide/Phox/Bem1p family protein (AHRD V3.3 *-* A0A1P8BCE3_ARATH)	NA
Solyc02g077590	Homeobox-leucine zipper-like protein (AHRD V3.3 *-* Q3HRT1_PICGL)	NA		Solyc04g078140	cytochrome b5 (AHRD V3.3 *** A0A2I4FQJ5_9ROSI)	NA		Solyc01g110980	Auxin-responsive protein SAUR20 (AHRD V3.3 *** A0A2G2XY34_CAPAN)	AT5G18030		Solyc02g092820	IAA-amido synthetase 3-4/GH3.3	AT2G23170
Solyc02g078130	bHLH transcription factor 079	AT4G20970		Solyc05g005980	protein NRT1/ PTR FAMILY 1.2-like (AHRD V3.3 *** A0A2I4HMB7_9ROSI)	NA		Solyc01g111000	Auxin-responsive protein SAUR20 (AHRD V3.3 *** A0A2G2XY34_CAPAN)	AT2G21210		Solyc03g006410	PDDEXK-like protein (AHRD V3.3 *** A0A2U1QIN2_ARTAN)	AT2G20670
Solyc02g079490	HXXXD-type acyl-transferase family protein (AHRD V3.3 *** Q9MAP9_ARATH)	AT1G32910		Solyc05g008060	SlPIN4	AT1G23080		Solyc01g111010	X-intrinsic protein 1.6	NA		Solyc03g006880	gibberellin 20-oxidase-1	AT4G25420
Solyc02g081340	Glutathione S-transferase (AHRD V3.3 *** E1AWJ7_CAPAN)	AT3G03190		Solyc05g053410	phytochrome B2	AT2G18790		Solyc02g063250	Peptide methionine sulfoxide reductase MsrA (AHRD V3.3 *** A0A1D8JN47_9ENTR)	NA		Solyc03g006910	bHLH transcription factor 019	AT4G25410
Solyc02g083120	DUF241 domain-containing protein (AHRD V3.3 *** A0A1Q3CEB1_CEPFO)	AT4G35720		Solyc05g053530	9-cis-epoxycarotenoid dioxygenase (AHRD V3.3 *** A0A1C9ZU82_9LILI)	AT3G24220		Solyc02g063355	Calcium-dependent lipid-binding (CaLB domain) family protein (AHRD V3.3 *** A0A2U1LMA8_ARTAN)	NA		Solyc03g025190	anthocyanin permease	AT4G25640
Solyc02g083720	MLO-like protein (AHRD V3.3 *** K4BAP0_SOLLC)	NA		Solyc05g053600	Pleiotropic drug resistance protein (AHRD V3.3 *** C8CA13_CUCSA)	AT1G15520		Solyc02g065060	Short-chain dehydrogenase/reductase SDR (AHRD V3.3 *** A0A200PU74_9MAGN)	AT3G50560		Solyc03g031740	Glucose-6-phosphate/phosphate-translocator (AHRD V3.3 *** O64910_PEA)	AT1G61800
Solyc02g084880	Basic helix-loop-helix (BHLH) DNA-binding superfamily protein (AHRD V3.3 *-* A0A2U1PMP2_ARTAN)	AT1G27660		Solyc05g056500	RING-type E3 ubiquitin transferase (AHRD V3.3 *** A0A2G2VD56_CAPBA)	NA		Solyc02g066970	hypothetical protein (AHRD V3.3 *-* AT3G29370.1)	AT5G39240		Solyc03g031980	Lectin-receptor kinase (AHRD V3.3 *** A0A2U1KV35_ARTAN)	NA
Solyc02g085020	dihydroflavonol 4-reductase	AT5G42800		Solyc06g008050	Flavin-containing monooxygenase (AHRD V3.3 *** D2IGV3_SOLLC)	AT5G43890		Solyc02g067700	RING/U-box superfamily protein (AHRD V3.3 *-* A0A2U1LDD8_ARTAN)	NA		Solyc03g033510	Armadillo repeat only 2 (AHRD V3.3 *** Q9FKW5_ARATH)	AT5G66200
Solyc02g085145	Transcription factor RADIALIS (AHRD V3.3 *** A0A1U8FSL3_CAPAN)	NA		Solyc06g008590	auxin-regulated IAA17	AT3G04730		Solyc02g068760	Pentatricopeptide repeat-containing protein (AHRD V3.3 *** A0A2G3A6F7_CAPAN)	AT2G35130		Solyc03g044600	Unknown protein	NA
Solyc02g087960	R2R3MYB transcription factor 94	AT3G28910		Solyc06g009890	Unknown protein	NA		Solyc02g069490	Delta(24)-sterol reductase (AHRD V3.3 *** A0A2G2XDD5_CAPBA)	AT3G19820		Solyc03g078770	Glycosyltransferase (AHRD V3.3 *** A0A288W8G3_GARJA)	NA
Solyc02g089160	dwarf	AT5G38970		Solyc06g035520	Alpha/beta-hydrolases superfamily protein (AHRD V3.3 *** A0A2U1LX98_ARTAN)	NA		Solyc02g070280	Cationic amino acid transporter (AHRD V3.3 *** S8D7Y4_9LAMI)	AT4G21120		Solyc03g083770	Plant invertase/pectin methylesterase inhibitor superfamily protein, putative (AHRD V3.3 *** A0A061G4U8_THECC)	AT5G62360
Solyc02g089350	Gibberellin regulated protein (AHRD V3.3 *** A0A2U1PE48_ARTAN)	AT3G02885		Solyc06g035530	gibberellin 20-oxidase-2	AT4G25420		Solyc02g071020	Unknown protein	NA		Solyc03g095310	Cytochrome P450 (AHRD V3.3 *** A0A2U1PRC1_ARTAN)	AT5G24910
Solyc02g090310	Dof zinc finger protein (AHRD V3.3 *** A0A2K3LFN5_TRIPR)	AT4G38000		Solyc06g048600	Response regulator 7	AT3G56380		Solyc02g071100	Purine permease (AHRD V3.3 *** A0A2U1LZ22_ARTAN),Pfam:PF16913	NA		Solyc03g097820	bHLH transcription factor 022	AT5G50915
Solyc02g090540	Glucose/ribitol dehydrogenase (AHRD V3.3 *** A0A2U1NV71_ARTAN)	AT3G50560		Solyc06g051940	Protein phosphatase 2C (AHRD V3.3 *** A0A2U1KYU0_ARTAN)	NA		Solyc02g071700	GDSL esterase/lipase (AHRD V3.3 *** A0A2G3A7C5_CAPAN)	AT2G19050		Solyc03g112300	Octicosapeptide/phox/Bem1p domain kinase superfamily protein (AHRD V3.3 *-* A0A2K3MP92_TRIPR)	NA
Solyc02g091990	1-aminocyclopropane-1-carboxylate synthase 3	AT4G37770		Solyc06g060830	Homeobox-leucine zipper protein HAT2 (AHRD V3.3 *** A0A2G2WJU4_CAPBA)	AT4G16780		Solyc02g072540	Non-specific serine/threonine protein kinase (AHRD V3.3 *** A0A2G2XE54_CAPBA)	AT5G45820		Solyc03g116770	seed dormancy control protein (AHRD V3.3 *** AT1G15320.2)	AT1G15320
Solyc02g092570	Transcription factor GRAS (AHRD V3.3 *** A0A200R352_9MAGN)	AT5G67411		Solyc06g061027	Cytochrome P450 (AHRD V3.3 *** A0A200PQ40_9MAGN)	NA		Solyc02g077430	Phospholipase A1-II 1 (AHRD V3.3 *** A0A2G3D5J3_CAPCH)	NA		Solyc03g121240	Transcription factor HEC2 (AHRD V3.3 *** A0A2G2WPZ2_CAPBA)	AT3G21330
Solyc02g093600	Class I heat shock protein (AHRD V3.3 *** A0A2K3K1J3_TRIPR)	AT1G53540		Solyc06g062460	bHLH transcription factor136	AT3G21330		Solyc02g077590	Homeobox-leucine zipper-like protein (AHRD V3.3 *-* Q3HRT1_PICGL)	NA		Solyc03g121510	Cytochrome p450 (AHRD V3.3 *** E5GCA5_CUCME)	AT3G13730
Solyc03g005480	WAT1-related protein (AHRD V3.3 *** K4BDX2_SOLLC)	NA		Solyc06g066820	Le3OH-13b-hydroxylase	AT1G80340		Solyc02g078130	bHLH transcription factor 079	AT4G20970		Solyc03g123390	Alpha/beta-Hydrolases superfamily protein (AHRD V3.3 *** Q9LNR2_ARATH)	AT1G17430
Solyc03g006910	bHLH transcription factor 019	AT4G25410		Solyc06g067910	DUF642 domain-containing protein (AHRD V3.3 *** A0A1Q3BMB3_CEPFO)	AT4G32460		Solyc02g081340	Glutathione S-transferase (AHRD V3.3 *** E1AWJ7_CAPAN)	AT3G03190		Solyc04g005660	transcription factor PRE6-like (AHRD V3.3 *** A0A2I4HLH0_9ROSI)	AT1G26945
Solyc03g007775	membrane-associated kinase regulator (AHRD V3.3 *** AT5G52900.1)	AT5G52900		Solyc06g069240	branched1b	AT3G18550		Solyc02g082420	RING/U-box superfamily protein (AHRD V3.3 *** A0A2U1LI04_ARTAN)	NA		Solyc04g007000	AP2/B3 transcription factor family protein (AHRD V3.3 *** A0A2U1MEM3_ARTAN)	AT3G25730
Solyc03g013440	Amino acid transporter (AHRD V3.3 *-* A0A200QES2_9MAGN)	AT5G15240		Solyc06g069640	dCTP pyrophosphatase 1 (AHRD V3.3 *** A0A1U8FHZ8_CAPAN)	NA		Solyc02g083120	DUF241 domain-containing protein (AHRD V3.3 *** A0A1Q3CEB1_CEPFO)	AT4G35720		Solyc04g007690	SlPIN3	AT1G70940
Solyc03g025190	anthocyanin permease	AT4G25640		Solyc06g074090	7-dehydrocholesterol reductase (AHRD V3.3 *** A0A2G2WMN4_CAPBA)	AT1G50430		Solyc02g083720	MLO-like protein (AHRD V3.3 *** K4BAP0_SOLLC)	NA		Solyc04g007790	Sn-1 protein (AHRD V3.3 *** Q42393_CAPAN)	AT1G70830
Solyc03g031730	Beta-glucosidase (AHRD V3.3 *** B6SYQ7_MAIZE)	AT4G21760		Solyc06g075000	MaoC_dehydratas domain-containing protein (AHRD V3.3 *** A0A1Q3B2J7_CEPFO)	AT5G60335		Solyc02g084880	Basic helix-loop-helix (BHLH) DNA-binding superfamily protein (AHRD V3.3 *-* A0A2U1PMP2_ARTAN)	AT1G27660		Solyc04g016430	Cytokinin dehydrogenase 1 (AHRD V3.3 *** A0A2G2ZF38_CAPAN)	AT2G41510
Solyc03g031940	AMP-dependent synthetase/ligase (AHRD V3.3 *** A0A200RCS7_9MAGN)	AT1G21540		Solyc06g075510	APETALA2e	AT2G28550		Solyc02g085020	dihydroflavonol 4-reductase	AT5G42800		Solyc04g050620	Cytochrome (AHRD V3.3 *** A0A2G2Y725_CAPAN)	NA
Solyc03g044600	Unknown protein	NA		Solyc06g083700	Flavin-containing monooxygenase (AHRD V3.3 *** D2IGV4_SOLLC)	AT5G43890		Solyc02g085145	Transcription factor RADIALIS (AHRD V3.3 *** A0A1U8FSL3_CAPAN)	NA		Solyc04g050625	Cytochrome (AHRD V3.3 *** A0A1U8F588_CAPAN)	AT2G45550
Solyc03g080190	2-oxoglutarate (2OG) and Fe(II)-dependent oxygenase superfamily protein (AHRD V3.3 *** A0A2U1QGX7_ARTAN)	AT5G24530		Solyc07g006560	Hypersensitive response assisting protein (AHRD V3.3 *** Q9SWC6_CAPAN)	NA		Solyc02g085800	Alpha/beta-Hydrolases superfamily protein (AHRD V3.3 *** A0A2U1PVQ0_ARTAN)	AT5G16080		Solyc04g053110	Monothiol glutaredoxin-s6 (AHRD V3.3 *** A0A314L0I0_NICAT)	AT3G62930
Solyc03g083050	hypothetical protein (AHRD V3.3 *** AT5G53030.1)	AT5G53030		Solyc07g006570	S-like ribonuclease (AHRD V3.3 *** Q9FQL6_PRUDU)	NA		Solyc02g086180	Delta(7)-sterol-C5(6)-desaturase (AHRD V3.3 *-* A0A1U8FPX0_CAPAN)	AT3G02580		Solyc04g058160	Calcium-dependent protein kinase (AHRD V3.3 --* CDPK_DAUCA)	AT1G21550
Solyc03g093790	cyclinU4_2	AT5G07450		Solyc07g007755	Defensin protein (AHRD V3.3 *** B1N681_SOLPI)	NA		Solyc02g086452	titin isoform X3 (AHRD V3.3 *-* XP_004232326.1)	NA		Solyc04g071900	Peroxidase (AHRD V3.3 *** K4BTH7_SOLLC)	AT1G71695
Solyc03g095860	Ankyrin repeat-containing protein (AHRD V3.3 *** A0A2U1NC91_ARTAN)	AT4G26120		Solyc07g042630	Terpene cyclase/mutase family member (AHRD V3.3 *** A0A1U8HG00_CAPAN)	NA		Solyc02g086454	titin isoform X6 (AHRD V3.3 *-* XP_010316304.1)	NA		Solyc04g074167	classical arabinogalactan protein 26-like (AHRD V3.3 -** XP_011090863.1)	NA
Solyc03g098450	Protein NETWORKED 3A (AHRD V3.3 *** A0A2G3CXR8_CAPCH)	AT3G17680		Solyc07g043390	Cellulose synthase (AHRD V3.3 *** A0A200Q4F9_9MAGN)	NA		Solyc02g086456	titin isoform X6 (AHRD V3.3 *-* XP_010316304.1)	NA		Solyc04g074880	purine permease 3-like (AHRD V3.3 *** A0A2G2ZQS5_CAPAN),Pfam:PF16913	AT1G28230
Solyc03g112240	Unknown protein	AT5G50175		Solyc07g043420	2-oxoglutarate-dependent dioxygenase 2	NA		Solyc02g086820	chloroplast carbonic anhydrase	AT3G01500		Solyc04g078140	cytochrome b5 (AHRD V3.3 *** A0A2I4FQJ5_9ROSI)	NA
Solyc03g114720	bHLH transcription factor 023	AT5G08130		Solyc07g043460	Cytochrome P450 (AHRD V3.3 *** A0A200PQ40_9MAGN)	NA		Solyc02g087840	Leucine zipper, homeobox-associated, Homeodomain-like protein (AHRD V3.3 *** A0A2U1PPL6_ARTAN)	AT5G15150		Solyc04g080820	cytokinin oxidase4	NA
Solyc03g114940	Cytochrome P450 (AHRD V3.3 *** A0A200PRH8_9MAGN)	AT1G74110		Solyc07g052060	Pelargonidin 3-o-(6-caffeoylglucoside) 5-o-(6-o-malonylglucoside) 4'''-malonyltransferase (AHRD V3.3 *** G9HTF6_NICAT)	NA		Solyc02g087860	Transcription factor PRE5 (AHRD V3.3 *** A0A1U8FQB1_CAPAN)	AT5G39860		Solyc04g081290	Cytokinin riboside 5'-monophosphate phosphoribohydrolase (AHRD V3.3 *** A0A2G2X1Q5_CAPBA)	NA
Solyc03g116970	Phospholipase-like protein (PEARLI 4) family protein (AHRD V3.3 *-* A8MQE1_ARATH)	AT1G15940		Solyc07g056360	Transcription factor PAR2 (AHRD V3.3 *** A0A1U8H7M7_CAPAN)	AT3G58850		Solyc02g087960	R2R3MYB transcription factor 94	AT3G28910		Solyc05g008240	myb-related protein Hv1 (AHRD V3.3 --* XP_004238850.1)	NA
Solyc03g117070	Zinc finger protein 4 (AHRD V3.3 *** A0A2G3CZF7_CAPCH)	AT1G80730		Solyc07g056670	gibberellin 2-oxidase 2	AT1G78440		Solyc02g088100	expansin precursor 5	AT3G29030		Solyc05g011850	Sulfotransferase (AHRD V3.3 *** A0A2G3B6Y1_CAPCH)	NA
Solyc03g119810	At1g49000 (AHRD V3.3 *-* Q9M9A2_ARATH)	AT3G18560		Solyc07g061800	Heme-binding-like protein (AHRD V3.3 *** A0A2I0X1C8_9ASPA)	AT1G17100		Solyc02g089050	protein LONGIFOLIA 1-like (AHRD V3.3 *** A0A2I4EBA4_9ROSI)	AT3G02170		Solyc05g011860	Sulfotransferase (AHRD V3.3 *-* A0A2G3B6Y2_CAPCH)	NA
Solyc03g120620	Homeobox-leucine zipper protein GLABRA 2 (AHRD V3.3 *** A0A2G3A3K0_CAPAN)	AT1G79840		Solyc07g061890	Unknown protein	NA		Solyc02g089350	Gibberellin regulated protein (AHRD V3.3 *** A0A2U1PE48_ARTAN)	AT3G02885		Solyc05g025890	Acyl-CoA N-acyltransferases (NAT) superfamily protein (AHRD V3.3 *** Q8GUT5_ARATH)	AT2G06025
Solyc03g121900	Bifunctional inhibitor/plant lipid transfer protein/seed storage helical domain containing protein (AHRD V3.3 *** A0A2P5DNS6_PARAD)	AT5G48485		Solyc07g062260	BES1/BZR1 (AHRD V3.3 *** A0A2K3PP13_TRIPR)	AT1G78700		Solyc02g089620	proline dehydrogenase	AT3G30775		Solyc05g053530	9-cis-epoxycarotenoid dioxygenase (AHRD V3.3 *** A0A1C9ZU82_9LILI)	AT3G24220
Solyc03g122360	Cytochrome P450 (AHRD V3.3 *** Q43795_TOBAC)	AT5G07990		Solyc07g064600	Endoribonuclease L-PSP family protein (AHRD V3.3 *-* A0A1I9LS34_ARATH)	AT3G20390		Solyc02g089650	hypothetical protein (DUF1262) (AHRD V3.3 *** AT1G13520.1)	AT1G61600		Solyc05g053550	chalcone synthase 2	AT5G13930
Solyc03g123390	Alpha/beta-Hydrolases superfamily protein (AHRD V3.3 *** Q9LNR2_ARATH)	AT1G17430		Solyc08g021820	auxin-regulated IAA29	AT4G32280		Solyc02g090340	Geraniol 8-hydroxylase (AHRD V3.3 *** A0A2G2XIM9_CAPBA)	NA		Solyc06g005330	R2R3MYB transcription factor 59	AT3G46130
Solyc04g005660	transcription factor PRE6-like (AHRD V3.3 *** A0A2I4HLH0_9ROSI)	AT1G26945		Solyc08g062180	protein BIG GRAIN 1-like A (AHRD V3.3 *** A0A2I4FTX4_9ROSI)	AT5G12050		Solyc02g090350	Geraniol 8-hydroxylase (AHRD V3.3 *** A0A2G2XIM9_CAPBA)	AT2G45550		Solyc06g007370	6,7-dimethyl-8-ribityllumazine synthase (AHRD V3.3 *** A0A061GZ51_THECC)	AT2G30230
Solyc04g005800	Homeobox-leucine zipper protein HOX16 (AHRD V3.3 *** A0A1U8EXU3_CAPAN)	AT1G27045		Solyc08g069040	Peroxidase (AHRD V3.3 *** K4CMC4_SOLLC)	NA		Solyc02g091810	bHLH transcription factor 015	AT2G22770		Solyc06g008050	Flavin-containing monooxygenase (AHRD V3.3 *** D2IGV3_SOLLC)	AT5G43890
Solyc04g007690	SlPIN3	AT1G70940		Solyc08g076250	Cytochrome (AHRD V3.3 *** A0A1U8F0H8_CAPAN)	NA		Solyc02g092820	IAA-amido synthetase 3-4/GH3.3	AT2G23170		Solyc06g008580	auxin-regulated IAA22	AT1G04240
Solyc04g010285	Plant protein 1589 of Uncharacterized protein function (AHRD V3.3 *** A0A061FM19_THECC)	NA		Solyc08g076970	Acetylornithine deacetylase (AHRD V3.3 *** A0A2G2XLB1_CAPBA)	AT4G17830		Solyc02g093360	Stpk1 protein kinase (AHRD V3.3 *** Q41493_SOLTU)	AT3G27580		Solyc06g008590	auxin-regulated IAA17	AT3G04730
Solyc04g016430	Cytokinin dehydrogenase 1 (AHRD V3.3 *** A0A2G2ZF38_CAPAN)	AT2G41510		Solyc08g078300	Homeobox-leucine zipper protein HAT4 (AHRD V3.3 *** A0A2G2XL32_CAPBA)	AT4G16780		Solyc03g005320	3-ketoacyl-CoA synthase (AHRD V3.3 *** A0A2G2WWC0_CAPBA)	AT5G43760		Solyc06g035530	gibberellin 20-oxidase-2	AT4G25420
Solyc04g017720	Gibberellin regulated protein (AHRD V3.3 *** A0A2U1PE48_ARTAN)	NA		Solyc08g079080	Lycopersicon esculentum invertase 9	AT1G12240		Solyc03g006250	GDSL esterase/lipase (AHRD V3.3 *** A0A1U8GGV5_CAPAN)	AT1G28670		Solyc06g053220	Homeobox-leucine zipper protein HOX6 (AHRD V3.3 *** A0A2G2WIJ7_CAPBA)	NA
Solyc04g025530	Glutamate decarboxylase (AHRD V3.3 *** A0A2G2YVX0_CAPAN)	AT2G02010		Solyc08g080040	2-oxoglutarate (2OG) and Fe(II)-dependent oxygenase superfamily protein (AHRD V3.3 *** F4J670_ARATH)	AT4G22880		Solyc03g006410	PDDEXK-like protein (AHRD V3.3 *** A0A2U1QIN2_ARTAN)	AT2G20670		Solyc06g053710	ethylene receptor homolog (ETR4)	AT3G23150
Solyc04g050625	Cytochrome (AHRD V3.3 *** A0A1U8F588_CAPAN)	AT2G45550		Solyc08g080570	UDP-glucose 4-epimerase-like protein (AHRD V3.3 *** A0A2K3NI12_TRIPR)	AT1G12780		Solyc03g006830	MADS-box transcription factor (AHRD V3.3 *** Q1EMR8_PLAMJ)	AT2G45660		Solyc06g059990	Alkyl transferase (AHRD V3.3 *** K7W9N9_SOLLC)	AT5G58784
Solyc04g051470	At4g09890 (AHRD V3.3 *** Q9T0E8_ARATH)	AT4G09890		Solyc09g008080	Ubiquitin domain-containing protein (AHRD V3.3 --* A0A1Q3C6U9_CEPFO)	NA		Solyc03g006880	gibberellin 20-oxidase-1	AT4G25420		Solyc06g060830	Homeobox-leucine zipper protein HAT2 (AHRD V3.3 *** A0A2G2WJU4_CAPBA)	AT4G16780
Solyc04g071070	Unknown protein	NA		Solyc09g065100	bHLH transcription factor 150	AT4G09820		Solyc03g006910	bHLH transcription factor 019	AT4G25410		Solyc06g062460	bHLH transcription factor136	AT3G21330
Solyc04g072270	Midasin (AHRD V3.3 *-* A0A2G2ZQ87_CAPAN)	NA		Solyc09g065390	DUF581 domain-containing protein (AHRD V3.3 *** A0A1Q3D4G2_CEPFO)	NA		Solyc03g007775	membrane-associated kinase regulator (AHRD V3.3 *** AT5G52900.1)	AT5G52900		Solyc06g069420	Adenine nucleotide alpha hydrolases-like superfamily protein (AHRD V3.3 *** Q9M9P7_ARATH)	AT3G03290
Solyc04g078140	cytochrome b5 (AHRD V3.3 *** A0A2I4FQJ5_9ROSI)	NA		Solyc09g082660	Caffeoyl-CoA O-methyltransferase (AHRD V3.3 *** Q2YHM9_PLAMJ)	AT1G67980		Solyc03g025190	anthocyanin permease	AT4G25640		Solyc06g069640	dCTP pyrophosphatase 1 (AHRD V3.3 *** A0A1U8FHZ8_CAPAN)	NA
Solyc04g078410	Pkinase domain-containing protein/S_locus_glycop domain-containing protein/B_lectin domain-containing protein (AHRD V3.3 *** A0A1Q3BH96_CEPFO)	NA		Solyc09g083435	Proteinase inhibitor 1 PPI3A2 (AHRD V3.3 *** Q4FE23_SOLTU)	NA		Solyc03g025290	Hydroxyproline-rich glycoprotein family protein (AHRD V3.3 *** B6SWF0_MAIZE)	AT4G25620		Solyc06g071830	BTB/POZ and TAZ domain-containing protein 2 (AHRD V3.3 *** A0A1U8HCU6_CAPAN)	NA
Solyc04g078650	wuschel related homobox 4	AT1G46480		Solyc09g084490	Proteinase inhibitor 1 PPI3B2 (AHRD V3.3 *** Q4FE26_SOLTU)	AT2G38870		Solyc03g033510	Armadillo repeat only 2 (AHRD V3.3 *** Q9FKW5_ARATH)	AT5G66200		Solyc06g072220	miraculin-like (AHRD V3.3 *** A0A2I4HMC5_9ROSI)	AT1G73260
Solyc04g079910	Calcium uniporter protein 4, mitochondrial (AHRD V3.3 *** A0A2G3CPZ7_CAPCH)	NA		Solyc10g008410	E3 ubiquitin-protein ligase RMA1H1 (AHRD V3.3 *** A0A2G3BCW2_CAPCH)	AT4G03510		Solyc03g034000	bHLH transcription factor 020	AT4G36540		Solyc06g075510	APETALA2e	AT2G28550
Solyc04g080820	cytokinin oxidase4	NA		Solyc10g008440	Expansin-B3 (AHRD V3.3 *** A0A2G3BCT4_CAPCH)	AT4G28250		Solyc03g044600	Unknown protein	NA		Solyc06g075660	MYB transcription factor (AHRD V3.3 *-* B4FPU3_MAIZE)	AT3G46130
Solyc04g081810	Subtilisin-like protease-like protein (AHRD V3.3 *** A0A2K3N634_TRIPR)	AT1G20160		Solyc10g049640	Amino acid/polyamine transporter I (AHRD V3.3 *** A0A200R342_9MAGN)	AT3G19553		Solyc03g044630	DUF309 domain protein (AHRD V3.3 *** AT2G41120.1)	AT2G41120		Solyc06g083560	hypothetical protein (AHRD V3.3 *** AT3G24750.1)	AT3G24750
Solyc04g081870	Expansin A11	AT1G20190		Solyc10g083440	Glycosyltransferase (AHRD V3.3 *** A0A2G3BGM7_CAPCH)	AT5G17030		Solyc03g078770	Glycosyltransferase (AHRD V3.3 *** A0A288W8G3_GARJA)	NA		Solyc07g006570	S-like ribonuclease (AHRD V3.3 *** Q9FQL6_PRUDU)	NA
Solyc05g005980	protein NRT1/ PTR FAMILY 1.2-like (AHRD V3.3 *** A0A2I4HMB7_9ROSI)	NA		Solyc10g086250	R2R3MYB transcription factor 75	AT1G66370		Solyc03g083770	Plant invertase/pectin methylesterase inhibitor superfamily protein, putative (AHRD V3.3 *** A0A061G4U8_THECC)	AT5G62360		Solyc07g006600	Protein GLUTAMINE DUMPER 3 (AHRD V3.3 *-* A0A2G2WAS7_CAPBA)	NA
Solyc05g007960	O-fucosyltransferase (AHRD V3.3 *** A0A2P5FK44_TREOI)	AT2G01480		Solyc10g086500	steroid 5 alpha reductase DET2	AT2G38050		Solyc03g097610	Bidirectional sugar transporter SWEET (AHRD V3.3 *** M1D4D6_SOLTU)	AT5G50790		Solyc07g040890	Alpha/beta-hydrolases superfamily protein (AHRD V3.3 *** A0A2U1LX98_ARTAN)	AT5G62180
Solyc05g008050	Homeobox-leucine zipper protein HOX3 (AHRD V3.3 *** A0A2G3B5W9_CAPCH)	AT2G01430		Solyc11g012130	Early nodulin-like protein 2-like (AHRD V3.3 *** A0A2K3MQQ9_TRIPR)	NA		Solyc03g097820	bHLH transcription factor 022	AT5G50915		Solyc07g052610	cyclinU1_1	AT3G21870
Solyc05g008060	SlPIN4	AT1G23080		Solyc11g012240	MBOAT (Membrane bound O-acyl transferase) family protein (AHRD V3.3 *** A0A2U1LYZ9_ARTAN)	NA		Solyc03g112240	Unknown protein	AT5G50175		Solyc07g055780	Protein trichome birefringence-like 43 (AHRD V3.3 *** A0A2G2WDQ2_CAPBA)	NA
Solyc05g008240	myb-related protein Hv1 (AHRD V3.3 --* XP_004238850.1)	NA		Solyc11g013450	hypothetical protein (AHRD V3.3 *** AT1G21830.1)	AT1G21830		Solyc03g112920	protein SHOOT GRAVITROPISM 5-like (AHRD V3.3 *** A0A2I4F066_9ROSI)	AT3G48550		Solyc07g056170	Subtilisin-like protease (AHRD V3.3 *** A0A2G3C254_CAPCH)	AT2G04160
Solyc05g008250	R2R3MYB transcription factor 76	NA		Solyc11g021060	TOMARPIX proteinase inhibitor	NA		Solyc03g113680	Microtubule-associated protein TORTIFOLIA1 (AHRD V3.3 *** A0A2K3N0J0_TRIPR)	AT5G62580		Solyc07g056670	gibberellin 2-oxidase 2	AT1G78440
Solyc05g008895	Bifunctional inhibitor/lipid-transfer protein/seed storage 2S albumin superfamily protein (AHRD V3.3 *** A0A1I9LP30_ARATH)	AT1G73780		Solyc11g051123	Unknown protein	NA		Solyc03g114210	Protein kinase (AHRD V3.3 *** Q9FGB1_ARATH)	AT5G50000		Solyc07g062260	BES1/BZR1 (AHRD V3.3 *** A0A2K3PP13_TRIPR)	AT1G78700
Solyc05g014150	Very-long-chain 3-oxoacyl-CoA reductase-like protein (AHRD V3.3 *** A0A1J3EFG0_NOCCA)	AT1G24470		Solyc11g066580	Flavonoid 3`,5`-hydroxylase (AHRD V3.3 *** D3W9H7_SOLLC)	NA		Solyc03g117070	Zinc finger protein 4 (AHRD V3.3 *** A0A2G3CZF7_CAPCH)	AT1G80730		Solyc07g064410	Fatty acid desaturase 4, chloroplastic (AHRD V3.3 *** A0A1U8FLY9_CAPAN)	AT4G27030
Solyc05g014710	Remorin (AHRD V3.3 *** A0A200QY51_9MAGN)	AT1G67590		Solyc11g066670	Glycosyltransferase (AHRD V3.3 *** A0A288W8G2_GARJA)	AT2G36770		Solyc03g123390	Alpha/beta-Hydrolases superfamily protein (AHRD V3.3 *** Q9LNR2_ARATH)	AT1G17430		Solyc07g064600	Endoribonuclease L-PSP family protein (AHRD V3.3 *-* A0A1I9LS34_ARATH)	AT3G20390
Solyc05g047710	Calcium-dependent lipid-binding (CaLB domain) family protein (AHRD V3.3 *** A0A2U1PBS7_ARTAN)	AT3G61050		Solyc11g069450	Senescence regulator S40 (AHRD V3.3 *** A0A200QID2_9MAGN)	AT3G45210		Solyc04g005660	transcription factor PRE6-like (AHRD V3.3 *** A0A2I4HLH0_9ROSI)	AT1G26945		Solyc08g013910	Protein plant cadmium resistance 2 (AHRD V3.3 *-* A0A1J6HUT4_NICAT)	AT3G18470
Solyc05g051735	Unknown protein	NA		Solyc11g072850	CCT motif protein (AHRD V3.3 *** A0A2K3PKW2_TRIPR)	AT5G59990		Solyc04g007000	AP2/B3 transcription factor family protein (AHRD V3.3 *** A0A2U1MEM3_ARTAN)	AT3G25730		Solyc08g021820	auxin-regulated IAA29	AT4G32280
Solyc05g052370	Laccase (AHRD V3.3 *** M1CL08_SOLTU)	NA		Solyc12g005310	Auxin-responsive GH3 family protein (AHRD V3.3 *** A0A2U1LNK3_ARTAN)	AT5G54510		Solyc04g007690	SlPIN3	AT1G70940		Solyc08g065610	Vacuolar-processing enzyme (AHRD V3.3 *** A0A2G2VI36_CAPBA)	AT4G32940
Solyc05g053410	phytochrome B2	AT2G18790		Solyc12g008800	Transcription factor DIVARICATA (AHRD V3.3 *** A0A2G3BNV9_CAPCH)	AT5G56840		Solyc04g007750	Sn-1 protein (AHRD V3.3 *** Q42393_CAPAN)	AT1G70830		Solyc08g066720	9-cis-epoxycarotenoid dioxygenase (AHRD V3.3 *** A4URT6_9ROSI)	NA
Solyc05g053530	9-cis-epoxycarotenoid dioxygenase (AHRD V3.3 *** A0A1C9ZU82_9LILI)	AT3G24220		Solyc12g039080	Leucine-rich repeat protein kinase family protein (AHRD V3.3 *-* A0A2U1Q5J5_ARTAN)	NA		Solyc04g008370	G-type lectin S-receptor-like serine/threonine-protein kinase (AHRD V3.3 *** A0A2G3CF44_CAPCH)	NA		Solyc08g068390	Glyoxysomal fatty acid beta-oxidation multifunctional protein MFP-a (AHRD V3.3 *** A0A2G2YXE3_CAPAN)	NA
Solyc05g053550	chalcone synthase 2	AT5G13930		Solyc12g056600	NAD(P)-binding Rossmann-fold superfamily protein (AHRD V3.3 *** A0A2U1PL19_ARTAN),Pfam:PF13561	NA		Solyc04g011860	Monothiol glutaredoxin-S1 (AHRD V3.3 *** A0A2G3CDZ0_CAPCH)	AT3G62930		Solyc08g068520	F-box protein (AHRD V3.3 *-* A0A1J3J8H1_NOCCA)	AT1G56400
Solyc05g055400	Cytochrome P450 (AHRD V3.3 *** A0A200Q2G7_9MAGN)	AT5G04660		Solyc12g088170	HXXXD-type acyl-transferase family protein (AHRD V3.3 *** F4JBC7_ARATH)	NA		Solyc04g014400	LOW QUALITY PROTEIN: LRR receptor-like serine/threonine-protein kinase GSO1 (AHRD V3.3 *** A0A1U8F7A0_CAPAN)	AT1G74170		Solyc08g069040	Peroxidase (AHRD V3.3 *** K4CMC4_SOLLC)	NA
Solyc06g008050	Flavin-containing monooxygenase (AHRD V3.3 *** D2IGV3_SOLLC)	AT5G43890		Solyc12g096780	Alcohol dehydrogenase superfamily (AHRD V3.3 *** A0A200R634_9MAGN)	AT3G45770		Solyc04g016430	Cytokinin dehydrogenase 1 (AHRD V3.3 *** A0A2G2ZF38_CAPAN)	AT2G41510		Solyc08g078300	Homeobox-leucine zipper protein HAT4 (AHRD V3.3 *** A0A2G2XL32_CAPBA)	AT4G16780
Solyc06g008580	auxin-regulated IAA22	AT1G04240		Solyc12g098590	Glycosyltransferase (AHRD V3.3 *** A0A2I4GJH4_9ROSI)	AT4G15550		Solyc04g050625	Cytochrome (AHRD V3.3 *** A0A1U8F588_CAPAN)	AT2G45550		Solyc08g078840	Root meristem growth factor 6 (AHRD V3.3 *** A0A2G3CC16_CAPCH)	AT3G60650
Solyc06g008590	auxin-regulated IAA17	AT3G04730		Solyc12g100030	receptor-like protein 12 (AHRD V3.3 *** A0A1U8ETX1_CAPAN)	AT3G05660		Solyc04g053110	Monothiol glutaredoxin-s6 (AHRD V3.3 *** A0A314L0I0_NICAT)	AT3G62930		Solyc08g080040	2-oxoglutarate (2OG) and Fe(II)-dependent oxygenase superfamily protein (AHRD V3.3 *** F4J670_ARATH)	AT4G22880
Solyc06g008870	Gibberellin receptor (AHRD V3.3 *** E3VJP7_9FABA)	AT3G63010						Solyc04g054500	Heavy metal-associated isoprenylated plant protein (AHRD V3.3 *** A0A2R6R672_ACTCH)	AT4G39700		Solyc09g059240	Cytochrome P450 (AHRD V3.3 *** A0A2U1Q1Z2_ARTAN)	AT3G25180
Solyc06g008920	AMP-dependent synthetase/ligase (AHRD V3.3 *** A0A200QNF3_9MAGN)	AT1G20560						Solyc04g072037	LRR receptor-like kinase (AHRD V3.3 *** A0A072VNN3_MEDTR)	NA		Solyc09g065100	bHLH transcription factor 150	AT4G09820
Solyc06g035530	gibberellin 20-oxidase-2	AT4G25420						Solyc04g074167	classical arabinogalactan protein 26-like (AHRD V3.3 -** XP_011090863.1)	NA		Solyc09g065560	Sulfate transporter (AHRD V3.3 *** Q70BL1_BRAOL)	AT3G51895
Solyc06g051940	Protein phosphatase 2C (AHRD V3.3 *** A0A2U1KYU0_ARTAN)	NA						Solyc04g074700	LES17306 homeodomain protein	NA		Solyc09g074270	Gibberellin receptor (AHRD V3.3 *** E3VJP7_9FABA)	AT3G63010
Solyc06g053420	C2 domain-containing protein/GRAM domain-containing protein (AHRD V3.3 *** A0A1Q3BEV5_CEPFO)	AT3G59660						Solyc04g074880	purine permease 3-like (AHRD V3.3 *** A0A2G2ZQS5_CAPAN),Pfam:PF16913	AT1G28230		Solyc09g075680	Alpha/beta-Hydrolases superfamily protein (AHRD V3.3 *** A0A2U1KK17_ARTAN)	NA
Solyc06g054130	DUF1677 domain-containing protein (AHRD V3.3 *** A0A1Q3CNW8_CEPFO)	NA						Solyc04g076220	AT-hook motif nuclear-localized protein (AHRD V3.3 *** A0A1U8GD78_CAPAN)	AT5G49700		Solyc09g082620	EPIDERMAL PATTERNING FACTOR-like protein 6 (AHRD V3.3 *** A0A2G2ZV72_CAPAN)	AT4G14723
Solyc06g060570	dihydrofolate reductase-like (AHRD V3.3 *** A0A2I4ECQ2_9ROSI)	NA						Solyc04g077830	tetratricopeptide repeat protein 7B (AHRD V3.3 *** A0A2I4H060_9ROSI)	AT1G27460		Solyc09g082660	Caffeoyl-CoA O-methyltransferase (AHRD V3.3 *** Q2YHM9_PLAMJ)	AT1G67980
Solyc06g060830	Homeobox-leucine zipper protein HAT2 (AHRD V3.3 *** A0A2G2WJU4_CAPBA)	AT4G16780						Solyc04g078140	cytochrome b5 (AHRD V3.3 *** A0A2I4FQJ5_9ROSI)	NA		Solyc09g084460	Protease inhibitor I (AHRD V3.3 *** Q07459_SOLTU)	AT2G38870
Solyc06g061027	Cytochrome P450 (AHRD V3.3 *** A0A200PQ40_9MAGN)	NA						Solyc04g079110	BRI1 kinase inhibitor 1-like (AHRD V3.3 *** A0A2I4E9L6_9ROSI)	AT5G42750		Solyc09g090470	Protein NRT1/ PTR FAMILY 5.2 (AHRD V3.3 *** A0A2G3CS67_CAPCH)	AT5G46050
Solyc06g062460	bHLH transcription factor136	AT3G21330						Solyc04g079530	Major facilitator superfamily protein (AHRD V3.3 *** A0A2U1PWN6_ARTAN)	NA		Solyc09g092520	xyloglucan endotransglycosylase	AT3G23730
Solyc06g066180	Myb family transcription factor APL (AHRD V3.3 *** A0A1U8GUR4_CAPAN)	AT5G45580						Solyc04g079690	Protein kinase domain-containing protein (AHRD V3.3 *** A0A2U1M8U4_ARTAN)	NA		Solyc10g007570	Gibberellin 2-oxidase (AHRD V3.3 *** C6GMF4_NICPL)	AT1G78440
Solyc06g066820	Le3OH-13b-hydroxylase	AT1G80340						Solyc04g079910	Calcium uniporter protein 4, mitochondrial (AHRD V3.3 *** A0A2G3CPZ7_CAPCH)	NA		Solyc10g039290	Major facilitator superfamily protein (AHRD V3.3 *** A0A1P8AT47_ARATH)	NA
Solyc06g068550	Eukaryotic aspartyl protease family protein (AHRD V3.3 *** A0A2U1P524_ARTAN)	AT1G79720						Solyc04g080780	bell-like homeodomain protein 1	NA		Solyc10g075110	Non-specific lipid-transfer protein (AHRD V3.3 *** M1AVB9_SOLTU)	AT2G38540
Solyc06g069240	branched1b	AT3G18550						Solyc04g080820	cytokinin oxidase4	NA		Solyc10g076820	Transcription factor DIVARICATA (AHRD V3.3 *** A0A2G3BF07_CAPCH)	AT2G38090
Solyc06g069290	Leucine-rich repeat receptor-like protein kinase family protein, putative (AHRD V3.3 *-* A0A061FQX7_THECC)	AT3G25670						Solyc04g081870	Expansin A11	AT1G20190		Solyc10g079320	Glycosyltransferase (AHRD V3.3 *** A0A0A1WDL3_NICAT)	AT2G15490
Solyc06g069640	dCTP pyrophosphatase 1 (AHRD V3.3 *** A0A1U8FHZ8_CAPAN)	NA						Solyc04g082270	DUF241 domain-containing protein (AHRD V3.3 *** A0A1Q3B6H2_CEPFO)	AT1G76240		Solyc10g083440	Glycosyltransferase (AHRD V3.3 *** A0A2G3BGM7_CAPCH)	AT5G17030
Solyc06g072220	miraculin-like (AHRD V3.3 *** A0A2I4HMC5_9ROSI)	AT1G73260						Solyc05g006750	Glutathione S-transferase (AHRD V3.3 *** A0A200QY01_9MAGN)	NA		Solyc10g085230	ripening-related mRNA 1b	NA
Solyc06g072230	Proteinase inhibitor I3 (AHRD V3.3 *** A0A200QJU5_9MAGN)	AT1G73260						Solyc05g006920	Protein NRT1/ PTR FAMILY 2.13 (AHRD V3.3 *** A0A1U8EVJ4_CAPAN)	NA		Solyc10g085870	Glycosyltransferase (AHRD V3.3 *** A0A328CX74_9ASTE)	AT3G53160
Solyc06g072840	hypothetical protein (AHRD V3.3 *** AT3G03150.1)	AT5G17165						Solyc05g007210	Transcription factor PRE4 (AHRD V3.3 *** A0A2G2VLX3_CAPBA)	AT1G26945		Solyc10g086240	Glycosyltransferase (AHRD V3.3 *** A0A1Q3DDP0_CEPFO)	AT2G36970
Solyc06g074090	7-dehydrocholesterol reductase (AHRD V3.3 *** A0A2G2WMN4_CAPBA)	AT1G50430						Solyc05g008640	RING/U-box superfamily protein (AHRD V3.3 *-* A0A2U1QJE6_ARTAN)	AT2G01150		Solyc10g086250	R2R3MYB transcription factor 75	AT1G66370
Solyc06g074320	Transcription factor TGA2 (AHRD V3.3 *** A0A2G3CAK2_CAPCH)	AT1G08320						Solyc05g009170	Zinc finger protein 8 (AHRD V3.3 *** A0A2G3B627_CAPCH)	AT1G68360		Solyc10g086270	R2R3MYB transcription factor 28	AT1G66370
Solyc06g075510	APETALA2e	AT2G28550						Solyc05g010270	hypothetical protein (AHRD V3.3 --* AT5G38790.1)	NA		Solyc11g010380	Protein DETOXIFICATION (AHRD V3.3 *** A0A328DDG5_9ASTE)	AT5G65380
Solyc06g082980	Emopamil-binding (AHRD V3.3 *** A0A2U1L1I9_ARTAN)	AT1G20050						Solyc05g010640	RING-type E3 ubiquitin transferase (AHRD V3.3 *-* A0A2U1PSN8_ARTAN)	NA		Solyc11g013450	hypothetical protein (AHRD V3.3 *** AT1G21830.1)	AT1G21830
Solyc06g083130	dCTP pyrophosphatase 1 (AHRD V3.3 *** A0A2G2ZE82_CAPAN)	AT3G25400						Solyc05g011850	Sulfotransferase (AHRD V3.3 *** A0A2G3B6Y1_CAPCH)	NA		Solyc11g051123	Unknown protein	NA
Solyc06g083480	NAD(P)-binding Rossmann-fold superfamily protein (AHRD V3.3 *** A0A1P8AYK7_ARATH)	NA						Solyc05g011860	Sulfotransferase (AHRD V3.3 *-* A0A2G3B6Y2_CAPCH)	NA		Solyc11g066270	xyloglucan endotransglucosylase-hydrolase 6	AT3G44990
Solyc06g083700	Flavin-containing monooxygenase (AHRD V3.3 *** D2IGV4_SOLLC)	AT5G43890						Solyc05g011890	Sulfotransferase (AHRD V3.3 *** A0A2G3B6Y2_CAPCH)	NA		Solyc11g066580	Flavonoid 3`,5`-hydroxylase (AHRD V3.3 *** D3W9H7_SOLLC)	NA
Solyc06g084070	auxin-regulated IAA2	AT3G23030						Solyc05g012325	Ureide permease (AHRD V3.3 *** A0A2R6PBP7_ACTCH)	NA		Solyc11g069450	Senescence regulator S40 (AHRD V3.3 *** A0A200QID2_9MAGN)	AT3G45210
Solyc06g084140	Sulfate transporter (AHRD V3.3 *** Q70BL1_BRAOL)	AT3G51895						Solyc05g014120	S-adenosyl-L-methionine-dependent methyltransferases superfamily protein (AHRD V3.3 *** A0A2U1MVU3_ARTAN)	NA		Solyc11g071290	Alcohol dehydrogenase-like protein (AHRD V3.3 *** A0A291L9M0_MENPI)	NA
Solyc07g006310	transcription factor IBH1-like (AHRD V3.3 *-* A0A2I4FVW6_9ROSI)	NA						Solyc05g018880	Amine oxidase (AHRD V3.3 *** A0A200PSW8_9MAGN)	AT4G29720		Solyc11g071940	FAF-like protein (DUF3049) (AHRD V3.3 *-* AT5G22090.2)	AT5G22090
Solyc07g006570	S-like ribonuclease (AHRD V3.3 *** Q9FQL6_PRUDU)	NA						Solyc05g051200	ethylene-responsive factor 1	NA		Solyc12g005310	Auxin-responsive GH3 family protein (AHRD V3.3 *** A0A2U1LNK3_ARTAN)	AT5G54510
Solyc07g006600	Protein GLUTAMINE DUMPER 3 (AHRD V3.3 *-* A0A2G2WAS7_CAPBA)	NA						Solyc05g051425	Dihydrofolate reductase-like protein (AHRD V3.3 *** A0A2K3MS55_TRIPR)	AT5G65400		Solyc12g006050	Protein NRT1/ PTR FAMILY 6.4 (AHRD V3.3 *** A0A2G2X304_CAPBA)	AT3G21670
Solyc07g007270	Unknown protein	NA						Solyc05g051450	Unknown protein	NA		Solyc12g008800	Transcription factor DIVARICATA (AHRD V3.3 *** A0A2G3BNV9_CAPCH)	AT5G56840
Solyc07g007755	Defensin protein (AHRD V3.3 *** B1N681_SOLPI)	NA						Solyc05g051545	EPIDERMAL PATTERNING FACTOR-like protein 1 (AHRD V3.3 *** A0A2G2ZJC2_CAPAN),Pfam:PF17181	NA		Solyc12g010800	Basic-leucine zipper (BZIP) transcription factor family protein (AHRD V3.3 *** A0A1I9LST2_ARATH)	AT2G42380
Solyc07g008010	R2R3MYB transcription factor 82	AT5G52600						Solyc05g053550	chalcone synthase 2	AT5G13930		Solyc12g017530	Unknown protein	NA
Solyc07g014680	Potassium transporter (AHRD V3.3 *-* A0MNZ1_EUTHA)	AT4G10310						Solyc05g055290	Alpha/beta-Hydrolases superfamily protein (AHRD V3.3 *** A0A2U1MAY4_ARTAN)	NA		Solyc12g036470	bHLH transcription factor 071	AT1G18400
Solyc07g042630	Terpene cyclase/mutase family member (AHRD V3.3 *** A0A1U8HG00_CAPAN)	NA						Solyc05g055400	Cytochrome P450 (AHRD V3.3 *** A0A200Q2G7_9MAGN)	AT5G04660		Solyc12g088170	HXXXD-type acyl-transferase family protein (AHRD V3.3 *** F4JBC7_ARATH)	NA
Solyc07g043390	Cellulose synthase (AHRD V3.3 *** A0A200Q4F9_9MAGN)	NA						Solyc05g150152	Photosystem I reaction centre subunit N protein (AHRD V3.3 *** A0A2U1NHW7_ARTAN)	AT1G49975		Solyc12g088300	hypothetical protein (AHRD V3.3 -** AT4G33800.2)	NA
Solyc07g043420	2-oxoglutarate-dependent dioxygenase 2	NA						Solyc06g005330	R2R3MYB transcription factor 59	AT3G46130		Solyc12g088760	Subtilisin-like protease preproenzyme (AHRD V3.3 *** C7E4J6_TOBAC)	NA
Solyc07g043460	Cytochrome P450 (AHRD V3.3 *** A0A200PQ40_9MAGN)	NA						Solyc06g007620	DUF538 domain-containing protein (AHRD V3.3 *** A0A1Q3BSI7_CEPFO)	AT3G07470		Solyc12g089240	B-box zinc finger protein 22 (AHRD V3.3 *** A0A1U8F0C2_CAPAN)	AT1G75540
Solyc07g043490	Glycosyltransferase (AHRD V3.3 *** P93789_SOLTU)	AT2G15490						Solyc06g008590	auxin-regulated IAA17	AT3G04730		Solyc12g094380	Thioredoxin superfamily protein (AHRD V3.3 *** A0A2U1PXF3_ARTAN)	AT1G76020
Solyc07g043500	Glycosyltransferase (AHRD V3.3 *** C5NN15_CATRO)	AT2G15490						Solyc06g033850	Dehydration-responsive element-binding protein 2d-like (AHRD V3.3 *-* A0A2K3MMA2_TRIPR)	NA		Solyc12g094385	RING/U-box superfamily protein (AHRD V3.3 *** A0A2U1PXB9_ARTAN)	NA
Solyc07g056360	Transcription factor PAR2 (AHRD V3.3 *** A0A1U8H7M7_CAPAN)	AT3G58850						Solyc06g035520	Alpha/beta-hydrolases superfamily protein (AHRD V3.3 *** A0A2U1LX98_ARTAN)	NA		Solyc12g096570	auxin-regulated gene involved in organ size (AHRD V3.3 -** AT3G59900.1)	NA
Solyc07g056400	Serine/threonine-protein kinase WAG2 (AHRD V3.3 *** A0A2G2Z4Q4_CAPAN)	AT3G14370						Solyc06g035530	gibberellin 20-oxidase-2	AT4G25420		Solyc12g098590	Glycosyltransferase (AHRD V3.3 *** A0A2I4GJH4_9ROSI)	AT4G15550
Solyc07g062260	BES1/BZR1 (AHRD V3.3 *** A0A2K3PP13_TRIPR)	AT1G78700						Solyc06g035710	Protein DETOXIFICATION (AHRD V3.3 *** A0A1Q3CGT0_CEPFO)	NA
Solyc07g062710	Basic-leucine zipper (BZIP) transcription factor family protein (AHRD V3.3 *-* A0A1I9LST2_ARATH)	NA						Solyc06g049050	expansin 2	AT2G40610
Solyc07g064990	S-adenosyl-L-methionine-dependent methyltransferases superfamily protein (AHRD V3.3 *** F4JW89_ARATH)	AT5G55250						Solyc06g051940	Protein phosphatase 2C (AHRD V3.3 *** A0A2U1KYU0_ARTAN)	NA
Solyc07g066510	Zinc finger protein CONSTANS-LIKE 3 (AHRD V3.3 *-* A0A1J3GS04_NOCCA)	AT3G12890						Solyc06g053810	p-loop containing nucleoside triphosphate hydrolases superfamily protein (AHRD V3.3 *** Q0WUY1_ARATH)	AT1G04280
Solyc07g150120	Unknown protein	NA						Solyc06g053840	auxin-regulated IAA4	AT1G04240
Solyc08g007570	protein LITTLE ZIPPER 2-like (AHRD V3.3 *** A0A2I4GT19_9ROSI)	AT2G45450						Solyc06g054570	monothiol glutaredoxin-S3-like (AHRD V3.3 *** A0A2G2Z9R0_CAPAN)	AT4G15700
Solyc08g008495	Zn finger protein (AHRD V3.3 *-* Q43573_TOBAC)	NA						Solyc06g059990	Alkyl transferase (AHRD V3.3 *** K7W9N9_SOLLC)	AT5G58784
Solyc08g013740	S-adenosyl-L-methionine-dependent methyltransferases superfamily protein (AHRD V3.3 *** A0A2U1MB89_ARTAN)	AT1G33170						Solyc06g060830	Homeobox-leucine zipper protein HAT2 (AHRD V3.3 *** A0A2G2WJU4_CAPBA)	AT4G16780
Solyc08g014000	lipoxygenase A	AT1G55020						Solyc06g061027	Cytochrome P450 (AHRD V3.3 *** A0A200PQ40_9MAGN)	NA
Solyc08g021820	auxin-regulated IAA29	AT4G32280						Solyc06g062460	bHLH transcription factor136	AT3G21330
Solyc08g061910	trihelix transcription factor GTL1-like (AHRD V3.3 --* XP_022865658.1)	NA						Solyc06g065920	Protein phosphatase 2C (AHRD V3.3 *** A0A2U1PJM7_ARTAN)	AT3G17090
Solyc08g062180	protein BIG GRAIN 1-like A (AHRD V3.3 *** A0A2I4FTX4_9ROSI)	AT5G12050						Solyc06g069420	Adenine nucleotide alpha hydrolases-like superfamily protein (AHRD V3.3 *** Q9M9P7_ARATH)	AT3G03290
Solyc08g067530	Non-specific lipid-transfer protein (AHRD V3.3 *** K4CLX9_SOLLC)	NA						Solyc06g069640	dCTP pyrophosphatase 1 (AHRD V3.3 *** A0A1U8FHZ8_CAPAN)	NA
Solyc08g069040	Peroxidase (AHRD V3.3 *** K4CMC4_SOLLC)	NA						Solyc06g070900	TCP transcription factor 17	AT3G47620
Solyc08g076250	Cytochrome (AHRD V3.3 *** A0A1U8F0H8_CAPAN)	NA						Solyc06g071320	D-ribose-binding periplasmic protein (AHRD V3.3 *** A0A2P5F6E6_TREOI)	AT5G50090
Solyc08g077100	RING/U-box superfamily protein (AHRD V3.3 *** A0A2U1QFX7_ARTAN)	NA						Solyc06g072620	Bidirectional sugar transporter SWEET (AHRD V3.3 *** A0A142DVH8_SOLTU)	AT3G48740
Solyc08g077170	Protein NRT1/ PTR FAMILY 7.3 (AHRD V3.3 *** A0A1U8GJT1_CAPAN)	AT1G32450						Solyc06g075440	protein NRT1/ PTR FAMILY 2.7-like (AHRD V3.3 *** A0A2I4HW78_9ROSI)	AT3G45660
Solyc08g078300	Homeobox-leucine zipper protein HAT4 (AHRD V3.3 *** A0A2G2XL32_CAPBA)	AT4G16780						Solyc06g075660	MYB transcription factor (AHRD V3.3 *-* B4FPU3_MAIZE)	AT3G46130
Solyc08g078840	Root meristem growth factor 6 (AHRD V3.3 *** A0A2G3CC16_CAPCH)	AT3G60650						Solyc06g083480	NAD(P)-binding Rossmann-fold superfamily protein (AHRD V3.3 *** A0A1P8AYK7_ARATH)	NA
Solyc08g080040	2-oxoglutarate (2OG) and Fe(II)-dependent oxygenase superfamily protein (AHRD V3.3 *** F4J670_ARATH)	AT4G22880						Solyc06g083560	hypothetical protein (AHRD V3.3 *** AT3G24750.1)	AT3G24750
Solyc08g081390	Phosphoglycerate mutase-like protein AT74 (AHRD V3.3 *** A0A2G3ADV8_CAPAN)	NA						Solyc06g084070	auxin-regulated IAA2	AT3G23030
Solyc08g150124	Unknown protein	NA						Solyc07g006140	Cytochrome (AHRD V3.3 *** A0A1U8FG41_CAPAN)	AT3G14690
Solyc09g010530	Cation/H(+) antiporter 20 (AHRD V3.3 *** A0A1U8E5Q9_CAPAN)	AT3G53720						Solyc07g006310	transcription factor IBH1-like (AHRD V3.3 *-* A0A2I4FVW6_9ROSI)	NA
Solyc09g014350	Glycerol-3-phosphate acyltransferase, expressed (AHRD V3.3 *** D8L9N9_WHEAT)	AT2G38110						Solyc07g014680	Potassium transporter (AHRD V3.3 *-* A0MNZ1_EUTHA)	AT4G10310
Solyc09g014480	Polygalacturonase inhibiting protein (AHRD V3.3 *** D7RJV7_CAPAN)	AT5G06860						Solyc07g018010	bHLH transcription factor139	AT5G57150
Solyc09g018440	gamma-interferon-inducible lysosomal thiol reductase-like (AHRD V3.3 *-* A0A2I4F2F4_9ROSI)	NA						Solyc07g042100	hypothetical protein (AHRD V3.3 *** AT1G72490.2)	AT1G19115
Solyc09g059240	Cytochrome P450 (AHRD V3.3 *** A0A2U1Q1Z2_ARTAN)	AT3G25180						Solyc07g042630	Terpene cyclase/mutase family member (AHRD V3.3 *** A0A1U8HG00_CAPAN)	NA
Solyc09g064160	YUC5 Flavin-containing monooxygenase (AHRD V3.3 *** A0A2G3BKF8_CAPCH)	AT5G43890						Solyc07g043170	Glycosyltransferase (AHRD V3.3 *** Q94IF2_TOBAC)	AT3G21750
Solyc09g065100	bHLH transcription factor 150	AT4G09820						Solyc07g043420	2-oxoglutarate-dependent dioxygenase 2	NA
Solyc09g065390	DUF581 domain-containing protein (AHRD V3.3 *** A0A1Q3D4G2_CEPFO)	NA						Solyc07g043460	Cytochrome P450 (AHRD V3.3 *** A0A200PQ40_9MAGN)	NA
Solyc09g065560	Sulfate transporter (AHRD V3.3 *** Q70BL1_BRAOL)	AT3G51895						Solyc07g043500	Glycosyltransferase (AHRD V3.3 *** C5NN15_CATRO)	AT2G15490
Solyc09g075680	Alpha/beta-Hydrolases superfamily protein (AHRD V3.3 *** A0A2U1KK17_ARTAN)	NA						Solyc07g049550	1-aminocyclopropane-1-carboxylate oxidase 2 (AHRD V3.3 *** Q7Y257_BETPN)	NA
Solyc09g075820	Sugar transporter protein 2	AT5G26340						Solyc07g051940	Sesquiterpene synthase (AHRD V3.3 *** G8H5N2_SOLHA)	NA
Solyc09g082190	DUF1677 domain-containing protein (AHRD V3.3 *** A0A1Q3CNW8_CEPFO)	AT4G14819						Solyc07g052610	cyclinU1_1	AT3G21870
Solyc09g082550	Sulfate transporter (AHRD V3.3 *** Q70BL1_BRAOL)	NA						Solyc07g052690	Beta-amylase (AHRD V3.3 *** A0A2G3BZU4_CAPCH)	AT4G15210
Solyc09g082620	EPIDERMAL PATTERNING FACTOR-like protein 6 (AHRD V3.3 *** A0A2G2ZV72_CAPAN)	AT4G14723						Solyc07g052970	BTB domain-containing protein/NPH3 domain-containing protein (AHRD V3.3 *** A0A1Q3D7J0_CEPFO)	AT3G22104
Solyc09g082660	Caffeoyl-CoA O-methyltransferase (AHRD V3.3 *** Q2YHM9_PLAMJ)	AT1G67980						Solyc07g053360	Late embryogenesis abundant protein (AHRD V3.3 *-* A0A200QFG9_9MAGN)	AT2G42560
Solyc09g083280	auxin-regulated IAA1	AT1G04240						Solyc07g054430	folic acid binding / transferase (AHRD V3.3 *** AT2G20830.4)	NA
Solyc09g083435	Proteinase inhibitor 1 PPI3A2 (AHRD V3.3 *** Q4FE23_SOLTU)	NA						Solyc07g054470	hypothetical protein (AHRD V3.3 *** AT1G52855.1)	AT1G52855
Solyc09g090310	Glycolipid transfer protein domain-containing protein (AHRD V3.3 *** A0A2U1Q6U6_ARTAN)	NA						Solyc07g055780	Protein trichome birefringence-like 43 (AHRD V3.3 *** A0A2G2WDQ2_CAPBA)	NA
Solyc09g090360	phosphate transporter PHO1-like (AHRD V3.3 *** A0A2I4DLD0_9ROSI)	AT3G23430						Solyc07g055950	Protodermal factor 1 (AHRD V3.3 *-* A0A2G2YIY2_CAPAN)	AT2G42840
Solyc09g091080	Myosin-7 (AHRD V3.3 *** A0A2G2ZU45_CAPAN)	AT1G04600						Solyc07g056320	Glycerol-3-phosphate acyltransferase 1 (AHRD V3.3 *** A0A1U8HC36_CAPAN)	AT1G06520
Solyc09g091510	chalcone synthase 1	AT5G13930						Solyc07g056360	Transcription factor PAR2 (AHRD V3.3 *** A0A1U8H7M7_CAPAN)	AT3G58850
Solyc09g091550	S-adenosyl-L-methionine-dependent methyltransferases superfamily protein (AHRD V3.3 *** A0A2U1PMX3_ARTAN)	AT5G04370						Solyc07g056400	Serine/threonine-protein kinase WAG2 (AHRD V3.3 *** A0A2G2Z4Q4_CAPAN)	AT3G14370
Solyc09g091615	F-box/kelch-repeat protein At3g06240-like (AHRD V3.3 *-* XP_004247950.1)	NA						Solyc07g061730	gibberellin 2-oxidase 5	AT1G30040
Solyc10g005020	UvrABC system protein C (AHRD V3.3 *** A0A061DT80_THECC)	AT3G61920						Solyc07g061890	Unknown protein	NA
Solyc10g007570	Gibberellin 2-oxidase (AHRD V3.3 *** C6GMF4_NICPL)	AT1G78440						Solyc07g063720	G-type lectin S-receptor-like serine/threonine-protein kinase (AHRD V3.3 *** A0A2G3C305_CAPCH)	NA
Solyc10g008410	E3 ubiquitin-protein ligase RMA1H1 (AHRD V3.3 *** A0A2G3BCW2_CAPCH)	AT4G03510						Solyc07g064410	Fatty acid desaturase 4, chloroplastic (AHRD V3.3 *** A0A1U8FLY9_CAPAN)	AT4G27030
Solyc10g017510	Cytochrome (AHRD V3.3 *** A0A1U8EF26_CAPAN)	NA						Solyc07g066180	P-loop containing nucleoside triphosphate hydrolases superfamily protein (AHRD V3.3 *** AT5G56220.2)	AT5G56220
Solyc10g047530	Phototropic-responsive NPH3 family protein (AHRD V3.3 *** A0A2U1PJR6_ARTAN)	AT5G64330						Solyc08g008080	RING/U-box superfamily protein (AHRD V3.3 *-* Q3EAE6_ARATH)	AT5G41400
Solyc10g049420	Unknown protein	NA						Solyc08g014000	lipoxygenase A	AT1G55020
Solyc10g052490	Isoflavone reductase homolog (AHRD V3.3 *** IFRH_SOLTU)	AT4G39230						Solyc08g021820	auxin-regulated IAA29	AT4G32280
Solyc10g076820	Transcription factor DIVARICATA (AHRD V3.3 *** A0A2G3BF07_CAPCH)	AT2G38090						Solyc08g062360	Ankyrin repeat family protein (AHRD V3.3 *** F8WLA0_CITUN)	NA
Solyc10g079320	Glycosyltransferase (AHRD V3.3 *** A0A0A1WDL3_NICAT)	AT2G15490						Solyc08g068130	BURP domain-containing protein (AHRD V3.3 *-* A0A2U1NKA9_ARTAN)	NA
Solyc10g079520	UPF0481 protein At3g47200-like (AHRD V3.3 *** A0A2I4ECQ1_9ROSI)	NA						Solyc08g068390	Glyoxysomal fatty acid beta-oxidation multifunctional protein MFP-a (AHRD V3.3 *** A0A2G2YXE3_CAPAN)	NA
Solyc10g080150	Methyltransferase (AHRD V3.3 *** A0A1U8ENF4_CAPAN)	AT5G13710						Solyc08g075490	9-cis-epoxycarotenoid dioxygenase (AHRD V3.3 *** A0A193PR95_9LILI)	AT4G19170
Solyc10g081770	Polyketide cyclase/dehydrase/lipid transport superfamily protein (AHRD V3.3 *** F4K3U5_ARATH)	AT5G06440						Solyc08g075870	S-adenosyl-L-methionine-dependent methyltransferases superfamily protein (AHRD V3.3 *** A0A2U1NU97_ARTAN)	AT4G19120
Solyc10g083170	NAD(P)-binding Rossmann-fold superfamily protein (AHRD V3.3 *** A0A2U1QER6_ARTAN),Pfam:PF13561	NA						Solyc08g076250	Cytochrome (AHRD V3.3 *** A0A1U8F0H8_CAPAN)	NA
Solyc10g083440	Glycosyltransferase (AHRD V3.3 *** A0A2G3BGM7_CAPCH)	AT5G17030						Solyc08g078040	FAD/NAD(P)-binding oxidoreductase family protein (AHRD V3.3 *** A0A2U1Q205_ARTAN)	AT2G29720
Solyc10g086250	R2R3MYB transcription factor 75	AT1G66370						Solyc08g078300	Homeobox-leucine zipper protein HAT4 (AHRD V3.3 *** A0A2G2XL32_CAPBA)	AT4G16780
Solyc10g086680	18.2 kDa class I heat shock protein (AHRD V3.3 *** A0A2G2YKD7_CAPAN)	NA						Solyc08g078840	Root meristem growth factor 6 (AHRD V3.3 *** A0A2G3CC16_CAPCH)	AT3G60650
Solyc11g007190	Unknown protein	NA						Solyc08g079080	Lycopersicon esculentum invertase 9	AT1G12240
Solyc11g012130	Early nodulin-like protein 2-like (AHRD V3.3 *** A0A2K3MQQ9_TRIPR)	NA						Solyc08g080040	2-oxoglutarate (2OG) and Fe(II)-dependent oxygenase superfamily protein (AHRD V3.3 *** F4J670_ARATH)	AT4G22880
Solyc11g012240	MBOAT (Membrane bound O-acyl transferase) family protein (AHRD V3.3 *** A0A2U1LYZ9_ARTAN)	NA						Solyc08g080570	UDP-glucose 4-epimerase-like protein (AHRD V3.3 *** A0A2K3NI12_TRIPR)	AT1G12780
Solyc11g013450	hypothetical protein (AHRD V3.3 *** AT1G21830.1)	AT1G21830						Solyc08g083360	Photosynthetic NDH subcomplex B 3 (AHRD V3.3 *** A0A0F7GXX2_9ROSI)	AT3G16250
Solyc11g020290	WD-40 repeat-containing protein MSI1 (AHRD V3.3 *-* A0A2G3AWF5_CAPCH)	AT5G58230						Solyc09g005400	MLP-like protein 43 (AHRD V3.3 *** A0A2U1KXS7_ARTAN)	AT1G70830
Solyc11g051123	Unknown protein	NA						Solyc09g007080	Protein phosphatase 2C family protein (AHRD V3.3 *** A0A2U1Q2B2_ARTAN)	AT3G12620
Solyc11g066670	Glycosyltransferase (AHRD V3.3 *** A0A288W8G2_GARJA)	AT2G36770						Solyc09g007830	Cytokinin riboside 5'-monophosphate phosphoribohydrolase (AHRD V3.3 *** A0A1U8E671_CAPAN)	AT2G28305
Solyc11g071550	Amidase family protein (AHRD V3.3 *** A0A2U1LR37_ARTAN)	AT4G34880						Solyc09g010650	RING/U-box superfamily protein (AHRD V3.3 *-* A0A2U1QK74_ARTAN)	AT2G37580
Solyc11g071940	FAF-like protein (DUF3049) (AHRD V3.3 *-* AT5G22090.2)	AT5G22090						Solyc09g011080	Ribulose bisphosphate carboxylase/oxygenase activase, chloroplastic (AHRD V3.3 *** A0A2G2VP29_CAPBA)	AT2G39730
Solyc11g072850	CCT motif protein (AHRD V3.3 *** A0A2K3PKW2_TRIPR)	AT5G59990						Solyc09g014525	MLP-like protein 43 (AHRD V3.3 *** A0A2U1L1Z2_ARTAN)	NA
Solyc12g005310	Auxin-responsive GH3 family protein (AHRD V3.3 *** A0A2U1LNK3_ARTAN)	AT5G54510						Solyc09g059170	Glycosyltransferase (AHRD V3.3 *** A4GRT2_9SOLA)	NA
Solyc12g006860	brassinosteroid hydroxylase	AT2G26710						Solyc09g064160	YUC5 Flavin-containing monooxygenase (AHRD V3.3 *** A0A2G3BKF8_CAPCH)	AT5G43890
Solyc12g008650	Inositol oxygenase (AHRD V3.3 *** A0A200QVH1_9MAGN)	AT4G26260						Solyc09g065030	Protein trichome birefringence-like 11 (AHRD V3.3 *** A0A2G2V2U5_CAPBA)	NA
Solyc12g008800	Transcription factor DIVARICATA (AHRD V3.3 *** A0A2G3BNV9_CAPCH)	AT5G56840						Solyc09g065100	bHLH transcription factor 150	AT4G09820
Solyc12g009930	Glycosyltransferase (AHRD V3.3 *** A0A288W8G2_GARJA)	AT2G36770						Solyc09g065560	Sulfate transporter (AHRD V3.3 *** Q70BL1_BRAOL)	AT3G51895
Solyc12g010800	Basic-leucine zipper (BZIP) transcription factor family protein (AHRD V3.3 *** A0A1I9LST2_ARATH)	AT2G42380						Solyc09g075680	Alpha/beta-Hydrolases superfamily protein (AHRD V3.3 *** A0A2U1KK17_ARTAN)	NA
Solyc12g056600	NAD(P)-binding Rossmann-fold superfamily protein (AHRD V3.3 *** A0A2U1PL19_ARTAN),Pfam:PF13561	NA						Solyc09g075940	Amine oxidase (AHRD V3.3 *** A0A2G2WW99_CAPBA)	AT4G14940
Solyc12g087940	Eukaryotic aspartyl protease family protein (AHRD V3.3 *** F4K5B9_ARATH)	AT1G09750						Solyc09g082080	ovate family protein 19	AT4G14860
Solyc12g088170	HXXXD-type acyl-transferase family protein (AHRD V3.3 *** F4JBC7_ARATH)	NA						Solyc09g082560	SUN-like protein 26	AT4G14750
Solyc12g098590	Glycosyltransferase (AHRD V3.3 *** A0A2I4GJH4_9ROSI)	AT4G15550						Solyc09g082620	EPIDERMAL PATTERNING FACTOR-like protein 6 (AHRD V3.3 *** A0A2G2ZV72_CAPAN)	AT4G14723
Solyc12g099160	Carboxypeptidase (AHRD V3.3 *** A0A1U8EWS6_CAPAN)	AT3G17180						Solyc09g082660	Caffeoyl-CoA O-methyltransferase (AHRD V3.3 *** Q2YHM9_PLAMJ)	AT1G67980
Solyc12g100030	receptor-like protein 12 (AHRD V3.3 *** A0A1U8ETX1_CAPAN)	AT3G05660						Solyc09g083280	auxin-regulated IAA1	AT1G04240
								Solyc09g083435	Proteinase inhibitor 1 PPI3A2 (AHRD V3.3 *** Q4FE23_SOLTU)	NA
								Solyc09g089620	AT-hook motif nuclear-localized protein (AHRD V3.3 *** A0A2G3BF72_CAPCH)	AT4G14465
								Solyc09g090470	Protein NRT1/ PTR FAMILY 5.2 (AHRD V3.3 *** A0A2G3CS67_CAPCH)	AT5G46050
								Solyc09g091510	chalcone synthase 1	AT5G13930
								Solyc09g091615	F-box/kelch-repeat protein At3g06240-like (AHRD V3.3 *-* XP_004247950.1)	NA
								Solyc09g092110	Light-regulated protein (AHRD V3.3 *** A0A2G3CRI7_CAPCH)	AT3G26740
								Solyc09g092520	xyloglucan endotransglycosylase	AT3G23730
								Solyc10g005210	DNA-3-methyladenine glycosylase I (AHRD V3.3 *** B6TPB7_MAIZE)	AT5G44680
								Solyc10g005400	Inositol oxygenase (AHRD V3.3 *** A0A2U1PDJ1_ARTAN)	AT4G26260
								Solyc10g006150	DUF761 domain-containing protein/DUF4408 domain-containing protein (AHRD V3.3 *** A0A1Q3CP02_CEPFO)	NA
								Solyc10g007570	Gibberellin 2-oxidase (AHRD V3.3 *** C6GMF4_NICPL)	AT1G78440
								Solyc10g008665	HXXXD-type acyl-transferase family protein (AHRD V3.3 *-* A0A2U1NMZ6_ARTAN)	NA
								Solyc10g009290	bHLH transcription factor155	NA
								Solyc10g051020	Cytochrome P450 (AHRD V3.3 *** A0A2U1MAN7_ARTAN)	AT3G14690
								Solyc10g076180	ovate family protein 20	AT5G01840
								Solyc10g076820	Transcription factor DIVARICATA (AHRD V3.3 *** A0A2G3BF07_CAPCH)	AT2G38090
								Solyc10g078510	Glucan endo-1,3-beta-glucosidase 5 (AHRD V3.3 *** A0A1U8E9Q3_CAPAN)	AT2G19440
								Solyc10g079320	Glycosyltransferase (AHRD V3.3 *** A0A0A1WDL3_NICAT)	AT2G15490
								Solyc10g081550	Cytochrome P450 (AHRD V3.3 *** A0A2U1Q1Z2_ARTAN)	NA
								Solyc10g083440	Glycosyltransferase (AHRD V3.3 *** A0A2G3BGM7_CAPCH)	AT5G17030
								Solyc10g084590	Cytochrome (AHRD V3.3 *** A0A1U8F0H8_CAPAN)	NA
								Solyc10g086250	R2R3MYB transcription factor 75	AT1G66370
								Solyc10g086620	NAD(P)-binding Rossmann-fold superfamily protein (AHRD V3.3 *** F4IKL5_ARATH),Pfam:PF13561	NA
								Solyc10g150149	transmembrane protein (AHRD V3.3 --* AT5G03120.2)	AT5G03120
								Solyc11g008480	Photosystem II PsbP (AHRD V3.3 *** A0A200Q1H1_9MAGN)	AT3G05410
								Solyc11g010810	UDP-glycosyltransferase 91A1 (AHRD V3.3 *** A0A2G2Y5N3_CAPAN)	AT2G22590
								Solyc11g013450	hypothetical protein (AHRD V3.3 *** AT1G21830.1)	AT1G21830
								Solyc11g051123	Unknown protein	NA
								Solyc11g065530	Alpha/beta-Hydrolases superfamily protein (AHRD V3.3 *** A0A2U1P0Y5_ARTAN)	AT1G51440
								Solyc11g066580	Flavonoid 3`,5`-hydroxylase (AHRD V3.3 *** D3W9H7_SOLLC)	NA
								Solyc11g066800	GABA transporter 1 (AHRD V3.3 *** A0A2G3BB89_CAPCH)	AT1G08230
								Solyc11g069450	Senescence regulator S40 (AHRD V3.3 *** A0A200QID2_9MAGN)	AT3G45210
								Solyc11g072980	3-ketoacyl-CoA synthase (AHRD V3.3 *** A0A2G2XYA4_CAPAN)	NA
								Solyc12g005310	Auxin-responsive GH3 family protein (AHRD V3.3 *** A0A2U1LNK3_ARTAN)	AT5G54510
								Solyc12g008650	Inositol oxygenase (AHRD V3.3 *** A0A200QVH1_9MAGN)	AT4G26260
								Solyc12g008800	Transcription factor DIVARICATA (AHRD V3.3 *** A0A2G3BNV9_CAPCH)	AT5G56840
								Solyc12g010800	Basic-leucine zipper (BZIP) transcription factor family protein (AHRD V3.3 *** A0A1I9LST2_ARATH)	AT2G42380
								Solyc12g013610	Calmodulin-binding protein (AHRD V3.3 *** G7JMG3_MEDTR)	AT2G15760
								Solyc12g013700	stem-specific protein TSJT1-like (AHRD V3.3 *** A0A2I4H4H1_9ROSI)	AT4G27450
								Solyc12g042120	transmembrane protein (AHRD V3.3 *-* AT5G67550.1)	NA
								Solyc12g049250	Unknown protein	NA
								Solyc12g055920	Calcineurin B-like protein 4 (AHRD V3.3 *** A0A1U8ER88_CAPAN)	AT1G64480
								Solyc12g088170	HXXXD-type acyl-transferase family protein (AHRD V3.3 *** F4JBC7_ARATH)	NA
								Solyc12g088190	Amino acid permease (AHRD V3.3 *** A0A2K3NUE8_TRIPR)	AT1G58360
								Solyc12g088300	hypothetical protein (AHRD V3.3 -** AT4G33800.2)	NA
								Solyc12g088840	EF-hand domain (AHRD V3.3 *** A0A200QZB4_9MAGN)	NA
								Solyc12g094380	Thioredoxin superfamily protein (AHRD V3.3 *** A0A2U1PXF3_ARTAN)	AT1G76020
								Solyc12g094385	RING/U-box superfamily protein (AHRD V3.3 *** A0A2U1PXB9_ARTAN)	NA
								Solyc12g098580	Glycosyltransferase (AHRD V3.3 *** A0A2Z4BSF1_9APIA)	AT2G36770
								Solyc12g098590	Glycosyltransferase (AHRD V3.3 *** A0A2I4GJH4_9ROSI)	AT4G15550
								Solyc12g098600	Glycosyltransferase (AHRD V3.3 *** A0A2I4GJH4_9ROSI)	AT2G36770
								Solyc12g100030	receptor-like protein 12 (AHRD V3.3 *** A0A1U8ETX1_CAPAN)	AT3G05660
								Solyc12g100150	LOB domain-containing protein 4 (AHRD V3.3 *** A0A2G2YBE6_CAPAN)	AT2G19510

## Sheet: Sup Fig 10 Go Cotyledons
Term	Count	%	PValue	Genes	List Total	Pop Hits	Pop Total	Fold Enrichment	Bonferroni	Benjamini	FDR
GO:0006351~transcription, DNA-templated	34	22.5166	5.66293e-07	AT3G58850, AT3G23030, AT5G67411, AT3G21330, AT2G17770, AT3G04730, AT1G66370, AT5G45580, AT2G18790, AT5G08130, AT1G46480, AT1G27045, AT3G18550, AT1G79840, AT1G04240, AT1G08320, AT1G09530, AT5G58230, AT4G16780, AT4G25410, AT5G52600, AT2G44745, AT3G28910, AT4G09820, AT1G78700, AT4G32280, AT2G38090, AT4G38000, AT2G42380, AT2G01430, AT5G56840, AT1G26945, AT2G45450, AT2G28550	131	1886	18499	2.54574	0.000153454	0.00012808	0.000123354
GO:0009734~auxin-activated signaling pathway	11	7.28477	9.45241e-07	AT5G18030, AT4G32280, AT3G14370, AT3G23030, AT1G04240, AT5G54510, AT1G70940, AT5G16530, AT1G23080, AT5G12050, AT3G04730	131	190	18499	8.17553	0.000256128	0.00012808	0.000123354
GO:0009733~response to auxin	12	7.94702	6.47885e-06	AT5G13930, AT5G18030, AT4G32280, AT2G21210, AT4G38840, AT3G23030, AT5G07990, AT3G28910, AT1G04240, AT5G54510, AT3G04730, AT4G16780	131	290	18499	5.84333	0.00175423	0.000577212	0.000555913
GO:0009813~flavonoid biosynthetic process	9	5.96026	8.51974e-06	AT5G13930, AT4G25640, AT2G15490, AT5G17030, AT5G24530, AT5G07990, AT4G09820, AT4G15550, AT2G36770	131	145	18499	8.76499	0.0023062	0.000577212	0.000555913
GO:0006355~regulation of transcription, DNA-templated	32	21.1921	5.11572e-05	AT3G58850, AT3G23030, AT4G20970, AT5G67411, AT3G21330, AT3G04730, AT1G66370, AT5G45580, AT2G18790, AT5G08130, AT1G46480, AT1G27045, AT3G18550, AT1G79840, AT1G04240, AT1G08320, AT1G09530, AT5G58230, AT4G16780, AT4G25410, AT2G44745, AT3G28910, AT4G09820, AT1G78700, AT4G32280, AT2G38090, AT4G38000, AT2G01430, AT5G56840, AT1G26945, AT2G45450, AT2G28550	131	2119	18499	2.13253	0.0137683	0.00277272	0.00267041
GO:0010252~auxin homeostasis	5	3.31126	0.000128483	AT5G55250, AT5G54510, AT1G70940, AT5G16530, AT1G23080	131	37	18499	19.0829	0.0342219	0.00580315	0.00558901
GO:0009926~auxin polar transport	5	3.31126	0.000644586	AT5G13930, AT3G14370, AT1G70940, AT5G16530, AT1G23080	131	56	18499	12.6084	0.160324	0.0249547	0.0240338
GO:0009740~gibberellic acid mediated signaling pathway	5	3.31126	0.00174258	AT4G25420, AT3G63010, AT1G80340, AT3G02885, AT1G09530	131	73	18499	9.67217	0.376652	0.0590298	0.0568516
GO:0009416~response to light stimulus	7	4.63576	0.00214167	AT3G19820, AT2G26710, AT1G70940, AT5G64330, AT1G78440, AT1G26945, AT5G59990	131	188	18499	5.25796	0.440669	0.0644845	0.062105
GO:0055114~oxidation-reduction process	20	13.245	0.0023795	AT5G43890, AT4G25420, AT5G24530, AT3G24220, AT1G80340, AT4G26260, AT4G22880, AT1G50430, AT3G19820, AT1G74110, AT5G38970, AT2G26710, AT5G07990, AT1G24470, AT2G41510, AT1G21540, AT1G78440, AT5G42800, AT3G25180, AT2G45550	131	1330	18499	2.12351	0.475659	0.0644845	0.062105
GO:0009739~response to gibberellin	5	3.31126	0.00524042	AT4G25420, AT3G63010, AT5G24860, AT3G28910, AT3G02885	131	99	18499	7.13201	0.759224	0.126992	0.122306
GO:0040008~regulation of growth	5	3.31126	0.00562326	AT5G18030, AT3G14370, AT3G58850, AT2G26710, AT1G26945	131	101	18499	6.99078	0.783075	0.126992	0.122306
GO:0009826~unidimensional cell growth	5	3.31126	0.0085726	AT3G19820, AT4G25420, AT1G20190, AT5G54510, AT4G16780	131	114	18499	6.19359	0.903014	0.178706	0.172111
GO:0010026~trichome differentiation	3	1.98675	0.0112574	AT5G52600, AT4G09820, AT5G58230	131	23	18499	18.4192	0.953489	0.217911	0.20987
GO:0009686~gibberellin biosynthetic process	3	1.98675	0.0132272	AT4G25420, AT1G80340, AT1G78440	131	25	18499	16.9456	0.972908	0.238972	0.230154
GO:0006357~regulation of transcription from RNA polymerase II promoter	6	3.97351	0.0173507	AT4G25410, AT5G52600, AT5G56840, AT3G28910, AT4G20970, AT1G66370	131	213	18499	3.97785	0.99129	0.293878	0.283033
GO:0044550~secondary metabolite biosynthetic process	5	3.31126	0.0192418	AT1G74110, AT5G04660, AT5G07990, AT3G25180, AT2G45550	131	145	18499	4.86944	0.994832	0.304882	0.293632
GO:0008152~metabolic process	7	4.63576	0.0202505	AT2G15490, AT3G63010, AT5G17030, AT1G20160, AT1G20560, AT4G15550, AT2G36770	131	303	18499	3.26236	0.99609	0.304882	0.293632
GO:0016132~brassinosteroid biosynthetic process	3	1.98675	0.0237413	AT1G50430, AT3G19820, AT5G38970	131	34	18499	12.46	0.998514	0.32545	0.313441
GO:0009753~response to jasmonic acid	5	3.31126	0.0243918	AT5G13930, AT1G55020, AT3G28910, AT1G66370, AT4G22880	131	156	18499	4.52608	0.998759	0.32545	0.313441
GO:0048364~root development	5	3.31126	0.0254093	AT3G14370, AT1G55020, AT1G70940, AT1G23080, AT4G16780	131	158	18499	4.46879	0.999065	0.32545	0.313441
GO:0009639~response to red or far red light	3	1.98675	0.0264203	AT3G24220, AT1G80340, AT1G09530	131	36	18499	11.7678	0.999294	0.32545	0.313441
GO:0009630~gravitropism	3	1.98675	0.0278036	AT2G18790, AT3G14370, AT1G70940	131	37	18499	11.4498	0.99952	0.327599	0.315511
GO:0016126~sterol biosynthetic process	3	1.98675	0.0336178	AT1G50430, AT5G13710, AT1G20050	131	41	18499	10.3327	0.999906	0.379601	0.365594
GO:0052696~flavonoid glucuronidation	4	2.64901	0.0444589	AT2G15490, AT5G17030, AT4G15550, AT2G36770	131	112	18499	5.04335	0.999996	0.481934	0.46415
GO:0010218~response to far red light	3	1.98675	0.0465024	AT2G18790, AT4G32280, AT4G16780	131	49	18499	8.64574	0.999998	0.484698	0.466813
GO:0009611~response to wounding	5	3.31126	0.0519414	AT5G13930, AT1G55020, AT1G73260, AT1G17840, AT4G22880	131	199	18499	3.54808	0.999999	0.521338	0.5021
GO:0032259~methylation	5	3.31126	0.0626254	AT5G13710, AT5G55250, AT5G04370, AT1G33170, AT1G67980	131	212	18499	3.33051	1	0.584332	0.56277
GO:0010114~response to red light	3	1.98675	0.062774	AT4G32280, AT3G24220, AT1G80340	131	58	18499	7.30416	1	0.584332	0.56277
GO:0009742~brassinosteroid mediated signaling pathway	3	1.98675	0.0646862	AT1G78700, AT5G08130, AT3G58850	131	59	18499	7.18036	1	0.584332	0.56277
GO:0009636~response to toxic substance	3	1.98675	0.0685685	AT2G15490, AT3G03190, AT4G15550	131	61	18499	6.94494	1	0.597369	0.575326
GO:0009585~red, far-red light phototransduction	3	1.98675	0.070538	AT2G18790, AT1G09530, AT4G16780	131	62	18499	6.83292	1	0.597369	0.575326
GO:0031540~regulation of anthocyanin biosynthetic process	2	1.3245	0.0811679	AT5G13930, AT1G66370	131	12	18499	23.5356	1	0.646956	0.623083
GO:0007389~pattern specification process	2	1.3245	0.0811679	AT1G70940, AT1G23080	131	12	18499	23.5356	1	0.646956	0.623083
GO:0009751~response to salicylic acid	4	2.64901	0.0960129	AT5G24530, AT3G28910, AT3G02885, AT1G73260	131	155	18499	3.64423	1	0.743414	0.715982

## Sheet: Sup Fig 10 Go Leaf
Term	Count	%	PValue	Genes	List Total	Pop Hits	Pop Total	Fold Enrichment	Bonferroni	Benjamini	FDR
GO:0009734~auxin-activated signaling pathway	7	9.85915	3.76735e-05	AT5G18030, AT4G32280, AT5G54510, AT1G70940, AT1G23080, AT5G12050, AT3G04730	62	190	18499	10.9926	0.00657129	0.00659286	0.00621612
GO:0055114~oxidation-reduction process	15	21.1268	8.42358e-05	AT5G43890, AT4G25420, AT3G24220, AT1G80340, AT4G22880, AT4G23430, AT1G50430, AT3G19820, AT2G38050, AT3G45770, AT5G38970, AT2G41510, AT1G78440, AT5G42800, AT5G24910	62	1330	18499	3.36509	0.0146338	0.00737063	0.00694945
GO:0016132~brassinosteroid biosynthetic process	4	5.6338	0.000189804	AT1G50430, AT3G19820, AT2G38050, AT5G38970	62	34	18499	35.1025	0.0326731	0.0110719	0.0104392
GO:0006351~transcription, DNA-templated	17	23.9437	0.000300612	AT3G58850, AT4G09820, AT5G64750, AT3G21330, AT3G04730, AT1G66370, AT3G56380, AT1G78700, AT2G18790, AT4G32280, AT3G18550, AT5G56840, AT1G79840, AT1G09530, AT4G34530, AT4G16780, AT2G28550	62	1886	18499	2.68945	0.0512548	0.0131518	0.0124002
GO:0009733~response to auxin	7	9.85915	0.000379603	AT5G18030, AT4G32280, AT2G21210, AT4G38840, AT5G54510, AT3G04730, AT4G16780	62	290	18499	7.20206	0.0642838	0.0132861	0.0125269
GO:0009826~unidimensional cell growth	5	7.04225	0.000544606	AT3G19820, AT4G25420, AT4G28250, AT5G54510, AT4G16780	62	114	18499	13.0864	0.090929	0.0158843	0.0149767
GO:0006355~regulation of transcription, DNA-templated	17	23.9437	0.00109296	AT3G58850, AT4G09820, AT5G64750, AT3G21330, AT3G04730, AT1G66370, AT3G56380, AT1G78700, AT2G18790, AT4G32280, AT3G18550, AT5G56840, AT1G79840, AT1G09530, AT4G34530, AT4G16780, AT2G28550	62	2119	18499	2.39373	0.174175	0.027324	0.0257626
GO:0009813~flavonoid biosynthetic process	5	7.04225	0.00133641	AT4G25640, AT5G17030, AT4G09820, AT4G15550, AT2G36770	62	145	18499	10.2887	0.20866	0.0292339	0.0275634
GO:0009740~gibberellic acid mediated signaling pathway	4	5.6338	0.00180064	AT4G25420, AT1G80340, AT3G02885, AT1G09530	62	73	18499	16.3491	0.2705	0.0350125	0.0330117
GO:0009686~gibberellin biosynthetic process	3	4.22535	0.00305576	AT4G25420, AT1G80340, AT1G78440	62	25	18499	35.8045	0.414668	0.0534758	0.05042
GO:0009416~response to light stimulus	5	7.04225	0.0034328	AT3G19820, AT2G38050, AT1G70940, AT1G78440, AT5G59990	62	188	18499	7.9354	0.452161	0.0546127	0.051492
GO:0009639~response to red or far red light	3	4.22535	0.00626951	AT3G24220, AT1G80340, AT1G09530	62	36	18499	24.8642	0.667335	0.0890317	0.0839442
GO:0010252~auxin homeostasis	3	4.22535	0.00661379	AT5G54510, AT1G70940, AT1G23080	62	37	18499	24.1922	0.686908	0.0890317	0.0839442
GO:0010218~response to far red light	3	4.22535	0.0113866	AT2G18790, AT4G32280, AT4G16780	62	49	18499	18.2676	0.865216	0.142332	0.134199
GO:0010114~response to red light	3	4.22535	0.0157049	AT4G32280, AT3G24220, AT1G80340	62	58	18499	15.433	0.937348	0.183224	0.172754
GO:0009636~response to toxic substance	3	4.22535	0.0172773	AT3G20390, AT3G03190, AT4G15550	62	61	18499	14.674	0.952639	0.183398	0.172918
GO:0009585~red, far-red light phototransduction	3	4.22535	0.0178158	AT2G18790, AT1G09530, AT4G16780	62	62	18499	14.4373	0.95697	0.183398	0.172918
GO:0007389~pattern specification process	2	2.8169	0.0388712	AT1G70940, AT1G23080	62	12	18499	49.7285	0.99903	0.377915	0.35632
GO:0009739~response to gibberellin	3	4.22535	0.0423017	AT4G25420, AT5G24860, AT3G02885	62	99	18499	9.04154	0.999481	0.389621	0.367357
GO:0009641~shade avoidance	2	2.8169	0.0483545	AT3G58850, AT4G16780	62	15	18499	39.7828	0.999829	0.423102	0.398924
GO:0052696~flavonoid glucuronidation	3	4.22535	0.0527606	AT5G17030, AT4G15550, AT2G36770	62	112	18499	7.99208	0.999924	0.439671	0.414547
GO:0009718~anthocyanin-containing compound biosynthetic process	2	2.8169	0.0608557	AT5G42800, AT4G22880	62	19	18499	31.4075	0.999983	0.48408	0.456418
GO:0008152~metabolic process	4	5.6338	0.0783066	AT4G17830, AT5G17030, AT4G15550, AT2G36770	62	303	18499	3.93889	0.999999	0.578268	0.545224
GO:0010017~red or far-red light signaling pathway	2	2.8169	0.0793053	AT1G09530, AT4G16780	62	25	18499	23.8697	0.999999	0.578268	0.545224
GO:0009753~response to jasmonic acid	3	4.22535	0.0937157	AT1G15520, AT1G66370, AT4G22880	62	156	18499	5.7379	1	0.644461	0.607634
GO:0048364~root development	3	4.22535	0.0957484	AT1G70940, AT1G23080, AT4G16780	62	158	18499	5.66527	1	0.644461	0.607634

## Sheet: Sup Fig 10 Go Hypocotyl
Term	Count	%	PValue	Genes	List Total	Pop Hits	Pop Total	Fold Enrichment	Bonferroni	Benjamini	FDR
GO:0006351~transcription, DNA-templated	32	18.0791	3.32779e-05	AT5G49700, AT5G15150, AT3G58850, AT3G23030, AT3G25730, AT3G21330, AT1G69440, AT5G50915, AT3G04730, AT1G66370, AT4G14860, AT4G14465, AT5G53200, AT1G04240, AT5G01840, AT4G16780, AT2G45660, AT4G25410, AT3G28910, AT4G09820, AT4G32280, AT2G38090, AT2G22770, AT2G42380, AT3G47620, AT5G56840, AT5G39860, AT2G44940, AT3G46130, AT1G26945, AT5G57150, AT4G36540	143	1886	18499	2.19493	0.00881301	0.00221298	0.00213811
GO:0006355~regulation of transcription, DNA-templated	30	16.9492	0.00136057	AT5G49700, AT5G15150, AT3G58850, AT3G23030, AT4G20970, AT3G25730, AT3G21330, AT1G69440, AT5G50915, AT3G04730, AT1G66370, AT4G14465, AT5G53200, AT1G04240, AT4G16780, AT4G25410, AT3G28910, AT4G09820, AT1G68360, AT4G32280, AT2G38090, AT2G22770, AT3G47620, AT5G56840, AT5G39860, AT2G44940, AT3G46130, AT1G26945, AT5G57150, AT4G36540	143	2119	18499	1.83148	0.303828	0.0402125	0.038852
GO:0055114~oxidation-reduction process	20	11.2994	0.00637612	AT4G19170, AT3G02580, AT5G43890, AT4G25420, AT4G29720, AT1G30040, AT4G26260, AT4G27030, AT4G22880, AT3G14690, AT3G19820, AT2G45970, AT4G14940, AT2G41510, AT1G78440, AT2G29720, AT5G42800, AT2G46660, AT2G45550, AT3G30775	143	1330	18499	1.94532	0.817587	0.141337	0.136555
GO:0009733~response to auxin	14	7.9096	3.78064e-07	AT5G18030, AT3G23030, AT3G28910, AT5G54510, AT3G04730, AT5G13930, AT2G45210, AT4G32280, AT2G21210, AT4G38840, AT1G04240, AT2G23170, AT4G16780, AT4G34770	143	290	18499	6.24514	0.00010056	0.000100565	9.71624e-05
GO:0009734~auxin-activated signaling pathway	10	5.64972	1.62431e-05	AT2G45210, AT5G18030, AT4G32280, AT3G14370, AT3G27580, AT3G23030, AT1G04240, AT5G54510, AT1G70940, AT3G04730	143	190	18499	6.80861	0.00431138	0.00216033	0.00208724
GO:0009826~unidimensional cell growth	8	4.51977	2.81008e-05	AT3G19820, AT4G25420, AT1G20190, AT2G40610, AT5G54510, AT5G39860, AT3G29030, AT4G16780	143	114	18499	9.07815	0.00744705	0.00221298	0.00213811
GO:0009813~flavonoid biosynthetic process	8	4.51977	0.000129452	AT5G13930, AT4G25640, AT2G15490, AT5G17030, AT4G09820, AT4G15550, AT2G22590, AT2G36770	143	145	18499	7.1373	0.0338502	0.00573902	0.00554484
GO:0009753~response to jasmonic acid	8	4.51977	0.000203605	AT5G13930, AT1G55020, AT4G14940, AT3G28910, AT2G39730, AT1G66370, AT4G22880, AT5G46050	143	156	18499	6.63403	0.0527238	0.007737	0.00747522
GO:0008152~metabolic process	8	4.51977	0.00897747	AT2G15490, AT5G17030, AT4G15550, AT3G21750, AT1G06520, AT2G22590, AT2G36770, AT5G16080	143	303	18499	3.41554	0.909172	0.183693	0.177478
GO:0040008~regulation of growth	7	3.9548	0.000128182	AT2G45210, AT5G18030, AT3G14370, AT3G58850, AT5G39860, AT1G26945, AT2G46660	143	101	18499	8.9658	0.0335238	0.00573902	0.00554484
GO:0009416~response to light stimulus	7	3.9548	0.00332582	AT3G19820, AT5G43760, AT1G70940, AT3G62410, AT1G78440, AT1G26945, AT2G39730	143	188	18499	4.81673	0.587757	0.0884668	0.0854735
GO:0006357~regulation of transcription from RNA polymerase II promoter	7	3.9548	0.00608288	AT4G25410, AT5G53200, AT5G56840, AT3G28910, AT4G20970, AT3G46130, AT1G66370	143	213	18499	4.25139	0.802692	0.141337	0.136555
GO:0009739~response to gibberellin	6	3.38983	0.000996139	AT4G25420, AT3G47620, AT3G28910, AT3G02885, AT5G50915, AT2G45660	143	99	18499	7.84022	0.232875	0.0331216	0.032001
GO:0052696~flavonoid glucuronidation	5	2.82486	0.0109101	AT2G15490, AT5G17030, AT4G15550, AT2G22590, AT2G36770	143	112	18499	5.77516	0.94596	0.207292	0.200278
GO:0009740~gibberellic acid mediated signaling pathway	4	2.25989	0.0186318	AT4G25420, AT3G02885, AT5G39860, AT1G68360	143	73	18499	7.08842	0.993281	0.291533	0.281669
GO:0009686~gibberellin biosynthetic process	3	1.69492	0.0156372	AT4G25420, AT1G30040, AT1G78440	143	25	18499	15.5236	0.98489	0.2773	0.267918
GO:0009831~plant-type cell wall modification involved in multidimensional cell growth	3	1.69492	0.016856	AT1G20190, AT2G40610, AT3G29030	143	26	18499	14.9266	0.989132	0.280232	0.27075
GO:0009828~plant-type cell wall loosening	3	1.69492	0.0310901	AT1G20190, AT2G40610, AT3G29030	143	36	18499	10.7803	0.999775	0.45786	0.442368
GO:0010252~auxin homeostasis	3	1.69492	0.0327043	AT5G54510, AT1G70940, AT2G23170	143	37	18499	10.4889	0.999856	0.45786	0.442368
GO:0009926~auxin polar transport	3	1.69492	0.0688702	AT5G13930, AT3G14370, AT1G70940	143	56	18499	6.93019	1	0.872356	0.842841
GO:0009742~brassinosteroid mediated signaling pathway	3	1.69492	0.0754038	AT3G58850, AT5G42750, AT5G39860	143	59	18499	6.57781	1	0.9117	0.880853
GO:0009636~response to toxic substance	3	1.69492	0.0798649	AT2G15490, AT3G03190, AT4G15550	143	61	18499	6.36215	1	0.923655	0.892403
GO:0006857~oligopeptide transport	3	1.69492	0.0937157	AT3G45660, AT5G19640, AT5G46050	143	67	18499	5.7924	1	0.997135	0.963397
GO:0045487~gibberellin catabolic process	2	1.12994	0.0451877	AT1G30040, AT1G78440	143	6	18499	43.1212	0.999995	0.600996	0.580662
GO:0031540~regulation of anthocyanin biosynthetic process	2	1.12994	0.0883472	AT5G13930, AT1G66370	143	12	18499	21.5606	1	0.979181	0.946051

## Sheet: Sup Fig 10 Go Epicotyl
Term	Count	%	PValue	Genes	List Total	Pop Hits	Pop Total	Fold Enrichment	Bonferroni	Benjamini	FDR
GO:0006351~transcription, DNA-templated	21	20.5882	0.000386678	AT4G25410, AT1G15320, AT3G25730, AT4G09820, AT3G21330, AT5G50915, AT3G04730, AT1G66370, AT1G18400, AT1G78700, AT4G32280, AT2G38090, AT2G42380, AT3G61890, AT1G75540, AT5G56840, AT1G04240, AT3G46130, AT1G26945, AT4G16780, AT2G28550	88	1886	18499	2.34069	0.0690496	0.0238451	0.0226851
GO:0006355~regulation of transcription, DNA-templated	21	20.5882	0.00167705	AT4G25410, AT3G02550, AT4G20970, AT3G25730, AT4G09820, AT3G21330, AT5G50915, AT3G04730, AT1G66370, AT1G18400, AT1G78700, AT4G32280, AT2G38090, AT3G61890, AT1G75540, AT5G56840, AT1G04240, AT3G46130, AT1G26945, AT4G16780, AT2G28550	88	2119	18499	2.08331	0.26693	0.053617	0.0510086
GO:0055114~oxidation-reduction process	15	14.7059	0.00352388	AT5G43890, AT4G25420, AT3G51240, AT3G24220, AT4G27030, AT4G21200, AT4G22880, AT1G71695, AT3G13730, AT2G41510, AT1G78440, AT5G42800, AT3G25180, AT2G45550, AT5G24910	88	1330	18499	2.37086	0.479554	0.0651917	0.0620202
GO:0009733~response to auxin	12	11.7647	1.13254e-07	AT5G13930, AT2G04160, AT5G18030, AT4G32280, AT2G21210, AT4G38840, AT1G04240, AT5G54510, AT2G23170, AT3G04730, AT4G16780, AT4G34770	88	290	18499	8.69859	2.09517e-05	2.09519e-05	1.99327e-05
GO:0009813~flavonoid biosynthetic process	9	8.82353	4.06778e-07	AT5G13930, AT4G25640, AT3G51240, AT2G15490, AT5G17030, AT4G09820, AT4G15550, AT2G36970, AT3G53160	88	145	18499	13.0479	7.5251e-05	3.76269e-05	3.57964e-05
GO:0008152~metabolic process	8	7.84314	0.000563146	AT2G04160, AT2G15490, AT3G63010, AT5G17030, AT4G15550, AT2G36970, AT3G53160, AT5G62180	88	303	18499	5.55026	0.0989651	0.0260455	0.0247784
GO:0009734~auxin-activated signaling pathway	6	5.88235	0.00202875	AT5G18030, AT4G32280, AT1G04240, AT5G54510, AT1G70940, AT3G04730	88	190	18499	6.6384	0.313192	0.053617	0.0510086
GO:0009611~response to wounding	6	5.88235	0.00248027	AT5G13930, AT4G32940, AT1G73260, AT4G22880, AT5G46050, AT2G38870	88	199	18499	6.33817	0.36835	0.0573561	0.0545658
GO:0052696~flavonoid glucuronidation	5	4.90196	0.00192626	AT2G15490, AT5G17030, AT4G15550, AT2G36970, AT3G53160	88	112	18499	9.38464	0.300019	0.053617	0.0510086
GO:0009751~response to salicylic acid	5	4.90196	0.00615991	AT4G32940, AT3G02885, AT3G46130, AT1G73260, AT5G46050	88	155	18499	6.78116	0.681173	0.0896497	0.0852884
GO:0009753~response to jasmonic acid	5	4.90196	0.00629971	AT5G13930, AT4G32940, AT1G66370, AT4G22880, AT5G46050	88	156	18499	6.73769	0.689364	0.0896497	0.0852884
GO:0006357~regulation of transcription from RNA polymerase II promoter	5	4.90196	0.0181028	AT4G25410, AT5G56840, AT4G20970, AT3G46130, AT1G66370	88	213	18499	4.93465	0.965942	0.209313	0.19913
GO:0009636~response to toxic substance	4	3.92157	0.00297005	AT2G15490, AT3G20390, AT3G03190, AT4G15550	88	61	18499	13.7846	0.423209	0.0610509	0.0580809
GO:0009739~response to gibberellin	4	3.92157	0.0113917	AT4G25420, AT3G63010, AT3G02885, AT5G50915	88	99	18499	8.49357	0.879915	0.150533	0.14321
GO:0009416~response to light stimulus	4	3.92157	0.0589247	AT1G70940, AT2G45050, AT1G78440, AT1G26945	88	188	18499	4.47268	0.999987	0.519098	0.493845
GO:0009686~gibberellin biosynthetic process	3	2.94118	0.00611413	AT4G25420, AT4G21200, AT1G78440	88	25	18499	25.2259	0.678445	0.0896497	0.0852884
GO:0010252~auxin homeostasis	3	2.94118	0.0130875	AT5G54510, AT1G70940, AT2G23170	88	37	18499	17.0445	0.912592	0.161412	0.15356
GO:0006857~oligopeptide transport	3	2.94118	0.0396909	AT1G59740, AT3G21670, AT5G46050	88	67	18499	9.41265	0.999443	0.43193	0.410917
GO:0009740~gibberellic acid mediated signaling pathway	3	2.94118	0.0463365	AT4G25420, AT3G63010, AT3G02885	88	73	18499	8.63901	0.999846	0.462319	0.439828
GO:0009624~response to nematode	3	2.94118	0.0474814	AT1G59740, AT1G61800, AT1G73260	88	74	18499	8.52227	0.999877	0.462319	0.439828
GO:0031540~regulation of anthocyanin biosynthetic process	2	1.96078	0.0550143	AT5G13930, AT1G66370	88	12	18499	35.036	0.999972	0.508882	0.484126
GO:0009641~shade avoidance	2	1.96078	0.0682937	AT1G75540, AT4G16780	88	15	18499	28.0288	0.999998	0.574288	0.546349
GO:0009718~anthocyanin-containing compound biosynthetic process	2	1.96078	0.0857129	AT5G42800, AT4G22880	88	19	18499	22.128	1	0.68943	0.65589
