# Supplementary material for: Species-specific PHYTOCHROME-INTERACTING FACTOR utilization in the plant morphogenetic response to environmental stimuli
Source: Plant Cell. 2025 Mar 14;37(5):koaf048. doi: 10.1093/plcell/koaf048 (PMC12070396; doi:10.1093/plcell/koaf048)
Supplement: koaf048_Supplementary_Data [file koaf048_supplementary_data.zip › Supplemental Data set S4.xlsx]

## Sheet: Legend
Supplementary Data Set S4: Complete RNA-seq data for the wild-type time course, including fold change, normalized cpm, and HTSeqcounts.
Log2_Fold_Change_relative_to_21	Log2 fold change of 24FR relative to 24WL at 3h, 6h or 24 hours of 24FR in wild-type plants
Normalized_CPM_WT_3h_6h_24h	normalized counts per million reads mapped (cpm) generated with edgeR
HTSeqcounts_WT_3h_6h_24h	Number of reads count per gene based on HTseq in wild-type samples at 3h, 6h and 24h of 24FR
Gene Name	Tomato Gene ID
Description	Annotation based on ITAG4
AtName	Arabidopsis homolog
Log2FC	Log2 fold cahnge 24FR relative to 24WL
FDR	False discovery rate for each of the comparison
3h	3 hour in 24°C white light supplement with Far-red
6h	6 hour in 24°C white light supplement with Far-red
24h	24 hour in 24°C white light supplement with Far-red
Sample name
Genotype_Tissue_Light_Sample#
Genotype	WT		wild-type
Tissue	C	Cot	Cotyledons
	E	Epi	Epicotyl
	h	Hyp	Hypocotyl
	L	Leaf	First leaf
Light	WL	White light
	FR	White light supplement with Far-red (R/FR =0.6)
Sample number	1,2,3

## Sheet: Log2FC_WT_3h_6h_24h
Gene_ID	discription	AtName	Cotyledons 24FR/24WL						First leaf 24FR/24WL						Hypocotyl 24FR/24WL						Epicotyl 24FR/24WL
			Log2FC_Cot.3h	FDR	Log2FC_Cot.6h	FDR	Log2FC_Cot.24h	FDR	Log2FC_Leaf.3h	FDR	Log2FC_Leaf.6h	FDR	Log2FC_Leaf.24h	FDR	Log2FC_Hyp.3h	FDR	Log2FC_Hyp.6h	FDR	Log2FC_Hyp.24h	FDR	Log2FC_Epi.3h	FDR	Log2FC_Epi.6h	FDR	Log2FC_Epi.24h	FDR
Solyc00g006650	Unknown protein	NA	-0.553582	0.514673	-0.436439	0.525249	0.708233	0.160763	0.611926	0.447533	-0.091975	0.923752	-0.245149	0.800374	0.391919	0.563602	-0.354863	0.558012	-0.301847	0.587634	-0.463417	0.691662	-0.781994	0.133611	-0.111201	0.823969
Solyc00g500063	Ribulose bisphosphate carboxylase large chain (AHRD V3.3 *** A0A2G2Z7Q2_CAPAN)	ATCG00490	-0.583109	0.457043	0.235659	0.765188	0.473298	0.382474	0.519794	0.535626	0.365809	0.61265	-0.26875	0.771176	0.427034	0.52019	-0.564651	0.301716	-0.569623	0.261504	-0.562624	0.587016	-1.15544	0.0154376	-1.12767	0.00776195
Solyc00g500064	Ycf15 (AHRD V3.3 *-* A0A346JLD3_9ASTE)	ATCG00480	-0.444992	0.265364	0.104981	0.825452	0.0470312	0.908028	0.35067	0.444613	-0.152661	0.734918	0.236902	0.610058	0.257325	0.50965	-0.302969	0.367664	-0.224516	0.475947	0.333487	0.580461	-0.204512	0.573589	-0.31211	0.228458
Solyc00g500164	Unknown protein	NA	-0.299696	0.793358	-0.189785	0.829807	0.584293	0.301047	0.402403	0.698636	-0.123512	0.899408	-0.17526	0.874795	0.506566	0.468264	-0.39141	0.540303	-0.0858439	0.90128	-0.682569	0.505143	-0.964767	0.0676504	-0.520695	0.277412
Solyc00g500234	Unknown protein	NA	-0.457563	0.624258	-0.1711	0.840248	0.61898	0.23047	0.398533	0.676843	-0.172443	0.846092	-0.0849191	0.941944	0.280305	0.700182	-0.70939	0.185817	-0.217157	0.707574	-0.468128	0.687492	-0.586865	0.287149	-0.359214	0.437027
Solyc00g500259	Unknown protein	NA	-0.472162	0.663093	-0.180549	0.850618	0.828321	0.133826	0.44256	0.677501	0.170014	0.855258	-0.245626	0.825026	0.370687	0.632898	-0.476288	0.473278	-0.106575	0.878812	-1.12866	0.128402	-1.12854	0.0283884	-0.59005	0.230761
Solyc01g005000	Glutamate decarboxylase (AHRD V3.3 *** B1Q3F2_SOLLC)	AT2G02010	-0.0946888	0.924852	-0.688707	0.100245	0.409865	0.319668	0.0449913	0.968632	-0.392553	0.442663	-0.231928	0.737067	-0.828523	0.0473888	-0.536293	0.182004	-0.571459	0.129548	0.125896	0.934095	-0.245031	0.606769	-0.636556	0.0557342
Solyc01g005010	protein XRI1-like (AHRD V3.3 *** A0A2I4FA04_9ROSI)	AT2G01990	-0.202219	0.524594	-0.11579	0.738909	-0.525746	0.00106989	-0.603458	0.00104311	-0.122292	0.665611	-0.154439	0.578072	-0.00544117	0.988125	-0.35097	0.0479703	-0.281662	0.109135	-0.189636	0.662286	-0.366963	0.0497646	-0.430932	0.00542928
Solyc01g005020	Salt Overly Sensitive 1	AT2G01980	-0.0905841	0.566975	-0.168246	0.0636857	0.240645	0.0024408	0.0416062	0.84152	0.0463869	0.725979	0.136072	0.220105	-0.162369	0.0571993	-0.220465	0.00141788	-0.10951	0.153549	-0.0238393	0.941381	-0.0757615	0.389286	-0.186097	0.00512568
Solyc01g005030	MAP kinase kinase kinase 1	AT4G32250	-0.172905	0.367214	0.0186415	0.936492	0.322507	0.00906651	-0.18613	0.352144	-0.0128885	0.95968	0.115059	0.597073	-0.180002	0.208275	-0.386377	0.000273158	-0.17852	0.124821	-0.174235	0.459206	-0.209298	0.090249	-0.399463	0.000146706
Solyc01g005060	Zinc finger protein (AHRD V3.3 *** A0A200QDS5_9MAGN)	NA	0.321807	0.428835	0.102878	0.800791	0.0224093	0.96452	0.166063	0.743788	-0.302912	0.310854	-0.0741757	0.897883	0.242481	0.270643	-0.33847	0.0553222	-0.71309	5.30322e-06	-0.0648475	0.927562	-0.447331	0.00985138	-0.914556	1.81694e-09
Solyc01g005080	65-kDa microtubule-associated protein 6 (AHRD V3.3 *** A0A2G2XSF2_CAPBA),Pfam:PF03999	AT2G01910	-0.565242	2.34555e-06	-0.391543	0.00181836	-0.161991	0.234194	-0.126844	0.527102	0.035681	0.867873	0.0492213	0.833266	-0.681954	2.10676e-11	-0.777292	1.49727e-15	-0.570301	7.93418e-09	-0.232635	0.15329	-0.355614	0.000801592	-0.671619	1.09912e-12
Solyc01g005100	2-oxoglutarate (2OG) and Fe(II)-dependent oxygenase superfamily protein (AHRD V3.3 *** AT1G68080.1)	AT1G68080	-0.270479	0.138948	0.0960914	0.625762	0.0246685	0.90473	-0.0984316	0.743556	0.186372	0.272349	0.0951567	0.711535	0.188839	0.244498	0.0969534	0.541209	-0.0692395	0.653636	0.190419	0.435255	0.0758346	0.649277	-0.45251	5.67611e-05
Solyc01g005110	Dolichol-phosphate mannosyltransferase-related protein (AHRD V3.3 *** A0A2U1LCX2_ARTAN)	AT1G48140	0.0701788	0.857697	0.382746	0.0107158	-0.14855	0.386591	0.199587	0.471757	0.211989	0.258367	0.154735	0.542617	0.0509902	0.813224	0.268424	0.0331644	0.100814	0.498341	-0.026736	0.965539	-0.0799132	0.617937	0.314752	0.00492957
Solyc01g005120	Xyloglucan endotransglucosylase/hydrolase (AHRD V3.3 *** A0A2G3AYH1_CAPCH)	AT2G01850	-0.00545148	0.989525	0.214019	0.179488	-0.436402	0.00014194	-0.0259333	0.944907	0.363431	0.00871455	-0.382563	0.00330355	0.134278	0.410981	0.20318	0.114553	-0.213171	0.0787863	0.192024	0.400909	0.217185	0.0999706	0.224799	0.0426899
Solyc01g005130	Zinc finger protein 1 (AHRD V3.3 *** A0A2G2XSH3_CAPBA)	AT1G24625	-0.511754	7.43946e-05	0.20213	0.182849	-0.355001	0.00799744	-0.306091	0.055183	-0.0850136	0.666296	-0.152072	0.432198	0.153518	0.313253	0.191572	0.124525	-0.23406	0.0488946	0.179732	0.409659	0.135797	0.307481	-0.711426	4.21832e-12
Solyc01g005150	Cytochrome b561/ferric reductase transmembrane protein family (AHRD V3.3 *** A0A2U1MNM8_ARTAN)	AT1G14730	-0.0858015	0.951761	0.129557	0.897658	0.51098	0.40926	-0.107207	0.939795	0.0384014	0.968761	0.489638	0.530486	-0.340479	0.627539	-0.015321	0.986883	0.145839	0.816416	0.184276	0.921929	-0.305524	0.619627	-0.0640415	0.901063
Solyc01g005210	Trehalose-6-phosphate synthase (AHRD V3.3 *** E5GC29_CUCME)	AT1G68020	-0.209695	0.420051	-0.126388	0.592207	0.310128	0.0650408	0.0291563	0.953576	0.0884566	0.736139	0.159141	0.558104	-0.418953	0.0149391	-0.219971	0.207323	0.0780543	0.693108	0.0711894	0.90177	-0.0182406	0.940447	-0.273901	0.0602566
Solyc01g005220	MACPF domain-containing protein (AHRD V3.3 *** A0A2G3AYJ5_CAPCH)	AT1G14780	-0.0167882	0.98393	0.0116412	0.984463	0.159667	0.613052	0.229584	0.65836	0.21542	0.598966	0.24907	0.576678	0.042562	0.935005	-0.328152	0.322805	-0.40322	0.15063	0.15426	0.947288	-0.0803861	0.922843	-1.53382	0.00492161
Solyc01g005240	Aspartokinase (AHRD V3.3 *** A0A2I4FQZ8_9ROSI)	AT5G14060	-0.14545	0.332477	-0.0301423	0.858351	0.101961	0.320092	-0.124091	0.447239	0.105305	0.416443	0.039788	0.837234	0.0043932	0.980755	-0.0453015	0.716679	-0.102008	0.303216	0.0981443	0.635769	0.287487	0.000736584	0.327061	2.58006e-05
Solyc01g005250	Aspartate-semialdehyde dehydrogenase (AHRD V3.3 *** A0A2G3AYJ3_CAPCH)	AT1G14810	0.0789369	0.75206	-0.0993446	0.562034	-0.381578	0.00050883	0.0115611	0.973076	-0.102936	0.526797	-0.150507	0.355822	0.0983954	0.53786	0.00689167	0.972646	-0.167796	0.158359	0.143112	0.547622	0.151632	0.229496	0.441778	4.84805e-06
Solyc01g005257	Sec14p-like phosphatidylinositol transfer family protein (AHRD V3.3 *** A0A1Y1I4L4_KLENI)	NA	0.0228987	0.950153	0.217752	0.182938	0.136551	0.33144	0.0471683	0.889809	0.123072	0.524528	0.0503704	0.849127	0.229758	0.12371	0.100998	0.520283	0.169547	0.17396	0.000465749	1	-0.0361846	0.851124	-0.160326	0.162355
Solyc01g005280	Sec14p-like phosphatidylinositol transfer family protein (AHRD V3.3 *** A0A1Y1I4L4_KLENI)	AT1G14820	0.2023	0.646877	-0.0513223	0.902085	0.447199	0.0481949	0.0107869	0.985806	-0.0920882	0.800666	0.141859	0.714971	0.201076	0.44335	-0.144587	0.532419	0.23649	0.236839	-0.0141251	0.988079	0.00309199	0.993221	-0.103173	0.580312
Solyc01g005290	Sec14p-like phosphatidylinositol transfer family protein (AHRD V3.3 *** A0A1Y1I4L4_KLENI)	AT1G14820	-0.0715898	0.892861	0.169013	0.451438	0.141913	0.623901	0.0169554	0.98017	-0.136351	0.630502	0.00371555	0.996261	0.478465	0.00163179	0.367597	0.00660914	0.832534	2.1413e-10	0.174632	0.605542	0.397845	0.00415463	0.147228	0.305084
Solyc01g005300	Adagio-like protein 1 (AHRD V3.3 *** A0A1U8H9V5_CAPAN)	AT1G68050	0.300771	0.751213	-0.193325	0.789371	0.000761211	1	0.307935	0.776476	-0.258123	0.709508	-0.146396	0.892207	-0.661227	0.2516	0.155032	0.803173	0.213132	0.69782	-0.0203754	0.992546	0.318271	0.562162	0.556082	0.175568
Solyc01g005320	3-oxo-5-alpha-steroid 4-dehydrogenase (DUF1295) (AHRD V3.3 *** O81042_ARATH)	NA	-0.514767	0.516385	-0.467943	0.505383	0.139404	0.843503	0.464	0.51162	-0.701047	0.218628	-0.198393	0.822931	0.131207	0.773035	-0.511182	0.0812339	-0.180744	0.584517	0.217565	0.810135	-0.513933	0.109197	0.0775187	0.800681
Solyc01g005330	Microtubule-associated protein 70 (AHRD V3.3 *** A0A200QNX4_9MAGN)	AT1G24764	0.0204796	0.913417	0.183671	0.0108509	0.0325446	0.737753	0.109808	0.29126	0.206278	0.00261053	0.18519	0.0188043	0.0657813	0.474668	0.137759	0.0396994	0.121785	0.0687421	0.0346199	0.881732	0.211916	0.000629181	0.0967696	0.109996
Solyc01g005340	Ankyrin repeat-containing protein (AHRD V3.3 *** A0A2G2XSI9_CAPBA)	AT2G01680	0.0771898	0.81075	-0.162149	0.343825	0.0876738	0.652337	0.267335	0.269005	-0.342408	0.0253763	-0.0150789	0.974688	-0.0402955	0.849826	-0.296952	0.0143187	-0.389044	0.00164374	0.00906078	0.988547	-0.259548	0.0514184	-0.466594	0.000128518
Solyc01g005350	S-adenosyl-L-methionine-dependent methyltransferases superfamily protein (AHRD V3.3 *** A0A2U1QHF5_ARTAN)	AT1G68040	0.532243	0.69585	-0.0129772	0.994087	0.782125	0.460159	-0.101592	0.952817	-0.159338	0.87687	0.155305	0.90441	1.24981	0.0912855	0.546957	0.486577	-1.79311	0.0336087	0.530385	0.691716	-0.0160048	0.985969	-0.247502	0.654574
Solyc01g005380	Histone-lysine N-methyltransferase setd3 (AHRD V3.3 *** A0A1J3D0A4_NOCCA)	AT1G24610	-0.046223	0.878856	-0.154649	0.283351	-0.0768698	0.63185	-0.014166	0.967415	-0.0713618	0.655983	0.0997657	0.578225	0.00239916	0.992773	-0.0412961	0.802191	0.110499	0.39772	0.0127041	0.983062	0.0878426	0.494858	0.264957	0.00508427
Solyc01g005400	Caleosin (AHRD V3.3 *** A0A200QL80_9MAGN)	AT1G70680	-0.323377	0.374763	-0.245969	0.436875	0.0473164	0.895045	0.131764	0.808228	-0.0325085	0.94378	0.337422	0.29663	-0.763787	0.00158611	-0.222733	0.419915	-0.0393372	0.90336	-0.0152841	0.988655	0.162395	0.581892	-0.540412	0.008622
Solyc01g005410	Caleosin (AHRD V3.3 *** A0A200QL80_9MAGN)	AT1G23240	-0.0829748	0.870766	0.0815963	0.815366	-0.169075	0.523352	0.168466	0.700153	-0.29057	0.263561	0.0682064	0.905428	0.0499701	0.891516	-0.492254	0.0141981	0.148318	0.535926	-0.00558524	0.995557	-0.251783	0.291694	1.02802	7.50511e-08
Solyc01g005420	C2 calcium-dependent membrane targeting (AHRD V3.3 *-* A0A2U1LLL4_ARTAN)	NA	0.182189	0.901042	0.293641	0.742939	0.00176556	0.999721	0.108956	0.949487	0.225	0.813534	0.868367	0.411872	2.499	0.305343	1.59161	0.367654	0.837041	0.684037	0.453895	0.94098	-0.386752	0.753602	2.08719	0.108126
Solyc01g005430	Plant ubx domain-containing protein 2 (AHRD V3.3 *** A0A1J6HWL3_NICAT)	AT2G01650	0.276009	0.27888	-0.0412042	0.896254	-0.0531573	0.849848	0.227579	0.457809	0.072581	0.808413	0.175352	0.617059	0.0029932	0.994547	-0.214665	0.278513	0.124897	0.551102	0.0482426	0.951839	-0.154683	0.478239	0.0879381	0.641115
Solyc01g005440	Jasmonate ZIM-domain protein 2 (AHRD V3.3 *** B3Y562_TOBAC)	AT3G17860	0.540996	0.039817	0.389324	0.127831	-0.342164	0.143712	0.693768	0.00507548	-0.0135565	0.975329	0.0619113	0.901608	0.0384564	0.925978	-0.472513	0.0331511	-0.698058	0.000738311	0.250996	0.61844	-0.0142267	0.966881	-0.585133	0.00286668
Solyc01g005450	F-box protein SKIP28 (AHRD V3.3 *** A0A2I4F4P9_9ROSI)	AT2G01620	-0.04393	0.946764	-0.30958	0.283305	0.154735	0.613825	0.14814	0.782622	-0.44079	0.0996329	-0.329683	0.382416	-0.531811	0.0792039	-1.14092	2.38176e-07	-0.0707195	0.816674	-0.0178039	0.988547	-0.550548	0.0281704	-0.396265	0.0956504
Solyc01g005460	Dynein light chain (AHRD V3.3 *** A0A1U8EJW7_CAPAN)	AT1G23220	0.152296	0.781906	0.0269585	0.955242	0.133367	0.687905	-0.0907339	0.863219	-0.108413	0.699963	0.36752	0.122725	0.0827127	0.681744	-0.0324683	0.868241	-0.000466774	0.999564	0.0078896	0.989713	0.101915	0.542794	0.29162	0.0128907
Solyc01g005470	protein PLANT CADMIUM RESISTANCE 2-like (AHRD V3.3 *** A0A1U8ETE7_CAPAN)	AT1G14870	-0.215875	0.77175	-0.275972	0.538023	0.413333	0.275859	0.221372	0.825913	-0.434359	0.296806	0.415454	0.49943	-0.831371	0.0259326	-0.314278	0.400361	0.304426	0.424972	-0.140535	0.917382	-0.204889	0.628936	0.922334	0.00194396
Solyc01g005480	transmembrane protein%2C putative (DUF677) (AHRD V3.3 *** AT3G19330.4)	AT3G19330	-0.0147145	0.978003	0.211476	0.278173	-0.0198068	0.944227	-0.11445	0.720163	-0.191747	0.275975	-0.143609	0.587742	-0.0194795	0.940882	-0.226323	0.109476	-0.104052	0.524254	0.087087	0.836472	0.0538928	0.765383	-0.158349	0.206203
Solyc01g005490	IAA-amino acid hydrolase ILR1 (AHRD V3.3 *** A0A2G2WJJ8_CAPBA)	AT3G02875	-0.103829	0.53933	-0.013509	0.944017	-0.0457789	0.730082	-0.14858	0.337378	-0.0491403	0.769196	0.00984447	0.969923	-0.0474639	0.757555	-0.0907154	0.421123	-0.0864183	0.419278	0.128643	0.487481	-0.0703603	0.545546	-0.230064	0.00554694
Solyc01g005520	Protein LOW PSII ACCUMULATION 1, chloroplastic (AHRD V3.3 *-* A0A1J3E7D8_NOCCA)	AT1G55480	0.0261114	0.944049	-0.00388255	0.990264	-0.41459	0.00073468	-0.0268567	0.94523	-0.0912494	0.650836	-0.145141	0.472313	-0.0411033	0.855924	-0.513568	2.61614e-05	-0.162585	0.246349	-0.0364854	0.949288	-0.346846	0.00784425	-0.297546	0.0110546
Solyc01g005530	nuclear polyadenylated RNA-binding protein (AHRD V3.3 *** AT3G13480.2)	AT3G13480	0.355621	0.247972	0.603711	0.00502598	0.746326	0.000515877	0.388114	0.17269	0.689482	0.000583833	0.373225	0.188131	0.383325	0.077092	0.482482	0.00779312	-0.0489902	0.841461	0.204358	0.64602	0.176925	0.436909	-0.638942	0.000121906
Solyc01g005540	Lysine--tRNA ligase (AHRD V3.3 *** A0A1U8HGH5_CAPAN)	AT3G13490	0.0322562	0.912808	-0.158346	0.266864	-0.135752	0.250506	-0.124329	0.504824	-0.353229	0.000805979	0.14098	0.356958	0.112562	0.458914	-0.0223703	0.897858	0.109198	0.366226	0.0365088	0.936363	0.00245318	0.989648	0.297647	0.00157244
Solyc01g005550	DUF239 domain-containing protein/DUF4409 domain-containing protein (AHRD V3.3 *** A0A1Q3BKR6_CEPFO)	AT1G55360	0.144166	0.210426	0.224939	0.00870572	0.0901895	0.326297	-0.0558909	0.755887	0.0981659	0.372451	0.0361512	0.831995	0.141004	0.144657	-0.0188559	0.878864	-0.153851	0.054123	0.0502756	0.839866	0.0483827	0.646369	-0.0896821	0.232043
Solyc01g005560	Isocitrate dehydrogenase [NADP] (AHRD V3.3 *** A0A2G3BR90_CAPCH)	AT1G65930	-0.101472	0.625621	-0.0433575	0.816055	0.541839	5.02465e-08	0.101082	0.630531	0.0654088	0.709303	0.306252	0.0127189	-0.00556159	0.979643	0.0952502	0.4734	0.343067	0.000765294	0.056671	0.884031	0.0324749	0.843518	0.477003	3.48435e-07
Solyc01g005570	hypothetical protein (DUF1639) (AHRD V3.3 *** AT1G55340.1)	AT1G55340	0.0866313	0.704105	0.0388414	0.840059	0.190384	0.156643	0.0708646	0.786854	0.153635	0.273279	0.16722	0.374204	0.0305664	0.862062	0.0410598	0.772137	-0.105656	0.379568	-0.0279529	0.949149	-0.168068	0.105322	-0.318714	0.000510559
Solyc01g005580	hypothetical protein (DUF1639) (AHRD V3.3 *** AT1G55340.1)	NA	0.146745	0.519316	-0.0478934	0.839044	0.0172194	0.93095	0.0537461	0.87642	0.0723778	0.740311	0.0257039	0.935131	0.0946761	0.615572	-0.00411333	0.986883	0.0524961	0.74687	0.027922	0.962282	-0.0185582	0.925678	-0.137281	0.254448
Solyc01g005590	Unknown protein	NA	0.119619	0.664022	0.623065	4.34566e-06	0.273534	0.0514318	0.296119	0.110481	0.87202	7.77918e-12	0.354686	0.024392	0.360608	0.0214266	0.553649	2.27906e-05	0.577083	6.77548e-06	0.121908	0.746106	0.405622	0.00339168	0.279126	0.0268148
Solyc01g005600	5'-adenylylsulfate reductase-like 5 (AHRD V3.3 *** A0A2G2W4X9_CAPBA)	AT3G03860	-0.0595403	0.738792	-0.0148676	0.92662	0.158659	0.068932	-0.0567104	0.772295	0.0676698	0.604876	0.0918822	0.518473	-0.0265982	0.851623	-0.0551701	0.604053	0.149085	0.0717982	-0.00701308	0.986855	-0.102879	0.268675	0.0820811	0.300386
Solyc01g005620	oxoglutarate/malate translocator	AT5G19760	-0.0715436	0.582655	-0.0263018	0.831815	-0.245339	0.000192961	-0.0187021	0.924549	-0.0200543	0.87897	-0.114025	0.229445	0.0572739	0.576911	-0.0385539	0.689083	0.152538	0.0286761	0.00362371	0.991915	-0.0460325	0.617484	0.0123817	0.870486
Solyc01g005640	Histidine-tRNA ligase (AHRD V3.3 *** A0A1I9LTH3_ARATH)	AT5G04090	-0.116837	0.504497	-0.0606013	0.72858	-0.0755879	0.504783	-0.0619783	0.787335	0.194784	0.114854	0.131509	0.313533	-0.0947224	0.434276	-0.185262	0.0475066	-0.0388924	0.713229	0.0279909	0.94098	-0.0674104	0.55476	-0.391602	8.6019e-08
Solyc01g005670	BTB/POZ domain-containing protein (AHRD V3.3 *** A0A2I0X876_9ASPA)	AT4G10800	-0.0834556	0.821324	0.230179	0.242418	-0.221151	0.18447	0.0738884	0.865838	0.0535972	0.868102	-0.130446	0.657433	0.0400305	0.886217	-0.195063	0.258127	-0.305648	0.0414469	0.0159364	0.985484	-0.133324	0.49295	-0.248524	0.0905373
Solyc01g005680	Cytokinin riboside 5'-monophosphate phosphoribohydrolase (AHRD V3.3 *** A0A2I4FSE2_9ROSI)	NA	-0.715062	0.0117597	-0.748337	0.00299579	0.379738	0.150144	-0.0361683	0.968178	-0.173715	0.71121	0.195519	0.691204	-0.170733	0.614196	-0.189076	0.508932	0.43307	0.0629978	0.321722	0.509913	-0.082109	0.819913	0.406729	0.0673624
Solyc01g005690	Calcium ion binding protein (AHRD V3.3 *** A0A2U1KGE3_ARTAN)	AT4G08810	0.240362	0.165399	0.0268842	0.910525	0.255471	0.0494992	0.32089	0.0361176	0.240217	0.0906767	0.271818	0.0816226	0.113127	0.477907	0.0591514	0.709	0.0577716	0.684142	0.0744949	0.841641	0.140367	0.307291	0.346246	0.000774302
Solyc01g005700	Transposase, MuDR, MULE transposase domain protein (AHRD V3.3 *** A0A2U1N7R9_ARTAN)	AT1G49920	-0.172273	0.388184	-0.0764944	0.702388	-0.00285119	0.988936	-0.0723388	0.798774	0.0546945	0.788877	-0.21812	0.15617	0.224454	0.099918	-0.117379	0.389439	-0.0543561	0.688911	0.0665479	0.846493	0.0808109	0.545546	-0.0373574	0.732561
Solyc01g005760	NL0D (AHRD V3.3 *** Q9ZS82_SOLLC)	NA	0.080602	0.946078	-0.501519	0.348879	0.728449	0.0838877	-0.0334805	0.979408	-0.241569	0.738344	0.510797	0.43128	0.524905	0.444999	-0.709647	0.162534	0.869146	0.0586264	0.727448	0.426579	-0.039953	0.954873	0.625142	0.114429
Solyc01g005790	Pentatricopeptide repeat (AHRD V3.3 *** A0A200QH82_9MAGN)	AT1G10330	-0.0966274	0.888596	0.122784	0.768359	-0.0572605	0.871825	-0.183407	0.690348	0.0366119	0.92891	-0.361316	0.210559	-0.034247	0.926871	0.255378	0.246416	-0.0912257	0.689912	0.126042	0.825685	0.457462	0.00998707	-0.122268	0.504439
Solyc01g005810	Protein MAK16 homolog (AHRD V3.3 *** A0A2G3DEE9_CAPCH)	AT1G23280	0.0224062	0.934218	0.079768	0.56834	-0.370311	2.00832e-05	-0.168299	0.149099	-0.0421097	0.764372	-0.320658	0.000185465	0.168746	0.0699803	0.0824707	0.382466	-0.204645	0.00779357	0.104371	0.500661	0.147791	0.0640813	0.352377	7.81465e-08
Solyc01g005820	Serine/arginine-rich-splicing factor SCL30A (AHRD V3.3 *** A0A0M9UMR8_NICAT)	AT3G13570	0.00284711	0.992243	-0.0367182	0.798104	-0.204091	0.0137033	-0.0987087	0.499119	-0.135529	0.180317	-0.157783	0.136008	0.222763	0.0106356	0.0996712	0.279357	-0.0845935	0.340004	0.169988	0.137975	0.158295	0.0571875	0.252519	0.000308767
Solyc01g005830	Glucan endo-1,3-beta-glucosidase 4 (AHRD V3.3 *-* A0A2G2XNZ6_CAPBA)	AT3G13560	0.190363	0.0659182	0.413734	1.41108e-07	0.229035	0.00277112	0.0307924	0.87535	0.3212	4.87503e-06	0.166741	0.0586993	0.217327	0.00212045	0.197505	0.00258938	0.114063	0.0978791	0.0517802	0.789334	0.391283	3.96652e-11	0.342256	1.33676e-09
Solyc01g005840	Ubiquitin conjugating enzyme (AHRD V3.3 *** W7U085_9STRA)	AT3G13550	-0.0847196	0.723052	-0.0205473	0.925521	0.0641128	0.666667	-0.052002	0.86613	-0.229031	0.0897201	0.0392489	0.88508	-0.179994	0.253755	-0.346763	0.00246972	0.00581427	0.97508	-0.00102816	1	-0.45797	1.64692e-05	-0.449321	1.6519e-05
Solyc01g005870	Cf-like protein (AHRD V3.3 *** A0A140GMU3_SOLLC)	NA	0.0924531	0.934618	-0.595829	0.222473	0.999492	0.0117313	0.471565	0.512766	-0.74309	0.112754	0.685545	0.208522	-0.0034756	0.998711	-0.262624	0.6868	1.03278	0.0194342	0.359958	0.794569	0.246955	0.686059	1.02179	0.00875779
Solyc01g005900	Transferase (AHRD V3.3 *** A0A200Q1C0_9MAGN)	NA	0.0914513	0.731066	-0.0443157	0.83551	0.217277	0.114266	0.145111	0.504824	0.166634	0.27282	0.166438	0.373447	0.0560191	0.759378	0.126489	0.338709	0.213145	0.0598011	-0.00741421	0.989105	0.139589	0.277516	0.130024	0.221948
Solyc01g005910	Acid phosphatase/vanadium-dependent haloperoxidase-related protein (AHRD V3.3 *** A0A2U1NM03_ARTAN)	AT3G12685	-0.0791191	0.704914	0.00815778	0.968175	-0.166414	0.133826	-0.0371115	0.893025	-0.0687732	0.66841	0.0989114	0.566359	0.148749	0.302569	-0.039987	0.802484	0.154632	0.195886	-0.00672805	0.989651	-0.236023	0.0318349	-0.0273583	0.817575
Solyc01g005920	Amino acid/polyamine transporter I (AHRD V3.3 *** A0A200RCI7_9MAGN)	NA	0.00853621	0.994117	-0.439346	0.291798	-0.284384	0.504113	0.330959	0.624494	-0.407197	0.386732	-0.0805866	0.927648	-0.86895	0.0161622	-0.590024	0.086481	-0.321458	0.384022	0.0774026	0.95955	-0.711114	0.0355297	-1.08065	0.000261801
Solyc01g005930	Lipase/lipooxygenase%2C PLAT/LH2 family protein (AHRD V3.3 *** AT1G55280.2)	AT1G55280	-0.177064	0.608982	0.133842	0.617546	-0.338257	0.16919	0.297188	0.331536	-0.110053	0.710678	0.0300114	0.963725	-0.303014	0.296174	-0.11435	0.709428	-0.412477	0.1123	-0.103882	0.899289	-0.435838	0.0445067	-0.464828	0.0320855
Solyc01g005950	Serine/threonine-protein phosphatase (AHRD V3.3 *** A0A2G3DEI1_CAPCH)	AT3G58500	-0.0270591	0.869076	0.121452	0.117424	0.0687116	0.355721	0.138953	0.122643	0.0621037	0.524623	0.0796287	0.431774	0.0568503	0.525918	-0.0256762	0.777653	0.108465	0.088455	0.0370804	0.861722	0.00905348	0.926874	-0.023036	0.7243
Solyc01g005960	RNA helicase DEAD1	NA	-0.0581041	0.755101	0.0275858	0.850823	0.0850128	0.417466	-0.0516223	0.777879	0.00785739	0.960822	0.015797	0.937102	-0.0618483	0.592681	-0.0506032	0.620418	-0.0162375	0.882272	-0.0360554	0.899014	0.0507235	0.607696	0.148813	0.0327511
Solyc01g005970	F-box/kelch-repeat protein (AHRD V3.3 *** A0A1U8GYH7_CAPAN)	AT1G55270	0.214129	0.473877	0.0596745	0.830414	-0.100523	0.668841	0.189304	0.520905	0.48607	0.00166119	-0.142524	0.642424	0.138213	0.477813	-0.0077555	0.974305	-0.265879	0.0730939	0.223851	0.385146	-0.0139073	0.94931	-0.18607	0.158723
Solyc01g005980	transmembrane protein%2C putative (Protein of unknown function%2C DUF538) (AHRD V3.3 *** AT5G19860.1)	AT5G19860	-0.254397	0.493792	0.183805	0.569149	-0.747336	0.000236718	-0.204749	0.614034	-0.419571	0.103791	-0.364553	0.203729	0.0575835	0.872851	-0.247662	0.291981	-0.471841	0.018707	-0.343261	0.360977	-0.105082	0.717771	-0.595591	0.0015733
Solyc01g005985	Bifunctional inhibitor/lipid-transfer protein/seed storage 2S albumin superfamily protein, putative (AHRD V3.3 *** A0A061GSH0_THECC)	NA	0.299985	0.228001	0.194494	0.404667	0.328123	0.0662968	0.146345	0.666022	0.415403	0.0229671	0.456943	0.0172454	0.251571	0.26304	0.155252	0.467872	0.387889	0.026021	-0.15377	0.729376	0.235728	0.220898	0.526339	0.000436429
Solyc01g006000	GPI mannosyltransferase 2 (AHRD V3.3 *** A0A2G3DEG8_CAPCH)	AT1G11880	0.0739863	0.848482	0.18248	0.371654	0.253619	0.110338	0.375318	0.0537122	0.387261	0.0153912	0.260477	0.211383	0.13964	0.482208	0.16702	0.311381	-0.130143	0.409976	0.225875	0.374327	0.0215989	0.922653	0.0387507	0.792777
Solyc01g006010	Branchpoint-bridging protein (AHRD V3.3 *-* A0A1J3JYE2_NOCCA)	AT3G32940	-0.191742	0.332628	-0.0615864	0.764891	-0.19661	0.154953	-0.192896	0.328639	-0.0783086	0.655568	-0.370413	0.0105456	0.102593	0.500982	0.0375308	0.809419	-0.0247761	0.869068	0.156659	0.405847	0.257847	0.00755929	0.360176	5.74593e-05
Solyc01g006020	BnaCnng41690D protein (AHRD V3.3 *** A0A078JEK8_BRANA)	AT3G32930	-0.0978493	0.756794	-0.0429059	0.841727	0.182988	0.262099	-0.17361	0.463343	-0.124996	0.471741	0.133428	0.541456	-0.113771	0.562725	-0.303702	0.0118169	0.153813	0.315824	-0.252427	0.265594	-0.215699	0.0985156	-0.264501	0.0355783
Solyc01g006040	E3 ubiquitin protein ligase (AHRD V3.3 *** A0A2I4FSG3_9ROSI)	AT1G55250	0.189696	0.133527	-0.03688	0.818525	-0.143775	0.170658	-0.112731	0.463418	-0.0183884	0.915968	-0.0450553	0.810574	0.0161389	0.919893	-0.0389151	0.741165	-0.161815	0.0607682	0.0973694	0.588643	0.0798654	0.401357	0.0362982	0.663668
Solyc01g006055	Dirigent protein (AHRD V3.3 *** K4ASH2_SOLLC)	NA	0.188107	0.804165	-0.341547	0.466563	0.554953	0.111645	-0.260645	0.71294	0.151735	0.789711	0.220815	0.694716	0.20753	0.512595	-0.343829	0.157638	-0.538207	0.0126851	-0.00120188	1	-0.288936	0.387718	-0.118073	0.648594
Solyc01g006090	Eukaryotic rRNA processing (AHRD V3.3 *** A0A2U1PZE8_ARTAN)	AT3G22660	0.513791	0.133794	-0.0480983	0.920551	-0.530998	0.033878	-0.193501	0.68902	-0.306391	0.267475	-0.608648	0.0281872	0.200997	0.441863	0.359736	0.0665886	-0.0642118	0.806459	0.4311	0.0708632	0.53132	0.00272953	1.44067	1.05541e-19
Solyc01g006100	cytosine-5 DNA methyltransferase1L	AT1G69770	-0.144584	0.723636	-0.0577896	0.845969	0.0153495	0.969448	-0.061495	0.876717	-0.102571	0.652476	-0.0913589	0.767831	0.0192634	0.944115	0.0202411	0.927824	-0.158314	0.330704	-0.204154	0.445965	0.0797777	0.666769	0.165838	0.210192
Solyc01g006110	PP2A regulatory subunit TAP46 (AHRD V3.3 *** A0A2G2XNB2_CAPBA)	AT5G53000	0.0458857	0.772244	0.0940344	0.294796	0.0575913	0.530998	-0.0229409	0.905327	0.0453018	0.678322	-0.0548526	0.679415	0.0969277	0.23547	0.0475625	0.55935	-0.0262238	0.758095	-0.0388188	0.852016	0.0580874	0.444409	-0.00165732	0.98335
Solyc01g006120	Protein kinase family protein (AHRD V3.3 *** A0A2U1M4N4_ARTAN)	AT3G13670	-0.0308343	0.8628	0.0411556	0.733387	-0.131548	0.0800857	-0.00557998	0.978678	-0.00648678	0.96538	-0.0888287	0.42577	-0.0793988	0.415543	-0.0710076	0.412589	-0.126607	0.0826155	-0.0591564	0.767238	0.00194561	0.98752	-0.137155	0.0352574
Solyc01g006130	DnaJ/Hsp40 cysteine-rich domain superfamily protein (AHRD V3.3 *-* AT2G34860.2)	AT2G34860	-0.143355	0.375136	-0.155697	0.216932	-0.401542	2.25723e-05	-0.0670407	0.770433	-0.219709	0.054573	0.0200551	0.934811	-0.22918	0.0641969	-0.60345	3.35082e-10	-0.177307	0.100117	-0.19098	0.274475	-0.486401	4.41323e-07	-0.316409	0.00068054
Solyc01g006140	CDT1-like protein a, chloroplastic (AHRD V3.3 *** A0A2I4F6Q2_9ROSI)	AT2G31270	0.424982	0.168046	0.117738	0.737771	-0.595259	0.00960568	0.119836	0.80853	-0.206176	0.463546	-0.101708	0.833466	0.0877793	0.809236	0.3693	0.159187	-0.164119	0.550929	-0.191949	0.657256	0.0848736	0.740258	0.439679	0.0111616
Solyc01g006150	Cation efflux protein (AHRD V3.3 *** A0A200PY73_9MAGN)	AT3G58060	-0.0314455	0.941489	0.0916445	0.675958	-0.139932	0.420217	-0.0615414	0.873764	-0.0876876	0.705486	-0.130964	0.604822	0.0204952	0.942995	-0.119083	0.503916	-0.100219	0.580426	0.016307	0.983658	0.0280804	0.902145	0.0649087	0.669198
Solyc01g006160	60S acidic ribosomal protein P1 (AHRD V3.3 *** A0A2G2W8Q0_CAPBA),Pfam:PF00428	AT4G00810	-0.00629049	0.986888	0.0584121	0.753811	-0.259153	0.0191262	-0.0363314	0.903078	-0.0604707	0.737377	-0.104326	0.56599	0.157787	0.251377	0.187262	0.102741	0.293786	0.00463572	-0.0190806	0.972542	0.164816	0.165993	0.748064	2.64447e-16
Solyc01g006170	Eukaryotic rRNA processing (AHRD V3.3 *** A0A2U1PZE8_ARTAN)	AT3G22660	0.328393	0.141511	-0.120088	0.610968	-0.700222	1.55423e-05	-0.0360497	0.938982	-0.229818	0.191783	-0.352049	0.084933	0.290156	0.0620765	0.436357	0.000468771	0.072212	0.67558	0.385616	0.0105673	0.683863	5.7176e-09	1.54198	1.63027e-42
Solyc01g006180	P-loop containing nucleoside triphosphate hydrolases superfamily protein (AHRD V3.3 *** A0A2U1MH74_ARTAN)	AT4G10620	-0.0587528	0.906807	0.0939221	0.723196	-0.327127	0.0701242	-0.0523189	0.915962	0.101064	0.676084	-0.182367	0.5529	0.11991	0.502328	0.379401	0.000989319	0.128246	0.385416	0.212176	0.26738	0.338347	0.00243221	0.68409	7.52809e-11
Solyc01g006190	E3 ubiquitin-protein ligase (AHRD V3.3 *** A0A1U8H1Q2_CAPAN)	AT3G58040	-0.126956	0.422589	0.209514	0.0544184	0.0453017	0.722786	0.00511064	0.985629	0.0408128	0.817807	0.0688091	0.696997	0.0296642	0.860285	-0.113369	0.326668	-0.149579	0.131087	-0.105615	0.638205	-0.21848	0.0245379	-0.246895	0.00369507
Solyc01g006200	Unknown protein	NA	0.187842	0.660201	0.113443	0.730299	-0.1176	0.732837	0.115541	0.829581	-0.197435	0.508042	-0.180787	0.691156	0.32224	0.154289	0.0631044	0.819367	-0.258059	0.215429	0.113237	0.852016	0.0470634	0.867513	-0.100436	0.615699
Solyc01g006210	Non-structural maintenance of chromosomes element 1 (AHRD V3.3 *** A0A200Q0A2_9MAGN)	AT5G21140	0.0545106	0.93901	0.202554	0.583362	-0.234503	0.496915	-0.218462	0.572973	-0.0225703	0.956926	-0.766144	0.0020085	0.326499	0.104219	0.00054655	0.999681	0.100442	0.644112	0.0901304	0.85533	0.320854	0.0396273	0.47084	0.000666472
Solyc01g006220	histone-lysine N-methyltransferase ASHH3 (AHRD V3.3 *** A0A1S4DKJ0_TOBAC)	AT2G44150	-0.132752	0.700967	0.0100842	0.976853	0.246732	0.220757	-0.085566	0.787112	-0.0922878	0.669313	0.016025	0.964684	0.0374528	0.867474	-0.130169	0.377707	0.0739483	0.638751	0.0262045	0.962484	-0.0517883	0.752821	0.148516	0.191824
Solyc01g006230	Cysteine protease (AHRD V3.3 *** A0A2G3AHQ7_CAPAN)	AT2G44140	-0.282046	0.000670077	-0.409142	6.2296e-09	-0.255286	0.00139171	-0.154516	0.165283	-0.243198	0.00211203	-0.0784472	0.5695	-0.183435	0.0310309	-0.285397	3.61044e-05	-0.225519	0.00173671	-0.187821	0.0540939	-0.150885	0.0481779	-0.0646332	0.378005
Solyc01g006240	Inactive protein restricted tev movement 1 (AHRD V3.3 *** A0A314KP80_NICAT)	NA	-0.285088	0.814107	-0.769886	0.260236	0.827328	0.159267	-0.0274275	0.985194	-0.118328	0.907216	0.352399	0.710209	-0.314485	0.68656	-0.0280182	0.974825	0.0344929	0.964213	0.0499889	0.985484	-0.398342	0.536425	-0.598266	0.211231
Solyc01g006260	Ribonuclease P/MRP protein subunit POP5 (AHRD V3.3 *** A0A200Q6K4_9MAGN)	AT1G04635	-0.283887	0.534264	0.315051	0.38476	-0.101805	0.749751	-0.296121	0.479525	-0.0365982	0.938671	-0.267697	0.447937	0.211011	0.533335	0.0139349	0.973843	-0.103035	0.722301	0.0634929	0.947333	0.247991	0.342796	0.388966	0.0506701
Solyc01g006280	Formate--tetrahydrofolate ligase (AHRD V3.3 *** A0A2G3DED7_CAPCH)	AT1G50480	-0.294956	0.000383498	-0.276963	0.000438895	0.0653649	0.510049	-0.297931	0.000594306	-0.112339	0.278417	0.0100184	0.961888	-0.0263717	0.846961	-0.0932825	0.312466	0.105641	0.21345	-0.173681	0.124546	-0.149766	0.0723033	-0.135993	0.0622562
Solyc01g006290	Peroxidase (AHRD V3.3 *** K4ASJ5_SOLLC)	AT5G19880	-0.451076	0.455463	-0.71584	0.0900029	-0.860925	0.0183601	-0.248672	0.783454	-0.246007	0.703569	0.0492377	0.959541	0.0412973	0.950405	-0.528218	0.164004	-0.626579	0.0755173	0.276593	0.787666	-0.654551	0.082852	-0.690405	0.0322097
Solyc01g006300	LECEVI1A	AT5G19880	-0.184471	0.780542	-0.640904	0.055436	-0.224383	0.543138	-0.324564	0.590381	-0.390598	0.353942	-0.320323	0.532089	-0.139097	0.776036	-0.515495	0.107459	-0.665984	0.0245105	0.0754793	0.96486	-0.954066	0.00734442	0.104091	0.768548
Solyc01g006320	Late embryogenesis abundant (LEA) hydroxyproline-rich glycoprotein family (AHRD V3.3 *** Q9LJT9_ARATH)	AT3G20600	0.288896	0.600049	-0.0741611	0.890093	0.0560956	0.899073	0.0630878	0.937072	0.136653	0.761444	0.229987	0.634102	0.279446	0.534498	-0.172556	0.705054	0.00133444	0.999204	0.167586	0.855813	0.279395	0.395151	0.211035	0.439435
Solyc01g006330	Plastid-lipid associated protein PAP / fibrillin family protein (AHRD V3.3 *** A0A2U1MH95_ARTAN)	AT1G51110	-0.127817	0.552298	-0.0770534	0.682718	-0.665558	8.94621e-10	-0.0376997	0.907352	-0.0988589	0.581248	0.0391897	0.88326	0.0144424	0.955458	-0.654619	1.57401e-07	-0.405247	0.00158285	-0.212147	0.359018	-0.322478	0.0132622	-0.691624	1.47117e-09
Solyc01g006340	DEAD-box ATP-dependent RNA helicase 41 (AHRD V3.3 *** A0A2G3DEE5_CAPCH)	AT3G02065	0.00565006	0.993185	0.160899	0.564026	-0.227015	0.326981	-0.132693	0.758792	0.163219	0.564499	0.0540164	0.905126	-0.133582	0.63149	-0.138002	0.555195	-0.118585	0.593244	0.0166993	0.986797	0.142369	0.532037	0.0646284	0.737968
Solyc01g006350	Callose synthase 1 (AHRD V3.3 *** A0A2G3AHL0_CAPAN)	AT3G07160	0.00170056	0.99548	-0.0239247	0.868159	0.316218	3.70161e-05	-0.00515522	0.983188	0.050724	0.678187	0.0845041	0.505781	-0.0284669	0.820958	-0.0267173	0.805399	0.16986	0.0210531	-0.0508745	0.824899	0.0651985	0.478974	0.347001	5.42567e-08
Solyc01g006360	Callose synthase 9 (AHRD V3.3 *** A0A2G3AHT3_CAPAN)	AT3G07160	0.328413	0.201112	-0.162447	0.519204	0.143437	0.515483	-0.0934306	0.821367	0.0139358	0.968261	0.0442494	0.912451	-0.305534	0.138577	-0.058214	0.815189	0.294477	0.0914587	-0.0334614	0.96753	0.318199	0.0746759	0.264129	0.0897292
Solyc01g006370	Callose synthase (AHRD V3.3 *** K7PRK8_MAIZE)	AT5G13000	-0.0385319	0.940053	-0.0299463	0.93118	0.579241	0.000515895	-0.0891987	0.831196	0.0988497	0.727287	0.131001	0.671291	-0.127767	0.615917	0.0547442	0.830022	-0.0560791	0.802491	-0.106651	0.84562	0.112583	0.617413	0.0077236	0.969769
Solyc01g006400	Pistil extensin like protein, partial CDS only (AHRD V3.3 *-* Q7DLN2_TOBAC)	NA	-0.0578294	0.930338	-0.40058	0.148513	-1.40318	6.17362e-11	-0.0582695	0.930552	-0.797454	0.000564992	-0.17397	0.679415	0.0423208	0.922919	-0.752523	0.000613571	-1.79591	7.89723e-18	-0.21371	0.722295	-0.143556	0.643236	-0.835058	4.71302e-05
Solyc01g006430	Fatty acid desaturase (AHRD V3.3 *** E7CCC0_9BRAS)	AT3G12120	-0.278483	0.00513129	-0.348774	8.15853e-05	-0.403521	1.26287e-06	-0.29234	0.00384178	-0.239107	0.0132859	-0.0883825	0.556033	-0.0952557	0.443076	-0.264515	0.00233818	-0.200585	0.024223	-0.276915	0.00787755	-0.203986	0.0278644	-0.249083	0.00188564
Solyc01g006440	Protein NRT1/ PTR FAMILY 7.1 (AHRD V3.3 *** A0A1U8GXZ4_CAPAN)	AT5G19640	-1.87549	0.345883	-1.77384	0.143871	0.487112	0.609127	2.18452	0.612708	-1.6405	0.241922	-2.97618	0.365076	-0.990271	0.130911	-2.08758	0.000118111	-4.11362	3.38826e-15	0.17508	0.939015	-1.90341	0.000247099	-2.68995	1.68826e-08
Solyc01g006450	Enoyl-[acyl-carrier-protein] reductase [NADH], chloroplastic (AHRD V3.3 *** A0A2G3DE80_CAPCH)	AT2G05990	0.0855327	0.720424	0.260396	0.0381311	0.133484	0.289312	6.74073e-05	1	-0.020413	0.913414	0.188231	0.108183	0.127785	0.313306	0.110625	0.320533	0.479837	3.96787e-08	0.0122925	0.980194	0.139346	0.175303	0.924159	5.9673e-32
Solyc01g006480	Alpha/beta-Hydrolases superfamily protein (AHRD V3.3 *** Q8GYI7_ARATH)	AT5G19630	-0.067054	0.858077	-0.0510503	0.830231	0.154659	0.32906	-0.00745135	0.984593	-0.126198	0.48082	-0.0192533	0.951981	0.0610971	0.732241	0.00464886	0.981044	0.169454	0.14214	0.153612	0.461848	0.120291	0.314089	0.356832	8.82266e-05
Solyc01g006490	UPF0061 protein (AHRD V3.3 *** A0A2G2XP25_CAPBA)	AT5G13030	-0.0595796	0.857691	0.197512	0.200386	0.0159106	0.935828	-0.0193059	0.963058	0.172216	0.277503	0.0378624	0.900233	0.0305939	0.878592	0.0584918	0.700297	-0.190611	0.110767	-0.0155066	0.980194	0.178596	0.131755	0.293128	0.00320468
Solyc01g006500	Pentatricopeptide repeat-containing protein (AHRD V3.3 *** A0A2I0XE98_9ASPA)	AT5G48730	-0.369457	0.0655211	-0.136195	0.590824	-0.144145	0.440561	-0.193587	0.485751	-0.189545	0.397781	-0.152368	0.555687	-0.119587	0.635935	-0.390255	0.021321	-0.154906	0.386737	-0.142971	0.746045	-0.108202	0.611242	-0.325292	0.0241494
Solyc01g006510	sorbitol related enzyme	AT5G51970	-0.100006	0.683918	-0.00130741	0.997196	-0.221669	0.079409	-0.0936893	0.714458	-0.125007	0.472716	-0.0316887	0.910066	-0.221789	0.146027	-0.323882	0.00886081	0.0555561	0.723102	-0.0866117	0.825995	-0.21391	0.118378	-0.358777	0.00149078
Solyc01g006520	Receptor-like protein kinase (AHRD V3.3 *** A0A2U1PPA0_ARTAN)	AT5G60900	-0.0340102	0.952497	0.0370701	0.926146	0.145588	0.576411	0.0487564	0.939101	0.200812	0.52636	0.321545	0.312934	-0.0688083	0.872291	-0.583963	0.0215413	0.266641	0.279312	-0.291228	0.665058	-0.162612	0.636112	-0.103157	0.701671
Solyc01g006540	lipoxygenase C	AT3G45140	0.025636	0.988619	0.129573	0.891353	-0.559229	0.346706	-0.196581	0.879938	0.126403	0.896804	-0.245095	0.813123	1.32443	0.0207613	0.970947	0.0710888	-1.34017	0.0137319	0.531576	0.658192	0.159907	0.832487	-0.370814	0.449572
Solyc01g006555	Lipoxygenase (AHRD V3.3 *** C0KKU8_SOLLC)	NA	1.54624	0.155519	-0.14993	0.901826	0.532409	0.489905	-0.885611	0.0131279	0.286689	0.510307	1.33202	3.99637e-07	0	1	-1.64066	0.428083	0	1	0.667409	0.715904	-0.594947	0.562788	0.275296	0.706538
Solyc01g006580	2-oxoglutarate (2OG) and Fe(II)-dependent oxygenase superfamily protein (AHRD V3.3 *** A0A2U1LXD5_ARTAN)	AT1G52820	-0.466456	0.565085	-0.207075	0.823126	-0.273645	0.714034	-0.532432	0.280557	-0.0117488	0.985811	1.56929	2.2763e-12	-0.405584	0.0300536	-1.23061	3.33455e-17	-2.072	1.48326e-43	0.326813	0.41936	-0.608592	0.00592842	-1.2928	1.81155e-09
Solyc01g006585	2-oxoglutarate (2OG) and Fe(II)-dependent oxygenase superfamily protein (AHRD V3.3 *** A0A2U1LXD5_ARTAN)	NA	-0.728734	0.422888	-0.152445	0.891841	-1.06556	0.35708	0.719051	0.406514	-0.815577	0.194294	-1.10411	0.382416	-0.263931	0.489383	-0.36222	0.250038	0.277533	0.418204	0.00372726	0.998378	-0.316877	0.261943	-1.37656	3.04757e-09
Solyc01g006630	NAD(P)-binding Rossmann-fold superfamily protein (AHRD V3.3 *** A0A2U1KNW2_ARTAN)	AT3G20790	0.0260102	0.93881	0.286853	0.0116926	0.38293	0.000421904	0.0341813	0.899889	0.168721	0.144741	0.0845057	0.611002	0.0383387	0.805289	0.0545415	0.65133	0.174863	0.0605079	0.0418232	0.900491	0.0962972	0.361824	0.332905	1.97801e-05
Solyc01g006650	ETHYLENE INSENSITIVE 3-like 3 protein (AHRD V3.3 *** A0A2G3DES0_CAPCH)	AT1G73730	0.552179	0.380479	0.354808	0.53146	-0.355837	0.37489	0.271163	0.765445	0.279026	0.654477	-0.566063	0.28478	0.0389107	0.955458	0.0101973	0.987978	-1.3091	5.59426e-05	-0.310946	0.775385	-0.15909	0.7631	-0.993014	0.00353376
Solyc01g006680	2-oxoglutarate (2OG) and Fe(II)-dependent oxygenase superfamily protein (AHRD V3.3 *** A0A2U1NBL4_ARTAN)	AT3G20810	-0.409667	0.721099	-1.1285	2.62914e-05	0.110463	0.853382	0.217897	0.846322	-0.401934	0.259576	0.0463771	0.952068	-0.28098	0.590574	-0.553893	0.0288475	0.433876	0.118308	-0.0280969	0.986797	0.0927308	0.800924	0.290474	0.208449
Solyc01g006690	IRK-interacting protein (AHRD V3.3 *** A0A2I4FH54_9ROSI)	AT5G12900	-0.524542	0.000634343	-0.656037	8.51236e-06	-0.431044	0.00226812	-0.305335	0.125784	-0.221372	0.243867	0.0657789	0.828822	-0.216256	0.270315	-0.598175	2.47645e-05	-0.300795	0.0407023	-0.369679	0.0612834	-0.587913	2.98426e-05	-0.63403	6.38804e-07
Solyc01g006700	downstream neighbor of Son (AHRD V3.3 *** AT3G54750.4)	AT3G54750	-0.00236153	0.99345	-0.0866134	0.438543	-0.043417	0.731957	-0.103301	0.442524	-0.134167	0.134357	-0.228686	0.0158638	0.0949807	0.245337	-0.0187803	0.83903	0.209444	0.000749552	-0.0905589	0.433301	0.150217	0.00857333	0.647837	1.38623e-36
Solyc01g006710	Helicase (AHRD V3.3 *** A0A200PRN8_9MAGN)	AT5G04895	-0.0745773	0.739152	-0.065332	0.675742	-0.0636624	0.648759	0.117506	0.531888	0.00434313	0.982537	-0.0416715	0.853087	-0.168458	0.130917	-0.0466419	0.703307	-0.150744	0.108144	-0.0498599	0.868327	0.0172322	0.897743	0.065518	0.445275
Solyc01g006720	ABC transporter G family member 27 (AHRD V3.3 *** A0A2G2VCM9_CAPBA)	AT5G06530	-0.0156061	0.97404	-0.0630243	0.82132	-0.13074	0.494546	-0.0443741	0.921076	0.189347	0.386489	-0.16427	0.52463	0.00355619	0.992168	0.20534	0.282312	0.146758	0.413889	0.282943	0.283988	0.20245	0.276176	-0.437801	0.0018181
Solyc01g006740	Sucrose-phosphatase (AHRD V3.3 *** Q84ZX6_SOLLC)	AT2G35840	-0.167216	0.516385	0.051699	0.841959	-0.137185	0.439812	0.00776271	0.986488	-0.0556863	0.841405	-0.0456465	0.897948	-0.0837189	0.691553	-0.00311532	0.990588	-0.18446	0.182462	0.150936	0.628425	-0.0369098	0.851081	0.334502	0.00422046
Solyc01g006790	hypothetical protein (AHRD V3.3 *-* AT2G27180.1)	AT3G11690	-0.0864677	0.832258	0.143728	0.588519	-0.183489	0.347677	-0.0258482	0.966748	0.147434	0.648319	0.0775161	0.839928	0.14085	0.633264	-0.124163	0.619076	0.255349	0.192096	-0.0960192	0.895134	-0.149601	0.55359	-0.295014	0.0987033
Solyc01g006800	Methionine aminopeptidase 2 (AHRD V3.3 *** A0A2G3AXU8_CAPCH)	AT3G59990	-0.0125744	0.946384	-0.0947842	0.23281	-0.15443	0.0169599	-0.137782	0.0967793	-0.0716973	0.387693	-0.0711056	0.469246	0.0570023	0.463634	0.0785972	0.2071	-0.149682	0.00613383	-0.0152379	0.950028	0.0943857	0.109051	0.174853	0.000278174
Solyc01g006810	E3 ubiquitin-protein ligase RHF2A-like (AHRD V3.3 *** A0A2I4GY35_9ROSI)	NA	0.0194034	0.961389	-0.305266	0.0246326	-0.0126381	0.96452	-0.178636	0.405913	-0.315578	0.0114601	-0.0677105	0.827696	0.0481962	0.807405	-0.282588	0.0113798	-0.121633	0.368997	-0.0183188	0.976163	-0.25547	0.0243368	-0.31063	0.00362541
Solyc01g006830	Protein WVD2-like 1 (AHRD V3.3 *** A0A2G3AXV0_CAPCH)	AT2G35880	-0.0935668	0.733832	-0.0477458	0.82247	0.226938	0.114323	-0.150038	0.497273	-0.127927	0.457889	0.0763627	0.767366	-0.0761647	0.68687	0.0657119	0.694624	0.109155	0.430652	-0.200508	0.360977	-0.0745527	0.648128	0.0418551	0.743266
Solyc01g006860	Co-chaperone, HscB-like protein (AHRD V3.3 *** A8IK66_CHLRE)	AT5G06410	-0.256137	0.195422	-0.128099	0.504331	0.0997078	0.57826	-0.0306768	0.94155	0.00437969	0.988002	-0.0895937	0.732831	0.103532	0.590017	-0.0036275	0.988166	-0.220196	0.102392	-0.0663842	0.884033	-0.0741344	0.653152	-0.125171	0.302546
Solyc01g006870	Polyketide cyclase/dehydrase/lipid transport superfamily protein (AHRD V3.3 *** F4K3U5_ARATH)	AT5G06440	0.0543282	0.851357	0.128046	0.432865	0.101938	0.464212	-0.0145888	0.969138	0.133485	0.432868	0.14535	0.420334	-0.141533	0.381609	0.00629939	0.976497	-0.180529	0.166141	0.153604	0.55486	-0.116105	0.433117	-0.19611	0.0792359
Solyc01g006880	Histone-lysine N-methyltransferase ATXR7 (AHRD V3.3 *-* A0A2G3AXS4_CAPCH)	AT5G42400	-0.066631	0.8092	-0.223855	0.106178	-0.241031	0.0434384	0.0431656	0.893306	-0.0578159	0.77648	0.0154601	0.959709	-0.178335	0.238153	0.038367	0.827264	-0.0818621	0.552018	0.0799708	0.824313	-0.0466452	0.780214	-0.0663624	0.567882
Solyc01g006890	EEIG1/EHBP1 N-terminal domain (AHRD V3.3 *** A0A200Q9Q9_9MAGN)	AT3G11760	0.0211688	0.957282	0.0287583	0.915098	-0.0428205	0.83329	0.0217177	0.961429	0.0125827	0.963356	0.134642	0.575423	0.0806551	0.705835	0.139403	0.393243	-0.0235945	0.901612	0.0227128	0.973971	0.0101178	0.960907	0.0121888	0.936283
Solyc01g006900	MD-2-related lipid recognition domain-containing protein / ML domain-containing protein (AHRD V3.3 *** A0A2U1NF61_ARTAN)	AT5G06480	-0.101824	0.460423	-0.243414	0.00306296	-0.0863402	0.360264	-0.116686	0.368859	-0.313198	5.0502e-05	-0.143078	0.182755	-0.0117881	0.935383	-0.44633	4.66447e-11	-0.191207	0.0114575	-0.203291	0.040737	-0.345707	1.25533e-06	-0.176321	0.0122962
Solyc01g006930	Nuclear transcription factor Y subunit A-4 (AHRD V3.3 *** A0A2G2XTD6_CAPBA)	AT5G06510	-0.249178	0.566975	0.00406548	0.995342	-0.322296	0.201403	0.00893849	0.991238	0.00625357	0.992113	-0.455348	0.169847	-0.169368	0.621419	-0.440616	0.0697983	-0.596556	0.00819694	0.082982	0.935131	-0.382413	0.144441	-0.980117	5.51265e-06
Solyc01g006940	RNA-binding protein CP33, chloroplastic (AHRD V3.3 *-* A0A1J3GQ27_NOCCA)	AT3G52380	-0.0249476	0.94062	-0.379382	0.00107609	-0.242215	0.0384033	-0.0581491	0.83347	-0.260612	0.0375084	0.098355	0.60919	-0.0910488	0.603745	-0.244095	0.0460089	0.0124996	0.941622	-0.0233262	0.966903	-0.177481	0.16987	0.0176966	0.890289
Solyc01g006950	syntaxin-121-like (AHRD V3.3 *** A0A2I4H4W7_9ROSI)	AT3G11820	0.163169	0.923285	-0.896213	0.23281	-0.0507583	0.959456	0.523162	0.832294	-0.380492	0.718935	-0.265545	0.923612	-1.26892	0.271903	-1.15471	0.118598	-1.70861	0.110922	-0.0444423	0.993644	0.846567	0.589586	0.887215	0.417434
Solyc01g006960	Trafficking protein particle complex subunit 8 (AHRD V3.3 *** A0A1J3IJK6_NOCCA)	AT5G16280	0.0863346	0.542729	-0.0311308	0.808227	0.162464	0.0349546	0.0598968	0.688599	0.143803	0.0700465	0.0856109	0.451802	0.131161	0.0900332	0.00813319	0.938066	0.0778833	0.276165	0.0317375	0.895308	0.00499469	0.959485	0.0907491	0.132894
Solyc01g006970	RNA helicase family protein (AHRD V3.3 *** A0A2U1PBZ9_ARTAN)	AT2G35920	-0.135829	0.380149	-0.217203	0.0460602	-0.042455	0.745101	-0.0580131	0.782583	-0.133351	0.249738	-0.0896267	0.555687	-0.0529003	0.707611	-0.0888549	0.40901	-0.114479	0.222966	-0.0235291	0.950635	-0.013132	0.921985	-0.0439596	0.609648
Solyc01g006980	Malonyl CoA-acyl carrier protein transacylase containing protein, expressed (AHRD V3.3 *** Q10MS3_ORYSJ)	AT2G30200	0.0616318	0.780698	0.032997	0.856631	0.201681	0.0422484	0.0405387	0.867539	0.0471997	0.767482	0.141884	0.279936	0.109178	0.39428	0.0951929	0.400616	0.288964	0.00131702	0.0625881	0.830151	0.121828	0.255035	0.673804	2.00286e-17
Solyc01g006990	F-box family protein (AHRD V3.3 *** E5GBH4_CUCME)	AT1G23780	-0.0813836	0.801906	-0.25021	0.127506	0.0319607	0.878645	0.0244761	0.958283	-0.128132	0.552128	0.0529839	0.870385	-0.102774	0.596293	-0.122588	0.449746	-0.215551	0.114835	0.123742	0.721169	-0.289106	0.0364387	-0.221123	0.0756379
Solyc01g007010	RING-type E3 ubiquitin transferase (AHRD V3.3 *** Q3HLY8_CAPAN)	AT3G52450	-0.103673	0.961148	-0.234708	0.861982	-0.546678	0.576411	0.55466	0.740124	-0.0515666	0.973359	0.50329	0.738045	0.334068	0.801103	-0.221751	0.855781	0.793754	0.402419	0.851052	0.65202	0.547944	0.603508	-0.663209	0.400308
Solyc01g007020	RING-type E3 ubiquitin transferase (AHRD V3.3 *** Q3HLY8_CAPAN)	AT2G35930	0.0523414	0.972561	-0.00986294	0.994892	0.376662	0.555622	0.531954	0.580646	-0.465222	0.546932	0.305209	0.766904	0.354185	0.653535	-0.40833	0.536227	0.832697	0.125095	0.535798	0.681112	0.172666	0.831225	0.142903	0.797649
Solyc01g007060	BTB/POZ domain-containing protein (AHRD V3.3 *** A0A2G3AY53_CAPCH)	AT3G05675	-0.00757672	0.985833	0.173133	0.239307	0.131414	0.382673	-0.0190594	0.957241	0.0918644	0.577078	-0.0397781	0.876922	-0.156047	0.305343	-0.138359	0.298914	0.262709	0.0219369	0.00956349	0.986797	-0.0724272	0.606854	0.0114386	0.926393
Solyc01g007070	BEL1-like homeodomain protein 3 (AHRD V3.3 *** A0A2G3AY56_CAPCH)	AT2G35940	-0.312942	0.045187	-0.61654	2.46747e-07	-0.437987	0.000354058	-0.269379	0.142313	-0.343119	0.0194264	-0.320196	0.0401112	-0.144359	0.400733	-0.368083	0.00287053	-0.0783096	0.607272	0.0921364	0.814006	-0.425744	0.00055432	-0.323952	0.00481999
Solyc01g007080	Aluminum-activated malate transporter (AHRD V3.3 *** A0A2U1PS47_ARTAN)	AT3G11680	0.473074	0.726923	-0.0863673	0.951487	0.822206	0.129894	-0.259058	0.735012	-0.176124	0.779669	0.434535	0.402218	0.697231	0.119332	0.13759	0.807313	-0.226747	0.679254	-0.174911	0.853362	-0.069329	0.878988	-0.705863	0.00627031
Solyc01g007100	Digalactosyldiacylglycerol synthase 1, chloroplastic (AHRD V3.3 *** A0A1U8EIN3_CAPAN)	AT3G11670	-0.0752765	0.684671	-0.146406	0.193478	-0.410459	1.00644e-06	0.0059717	0.982899	-0.117997	0.331774	-0.0914816	0.540947	-0.155158	0.186164	-0.291827	0.00175316	-0.352683	3.78279e-05	0.0238207	0.955688	-0.165638	0.102827	-0.328306	5.10959e-05
Solyc01g007110	LRAT-like domain (AHRD V3.3 *** A0A200Q9S3_9MAGN)	AT5G06370	-0.0492471	0.934366	-0.0496891	0.900433	0.103355	0.713864	-0.0236039	0.971556	-0.0734229	0.850608	0.0902089	0.842845	-0.0840888	0.807454	0.085524	0.772995	0.0763262	0.773619	-0.0422046	0.966666	0.0106034	0.974531	0.0975086	0.645571
Solyc01g007120	Protein serine/threonine kinase (AHRD V3.3 *** F4J3A9_ARATH)	AT3G51270	-0.00157872	0.996881	0.071465	0.655809	-0.239975	0.019957	0.0356954	0.894692	-0.0942527	0.5082	-0.114712	0.463802	0.191597	0.0718924	0.178763	0.0639671	-0.0428111	0.712204	0.128298	0.46723	0.268181	0.00203914	0.648493	1.39348e-17
Solyc01g007130	Receptor protein kinase (AHRD V3.3 *** A0A2R6R7M6_ACTCH)	NA	0.161908	0.447585	0.376695	0.00338366	0.414243	0.000381171	0.195851	0.300162	0.464052	9.05588e-05	0.15423	0.393452	0.16848	0.230883	-0.0689874	0.642119	-0.350424	0.000774452	0.111402	0.692754	0.0991017	0.483949	-0.380985	0.000107605
Solyc01g007140	ARM repeat superfamily protein (AHRD V3.3 *** AT5G06350.2)	AT5G06350	0.110487	0.760068	-0.150097	0.505473	-0.146377	0.481927	-0.284698	0.223701	-0.046611	0.855874	-0.238186	0.308083	0.0933477	0.621505	0.16029	0.216349	0.107804	0.464522	0.0922942	0.75532	0.430057	9.87235e-06	0.606942	2.10939e-10
Solyc01g007150	Coatomer subunit beta (AHRD V3.3 *** A0A1U8EGF1_CAPAN)	AT4G31490	0.191313	0.0308252	-0.0117187	0.934838	0.149155	0.0524234	0.209647	0.00991537	0.150305	0.0462166	0.133334	0.147017	0.187426	0.00831639	0.205216	0.000977151	0.264502	1.228e-05	0.0969992	0.442166	0.228102	0.000215053	0.597773	2.05079e-27
Solyc01g007160	protein CHROMOSOME TRANSMISSION FIDELITY 7 (AHRD V3.3 *** A0A2I4GQF6_9ROSI)	AT4G31400	0.43236	0.630817	0.741624	0.122371	1.0019	0.0910894	-0.546643	0.206243	0.0185456	0.973359	-0.103323	0.901182	0.207032	0.567412	0.218118	0.464454	0.0741047	0.823022	-0.0530388	0.954084	0.0471365	0.883429	0.632266	0.00095219
Solyc01g007170	C2 calcium/lipid-binding plant phosphoribosyltransferase family protein (AHRD V3.3 *** A0A061F065_THECC)	AT3G03680	-0.539784	0.408121	0.410864	0.471126	-0.0984394	0.860968	-0.393487	0.189318	-0.0582863	0.879412	-0.30135	0.305941	-0.0221449	0.956514	0.0367636	0.914004	-0.17735	0.41068	-0.273336	0.474305	-0.0747094	0.783174	0.994272	4.26926e-10
Solyc01g007180	Spc97/Spc98 family of spindle pole body (SBP) component (AHRD V3.3 *** A0A2K3MUW2_TRIPR)	AT1G80245	0.0906261	0.879052	-0.130495	0.676669	-0.346192	0.232784	0.156044	0.770173	0.0395304	0.921208	-0.388781	0.275678	-0.0281278	0.935383	-0.0644304	0.797974	-0.163207	0.449643	-0.184431	0.657489	-0.020593	0.935295	0.480847	0.0020863
Solyc01g007220	Late embryogenesis abundant (LEA) hydroxyproline-rich glycoprotein family (AHRD V3.3 *** Q9SVC8_ARATH)	AT3G52470	0.607915	0.00540051	0.575528	0.00402581	0.820306	1.15749e-05	0.460123	0.105551	0.659477	0.00141565	0.809051	0.000214946	0.283678	0.276085	0.63851	0.000732448	0.781326	2.8064e-05	0.665004	0.0117809	0.93827	3.62837e-06	1.08608	1.34871e-08
Solyc01g007230	Late embryogenesis abundant (LEA) hydroxyproline-rich glycoprotein family (AHRD V3.3 *** A0A2U1KP17_ARTAN)	AT5G06320	0.12833	0.64841	0.0485197	0.840059	0.0549989	0.795444	0.0250781	0.95264	0.263605	0.0720425	0.0166067	0.963283	0.221042	0.132096	0.0694119	0.672992	0.00974537	0.959585	0.019993	0.974671	0.316948	0.0063871	0.258963	0.0162933
Solyc01g007250	U3 small nucleolar ribonucleoprotein imp4 (BRIX domain-containing protein) (AHRD V3.3 *** A0A166XUR7_9PEZI)	AT1G63780	0.0283772	0.936585	0.0807323	0.67947	-0.576722	3.90706e-07	-0.271247	0.0987937	-0.186679	0.164489	-0.409981	0.00113527	0.159679	0.175933	0.239347	0.00901244	0.13317	0.202821	0.129418	0.444473	0.376546	2.39976e-06	0.685009	1.13743e-19
Solyc01g007260	Double Clp-N motif-containing P-loop nucleoside triphosphate hydrolases superfamily protein (AHRD V3.3 *** A0A2U1KPR9_ARTAN)	AT3G52490	0.144597	0.815879	0.0754663	0.878576	0.340869	0.242746	0.0117176	0.987341	-0.220234	0.578102	-0.276044	0.499601	-0.264725	0.405614	-0.226548	0.439935	-0.751511	0.00107642	-0.0992787	0.917301	-0.261161	0.366866	-0.632704	0.00336065
Solyc01g007740	2-Cys peroxiredoxin (AHRD V3.3 *** G1JT83_VITVI)	AT5G06290	0.0702813	0.694194	0.0522543	0.714434	-0.150431	0.0958748	0.0478019	0.811241	-0.0384628	0.793154	0.0108497	0.960425	0.0507045	0.697048	-0.0984445	0.308603	-0.046563	0.647796	-0.0905038	0.657256	-0.00685551	0.957626	-0.127876	0.100589
Solyc01g007750	Mitochondrial transcription termination factor family protein (AHRD V3.3 *** O64685_ARATH)	AT2G36000	-0.239601	0.516656	-0.265165	0.348336	-0.37824	0.0891264	-0.128803	0.78948	-0.259835	0.363875	-0.040959	0.935632	-0.321966	0.248649	-0.747827	0.000469808	-0.177279	0.484808	-0.105385	0.893932	-0.355824	0.129998	-0.493802	0.0112932
Solyc01g007760	Transcription factor E2FA (AHRD V3.3 *** A0A2G2XS87_CAPBA)	AT5G22220	-0.0287372	0.893979	-0.0159638	0.919587	-0.146709	0.0743146	-0.0490867	0.80219	-0.166335	0.0808812	0.0619069	0.673743	0.0840347	0.391745	0.113211	0.15901	-0.0174119	0.863053	0.133081	0.217222	0.0443459	0.623207	0.290627	2.38522e-06
Solyc01g007770	hypothetical protein (AHRD V3.3 *** AT5G06280.3)	AT5G06280	0.171553	0.681814	0.249474	0.371312	-0.250202	0.271807	0.487023	0.116089	-0.194266	0.582415	-0.114196	0.804175	-0.182258	0.557565	-0.486322	0.0319499	0.173341	0.462125	0.0720898	0.949149	-0.322428	0.284986	0.0466935	0.855426
Solyc01g007790	alpha/beta-Hydrolases superfamily protein (AHRD V3.3 *** AT3G11620.8)	AT3G11620	0.0119738	0.971498	0.11662	0.450146	0.17991	0.121657	0.127396	0.481291	-0.0115588	0.956907	0.122134	0.436155	0.112371	0.407681	0.0164938	0.917778	0.104599	0.33036	-0.124858	0.528668	-0.13749	0.186364	-0.187395	0.0285245
Solyc01g007800	ovate family protein 2	AT2G36026	0.300513	0.610517	0.983523	0.00520563	0.5433	0.0797459	-0.591279	0.0677182	-0.127661	0.76456	-0.360562	0.341007	0.187857	0.71779	2.21937	1.31153e-17	1.46634	5.39263e-08	-0.0502462	0.966903	0.402764	0.143895	-0.293307	0.21349
Solyc01g007810	ovate family protein 3	AT2G36050	0.195296	0.857697	0.692964	0.224785	0.491156	0.339446	0.301827	0.758677	0.50664	0.414949	0.36522	0.639721	0.679241	0.286858	0.201693	0.79625	1.89645	2.70331e-05	0.0381753	0.986855	0.0940913	0.898435	0.0789153	0.872916
Solyc01g007840	Polynucleotidyl transferase, ribonuclease H-like superfamily protein (AHRD V3.3 *** A0A2U1M9A7_ARTAN)	NA	0.0599037	0.905283	0.181184	0.484194	0.135945	0.556581	0.104928	0.822414	0.302895	0.184864	-0.0626726	0.88438	-0.0291123	0.930044	-0.133037	0.553272	-0.0314009	0.897769	-0.0424021	0.960551	-0.121791	0.591864	-0.112615	0.537512
Solyc01g007850	Pentatricopeptide repeat (AHRD V3.3 *** A0A200QMV9_9MAGN)	NA	-0.319916	0.0615161	-0.204498	0.245287	-0.203438	0.150891	-0.199896	0.34098	-0.186367	0.291361	0.0475267	0.867808	-0.0814796	0.736207	0.184444	0.272903	-0.0397656	0.82686	-0.0195523	0.980194	0.254166	0.0843514	0.0379391	0.790956
Solyc01g007860	Ubiquitin-conjugating enzyme variant (AHRD V3.3 *** C8CP48_CITSI)	AT3G52560	-0.0187898	0.946723	-0.0286634	0.870933	0.0550029	0.666843	0.0127139	0.967527	-0.0685969	0.65265	-0.0506622	0.804175	-0.0400535	0.801625	-0.104528	0.351172	-0.124625	0.221958	-0.0640334	0.829124	-0.133166	0.215697	-0.210659	0.0142765
Solyc01g007880	Phosphatidylinositol 4-phosphate 5-kinase (AHRD V3.3 *-* D7KW77_ARALL)	AT1G75010	-0.144631	0.377585	0.0109575	0.959197	-0.153333	0.172742	-0.0485382	0.850279	-0.0557351	0.743251	-0.123678	0.437499	0.000310069	0.999888	0.121058	0.320534	0.069848	0.587634	-0.00468888	0.992842	0.114829	0.33518	-0.0626262	0.567576
Solyc01g007890	Protein indeterminate-domain 5, chloroplastic (AHRD V3.3 *-* A0A2G3AYF3_CAPCH)	NA	-0.359608	0.17434	-0.0725721	0.832377	-0.255418	0.223973	-0.189749	0.598246	-0.159941	0.583035	-0.0327318	0.945396	-0.0370923	0.926895	-0.0756644	0.797174	0.107671	0.696659	0.57586	0.0326723	0.350609	0.119869	0.216212	0.29459
Solyc01g007900	Tobamovirus multiplication protein 3 (AHRD V3.3 *** A0A2G3CF46_CAPCH)	AT1G14530	0.21308	0.173949	0.021472	0.924932	0.0850706	0.53409	0.0154474	0.966035	0.0494045	0.808228	0.0613627	0.785924	0.155106	0.244867	-0.0193848	0.907408	0.0217058	0.875952	0.0495706	0.895577	0.0012707	0.994861	0.233231	0.00958696
Solyc01g007910	succinyl-CoA ligase alpha 1 subunit	AT5G23250	0.0256796	0.934218	-0.0444771	0.81195	0.402496	7.97289e-05	0.236435	0.115372	0.1533	0.267548	0.070847	0.735956	0.148799	0.26	0.245374	0.0167364	0.303192	0.00223659	0.137105	0.522434	0.306894	0.00211037	0.961068	4.20548e-28
Solyc01g007920	Isochorismatase-like (AHRD V3.3 *** A0A200QJT4_9MAGN)	AT5G23230	-0.000729911	0.999814	-0.031248	0.92268	0.185448	0.396983	0.325756	0.229135	-0.145309	0.5922	0.116914	0.758482	0.0543669	0.854455	-0.162448	0.438231	0.148006	0.460968	0.0817973	0.903949	-0.0924049	0.703529	-0.0243698	0.905711
Solyc01g007930	F-box protein (AHRD V3.3 *** A0A2G2XSM3_CAPBA)	AT1G70590	-0.034229	0.937241	-0.0872786	0.698813	-0.385479	0.0475198	0.077808	0.823342	-0.0387171	0.880723	-0.170487	0.552983	-0.313259	0.0540564	-0.0224441	0.917386	-0.393108	0.00725191	-0.0435836	0.943882	-0.214362	0.130218	-0.83931	2.90399e-10
Solyc01g007950	Peroxidase (AHRD V3.3 *** K4ASZ3_SOLLC)	NA	-0.571376	0.191729	-0.978052	0.00053074	-0.488842	0.174073	-0.21573	0.711026	-1.39186	2.52931e-08	-0.509809	0.18082	-0.243975	0.582243	-0.915008	0.001571	-0.37941	0.239672	0.00786921	0.995532	-0.271808	0.418625	-0.627622	0.0152988
Solyc01g007980	Cysteine-rich receptor-like protein kinase 2 (AHRD V3.3 *** A0A2G2YVX5_CAPAN)	AT1G70520	-0.0528066	0.913164	-0.0701397	0.819865	-0.162431	0.453934	0.0547865	0.92501	-0.498166	0.014201	-0.303158	0.320743	-0.26387	0.364524	-0.777429	3.97425e-05	-0.755378	3.34439e-05	-0.228975	0.774307	-0.689322	0.00176273	-1.2466	6.48959e-09
Solyc01g007990	Cysteine-rich receptor-like protein kinase 2 (AHRD V3.3 *** A0A2G2XSC5_CAPBA)	AT1G70520	-0.0900332	0.889969	-0.298387	0.347505	-0.157848	0.623584	0.0445105	0.960133	-0.209214	0.587036	-0.174408	0.736933	-0.081843	0.850164	-0.14348	0.671307	-0.251476	0.375538	0.150577	0.86149	-0.00438155	0.992801	-0.257254	0.300642
Solyc01g008000	ADP-ribosylation factor (AHRD V3.3 *** A0A2U1LV56_ARTAN)	AT1G10630	-0.0303632	0.866924	-0.0911365	0.338847	0.105306	0.181878	0.0606596	0.689064	0.104298	0.266591	0.0808727	0.489925	0.0281501	0.811952	-0.035294	0.720853	0.0177433	0.851139	0.0447365	0.84157	-0.0690223	0.426839	-0.177114	0.00492007
Solyc01g008010	DUF220 domain-containing protein (AHRD V3.3 *** A0A1Q3AZ34_CEPFO)	AT1G70480	0.0238038	0.936307	-0.109702	0.480166	-0.0239223	0.875801	-0.0984353	0.634663	-0.113763	0.479857	0.00964509	0.971296	-0.0747381	0.667192	-0.438226	6.32805e-05	-0.169869	0.130955	-0.0420321	0.9261	-0.320683	0.00369835	-0.493949	1.69835e-07
Solyc01g008020	Equilibrative nucleotide transporter 1 (AHRD V3.3 *** A0A2G3AYC6_CAPCH)	AT1G70330	0.0597242	0.763406	0.109491	0.275895	0.547405	4.39371e-11	0.148749	0.25357	0.145228	0.116387	0.262679	0.00904678	0.0742056	0.476622	0.0250604	0.811409	0.335838	7.51622e-07	-0.0439677	0.87441	-0.135243	0.0885552	0.141536	0.0517885
Solyc01g008060	Ribonuclease H (AHRD V3.3 *** A0A2U1P3J3_ARTAN)	AT1G24090	0.0366218	0.846468	0.00785544	0.96072	0.048434	0.637108	0.0273286	0.891623	0.0237054	0.863296	-0.0830641	0.498957	-0.0587028	0.582759	-0.0385448	0.695523	0.0325804	0.722104	-0.0775743	0.63811	-0.105262	0.16838	-0.176519	0.0054051
Solyc01g008070	Plant/MCA23-20 protein (AHRD V3.3 *** G7LJD0_MEDTR)	AT5G47860	-0.0748767	0.728993	-0.096277	0.513465	-0.211336	0.0431986	0.0365589	0.898349	0.0239729	0.90855	-0.021219	0.933906	-0.172257	0.223783	-0.0614107	0.682372	-0.45601	1.02775e-05	0.00446429	0.993992	-0.238109	0.042093	-0.39114	0.000123145
Solyc01g008080	40S ribosomal protein S27 (AHRD V3.3 *** S8E0G1_9LAMI)	AT3G61110	-0.0816974	0.58783	-0.257549	0.00138945	-0.33992	4.75568e-06	-0.0953402	0.479073	-0.118825	0.222435	-0.210218	0.0165111	0.0740449	0.487735	-0.11703	0.158874	-0.210331	0.00397589	-0.00306806	0.993373	-0.0664427	0.484109	0.0238799	0.761875
Solyc01g008090	40S ribosomal protein S27 (AHRD V3.3 *** S8E0G1_9LAMI)	AT3G61110	0.00407836	0.989551	-0.0869765	0.503548	-0.347274	5.94614e-05	-0.0572799	0.774754	-0.210169	0.0271559	-0.216172	0.0351358	0.130397	0.226151	0.0358347	0.768344	0.0773749	0.42853	0.00665838	0.987751	0.18341	0.0325148	0.810621	3.50532e-30
Solyc01g008100	Transferring glycosyl group transferase (AHRD V3.3 *** Q8L9Q7_ARATH)	AT4G14100	0.072963	0.744557	-0.22316	0.0725997	-0.150863	0.183627	-0.0610364	0.809281	-0.175416	0.185848	-0.0145297	0.95733	-0.243709	0.0366401	-0.472455	3.31071e-07	-0.256426	0.0107713	-0.101473	0.706246	-0.460646	1.83465e-06	-0.080642	0.435283
Solyc01g008110	Cytochrome P450 (AHRD V3.3 *** A0A200R3Q9_9MAGN)	AT1G11680	-0.189712	0.374932	-0.495408	0.000141031	-0.411309	0.00156535	-0.281815	0.119489	-0.514962	7.77245e-05	-0.527483	8.82453e-05	-0.277448	0.0776929	-0.494015	7.11108e-05	-0.54545	9.34735e-06	-0.0216831	0.975784	-0.192159	0.206286	-0.235103	0.0566222
Solyc01g008120	Histone acetyltransferase HAC12 (AHRD V3.3 *** A0A1U8E264_CAPAN)	AT1G79000	-0.00148759	0.996104	0.0538398	0.658238	-0.0385771	0.711119	-0.0706915	0.63173	-0.0422069	0.735556	0.0275697	0.869511	-0.0338035	0.789724	0.0374906	0.725619	0.0663281	0.442466	-0.0442927	0.861454	0.0667493	0.475802	0.00668179	0.937217
Solyc01g008140	Phytosulfokine receptor 1 (AHRD V3.3 *** A0A2G2YWA1_CAPAN)	AT2G02220	-0.0514018	0.90954	-0.221561	0.315094	0.105619	0.629969	-0.0755908	0.863001	0.103453	0.711901	-0.041078	0.919482	-0.168354	0.465801	0.210377	0.270304	-0.0172708	0.942986	0.160587	0.705447	0.094495	0.679566	-0.100014	0.559129
Solyc01g008160	Protein SLOW GREEN 1, chloroplastic (AHRD V3.3 *** A0A2G2YVV0_CAPAN)	AT3G18420	-0.144252	0.587457	-0.159025	0.405583	-0.0747818	0.695568	-0.116304	0.702382	-0.210154	0.237618	0.0488338	0.879589	0.189381	0.306878	0.24617	0.100719	0.158366	0.344532	0.123804	0.733081	0.293583	0.0377398	0.814279	1.96428e-11
Solyc01g008170	Zinc finger transcription factor 5	AT2G02160	-0.14313	0.164941	-0.0923983	0.360192	-0.151323	0.0415155	-0.152888	0.121443	-0.0960739	0.312038	-0.180815	0.0304203	0.00744013	0.955915	0.0128273	0.907938	-0.0188762	0.837846	0.134667	0.167325	0.0602264	0.456343	0.160394	0.00597879
Solyc01g008180	Remorin (AHRD V3.3 *** A0A200QBN3_9MAGN)	AT2G02170	0.0497617	0.846468	0.147128	0.192587	0.342775	0.00243008	0.0796854	0.693643	0.108711	0.36544	-0.0977416	0.58289	0.0594295	0.639055	-0.174169	0.0388046	-0.250887	0.00211465	-0.123203	0.448232	-0.125986	0.158693	-0.499704	1.10376e-11
Solyc01g008230	TCP transcription factor 15	AT5G23280	0.195758	0.211878	0.398515	0.000277077	0.00853171	0.961142	0.0524091	0.85139	0.295376	0.0138089	0.0875885	0.653133	0.544244	5.59012e-08	0.771811	9.39275e-17	0.172442	0.118684	0.164888	0.402195	0.333138	0.00113807	0.0156812	0.892485
Solyc01g008250	Thioredoxin (AHRD V3.3 *** A0A2U1L6U5_ARTAN)	AT1G50320	0.0514795	0.889969	-0.277507	0.0926047	-0.401187	0.0039244	-0.0476636	0.903044	-0.340547	0.031525	-0.0850942	0.761536	-0.114324	0.610431	-0.54663	0.000195131	-0.145272	0.379568	-0.241618	0.397921	-0.546612	0.000200471	-0.285777	0.0363968
Solyc01g008260	E2F-associated phosphoprotein (AHRD V3.3 *** A0A2I4ECY9_9ROSI)	AT5G08320	-0.169523	0.610517	-0.0496134	0.875081	-0.0878938	0.668841	-0.212626	0.48742	-0.184456	0.443598	0.0250223	0.950131	0.13201	0.576901	-0.176806	0.355676	-0.126229	0.464267	0.0275794	0.973786	-0.143812	0.457984	-0.373033	0.0073592
Solyc01g008270	Prefoldin subunit 5 (AHRD V3.3 *** B6TVU2_MAIZE)	AT5G23290	-0.0335826	0.929032	0.188484	0.224293	0.0528846	0.773062	-0.0660966	0.810218	0.116977	0.443684	-0.0642732	0.782981	0.124776	0.33768	0.0550291	0.67575	0.135226	0.202373	-0.0199649	0.965469	0.119195	0.262816	0.419278	2.73537e-07
Solyc01g008280	Serine/threonine-protein phosphatase 2A activator (AHRD V3.3 *** A0A2G3AYA9_CAPCH)	AT4G08960	0.162881	0.319945	-0.20526	0.0713941	0.0944344	0.437942	0.0524294	0.852297	-0.137888	0.31299	-0.140133	0.406566	0.077362	0.542548	-0.119257	0.234538	-0.0681359	0.505094	-0.0876454	0.713298	-0.168377	0.082122	0.073806	0.401637
Solyc01g008290	Dihydroorotate dehydrogenase (quinone), mitochondrial (AHRD V3.3 *** A0A1U8E220_CAPAN)	AT5G23300	0.0730943	0.846738	-0.11378	0.615174	0.0429695	0.847502	-0.103209	0.764312	-0.118403	0.58026	-0.0304673	0.935839	0.14286	0.435561	0.206656	0.15011	0.257535	0.0637659	0.0939711	0.810767	0.464199	0.000128198	1.09977	4.59539e-23
Solyc01g008310	Phenylalanine--tRNA ligase beta subunit (AHRD V3.3 *** A0A0G2HIH6_9PEZI)	AT1G72550	0.00689741	0.972181	0.031199	0.777345	-0.123836	0.0633457	-0.0159291	0.928019	-0.0395312	0.688818	-0.0274983	0.834568	0.0760186	0.332084	0.0886645	0.173383	0.00585862	0.945444	0.0494352	0.757279	0.133451	0.0229709	0.355039	9.37402e-13
Solyc01g008320	Shoot gravitropism 2 (SGR2) protein (AHRD V3.3 *** A0A072UJS6_MEDTR)	AT1G31480	-0.0480991	0.851357	0.0329129	0.862211	-0.0359267	0.809133	0.0193575	0.95176	-0.0608101	0.719463	0.063504	0.740323	-0.155865	0.22103	0.075258	0.564887	-0.157466	0.131087	0.0667356	0.830528	-0.0715395	0.579006	-0.306775	0.000371926
Solyc01g008330	Biotin carboxylase (AHRD V3.3 *** B5LAS7_CAPAN)	AT5G35360	0.13154	0.521973	0.101877	0.548036	-0.0597771	0.696277	-0.00671831	0.983945	0.0619348	0.743168	0.0527301	0.825026	0.111417	0.486465	0.110415	0.420779	0.612055	1.6153e-09	-0.0143455	0.980799	0.235338	0.0452361	0.940784	1.40114e-22
Solyc01g008340	L19 ribosomal protein	AT4G11630	0.0958949	0.750873	0.204134	0.230269	0.01526	0.933783	0.107988	0.685543	-0.155011	0.34734	-0.150628	0.434354	0.151119	0.262194	0.193317	0.0817254	-0.00450324	0.978685	0.109115	0.655491	0.226062	0.0301494	0.347961	9.56547e-05
Solyc01g008360	RNA binding protein (AHRD V3.3 *** B3TLZ0_ELAGV)	AT5G12190	0.111508	0.595614	0.0621978	0.727273	-0.0183581	0.911899	0.0640993	0.796517	0.0372443	0.844511	-0.136768	0.398236	0.0584896	0.701132	-0.0972762	0.3992	-0.093486	0.394992	-0.122953	0.53026	-0.0366414	0.781741	0.090998	0.311348
Solyc01g008370	26S proteasome non-ATPase regulatory subunit 7 (AHRD V3.3 *** A0A2G3AYA8_CAPCH)	AT5G05780	-0.00655313	0.972472	0.197769	0.00174284	0.0178408	0.849871	-0.0399245	0.773668	0.100083	0.170777	-0.138992	0.0649073	0.0587645	0.475352	0.00131188	0.990897	0.067158	0.29577	-0.104755	0.277209	0.00526752	0.954376	0.044143	0.439542
Solyc01g008420	Protein DETOXIFICATION (AHRD V3.3 *** S6BP63_TOBAC)	AT1G51340	0.00811907	0.993859	-0.169061	0.73109	-0.569645	0.0629745	0.165256	0.823342	0.236133	0.622564	0.0241585	0.975105	-0.0192698	0.990548	-1.15282	0.449841	-0.0880262	0.897213	0.340829	0.838008	0.277003	0.742507	0.0849268	0.8729
Solyc01g008440	Calcium-dependent protein kinase (AHRD V3.3 *** B2KTB2_WHEAT)	AT5G12480	0.00633607	0.986103	0.0212595	0.915524	-0.118927	0.365633	0.147459	0.409906	-0.0157585	0.941638	-0.116714	0.525688	0.0880421	0.542629	-0.0246427	0.874291	-0.219494	0.0291604	0.0997797	0.692713	-0.219436	0.0296117	-0.279237	0.00215087
Solyc01g008460	2Fe-2S ferredoxin (AHRD V3.3 *** A0A2G3B9S5_CAPCH)	AT4G05450	-0.0646162	0.849624	0.134289	0.488149	0.024219	0.904465	-0.158843	0.552281	-0.122263	0.509466	0.0226153	0.947093	0.257075	0.0433238	0.265878	0.0128331	-0.0722886	0.628228	0.113646	0.627773	0.0434341	0.754601	0.445695	5.8624e-07
Solyc01g008470	Translocation protein Sec62 (AHRD V3.3 *** A0A200QIN6_9MAGN)	AT3G20920	0.378579	0.054138	-0.0717634	0.768359	0.222102	0.235513	-0.146053	0.586262	0.146921	0.412566	0.0528275	0.874795	-0.0144265	0.947757	0.0961066	0.495587	0.136983	0.292876	0.00215685	0.997699	0.137537	0.273068	0.323085	0.00131434
Solyc01g008480	Pentatricopeptide repeat (AHRD V3.3 *** A0A200Q273_9MAGN)	AT2G01390	-0.0631629	0.838858	-0.0176815	0.943859	-0.0515892	0.771785	0.0014302	0.997816	-0.0146185	0.953999	-0.128809	0.55696	0.0478767	0.816756	-0.0503706	0.772466	-0.324141	0.00706786	-0.0720845	0.852016	0.0554815	0.73147	-0.227247	0.0390019
Solyc01g008490	Nuclear transcription factor Y subunit A-7 (AHRD V3.3 *** A0A2G2XP63_CAPBA)	AT5G12840	-0.138434	0.593329	-0.0671414	0.771323	-0.0265914	0.897332	0.0217026	0.963468	-0.0526863	0.841436	-0.11966	0.634146	-0.0800659	0.700491	-0.238234	0.0921621	-0.234866	0.0678741	-0.149	0.629508	-0.21166	0.140997	-0.238277	0.045743
Solyc01g008530	phenylacetaldehyde reductase 1	NA	-0.0251857	0.940053	0.147821	0.334469	0.04519	0.765224	0.0592289	0.816558	0.168037	0.195769	0.141271	0.336761	0.144329	0.241773	0.206411	0.0341509	0.056578	0.627217	0.120096	0.576794	0.0662672	0.599544	0.278993	0.000990088
Solyc01g008550	phenylacetaldehyde reductase 2	AT5G19440	0.0180152	0.931213	0.00724263	0.96072	0.235083	0.00063036	0.00454879	0.983264	0.046375	0.676767	0.0940428	0.377322	0.048347	0.63154	-0.105241	0.144539	0.0276817	0.74687	-0.0728769	0.651927	-0.0751564	0.340106	-0.00720135	0.923231
Solyc01g008560	NAD kinase (AHRD V3.3 *** F2Z9R4_NICBE)	AT3G21070	0.00137871	1	-0.43641	0.502407	-0.0636104	0.92823	0.0217946	0.986957	-0.464851	0.480399	-0.0538845	0.963956	-0.454582	0.477907	-0.199326	0.760561	0.207169	0.720663	-0.362075	0.785506	0.00558138	0.994877	-0.0727326	0.885178
Solyc01g008600	Zinc finger transcription factor 6	AT5G12440	-0.185934	0.770732	-0.365113	0.29769	-0.736864	0.0155554	0.0126202	0.98413	0.0718613	0.859344	-0.347124	0.263903	0.384181	0.15146	-0.0851068	0.789656	-0.544881	0.0120324	0.0891019	0.914625	0.226965	0.377342	-0.546323	0.00420241
Solyc01g008660	F-box protein (AHRD V3.3 *** A0A2K3NCL9_TRIPR)	AT4G12560	0.21109	0.713925	-0.412033	0.186946	-0.612413	0.0266727	-0.0690317	0.921216	0.0171983	0.971338	0.0268434	0.968308	0.0707097	0.834959	0.0246361	0.942764	-0.272474	0.178276	0.288646	0.446889	-0.099706	0.709653	-0.13411	0.481382
Solyc01g008670	Cytochrome (AHRD V3.3 *** A0A1U8F0H8_CAPAN)	NA	-0.0902248	0.947274	0.284025	0.717723	-0.252981	0.688638	-0.258043	0.802922	0.224361	0.763294	-0.0335487	0.977634	1.25204	0.0306111	1.06027	0.0575473	-1.66239	0.00870192	0.616043	0.480848	0.0625465	0.927529	-0.395784	0.352887
Solyc01g008700	MutS2 (AHRD V3.3 *** AT2G26840.1)	AT2G26840	-0.0409927	0.894807	-0.132333	0.394309	-0.156165	0.269087	-0.0294476	0.922362	-0.133746	0.321971	-0.0448773	0.846158	0.0576967	0.744161	-0.137257	0.263648	-0.197635	0.087168	-0.0715105	0.814554	-0.0824717	0.500964	-0.107251	0.272447
Solyc01g008730	BZIP transcription factor (AHRD V3.3 *** E9N3N2_9POAL)	AT5G06950	0.00200277	0.996881	0.165644	0.329854	0.111639	0.479825	0.101173	0.743788	0.040317	0.876954	-0.0129982	0.97062	-0.215856	0.169968	-0.0660222	0.706381	-0.126297	0.364596	-0.177723	0.502526	-0.0747129	0.652117	-0.556625	4.77821e-07
Solyc01g008760	mediator-associated protein 2-like (AHRD V3.3 *** A0A1U8E6W4_CAPAN)	AT5G64680	0.113561	0.797051	0.176217	0.485613	0.0520483	0.871213	0.0211945	0.971266	0.0271679	0.935044	-0.126407	0.764857	-0.0292991	0.914553	-0.140172	0.419736	-0.0660614	0.7274	0.144439	0.681477	-0.0570938	0.767291	-0.0181545	0.910829
Solyc01g008770	Rho GTPase-activating protein 7 (AHRD V3.3 *** A0A2G3DEM8_CAPCH)	AT5G19390	0.213615	0.00992119	0.353082	3.77454e-07	-0.039243	0.681364	0.0903996	0.455674	0.202854	0.00666369	-0.0473235	0.723128	-0.0246399	0.840953	0.0177038	0.872515	-0.0858689	0.274079	0.0294053	0.914687	0.0647625	0.452358	-0.151311	0.0178046
Solyc01g008780	Phospholipase A2 family protein (AHRD V3.3 *** AT4G29070.2)	AT4G29070	-0.0623456	0.825911	0.228954	0.106141	-0.132842	0.334491	-0.09818	0.695863	0.134589	0.444975	0.0237128	0.935332	-0.264587	0.0854297	-0.256075	0.0735206	-0.273413	0.0263301	-0.0748798	0.866307	-0.323984	0.0144311	-0.881834	5.75163e-16
Solyc01g008790	Non-specific phospholipase C6 (AHRD V3.3 *** A0A2G3DF85_CAPCH)	AT2G26870	-0.195121	0.340231	-0.211506	0.148623	-0.122334	0.508101	-0.0209198	0.961523	-0.0266957	0.91411	-0.425766	0.020643	0.185249	0.272998	-0.366265	0.00163749	0.507312	0.000762935	0.0393193	0.949517	-0.212407	0.112958	-0.133325	0.417427
Solyc01g008800	Disease resistance protein (TIR-NBS-LRR class) (AHRD V3.3 *** F4KIC7_ARATH)	NA	0.254522	0.590212	0.214283	0.539561	0.410594	0.12594	0.313937	0.492516	0.0886452	0.844316	0.148142	0.777371	0.387054	0.202768	0.102945	0.766192	-0.285771	0.293287	0.234575	0.710984	0.349681	0.208943	-0.168684	0.506618
Solyc01g008810	RING/U-box superfamily protein (AHRD V3.3 *** AT5G19430.6)	AT5G19430	0.017119	0.967003	0.165587	0.358176	-0.18424	0.260312	-0.218367	0.242168	-0.00786821	0.974663	-0.200742	0.27855	0.0276077	0.904169	-0.130681	0.367413	-0.201773	0.128842	-0.211562	0.26206	-0.0983416	0.489942	-0.50313	9.25763e-07
Solyc01g008820	signal peptide peptidase-like (AHRD V3.3 *** A0A2I4FPX2_9ROSI)	AT2G03120	0.103902	0.467149	0.103223	0.294314	0.12689	0.184221	0.0929018	0.503016	0.00792389	0.958619	0.0982932	0.451362	0.137645	0.116933	0.24944	0.000163849	0.450811	3.2974e-12	0.118152	0.342676	0.225152	0.000712915	0.624081	1.66133e-25
Solyc01g008830	L-ascorbate oxidase (AHRD V3.3 *** A0A2G3AI57_CAPAN)	AT5G21105	-0.270819	0.627353	-0.339123	0.380554	0.253033	0.464878	-0.146593	0.839452	0.0210603	0.97198	0.173308	0.766541	-0.389206	0.344927	0.37277	0.306422	0.625618	0.0586267	-0.37245	0.581272	-0.0467778	0.92234	-0.659782	0.0185848
Solyc01g008840	COP9 signalosome complex subunit 2 (AHRD V3.3 *** A0A2G2XP81_CAPBA)	AT2G26990	0.0617103	0.720287	0.0345308	0.81195	-0.00237393	0.985802	0.0758403	0.653722	0.0287723	0.85132	-0.0730933	0.610532	0.0257576	0.848996	0.0364495	0.741834	-0.0199624	0.850934	0.0368289	0.898189	0.123525	0.136512	0.281471	2.70089e-05
Solyc01g008850	Non-specific serine/threonine protein kinase (AHRD V3.3 *** A0A2G2XP60_CAPBA)	AT2G26980	0.233149	0.46151	0.528421	0.00636824	0.0726676	0.780606	0.327162	0.241195	0.414252	0.0501159	0.234717	0.414072	0.867891	1.94094e-06	1.12418	1.99994e-11	0.469978	0.0107441	0.670146	0.00106132	0.800215	5.42786e-06	0.604762	0.000311955
Solyc01g008890	Solanum lycopersicum Cytokinin Response Factor 3	NA	-0.212208	0.384841	0.0420166	0.882875	-0.0280642	0.901598	-0.159142	0.568086	-0.0428687	0.885379	-0.0355346	0.91954	-0.123076	0.589648	-0.23441	0.171789	-0.2548	0.0995842	0.00736164	0.992255	-0.250531	0.120198	-0.222824	0.104305
Solyc01g008900	D-cysteine desulfhydrase 2, mitochondrial (AHRD V3.3 *** A0A2G3DF42_CAPCH)	AT3G26115	0.0627817	0.893741	0.257644	0.24513	0.145464	0.48975	-0.10327	0.771459	0.0191418	0.950982	-0.0356804	0.923788	0.173997	0.410981	0.138457	0.440356	0.0554499	0.781187	0.171482	0.583788	-0.0352794	0.867513	0.0775829	0.598961
Solyc01g008910	Transcription factor GRAS (AHRD V3.3 *** A0A200QIE7_9MAGN)	AT1G50420	0.72798	0.200234	0.397582	0.435315	-0.250887	0.642567	0.733085	0.138462	0.434362	0.357427	-0.435594	0.451802	0.704388	0.112713	-0.0373467	0.949437	-0.483228	0.214768	0.951011	0.0310243	-0.469367	0.237221	-1.20964	0.000147901
Solyc01g008920	NAD(P)-binding Rossmann-fold superfamily protein (AHRD V3.3 *** A0A2U1L7S8_ARTAN)	AT4G31530	0.00481634	0.992934	-0.00122514	0.998163	-0.446155	0.00464263	0.0517496	0.907469	-0.141738	0.561517	-0.101234	0.744931	-0.151956	0.533335	-0.754735	3.71322e-06	-0.219398	0.222747	-0.0672795	0.924763	-0.737234	1.04456e-05	-0.565473	0.000209472
Solyc01g008930	AUREA phytochromobilin synthase	AT3G09150	-0.163563	0.262704	-0.125186	0.399401	-0.120706	0.276203	-0.215892	0.0855604	-0.11118	0.432868	0.124233	0.385733	-0.297161	0.0153341	-0.368649	0.00104061	0.191951	0.0609309	-0.176595	0.290453	-0.293236	0.00329618	-0.279028	0.00116283
Solyc01g008950	Calmodulin 1	AT3G43810	0.00422781	0.985929	0.0183519	0.887526	0.107894	0.148452	-0.00797331	0.971266	0.0746564	0.438245	0.0131151	0.938177	0.118472	0.141041	-0.0841361	0.265125	0.00899812	0.923366	-0.0444504	0.827868	-0.104138	0.149446	0.00631833	0.931843
Solyc01g008960	Argonaute 4a	AT2G27040	-0.0426969	0.807771	-0.0773597	0.465076	0.126548	0.116498	-0.194757	0.0288206	-0.00116704	0.99576	-0.0993915	0.362852	-0.0607871	0.561392	-0.125688	0.102966	-0.316249	1.45929e-06	-0.104534	0.45666	0.0301062	0.770727	-0.303181	1.18151e-06
Solyc01g008970	RNA-binding (RRM/RBD/RNP motifs) family protein (AHRD V3.3 *-* F4IIL5_ARATH)	AT3G56860	-0.118831	0.364108	-0.122559	0.233464	-0.299193	0.000130472	-0.143724	0.227493	-0.0947616	0.393563	-0.196398	0.0411177	-0.0836869	0.453175	-0.131056	0.134485	-0.549506	7.40448e-15	0.0299925	0.927562	-0.00429088	0.973675	-0.484627	1.6272e-12
Solyc01g008980	Abscisic acid-insensitive 5-like protein (AHRD V3.3 *-* A0A2K3P2S8_TRIPR)	NA	0.151856	0.746213	0.0654429	0.867488	0.253161	0.309473	0.145264	0.771887	0.387219	0.164489	-0.0766791	0.876922	-0.203134	0.490143	-0.0168649	0.963244	-0.131954	0.590042	0.112015	0.874562	-0.338253	0.116991	-0.236376	0.220656
Solyc01g008990	THO complex subunit 7B (AHRD V3.3 *** A0A1U8H3F7_CAPAN)	AT3G02950	-0.151565	0.522324	0.0373932	0.876365	-0.0303473	0.882152	-0.146063	0.519834	0.098616	0.598239	-0.18582	0.325644	0.0735911	0.649391	0.0877433	0.502296	-0.00751434	0.963263	0.0775905	0.795986	-0.0370227	0.794947	0.223167	0.0142372
Solyc01g009000	RING/U-box superfamily protein (AHRD V3.3 *** A0A1I9LQQ9_ARATH)	AT2G40830	-0.161029	0.431667	-0.180112	0.196403	-0.314861	0.0171083	-0.0888923	0.732778	-0.0668323	0.721304	-0.153191	0.429108	0.0147082	0.944755	-0.0318872	0.84599	0.0352334	0.807009	-0.0825837	0.795621	-0.153439	0.198717	-0.180689	0.0808863
Solyc01g009010	4-diphosphocytidyl-2-C-methyl-D-erythritol kinase	AT2G26930	-0.0277977	0.913469	-0.134232	0.273955	-0.311986	0.000664373	-0.129534	0.378584	-0.184891	0.0774944	-0.0995002	0.490854	-0.041129	0.804851	-0.237629	0.0165549	-0.337066	0.00070094	-0.106987	0.626582	-0.132562	0.2075	-0.344901	4.49245e-05
Solyc01g009020	Cysteine proteinase inhibitor (AHRD V3.3 *** A0A059TCI1_TOBAC)	AT2G40880	0.0163262	0.980054	-0.0663406	0.85922	0.38044	0.0783955	-0.0440234	0.946475	0.104487	0.772445	0.122083	0.772466	-0.308851	0.242366	-0.0865047	0.77271	-0.156789	0.517869	0.121993	0.863142	-0.250297	0.309465	-0.39716	0.0383834
Solyc01g009030	dgd1 suppressor 1 (AHRD V3.3 *** AT5G12290.4)	AT5G12290	-0.162089	0.46151	0.0460467	0.82132	0.345357	0.00298252	0.0695211	0.811241	0.0593734	0.751287	0.196477	0.220105	0.000576328	0.999029	0.104324	0.379037	0.186157	0.0753421	0.0736878	0.810427	0.0639413	0.620861	0.360123	3.49295e-05
Solyc01g009040	cyclinB1_4	AT4G37490	-0.17345	0.725352	-0.0734184	0.860215	0.275027	0.28244	-0.237975	0.402042	0.0643957	0.836031	-0.227399	0.378949	0.17469	0.474928	0.105422	0.646677	0.0811914	0.704691	-0.178353	0.657256	0.120619	0.57286	0.967398	8.0812e-12
Solyc01g009050	Molybdopterin biosynthesis protein CNX1 (AHRD V3.3 *** A0A1U8HCP2_CAPAN)	AT5G20990	-0.148282	0.295951	0.0112338	0.951629	-0.177443	0.0712132	-0.033024	0.883739	-0.0985293	0.37652	-0.058022	0.715316	-0.0603262	0.631532	-0.0695121	0.498378	-0.00947431	0.937808	-0.0855581	0.681532	0.0100815	0.936304	0.0559054	0.502278
Solyc01g009060	BTB-POZ and MATH domain protein (AHRD V3.3 *** B9VXZ7_CAPAN)	AT3G03740	0.0122335	0.95983	-0.0262269	0.865106	-0.0834236	0.389319	-0.0892856	0.554233	-0.0330619	0.82382	-0.00386643	0.986869	0.091288	0.38759	-0.00732697	0.955778	0.13174	0.0960834	0.0140975	0.968845	-0.00951891	0.934582	0.105372	0.126509
Solyc01g009070	gamyb-like 1	AT3G11440	-0.120034	0.717606	0.213705	0.280627	0.351979	0.0309105	-0.0134791	0.977507	0.0473181	0.87146	0.0536681	0.880441	0.08597	0.723927	-0.194235	0.260009	-0.15196	0.365736	0.086465	0.861454	-0.125301	0.492481	-0.270262	0.0463291
Solyc01g009080	Zeaxanthin epoxidase, chloroplastic (AHRD V3.3 *** A0A1J3K020_NOCCA)	AT2G21530	0.0122125	0.971078	0.00954216	0.967136	-0.371394	0.000544261	-0.0107734	0.975262	-0.0498014	0.80455	-0.032359	0.899683	-6.51e-05	1	-0.674927	3.96595e-09	-0.0492074	0.73871	-0.0319269	0.951854	-0.492609	1.62505e-05	-0.470957	4.07107e-06
Solyc01g009090	Serrate RNA effector molecule (AHRD V3.3 *** A0A2G3AI64_CAPAN)	AT2G27100	-0.0243404	0.899268	-0.0521308	0.641988	-0.121866	0.116459	-0.0293085	0.868648	-0.0616975	0.536426	-0.0921742	0.373278	0.0543392	0.570312	0.0357583	0.690575	-0.0650114	0.378911	0.0212585	0.938507	0.0835263	0.250305	0.195109	0.000507246
Solyc01g009100	60S ribosomal protein L30 (AHRD V3.3 *-* A0A2G2XP72_CAPBA)	AT1G36240	0.105623	0.567112	0.0471497	0.781912	-0.177129	0.0861368	-0.0985385	0.584341	-0.0977132	0.47711	-0.104418	0.49693	0.245925	0.0180178	0.160353	0.111899	0.188006	0.0477642	0.0719645	0.791453	0.291163	0.00122222	0.968998	1.69221e-34
Solyc01g009120	Histone deacetylase (AHRD V3.3 *** A0A2G2ZNY2_CAPAN)	AT4G33470	-0.0546494	0.846224	0.100948	0.550695	-0.196968	0.096211	-0.00163204	0.996986	-0.0623929	0.740658	-0.0768164	0.713026	0.0183379	0.94296	0.0197518	0.925	-0.264581	0.0439148	0.0289712	0.96236	-0.120579	0.418383	-0.287692	0.0158848
Solyc01g009145	Glycosyl hydrolase (AHRD V3.3 *-* D9ZCD8_9CARY)	NA	0.36741	0.132663	0.0678687	0.82132	-0.0276121	0.914144	0.364627	0.121545	0.0671441	0.81734	-0.00639669	0.989028	0.10569	0.629167	0.118948	0.501278	0.241667	0.109756	0.0642164	0.912892	0.0514718	0.810211	0.604387	2.67178e-06
Solyc01g009160	Late embryogenesis abundant (LEA) hydroxyproline-rich glycoprotein family (AHRD V3.3 *** Q84VP8_ARATH)	AT2G27080	0.824928	0.599234	0.58861	0.646502	0.609108	0.557964	0.420728	0.835478	0.606685	0.643797	0.60873	0.691156	-0.601454	0.626812	0.245842	0.842188	1.4914	0.0836122	-0.10849	0.980194	0.454296	0.691635	0.934555	0.239814
Solyc01g009170	EIL-EIN3/EIL	AT3G20770	0.330667	0.000591688	0.41881	6.46924e-07	0.456354	1.03016e-07	0.249647	0.0350721	0.261877	0.00757518	0.147762	0.288665	0.0436708	0.76274	-0.0892994	0.401634	-0.0248785	0.833479	0.205988	0.113605	0.0501366	0.688672	-0.120363	0.169277
Solyc01g009180	5-methyltetrahydropteroyltriglutamate--homocysteine methyltransferase (AHRD V3.3 *** A0A2G3DF96_CAPCH)	AT5G20980	0.0279285	0.90901	0.0722058	0.592361	-0.136119	0.199961	-0.167575	0.179918	-0.0231233	0.887416	-0.0490105	0.788971	-0.0341847	0.809392	0.0269576	0.829991	-0.17202	0.0536319	0.0752789	0.730796	0.18526	0.0275038	0.340348	2.57546e-06
Solyc01g009200	inactive protein RESTRICTED TEV MOVEMENT 2-like (AHRD V3.3 *-* A0A2I4GKR2_9ROSI)	AT5G20970	-0.39282	0.752204	-0.75795	0.317419	0.0328878	0.972032	-0.0809633	0.963855	-0.0715338	0.949419	0.102176	0.94089	-0.433266	0.595359	-0.036799	0.970476	-0.0364759	0.965474	0.215788	0.922963	-0.0356061	0.967192	-0.442808	0.41497
Solyc01g009220	inactive protein RESTRICTED TEV MOVEMENT 2-like (AHRD V3.3 *** A0A2I4H6X9_9ROSI)	AT5G20970	-0.289917	0.810637	-0.219268	0.814138	0.40024	0.539119	-0.0740626	0.961523	0.109834	0.907538	0.466743	0.564151	-0.686162	0.255672	0.0911755	0.903894	-0.0316441	0.965637	0.0563045	0.981474	-0.0569316	0.937868	-0.542949	0.222254
Solyc01g009230	sitiens	AT2G27150	0.431421	1.51442e-05	0.310137	0.00212392	0.183714	0.0939822	0.072781	0.733601	0.00592092	0.975624	0.110188	0.486939	-0.059135	0.699577	0.0842004	0.490774	0.0846636	0.466088	0.08181	0.762964	0.104388	0.37041	0.182361	0.0419285
Solyc01g009245	Chlororespiratory reduction 42 (AHRD V3.3 *** A0A0F7J401_9ROSI)	AT5G20935	0.00665949	0.988619	-0.0807596	0.732738	-0.0152038	0.939564	0.0374179	0.919822	-0.106027	0.619773	-0.0702702	0.79147	-0.329679	0.100649	-0.54788	0.00931836	0.0232406	0.905888	-0.606182	0.000215266	-0.585515	0.000151205	-0.542894	1.34834e-05
Solyc01g009280	Serine/threonine-protein phosphatase (AHRD V3.3 *** A0A2G2XPM1_CAPBA)	AT2G27210	0.0502293	0.77143	-0.0932214	0.354165	-0.100382	0.252735	0.0961634	0.460349	0.0448588	0.710121	0.0351707	0.826901	-0.0588656	0.57924	0.0443134	0.644471	-0.0192631	0.841169	0.0208758	0.947288	-0.0238742	0.818897	0.0971931	0.141878
Solyc01g009290	Protein CLP1 homolog (AHRD V3.3 *** A0A2G2XPN7_CAPBA)	AT3G04680	-0.110331	0.610517	-0.0069602	0.977478	-0.101276	0.44958	-0.127953	0.491462	-0.139652	0.316287	-0.130617	0.41401	0.104203	0.446831	-0.10261	0.396799	-0.0427056	0.73791	-0.0792923	0.7646	0.159625	0.120925	0.10042	0.263057
Solyc01g009300	Serine/threonine-protein kinase Nek2 (AHRD V3.3 *** A0A2G2XPS8_CAPBA)	AT3G44200	0.0485568	0.867629	0.298771	0.0178658	0.165412	0.197854	0.220098	0.194206	0.267188	0.0435246	0.106088	0.597743	0.0271418	0.893926	0.0173838	0.921931	0.129073	0.293068	-0.095913	0.760746	-0.235105	0.0483423	-0.238747	0.0205322
Solyc01g009310	meloidogyne-induced giant cell protein DB217	AT1G50430	0.142542	0.403871	-0.0540208	0.745447	0.389602	0.000161158	0.0818575	0.725208	0.136376	0.301373	0.0669115	0.765358	0.0208375	0.90697	0.0629546	0.618666	0.377176	2.80897e-05	-0.0123476	0.980799	0.185616	0.0676083	0.488873	5.56722e-09
Solyc01g009340	SUN-domain protein2	AT3G49380	-0.100907	0.934366	-0.494353	0.390832	0.10485	0.876812	-0.330635	0.61819	0.124782	0.842003	-0.0795943	0.923937	0.127788	0.833735	0.38404	0.371222	-0.155576	0.738551	-0.0913528	0.951839	0.303264	0.472333	-0.523249	0.0956895
Solyc01g009380	Nicalin (AHRD V3.3 *** A0A1Q3D0I4_CEPFO)	AT3G44330	0.0421861	0.908379	-0.128053	0.388472	0.0336549	0.869741	-0.0539209	0.877129	-0.0358339	0.85972	0.13504	0.540753	0.174553	0.242019	0.0296921	0.861538	0.283326	0.0115096	-0.194345	0.343955	0.0879514	0.523589	0.438965	9.29423e-06
Solyc01g009390	mRNA-decapping enzyme-like protein (AHRD V3.3 *** A0A2G2XQ62_CAPBA)	AT1G08370	-0.0316237	0.944125	0.0849521	0.75573	-0.150422	0.442513	0.0135321	0.977427	0.105329	0.670137	-0.0133398	0.975105	-0.0909883	0.701263	-0.00545926	0.984664	-0.0645126	0.738578	0.0298864	0.966903	-0.13808	0.433963	-0.14869	0.29758
Solyc01g009420	UDP-apiose/UDP-xylose synthase (AHRD V3.3 *** A0A1B3TP38_SPIPO)	AT1G08200	0.206638	0.0204458	0.179863	0.0272583	0.241201	0.000897139	0.205909	0.0269487	0.270949	0.000233618	0.201816	0.0209876	0.214893	0.00620315	0.167375	0.0227287	0.32197	1.28017e-06	0.0196112	0.952809	0.10733	0.195263	0.356993	1.7398e-08
Solyc01g009430	hypothetical protein (AHRD V3.3 *** AT2G27830.1)	AT2G27830	-0.1285	0.824219	0.102612	0.813098	-0.482723	0.055559	-0.0365117	0.962966	0.42468	0.168682	-0.184482	0.677396	0.40026	0.203631	0.536213	0.0429756	-0.42848	0.0983761	0.822116	0.00321092	0.76154	0.00244334	-0.348829	0.131811
Solyc01g009443	Mitochondrial inner membrane protease ATP23 (AHRD V3.3 *** A0A2G3DGC1_CAPCH)	NA	-0.0893743	0.670781	-0.125104	0.372715	-0.0969211	0.417073	-0.0942725	0.639396	-0.0818644	0.607903	-0.0724826	0.696717	0.0897536	0.55087	-0.0819272	0.535414	-0.228203	0.0251618	0.103899	0.679705	-0.109614	0.369931	0.0304242	0.77655
Solyc01g009447	60S acidic ribosomal protein family (AHRD V3.3 *-* F4IGR3_ARATH),Pfam:PF00428	NA	0.0284778	0.93999	-0.0694093	0.748905	-0.17663	0.211839	-0.205445	0.209921	-0.242158	0.0523162	-0.296112	0.0211569	0.23561	0.0615814	0.168323	0.158775	-0.075047	0.56655	0.096635	0.715762	0.237482	0.0250735	0.745283	4.1574e-17
Solyc01g009500	Alpha/beta-Hydrolases superfamily protein (AHRD V3.3 *** F4J341_ARATH)	AT3G44510	0.0229963	0.946771	0.0248597	0.91822	-0.0377324	0.823844	0.0346658	0.917505	0.119457	0.513715	0.112002	0.570238	0.000651403	0.999029	0.0786562	0.636042	0.0338289	0.827634	0.171543	0.465448	-0.0513128	0.767397	-0.246746	0.0198783
Solyc01g009520	Ribosomal protein (AHRD V3.3 *** Q6ER67_ORYSJ)	AT1G08360	0.0123165	0.959153	-0.0578894	0.66292	-0.29217	0.000206927	-0.0178804	0.94211	-0.203086	0.0208557	-0.124447	0.270308	0.146895	0.124222	0.0810088	0.393316	0.10667	0.208302	0.0602275	0.792846	0.217048	0.00504769	0.706207	2.01076e-26
Solyc01g009565	receptor-like protein 12 (AHRD V3.3 *-* A0A1U8E178_CAPAN)	NA	-0.244927	0.4003	-0.7576	6.4166e-06	-0.5324	0.00573858	-0.206065	0.512597	-0.847075	2.01237e-07	-0.420241	0.0751413	-0.432604	0.0480915	-1.23287	1.61621e-13	-0.745087	8.46132e-05	-0.391151	0.13983	-0.869845	1.28695e-07	-0.948037	1.40803e-08
Solyc01g009610	Protein phosphatase inhibitor 2-like (AHRD V3.3 *** A0A2K3NNM1_TRIPR)	AT5G52200	0.0635134	0.808041	0.0917596	0.569434	0.409393	0.000132184	0.118906	0.548421	0.0891692	0.568134	0.303146	0.0138103	0.15093	0.207415	-0.0161699	0.914004	0.0253723	0.839168	0.0268595	0.947333	-0.0949948	0.385032	-0.0587327	0.52997
Solyc01g009620	Cleavage and polyadenylation specificity factor subunit 5 (AHRD V3.3 *** A0A2G2XQG1_CAPBA)	AT4G25550	-0.0496211	0.910552	0.0241855	0.941227	0.0144792	0.959131	-0.0330963	0.937072	0.0351314	0.890674	-0.184086	0.386519	0.229998	0.111934	-0.0465439	0.783752	0.0798644	0.594811	0.0519902	0.904395	0.139446	0.278917	0.487117	1.12361e-06
Solyc01g009630	Cleavage and polyadenylation specificity factor subunit 5 (AHRD V3.3 *** A0A1U8G7I4_CAPAN)	AT4G25550	-0.033331	0.92967	0.0564704	0.809866	-0.176126	0.216519	-0.138188	0.507893	-0.00688787	0.975752	-0.0737878	0.737949	0.0406043	0.843935	-0.0624414	0.700327	-0.29011	0.0177769	0.0258031	0.961286	0.00469221	0.978589	0.0331294	0.779437
Solyc01g009670	Poly(A) polymerase I (AHRD V3.3 *** A0A1J3JYV1_NOCCA)	AT5G23690	-0.176799	0.566339	-0.346656	0.0654891	-0.588215	0.000326751	-0.185241	0.524181	-0.375924	0.0343277	0.155124	0.559525	-0.0985089	0.765397	-0.316851	0.163464	0.234257	0.292234	-0.253591	0.473872	-0.372453	0.0338313	0.349209	0.0275186
Solyc01g009750	cysteine-rich and transmembrane domain-containing protein WIH2 (AHRD V3.3 *-* XP_004228441.1)	NA	-0.0816642	0.642391	-0.0459943	0.763965	0.0817211	0.437662	-0.0502731	0.827873	0.10195	0.441751	0.201118	0.0793306	0.0723466	0.582036	0.0509654	0.673695	0.172178	0.0543554	-0.115208	0.541819	-0.0428953	0.728109	-0.0229126	0.807758
Solyc01g009760	GRAM domain family protein (AHRD V3.3 *** A0A2U1NIK8_ARTAN)	AT5G13200	-0.138056	0.8847	-0.149945	0.817189	0.371107	0.381304	-0.0840461	0.946984	0.164503	0.821411	0.326628	0.642424	-0.421578	0.397426	0.487026	0.25466	-0.121176	0.807924	-0.146521	0.921689	0.468348	0.273712	-0.144813	0.70798
Solyc01g009770	ATP-dependent RNA helicase (AHRD V3.3 *** Q5HZ54_ARATH)	AT2G33510	0.208667	0.440874	0.129351	0.62999	0.0313932	0.904809	0.0194148	0.971505	0.35743	0.0691866	0.0344178	0.934777	0.217713	0.197212	0.815829	4.37407e-12	0.193631	0.17181	-0.0418033	0.935645	0.418206	0.000246773	-0.033675	0.79497
Solyc01g009780	GSH-induced LITAF domain protein (AHRD V3.3 *** GILP_ARATH)	AT5G13190	0.202766	0.614402	0.0182769	0.965676	0.0842613	0.774483	0.152184	0.747665	0.090414	0.80846	0.030556	0.956916	-0.204114	0.478164	0.0681096	0.823437	0.000347589	1	-0.220804	0.658903	-0.0363059	0.912846	-0.198469	0.321581
Solyc01g009820	Hydroxyproline-rich glycoprotein family protein (AHRD V3.3 *** A0A1P8AYF9_ARATH)	AT2G33490	-0.046548	0.895241	0.0676683	0.765913	-0.022956	0.91115	0.0646139	0.850279	0.00653905	0.980148	-0.0065973	0.986412	-0.19699	0.273738	0.00599235	0.981029	-0.131487	0.400771	-0.0894395	0.838008	0.129037	0.445033	-0.136675	0.304295
Solyc01g009850	hypothetical protein (AHRD V3.3 *-* AT1G27435.1)	NA	0.00847527	0.983894	-0.0575875	0.775752	-0.0739556	0.653161	-0.116435	0.583977	-0.0636788	0.728093	-0.17823	0.262288	0.0354504	0.845229	-0.0578793	0.68116	0.112845	0.34019	0.0194392	0.96753	0.0309921	0.833081	0.279928	0.00156249
Solyc01g009860	NAC domain-containing protein (AHRD V3.3 *** A0A2K3LZ45_TRIPR)	AT5G13180	-0.383875	0.250756	-0.559849	0.0205784	-0.538428	0.0219044	0.0371924	0.961429	-0.939729	2.48237e-05	-0.427012	0.214041	-0.284619	0.357898	-0.883774	4.59419e-05	-0.0767384	0.804521	0.106341	0.922111	-0.359108	0.248618	-0.648694	0.00668955
Solyc01g009970	Hydrolase (AHRD V3.3 *** A0A2U1P3E1_ARTAN)	AT2G35450	0.0641271	0.781864	-0.115391	0.419479	-0.362826	0.000264025	0.0129772	0.968496	-0.138972	0.31041	-0.0504274	0.814985	-0.048878	0.797465	-0.129343	0.335931	-0.0177628	0.908767	-0.238545	0.137913	-0.304106	0.00484841	-0.0288753	0.804704
Solyc01g009990	Peptidyl-prolyl cis-trans isomerase (AHRD V3.3 *** A0A2G3DGA1_CAPCH)	AT5G13120	0.00606828	0.987361	-0.28002	0.0174998	-0.257299	0.019938	-0.0376442	0.898661	-0.276096	0.0198617	-0.0495471	0.830435	-0.00123208	0.996788	-0.00433996	0.983149	0.212491	0.0580297	-0.0474856	0.909486	-0.0424379	0.79317	0.563257	2.86323e-09
Solyc01g010000	ACT domain-containing protein (AHRD V3.3 *** A0A1Q3BTU5_CEPFO)	NA	-0.320482	0.0501508	-0.290223	0.0767096	-0.0836755	0.614693	-0.511612	0.00021196	-0.339581	0.0237977	-0.0931387	0.696997	-0.347601	0.0302779	-0.29177	0.0485208	-0.539354	1.43001e-05	-0.508745	0.000489668	-0.343197	0.0186008	-0.422495	0.000307381
Solyc01g010030	Proline-rich receptor-like protein kinase PERK13 (AHRD V3.3 *-* A0A2G3AJ74_CAPAN)	AT1G68690	-0.0861156	0.734206	0.0247488	0.915208	0.244407	0.0319217	-0.0376958	0.894692	0.255259	0.0236894	0.266201	0.0274093	-0.15834	0.223324	0.0841188	0.517309	-0.0777668	0.509189	0.14322	0.49347	0.0626987	0.641337	-0.055591	0.585166
Solyc01g010050	S-adenosylmethionine decarboxylase 3	AT3G25570	-0.317565	0.0571496	-0.170519	0.328254	-0.088023	0.606946	-0.0892786	0.768426	-0.0950284	0.650362	0.130267	0.566831	-0.15551	0.385992	-0.285301	0.036096	-0.313268	0.0179197	0.0298469	0.962149	-0.215012	0.140816	-0.206064	0.0989755
Solyc01g010130	bHLH transcription factor 001	AT1G68920	-0.228331	0.515918	-0.0270545	0.939255	-0.215666	0.441182	-0.121005	0.762969	0.119968	0.649307	0.00947534	0.986182	-0.309304	0.14804	0.0105213	0.972447	0.122918	0.555498	-0.292831	0.28302	0.0579259	0.806684	0.196706	0.20581
Solyc01g010150	ACT domain-containing protein (AHRD V3.3 *** A0A2U1MM44_ARTAN)	AT1G69040	-0.0458877	0.913164	0.400097	0.0174498	0.043878	0.854259	0.0512317	0.908687	0.357357	0.047628	-0.0240542	0.956186	0.0609876	0.780698	0.0318731	0.878342	-0.294803	0.0292165	-0.033538	0.956187	-0.00492873	0.981962	-0.915702	2.36881e-15
Solyc01g010180	Unknown protein	NA	0.0196455	0.980054	0.3156	0.316704	0.199115	0.538324	0.186963	0.731394	0.0868457	0.846796	0.0213219	0.976271	0.0624136	0.889873	0.553346	0.0245269	0.721933	0.00263245	0.0983114	0.921689	0.241764	0.422181	-0.426796	0.0649919
Solyc01g010185	Retrovirus-related Pol polyprotein from transposon TNT 1-94 (AHRD V3.3 *-* A0A2K3MSD0_TRIPR)	NA	-0.174406	0.759696	-0.320123	0.329854	0.663104	0.00532656	-0.0420818	0.951856	-0.0669336	0.868775	0.40366	0.145534	0.149323	0.658147	0.0394348	0.910973	0.428805	0.0537523	0.155767	0.792131	-0.204433	0.400347	0.066965	0.748595
Solyc01g010215	UBN2 domain-containing protein (AHRD V3.3 *-* A0A1Q3DGW3_CEPFO)	NA	0.0887707	0.893906	0.0180317	0.971883	0.803973	0.000371094	-0.17075	0.719039	0.471063	0.0548619	0.429617	0.120601	0.125032	0.711263	-0.0821356	0.800153	0.0714718	0.80139	0.102113	0.886531	-0.00839551	0.978627	0.00451233	0.98446
Solyc01g010220	Copia-like polyprotein/retrotransposon (AHRD V3.3 --* Q9FI33_ARATH)	NA	-0.0785169	0.895809	-0.16097	0.645845	0.047166	0.900469	0.0694502	0.915842	0.127841	0.733963	0.277724	0.452679	0.0801341	0.807558	-0.114206	0.694018	-0.189328	0.453129	-0.229484	0.58244	-0.0957071	0.71814	-0.279416	0.121357
Solyc01g010230	MDIS1-interacting receptor like kinase 2 (AHRD V3.3 --* XP_024448779.1)	NA	-0.297706	0.565223	-0.383302	0.287394	0.160594	0.660451	-0.140477	0.830987	-0.20282	0.626219	-0.131155	0.816858	-0.189775	0.624248	-0.292191	0.336313	-0.300441	0.291687	-0.258908	0.681913	-0.222322	0.489942	-0.451108	0.0556913
Solyc01g010270	Protein SPIRAL1 (AHRD V3.3 *** A0A2G3DFN1_CAPCH)	AT1G26355	-0.0259589	0.947274	-0.0727548	0.749721	0.212493	0.152603	-0.0230463	0.961353	-0.0845681	0.718799	-0.0396059	0.907422	0.116366	0.529733	-0.220858	0.113149	-0.351877	0.00491132	-0.0758305	0.870703	-0.318286	0.0171473	-0.395404	0.000802889
Solyc01g010290	Ureide permease (AHRD V3.3 *** A0A2R6PBP7_ACTCH)	AT2G03530	-0.008613	0.98393	0.0525226	0.79014	0.00595475	0.977242	-0.0490636	0.886386	-0.0593122	0.777832	-0.0406817	0.897177	-0.0724185	0.697048	0.0377864	0.829991	-0.234324	0.052157	-0.0423868	0.933814	-0.0740357	0.637812	-0.41719	9.10333e-05
Solyc01g010310	Carbohydrate-binding X8 domain superfamily protein (AHRD V3.3 *** A0A1P8AZV6_ARATH)	AT1G13830	-0.27256	0.340231	0.202775	0.444273	0.396528	0.018203	-0.224159	0.423139	0.0266307	0.936403	0.101394	0.743228	0.0539337	0.835516	0.248537	0.1329	0.39555	0.00618269	-0.11553	0.789608	0.297411	0.0552411	0.411043	0.00156145
Solyc01g010370	S-adenosyl-L-methionine-dependent methyltransferases superfamily protein (AHRD V3.3 *** A0A2U1P6Q5_ARTAN)	AT2G03480	0.383059	0.0903528	0.154763	0.443212	0.260906	0.160757	-0.103979	0.656877	0.124027	0.402176	0.145846	0.429356	0.194564	0.0896629	0.279811	0.00171538	0.19481	0.0436164	-0.072787	0.784567	0.144676	0.135312	0.281988	0.000291084
Solyc01g010390	Beta-glucosidase 34 (AHRD V3.3 *** A0A2G3DFM9_CAPCH)	AT1G26560	-0.0405033	0.92967	0.123904	0.6204	0.380052	0.0149916	-0.239804	0.326831	-0.00873274	0.977697	0.288708	0.140602	-0.419769	0.0179468	-0.495663	0.00109056	0.30863	0.0454319	-0.0283397	0.972542	-0.306464	0.0668842	-0.265266	0.0613034
Solyc01g010430	Actin cross-linking protein, putative (DUF569) (AHRD V3.3 *** Q8GXC9_ARATH)	AT1G59710	-0.491917	0.648402	0.293747	0.744198	-0.097767	0.906839	0.331778	0.810992	0.0640698	0.955069	0.215901	0.867808	-0.411733	0.607786	0.0434235	0.963498	-0.462547	0.457769	-0.585512	0.676464	-0.268619	0.736732	-0.24706	0.674481
Solyc01g010440	Glycine-rich protein (AHRD V3.3 *** Q9LFX8_ARATH)	AT1G27090	0.0562909	0.797854	-0.23013	0.02212	0.0708619	0.544128	-0.10564	0.488692	-0.127873	0.232381	-0.0634266	0.691156	0.128017	0.208158	0.0737259	0.456124	0.0969701	0.272009	0.0626826	0.782277	0.0824336	0.385032	0.424632	2.82916e-10
Solyc01g010460	5'-AMP-activated protein kinase subunit beta-2 (AHRD V3.3 *** A0A1J3EBW5_NOCCA)	NA	-0.299919	0.0842634	-0.481254	0.00127663	-0.228893	0.0952634	-0.402209	0.00326471	-0.33156	0.0118386	0.0171102	0.956119	-0.171361	0.484476	0.0395542	0.868573	0.129749	0.489507	-0.241567	0.306523	0.0331778	0.869492	0.096022	0.477931
Solyc01g010470	5'-AMP-activated protein kinase subunit beta-2 (AHRD V3.3 *-* A0A1J3HGR2_NOCCA)	NA	-0.572468	0.000541419	-0.48888	0.00587439	-0.0924035	0.646219	-0.250483	0.282304	-0.335724	0.054081	0.190609	0.407092	-0.111985	0.685104	-0.35002	0.052027	0.0592471	0.792646	-0.0906983	0.869439	-0.0935959	0.651232	0.077494	0.634862
Solyc01g010480	Protein TWIN LOV 1 (AHRD V3.3 *** A0A2G3AIG6_CAPAN)	AT2G02710	-0.118144	0.837039	0.47999	0.0722272	0.0753671	0.843893	0.286644	0.574088	0.60851	0.0181584	-0.156458	0.861235	-0.0690689	0.882731	-0.249092	0.406097	-0.0593256	0.866575	-0.0415408	0.985484	-0.915033	0.00561854	-0.105855	0.819614
Solyc01g010520	Helicase with zinc finger protein (AHRD V3.3 *** B3H5Y3_ARATH)	AT2G46420	0.0886899	0.704569	0.329417	0.00312147	0.0772153	0.560408	-0.0272202	0.924647	0.223437	0.0442124	0.0815699	0.636483	0.210518	0.0938242	0.00483034	0.979762	0.166527	0.108873	-0.166564	0.318487	-0.193849	0.0556121	-0.606107	1.06265e-13
Solyc01g010540	40S ribosomal protein S9 (AHRD V3.3 *** A0A1U8EPE0_CAPAN)	AT5G39850	0.170171	0.260568	-0.221552	0.0431164	-0.422567	3.81952e-06	-0.0369961	0.878138	-0.206065	0.0360454	-0.183449	0.103874	0.180189	0.0713422	0.18962	0.0278021	0.115472	0.211843	0.136548	0.349492	0.330272	1.90423e-05	0.83792	1.09193e-32
Solyc01g010570	Mucin-related protein (AHRD V3.3 *** A0A2U1LU51_ARTAN)	AT2G02880	-0.293015	0.114881	-0.272631	0.104389	-0.141984	0.332521	-0.244211	0.192184	-0.0871982	0.676767	-0.323054	0.0266762	-0.127572	0.429269	-0.0581527	0.719473	-0.136795	0.28049	0.078413	0.814554	-0.140012	0.24976	0.0399585	0.720795
Solyc01g010580	40S ribosomal protein S9 (AHRD V3.3 *** A0A1U8EPE0_CAPAN)	AT5G39850	-0.0240454	0.940053	0.0270465	0.896796	-0.353818	0.000700999	-0.0531186	0.839259	-0.0878634	0.583618	-0.13051	0.418102	0.104118	0.468386	0.0735315	0.579064	0.0312331	0.817421	-0.0330077	0.940925	0.177885	0.106551	0.386566	1.43446e-05
Solyc01g010590	Peptidyl-prolyl cis-trans isomerase (AHRD V3.3 *** A0A1U8HBC6_CAPAN)	AT1G26940	0.143637	0.530132	-0.014327	0.953298	0.363392	0.00215534	0.0721946	0.794293	0.0664116	0.707318	0.0107075	0.971296	0.182841	0.110165	-0.0922414	0.411444	0.202945	0.025539	-0.0585615	0.853889	-0.0237584	0.866834	0.0356648	0.715138
Solyc01g010640	NAD(P)-linked oxidoreductase superfamily protein (AHRD V3.3 *** Q949S6_ARATH)	AT1G14345	-0.106188	0.722011	-0.145171	0.471308	-0.312078	0.0301866	-0.0244437	0.956814	-0.0575054	0.822767	-0.114619	0.647256	-0.304608	0.0885818	-0.574087	0.000118438	-0.0800342	0.652984	-0.191931	0.551874	-0.638164	7.30841e-06	-0.454212	0.000443625
Solyc01g010650	UDP-galactose UDP-glucose transporter 3-like protein (AHRD V3.3 *** A0A2K3NS07_TRIPR)	AT1G14360	0.144617	0.602767	0.138286	0.465205	0.388676	0.00467842	0.0391656	0.924549	0.0986963	0.647961	0.229095	0.254431	0.113649	0.508967	-0.291294	0.0136979	0.196475	0.118712	0.148815	0.568136	-0.213885	0.0923424	-0.0099402	0.942358
Solyc01g010660	Protein kinase 2B, chloroplastic (AHRD V3.3 *** A0A2G3AIH7_CAPAN)	AT2G02800	-0.0949278	0.867457	-0.313993	0.25467	0.0764478	0.817534	-0.113208	0.835221	-0.264255	0.36899	-0.0305994	0.95912	-0.238707	0.410188	0.00606869	0.987978	-0.0392163	0.894411	-0.0943757	0.906273	-0.199542	0.445848	-0.194541	0.349841
Solyc01g010700	SNF1-related protein kinase regulatory subunit gamma-1-like (AHRD V3.3 *** A0A2G3DFN0_CAPCH)	AT1G69800	-0.218411	0.335701	-0.36726	0.0184051	-0.359973	0.0132715	-0.181966	0.420221	-0.196364	0.247362	-0.00226312	0.996261	0.0397113	0.860139	-0.157716	0.300651	0.150635	0.300952	0.109583	0.774307	-0.119245	0.476843	-0.0562462	0.686558
Solyc01g010710	Carboxypeptidase (AHRD V3.3 *** A0A2I4FWA2_9ROSI)	NA	-0.632954	0.144325	0.252465	0.528442	0.84624	0.000435241	-0.356393	0.308497	-0.170865	0.596787	0.218037	0.511894	0.241545	0.328814	0.18146	0.420356	0.301796	0.116249	-0.0854358	0.906551	0.227533	0.306412	-0.260217	0.141642
Solyc01g010750	Ricin B lectin domain (AHRD V3.3 *-* A0A200Q0G6_9MAGN)	AT2G39050	-0.0655651	0.611735	0.0164998	0.898687	0.138669	0.0439925	0.0486837	0.747665	0.157355	0.0370932	0.0703055	0.533416	0.0464673	0.634036	-0.0607767	0.44576	-0.162057	0.0104937	0.0263483	0.921065	-0.109341	0.125336	-0.21733	0.00016922
Solyc01g010760	Mitochondrial outer membrane protein porin (AHRD V3.3 *** A0A2K3KY08_TRIPR)	AT3G01280	-0.0605495	0.779722	-0.0840063	0.567742	-0.0128801	0.931901	-0.0427968	0.862775	-0.0741136	0.622253	-0.0364218	0.863393	-0.0910475	0.505413	-0.0463591	0.737536	-0.170564	0.0910967	0.0106748	0.983658	-0.0357261	0.798499	0.146329	0.0980679
Solyc01g010780	Protein kinase superfamily protein (AHRD V3.3 *** A0A2U1NYF7_ARTAN)	AT5G15080	0.136051	0.349119	0.227015	0.0147305	-0.0286618	0.829116	-0.0249169	0.925362	0.158748	0.139556	-0.0346045	0.867204	0.059755	0.630093	-0.218876	0.00643307	-0.132287	0.122208	0.0263525	0.942475	-0.0410694	0.718893	-0.302917	3.13546e-05
Solyc01g010810	Ran-interacting Mog1 protein (AHRD V3.3 *** A0A200QSC1_9MAGN)	AT1G69680	0.065221	0.877617	-0.0485843	0.854061	0.291269	0.095418	-0.135986	0.70873	0.143646	0.505656	-0.34189	0.104603	0.138927	0.461539	-0.0397117	0.838668	-0.0166441	0.930779	-0.0223092	0.975784	0.151769	0.31889	0.463544	7.55889e-05
Solyc01g010820	Cullin (AHRD V3.3 *** A0A2U1PKA1_ARTAN)	AT1G26830	-0.130635	0.292585	-0.180393	0.0545457	-0.128462	0.131078	-0.157418	0.160965	-0.0301597	0.836745	-0.135637	0.191275	-0.0919399	0.372106	-0.105247	0.23223	0.0440768	0.636068	-0.00353567	0.992255	0.0513926	0.599152	-0.124318	0.0694166
Solyc01g010830	Haloacid dehalogenase-like hydrolase-like protein (AHRD V3.3 *** Q6Z026_ORYSJ),Pfam:PF13419	AT1G14310	0.00843498	0.983919	0.152779	0.347205	-0.0597948	0.709695	-0.00527554	0.987341	-0.0968053	0.5922	0.0064048	0.985194	0.122705	0.477257	0.0522578	0.766614	0.065295	0.673587	0.0151572	0.980423	-0.0104077	0.954989	0.0791919	0.498925
Solyc01g010860	Sphinganine C(4)-monooxygenase 1 (AHRD V3.3 *** A0A2G3DFM4_CAPCH)	AT1G69640	0.00535914	0.991111	0.221966	0.17114	-0.183466	0.209799	-0.0467213	0.904547	-0.0499014	0.846488	-0.0633292	0.827696	-0.0422126	0.85529	0.0491421	0.799439	0.0385191	0.818674	0.0246437	0.968845	-0.0644336	0.719656	0.123554	0.321723
Solyc01g010870	S-adenosyl-L-methionine-dependent methyltransferases superfamily protein (AHRD V3.3 *** A0A2U1LK68_ARTAN)	AT1G26850	0.0173822	0.938255	0.156922	0.0729481	-0.0300355	0.783482	-0.0229649	0.912867	0.0848349	0.407679	0.0432216	0.775682	0.0468707	0.658929	0.109352	0.146627	0.0388236	0.652359	0.0318841	0.900779	0.189239	0.00451794	0.214035	0.000428125
Solyc01g010880	RING/FYVE/PHD zinc finger superfamily protein (AHRD V3.3 *** A0A2U1NXA0_ARTAN)	NA	0.148926	0.650991	-0.0391982	0.893075	0.0623501	0.811635	0.121733	0.722928	-0.0781195	0.766482	-0.0430734	0.916951	-0.203373	0.288482	-0.185269	0.254522	0.0412087	0.838813	0.0691484	0.899935	-0.0196554	0.928678	-0.233308	0.10074
Solyc01g010920	O-fucosyltransferase (AHRD V3.3 *-* A0A2P5G0B7_TREOI)	NA	-0.233254	0.689755	0.256088	0.439511	0.673269	0.00545188	0.192028	0.672847	-0.088811	0.819869	0.0776396	0.876782	0.430859	0.0732329	-0.0739269	0.8002	-0.121206	0.620578	-0.0932995	0.8928	-0.124619	0.602541	-0.153662	0.38765
Solyc01g010930	O-fucosyltransferase family protein (AHRD V3.3 *** A0A2U1NIF6_ARTAN)	AT2G03280	0.0632166	0.934366	0.313434	0.342249	0.601074	0.0183996	-0.136107	0.811057	0.168647	0.640206	0.402032	0.178234	0.338666	0.244906	-0.163751	0.551669	-0.023277	0.942366	0.00483276	0.996597	0.348553	0.116876	-0.140022	0.498189
Solyc01g010940	Transmembrane emp24 domain-containing protein p24delta7 (AHRD V3.3 *** A0A2G3AIH0_CAPAN)	AT1G26690	0.208186	0.259848	0.316383	0.0102746	0.247664	0.0692957	-0.00233722	0.996065	0.0212711	0.926833	0.107842	0.6296	0.176282	0.211104	0.0952062	0.486871	0.347328	0.00111571	0.0793185	0.818752	0.0849042	0.547837	0.550045	1.33477e-08
Solyc01g010950	MAP kinase kinase kinase 2	AT1G14000	0.165867	0.412764	0.216279	0.148668	-0.137588	0.322304	0.0704939	0.821705	0.254811	0.0910091	-0.0740156	0.762932	0.0244583	0.916124	-0.094242	0.550274	-0.0771438	0.59038	-0.095459	0.801177	-0.00356192	0.986981	-0.323423	0.00407319
Solyc01g010970	Argonaute7	AT1G69440	1.11713	0.00395658	0.729782	0.0318996	0.959722	0.0034987	0.405136	0.416381	0.622921	0.0379014	0.232041	0.665771	0.687062	0.00439613	1.11501	2.9114e-08	-0.193204	0.467857	0.315482	0.501076	0.542999	0.0165769	-0.00244511	0.993908
Solyc01g010990	Son of sevenless protein (AHRD V3.3 *** Q9LQY7_ARATH)	AT1G26650	0.436473	0.0216159	0.12452	0.587623	0.0911111	0.672202	0.429197	0.0268514	0.031644	0.916293	0.220816	0.376125	0.337883	0.0346968	0.32372	0.022131	0.319769	0.0225774	0.227081	0.397921	0.210879	0.189151	0.143929	0.294696
Solyc01g011000	Eukaryotic translation initiation factor 5A (AHRD V3.3 *** A0A1U8HES8_CAPAN)	AT1G13950	-0.0471125	0.783136	-0.142597	0.110052	-0.20896	0.00573841	-0.103288	0.419397	-0.173658	0.0370932	-0.126268	0.225385	0.119229	0.192716	0.110673	0.169292	-0.0254062	0.791779	0.0445625	0.852016	0.153899	0.0415313	0.733161	1.61405e-32
Solyc01g011030	RING/U-box superfamily protein (AHRD V3.3 *** A0A2K3MXG0_TRIPR)	AT1G69330	-0.00232024	0.997272	-0.0206054	0.952858	0.120329	0.590531	0.0254058	0.962178	0.0955526	0.710669	0.0850679	0.811055	0.0980258	0.682568	-0.106978	0.584943	0.136858	0.440729	0.0316038	0.966469	-0.153958	0.380656	-0.0858173	0.573394
Solyc01g011040	Leucine-rich repeat receptor-like protein kinase (AHRD V3.3 *** A0A2R6RFK8_ACTCH)	AT5G61240	0.112129	0.41432	0.164351	0.0590023	0.317151	3.68485e-05	0.168857	0.11311	0.209611	0.00685203	0.139338	0.1915	0.171384	0.0283982	0.101424	0.178295	0.272328	1.89327e-05	0.0249751	0.931029	0.0612012	0.473197	0.332139	2.14101e-08
Solyc01g011090	Phospholipid-transporting ATPase (AHRD V3.3 *-* A0A1U8GCQ9_CAPAN)	NA	0.0345344	0.953407	-0.21912	0.321372	0.195807	0.549832	0.144608	0.723541	0.0486558	0.87517	-0.175991	0.702708	-0.237701	0.300064	0.00884743	0.975136	0.368437	0.0627048	-0.191985	0.657489	0.144877	0.484157	0.387859	0.017515
Solyc01g011100	Phospholipid-transporting ATPase (AHRD V3.3 *** A0A1U8GCQ9_CAPAN)	NA	-0.0158561	0.9602	-0.102072	0.478583	0.130232	0.389319	0.222119	0.150752	-0.000526474	0.99883	0.068924	0.788915	-0.0670204	0.674254	0.0224153	0.887143	0.00942933	0.952891	-0.0579605	0.874555	-0.0433444	0.762288	0.314293	0.000778058
Solyc01g011340	protein phosphatase 2A catalytic subunit 2	AT1G10430	0.166435	0.147709	0.168079	0.0651241	0.204219	0.0155957	0.326811	0.000221265	0.275583	0.000717732	0.118376	0.355819	0.192278	0.0314895	0.167321	0.0369958	0.224839	0.003101	0.0784985	0.695228	0.10166	0.263235	0.364809	1.23069e-07
Solyc01g011350	DUF3755 domain-containing protein (AHRD V3.3 *** A0A1Q3D9X4_CEPFO)	AT1G60670	-0.0447114	0.870004	-0.173543	0.198309	-0.15071	0.201509	-0.109518	0.604969	0.0948155	0.577471	-0.190209	0.1902	-0.0430354	0.789362	0.055074	0.680696	0.0468916	0.696613	-0.031207	0.94098	0.0170982	0.913472	-0.0510723	0.602827
Solyc01g011510	Aldehyde dehydrogenase (AHRD V3.3 *** A0A200Q0A3_9MAGN)	AT4G36250	-0.428692	0.0707716	-0.338009	0.122522	-0.23527	0.271807	-0.409628	0.0823531	-0.1169	0.686199	0.0505673	0.902309	-0.470881	0.0241592	-0.473941	0.00926033	-0.493086	0.00623888	-0.313204	0.317277	-0.423678	0.0222154	-0.317261	0.0590381
Solyc01g014105	IRK-interacting protein (AHRD V3.3 *** A0A2I4FH54_9ROSI)	NA	-0.295249	0.497669	-0.520847	0.0815879	-0.0816562	0.816399	-0.122108	0.84453	0.0226608	0.965658	-0.171465	0.709246	-0.0841279	0.851678	0.278936	0.399649	0.0609804	0.856936	0.079594	0.944722	0.297839	0.340473	-0.435526	0.0614113
Solyc01g014180	Zinc finger A20 and AN1 domain-containing stress-associated protein 8 (AHRD V3.3 *** A0A2G2UWG6_CAPBA)	AT1G51200	0.00134727	0.998365	-0.101594	0.517202	0.244452	0.0288003	-0.0779736	0.767071	-0.0470199	0.80701	0.27356	0.0411238	0.00986292	0.961898	0.0331301	0.832122	0.167457	0.122314	-0.0825541	0.788916	-0.00637057	0.969101	-0.194684	0.0422512
Solyc01g014230	RING-type E3 ubiquitin transferase (AHRD V3.3 *** A0A2G3CB55_CAPCH)	AT2G23140	-0.102484	0.759453	-0.242382	0.180582	-0.104987	0.575742	0.0906862	0.80219	-0.151788	0.479846	-0.0411187	0.905286	-0.0790934	0.73952	0.00209366	0.995286	-0.0306609	0.877293	-0.0830198	0.876839	-0.0256415	0.913726	0.107385	0.458234
Solyc01g014270	Unknown protein	NA	-0.0681454	0.831904	-0.20018	0.267875	-0.0604139	0.73354	-0.0921239	0.755161	-0.261023	0.105237	0.198696	0.262326	-0.207227	0.274383	-0.110485	0.587739	0.235492	0.0727647	-0.265588	0.197483	-0.318925	0.0192591	-0.463678	3.14819e-05
Solyc01g014320	S-adenosyl-L-methionine-dependent methyltransferases superfamily protein (AHRD V3.3 *** A0A2U1QHF5_ARTAN)	NA	-0.176206	0.574975	-0.0376416	0.913202	0.24228	0.200019	-0.151891	0.69043	0.140542	0.653036	0.146731	0.669389	0.132661	0.631532	-0.727664	2.20039e-05	-0.0802421	0.708565	-0.388456	0.16431	-0.721287	7.43277e-05	-0.609204	0.000184283
Solyc01g014373	IRK-interacting protein (AHRD V3.3 *** A0A2I4FH54_9ROSI)	NA	-0.320838	0.699827	-0.473217	0.394488	-0.130448	0.821889	-0.135939	0.903044	-0.145773	0.850478	-0.113677	0.902464	0.00250708	0.998888	-0.591644	0.265977	-0.329778	0.4845	0.403865	0.708833	-0.646163	0.204023	-1.33529	0.000347397
Solyc01g014480	ETHYLENE INSENSITIVE 3-like 3 protein (AHRD V3.3 *** A0A2G3AJ97_CAPAN)	AT1G73730	0.108449	0.525511	-0.0705911	0.600814	-0.0313628	0.815536	0.0624645	0.781022	-0.110508	0.383004	0.0046133	0.987052	-0.212447	0.0312429	-0.106921	0.274686	-0.100536	0.314536	0.0358559	0.915206	-0.0750564	0.474699	-0.318818	3.86922e-05
Solyc01g014490	DNA topoisomerase 6 subunit B (AHRD V3.3 *** A0A2I4GDF3_9ROSI)	AT3G20780	0.142144	0.479934	0.0129675	0.954377	-0.122137	0.370316	0.00123685	0.997801	0.0977697	0.519892	0.0111325	0.968835	0.0822633	0.580809	0.121287	0.295178	0.061506	0.60829	0.00674401	0.988547	0.0629002	0.61766	0.126438	0.162593
Solyc01g014850	Zinc finger transcription factor 7	NA	-0.109824	0.648402	0.28605	0.0196633	-0.0814151	0.60645	0.146656	0.427949	0.0184521	0.927123	0.00256993	0.994951	-0.0266058	0.878616	0.0209029	0.887143	0.0180579	0.893315	-0.07736	0.757991	0.00591142	0.966694	0.225975	0.00628692
Solyc01g015020	PRLI-interacting factor (AHRD V3.3 *-* AT5G19900.5)	AT5G19900	0.0373557	0.898748	-0.213419	0.102864	0.0501416	0.748644	0.0389842	0.898832	-0.167295	0.250445	-0.0421097	0.867693	-0.0404945	0.830422	-0.122725	0.348606	-0.120397	0.330912	-0.00755257	0.988547	-0.153884	0.220348	-0.33966	0.000559961
Solyc01g015293	Unknown protein	NA	-0.253772	0.533703	0.0247881	0.956277	-0.199696	0.451441	0.150485	0.789962	-0.239674	0.493928	0.181732	0.692554	0.132768	0.680898	-0.0936206	0.757479	-0.221021	0.345093	0.167672	0.767202	-0.0239021	0.942183	-0.1099	0.603377
Solyc01g016410	RING/U-box superfamily protein (AHRD V3.3 *-* A0A2U1PQW6_ARTAN)	AT2G44330	0.352139	0.267836	-0.226077	0.450906	-0.0741538	0.804719	0.142573	0.775895	0.212208	0.498063	-0.153545	0.710702	-0.0326973	0.924275	0.00752618	0.981629	-0.602595	0.000815455	0.216819	0.629508	-0.0676691	0.794043	-0.38391	0.0327316
Solyc01g016460	Unknown protein	NA	-0.205906	0.586323	0.110839	0.721672	0.0839004	0.767296	0.094977	0.853427	-0.150307	0.622517	0.0297273	0.956119	0.178241	0.504636	-0.134463	0.57748	-0.296596	0.14214	0.046488	0.955814	-0.307263	0.116224	-0.624936	0.000138928
Solyc01g016470	60S acidic ribosomal protein P1 (AHRD V3.3 *-* A0A2G2XN91_CAPBA),Pfam:PF00428	AT4G00810	0.105384	0.718153	0.0625314	0.79014	-0.159369	0.307041	-0.0702773	0.828036	-0.229508	0.144077	-0.228637	0.187642	0.225156	0.133254	0.189202	0.162054	0.159804	0.233885	0.167691	0.502828	0.343865	0.00432856	1.12099	6.61396e-27
Solyc01g017600	transmembrane protein 45B-like (AHRD V3.3 *** A0A2I4DQK0_9ROSI)	AT1G55230	-0.431095	0.337944	-0.130689	0.793033	-0.228616	0.525009	0.247647	0.668887	0.170773	0.718799	-0.0605517	0.932153	0.136754	0.771311	0.181482	0.635762	-0.750414	0.00736806	0.626295	0.195432	-0.315822	0.405911	-0.630065	0.0256314
Solyc01g017860	Unknown protein	NA	0.086004	0.889969	0.241974	0.42597	0.114247	0.710285	0.795445	0.0120458	0.383484	0.227058	-0.0712016	0.911792	0.173033	0.596293	0.199928	0.44991	-0.157959	0.540579	0.344448	0.472241	-0.0296495	0.934975	-0.223557	0.337138
Solyc01g020220	Replication factor C subunit 3 (AHRD V3.3 *** A0A1U8E9Y1_CAPAN),Pfam:PF13177	NA	-0.509511	0.151768	0.142296	0.703433	-0.410527	0.134449	-0.211654	0.592336	0.155846	0.604876	-0.12928	0.74588	-0.0559882	0.878616	0.0173136	0.957252	-0.0993383	0.682113	-0.0735991	0.907354	0.040646	0.863363	-0.373564	0.019313
Solyc01g020240	hypothetical protein (AHRD V3.3 *** AT1G09290.1)	AT1G09290	0.102085	0.676852	-0.220318	0.155744	0.0156381	0.930536	-0.00573355	0.986598	-0.213678	0.145717	0.0119495	0.967351	-0.187803	0.1863	-0.116137	0.412355	-0.00344568	0.98507	-0.0270449	0.95704	0.00906626	0.957167	-0.0424692	0.707027
Solyc01g020320	hypothetical protein (AHRD V3.3 *** AT2G20480.1)	AT2G20480	0.064004	0.918759	0.413825	0.0911982	-0.087939	0.782251	0.314035	0.450745	0.207733	0.493426	-0.00239604	0.997428	-0.118798	0.711263	0.020032	0.951204	0.187141	0.430652	-0.308343	0.442895	-0.0522259	0.858152	-0.117991	0.565374
Solyc01g020440	Replication factor C subunit 3 (AHRD V3.3 *** A0A1U8E9Y1_CAPAN)	AT5G27740	0.0758603	0.763456	-0.0282113	0.891841	-0.14039	0.311955	-0.173034	0.253883	-0.0879334	0.547421	-0.223109	0.0742907	0.105648	0.392381	0.0298036	0.820293	0.169139	0.0863565	-0.0903972	0.648498	0.141401	0.108389	0.598514	1.03418e-16
Solyc01g020495	Unknown protein	NA	-0.0679746	0.93628	-0.0359869	0.952362	-0.352723	0.237708	0.252295	0.598246	-0.210835	0.580992	-0.382116	0.263369	-0.0983525	0.809236	0.158862	0.61821	-0.663615	0.00320014	0.0946835	0.908559	0.150604	0.6082	-0.551573	0.00583802
Solyc01g020520	Membrane-bound transcription factor site-2 protease (AHRD V3.3 *** A0A200QAL7_9MAGN)	AT4G20310	0.0509251	0.935979	-0.0617588	0.872079	-0.389891	0.188237	-0.409728	0.135736	-0.174245	0.530418	-0.134908	0.745476	0.0984924	0.705261	-0.044136	0.857462	-0.0161322	0.951547	-0.0965491	0.823171	0.0873017	0.626907	0.081893	0.587657
Solyc01g021640	Transducin/WD40 repeat-like superfamily protein (AHRD V3.3 *** AT5G17370.1)	AT5G17370	-0.171041	0.391154	0.143177	0.333485	-0.294637	0.0175629	0.112326	0.665511	0.10711	0.534632	-0.220233	0.1915	0.123911	0.407253	0.0314635	0.84034	0.285079	0.00760436	0.0562202	0.879866	0.151115	0.18375	0.57145	1.61147e-10
Solyc01g022740	F-box/kelch-repeat protein (AHRD V3.3 *** A0A2G3DG30_CAPCH)	AT1G55270	0.0808683	0.816904	0.415149	0.0104217	-0.0313211	0.881441	0.190949	0.471571	0.173379	0.41506	-0.00932061	0.982462	-0.0666602	0.785449	-0.120642	0.530425	0.0661115	0.708473	0.10025	0.825685	0.150292	0.391455	-0.186081	0.167433
Solyc01g022750	NADH dehydrogenase [ubiquinone] 1 alpha subcomplex subunit 6 (AHRD V3.3 *** A0A1U8GJI0_CAPAN)	AT3G12260	-0.0341771	0.8932	0.0370879	0.829329	0.225754	0.021214	0.0275864	0.920591	0.0446973	0.789381	-0.0125999	0.960487	0.0365267	0.820696	0.0361031	0.795817	0.286125	0.00182787	0.00444168	0.992255	0.0341601	0.804334	0.336278	4.69961e-05
Solyc01g028803	Cytochrome P450 (AHRD V3.3 *** A0A200R9G0_9MAGN)	NA	-0.0827508	0.894807	-0.127388	0.765796	-0.0884447	0.799748	0.125354	0.845943	0.425579	0.251149	0.0883238	0.879589	0.0723006	0.920482	-1.18023	0.020853	-0.694975	0.0392642	-0.0278387	0.986797	-0.370803	0.397861	-2.17299	1.48687e-12
Solyc01g028807	Unknown protein	NA	0.0609069	0.947357	-0.153252	0.776429	0.520789	0.138378	0.0646079	0.956382	-0.245554	0.713117	-0.267663	0.710659	-0.204422	0.67105	-0.610663	0.0649284	-0.454619	0.172364	-0.0531013	0.975144	-0.821679	0.0129566	-1.74428	2.77915e-09
Solyc01g028810	Beta chaperonin 60 (AHRD V3.3 *** Q0W9E2_SOLCO)	AT3G13470	0.0408258	0.901104	-0.192429	0.211225	-0.293296	0.0191262	-0.0824722	0.76908	-0.265238	0.0603414	0.0514638	0.847005	0.225863	0.134633	0.241942	0.062652	0.204329	0.113519	0.116961	0.71517	0.287284	0.023813	0.778719	2.98869e-13
Solyc01g028830	Protein kinase domain (AHRD V3.3 *** A0A200R109_9MAGN)	AT5G56460	-0.0483282	0.883289	-0.0253183	0.916603	0.244681	0.0657848	0.0762437	0.807328	-0.0720445	0.734895	0.0524995	0.855881	0.0113725	0.962266	0.0730601	0.667008	-0.102095	0.475372	0.0228377	0.972542	-0.191419	0.17116	-0.317951	0.00457464
Solyc01g028860	Evolutionarily conserved C-terminal region 2 (AHRD V3.3 *** F4JDC2_ARATH)	AT3G13460	-0.0975338	0.254565	-0.0166417	0.878014	-0.255684	1.14534e-06	-0.12668	0.0924017	-0.0624157	0.435318	-0.0706791	0.41321	0.0468235	0.569624	0.048556	0.490374	0.0751049	0.210862	0.0202962	0.931029	0.0845684	0.176755	0.160978	0.00110506
Solyc01g028870	Antitermination NusB domain-containing protein (AHRD V3.3 *** Q93XY7_ARATH)	AT4G26370	-0.0391671	0.884456	-0.155488	0.240144	-0.261479	0.0106185	-0.127848	0.469368	-0.320558	0.00201423	0.179669	0.172869	-0.0933384	0.549541	-0.0175477	0.919337	0.142231	0.220956	-0.0645266	0.846493	-0.0565162	0.688618	0.169662	0.0763189
Solyc01g028900	2-oxoisovalerate dehydrogenase subunit beta, mitochondrial (AHRD V3.3 *** A0A2G3DFR9_CAPCH)	AT3G13450	-0.0250668	0.893979	0.0923036	0.292053	0.161893	0.0213147	-0.0908323	0.47663	0.0454504	0.682558	0.0792603	0.492421	0.0646948	0.485452	0.0994739	0.159156	-0.0594916	0.424065	0.0494889	0.806031	-0.0135813	0.89745	-0.114268	0.062593
Solyc01g028930	TATA-box-binding protein (AHRD V3.3 *** A0A1U8HIY4_CAPAN)	AT1G55520	-0.00716047	0.978003	0.0299644	0.83551	0.0308238	0.7932	-0.0455496	0.808641	-0.0260103	0.858376	-0.0811637	0.545377	0.0411315	0.73408	-0.0348973	0.745315	0.0868083	0.295187	-0.104052	0.468119	-0.0109605	0.922653	0.20543	0.00116468
Solyc01g034020	Serine/threonine-protein phosphatase (AHRD V3.3 *** A0A2G3DEI1_CAPCH)	AT3G58500	0.0971283	0.371837	0.0263887	0.826354	-0.00658823	0.950416	0.0517306	0.719039	0.0454859	0.669908	0.0249355	0.867204	0.101746	0.213063	0.0380289	0.662736	0.171385	0.00602346	0.0404157	0.842877	0.0564435	0.479497	0.135638	0.0190036
Solyc01g034150	DNA polymerase eta (AHRD V3.3 *** A0A2G3AIQ2_CAPAN)	AT5G44740	-0.363122	0.0464541	-0.108195	0.630261	-0.192987	0.266262	0.0883315	0.799465	-0.109805	0.630095	-0.0549698	0.867808	-0.0751933	0.74538	-0.0350707	0.875893	-0.249118	0.100879	-0.0378323	0.950469	0.0474126	0.818033	-0.277869	0.0299799
Solyc01g044270	DnaJ domain (AHRD V3.3 *** A0A200QGM0_9MAGN)	AT2G25560	0.0260779	0.94319	-0.122258	0.459836	0.075339	0.655402	0.0399013	0.902977	-0.290256	0.0175902	-0.113518	0.607949	-0.201939	0.136641	-0.0703026	0.631149	0.0720674	0.594311	-0.0194564	0.972542	-0.103003	0.429295	-0.0567653	0.606103
Solyc01g044350	RBR-type E3 ubiquitin transferase (AHRD V3.3 *** A0A2G2XPJ0_CAPBA)	NA	0.121356	0.728993	0.142573	0.544434	-0.0421038	0.854219	-0.0416069	0.941341	0.38489	0.0427247	-0.259747	0.330014	-0.181682	0.352854	-0.124937	0.49249	-0.394286	0.00611911	0.026883	0.972168	0.0592018	0.771304	-0.212795	0.115672
Solyc01g044360	importin-5-like (AHRD V3.3 *** A0A2I4FSB4_9ROSI)	AT5G19820	0.151159	0.228001	-0.10823	0.338365	-0.281451	0.000694956	-0.012579	0.963188	-0.0875003	0.471027	-0.0770651	0.596892	0.172318	0.0792039	0.199824	0.0166642	0.198506	0.0155431	0.113736	0.504828	0.451113	1.89884e-09	0.925061	3.1768e-39
Solyc01g044490	Elongation factor P (AHRD V3.3 *** B6TVD2_MAIZE)	AT4G26310	0.117848	0.450628	-0.00809651	0.967136	-0.0474374	0.700515	0.0678899	0.725823	-0.0993782	0.435193	0.0415027	0.823129	0.0798442	0.512832	0.0924055	0.364904	0.058134	0.572952	0.0121001	0.978243	0.0470573	0.669834	0.227	0.00173783
Solyc01g044558	Cyclin-A1-1 (AHRD V3.3 *-* A0A1U8GEH4_CAPAN)	NA	-0.18836	0.628537	0.0281589	0.948952	-0.167933	0.465801	-0.420219	0.134467	-0.00256153	0.996967	0.169049	0.624944	-0.0699945	0.866468	-0.299642	0.27997	-0.818186	8.70055e-05	-0.508265	0.165876	-0.524885	0.0263214	-1.33907	6.34424e-11
Solyc01g049650	Pyruvate kinase (AHRD V3.3 *** A0A2G2XPN6_CAPBA)	AT5G56350	0.0765394	0.757221	0.108725	0.496226	0.266501	0.0102852	0.00898458	0.977965	0.159633	0.242761	0.0744168	0.696687	0.260278	0.0179468	-0.272947	0.0047919	-0.256127	0.00723025	-0.0120824	0.981474	-0.280328	0.0039219	-0.525378	9.41547e-10
Solyc01g049680	Transcription factor Pur-alpha 1 (AHRD V3.3 *** A0A2G2W459_CAPBA)	AT2G32080	-0.190515	0.042477	-0.154364	0.0778699	0.0491034	0.618926	-0.076275	0.604969	-0.0672736	0.554553	0.0392822	0.803702	0.0198493	0.881016	-0.133249	0.0862541	-0.279162	4.70811e-05	-0.0398149	0.876584	-0.263246	9.71958e-05	-0.270616	2.30473e-05
Solyc01g049690	transcription factor Pur-alpha 1 (AHRD V3.3 *-* A0A2I4G155_9ROSI)	NA	-0.182968	0.201364	0.0868267	0.542857	-0.0885424	0.454479	-0.0555177	0.811139	-0.0643102	0.670806	0.0423764	0.83561	-0.0764032	0.574354	-0.171662	0.0785468	-0.0956896	0.363135	0.0246931	0.952774	-0.152208	0.12359	-0.140649	0.106127
Solyc01g049810	Pentatricopeptide repeat (AHRD V3.3 *** A0A200RCJ8_9MAGN)	AT5G56310	-0.332507	0.369395	0.227558	0.671936	-0.479502	0.019165	-0.599424	0.0242853	-0.454592	0.128427	-0.0348971	0.939549	0.328266	0.614278	0.231598	0.568073	0.259759	0.415688	-0.811509	0.0313879	-0.342064	0.228241	-0.539902	0.00908912
Solyc01g049880	Unknown protein	NA	0.22156	0.802158	-0.0863023	0.837222	1.12321	0.162953	-0.00292126	0.998685	-0.202298	0.585103	-0.576833	0.578096	-0.631454	0.0917962	-0.343795	0.224793	-1.3443	0.00359779	-0.484186	0.366487	-0.200607	0.502177	-0.0350903	0.941599
Solyc01g049890	2-C-methyl-D-erythritol 4-phosphate cytidylyltransferase (AHRD V3.3 *** Q93WB8_ARATH)	AT3G13410	0.123679	0.222126	0.11529	0.170251	0.131976	0.0660764	0.0876574	0.467859	0.0901066	0.325323	0.128024	0.155663	0.0891219	0.308998	0.0835626	0.277717	0.23217	0.000190749	0.0641766	0.712665	0.0119497	0.912327	0.424577	1.36357e-13
Solyc01g049910	Membrane-bound transcription factor site-2 protease (AHRD V3.3 *** A0A200QAL7_9MAGN)	AT4G20310	-0.210741	0.609376	0.188494	0.551767	-0.0839708	0.7932	-0.237833	0.554233	0.00654098	0.989064	-0.370955	0.206028	0.286712	0.276672	-0.157446	0.516006	-0.00503105	0.988463	-0.182407	0.681913	0.105106	0.651246	-0.184317	0.303294
Solyc01g049960	chromosome-associated kinesin (AHRD V3.3 *** AT4G26410.1)	AT4G26410	0.0283769	0.87456	0.0917832	0.32028	-0.106296	0.161729	0.00584366	0.977854	0.0224605	0.859401	-0.0141276	0.933478	0.0319237	0.78443	-0.0479708	0.590546	-0.0211634	0.816907	-0.0124071	0.972542	0.0148881	0.88859	0.00955471	0.899619
Solyc01g050010	Zinc finger BED domain-containing protein DAYSLEEPER (AHRD V3.3 *** A0A1J3I687_NOCCA)	NA	0.3464	0.408323	0.370443	0.113616	-0.268258	0.348116	0.173861	0.740051	0.236937	0.387647	0.0307014	0.957777	0.490145	0.018091	0.0744012	0.761132	-0.221879	0.247105	-0.0984413	0.869274	-0.137431	0.498842	0.0224855	0.905711
Solyc01g050040	RING/U-box superfamily protein (AHRD V3.3 *-* Q9FM98_ARATH)	AT5G56340	0.108598	0.81254	-0.410157	0.0594209	0.115808	0.677779	-0.00866761	0.988526	-0.187232	0.538306	-0.0630398	0.902248	-0.0650971	0.823752	-0.299327	0.107391	0.0495824	0.825113	-0.251641	0.446889	-0.428008	0.0112236	-0.795019	4.55243e-08
Solyc01g050070	Transmembrane protein (AHRD V3.3 *** A0A1P8AMQ6_ARATH)	AT1G55535	0.183167	0.448906	0.149464	0.472327	0.09357	0.590614	0.280203	0.183234	0.160134	0.445174	0.10474	0.682654	0.0422617	0.865253	0.202278	0.197465	0.0458778	0.800949	-0.0270359	0.968803	0.0593408	0.7631	0.0325302	0.825577
Solyc01g056340	de-etiolated 1	AT4G10180	-0.0497567	0.831904	-0.0493786	0.770277	-0.0880838	0.464593	0.106307	0.521596	-0.0944512	0.462332	-0.0194188	0.932153	-0.206707	0.0586302	-0.0632867	0.610221	-0.032359	0.786566	0.0657021	0.809618	-0.142723	0.131472	-0.192524	0.0173272
Solyc01g056370	Unknown protein	NA	-0.0170956	0.978971	0.35008	0.126962	-0.483816	0.0123387	-0.0830975	0.861218	0.0829239	0.803896	0.0218351	0.963489	-0.0953323	0.712886	0.0536867	0.820758	-0.0696743	0.743731	0.229762	0.448491	-0.0258502	0.91821	-0.0132535	0.939753
Solyc01g056520	ARM repeat superfamily protein (AHRD V3.3 *** AT5G06120.9)	AT5G06120	-0.0143784	0.961148	0.242712	0.0212449	0.250122	0.0112537	0.162926	0.306422	0.184569	0.106482	0.180367	0.182755	-0.0172122	0.923337	0.0200556	0.888989	0.415726	1.02456e-06	0.0537711	0.865143	0.182184	0.0552151	0.386395	1.627e-06
Solyc01g056570	Regulator of chromosome condensation (AHRD V3.3 *** A0A200PRS6_9MAGN)	AT3G03790	-0.0741042	0.681467	0.00107436	0.996847	-0.044447	0.7081	-0.103492	0.516629	-0.0456096	0.762235	0.104399	0.440383	-0.0933727	0.437085	-0.0963215	0.3482	0.0812242	0.408733	0.0301107	0.934937	-0.0690309	0.525027	-0.129679	0.103006
Solyc01g056620	Double-stranded RNA-binding protein 1 (AHRD V3.3 *** A0A2G2XPY3_CAPBA)	AT1G09700	-0.108128	0.73248	0.151187	0.476412	-0.0120689	0.956921	0.0220024	0.962456	-0.107673	0.637555	-0.108399	0.678223	-0.097035	0.629663	0.0514084	0.795117	-0.223368	0.100326	-0.143513	0.63811	-0.0280614	0.890068	-0.360051	0.00165413
Solyc01g056690	Protein kinase and PP2C-like domain-containing protein (AHRD V3.3 *** A0A2G3AJ12_CAPAN)	AT2G40860	-0.100005	0.652118	0.0127447	0.958517	-0.106308	0.416648	-0.117289	0.568388	-0.114862	0.487257	0.0127392	0.964359	-0.180896	0.220564	-0.104395	0.491633	0.127478	0.303069	-0.124187	0.646882	-0.195166	0.116867	-0.347281	0.000444727
Solyc01g056720	small basic intrinsic protein 2.1	AT3G56950	0.116773	0.57985	-0.0625771	0.725623	0.0954056	0.490732	-0.00698384	0.983919	0.0915668	0.583833	-0.08471	0.690534	0.0607361	0.726309	-0.131455	0.28779	-0.0659339	0.612195	-0.100654	0.726848	-0.10209	0.440669	-0.135767	0.189427
Solyc01g056780	50S ribosomal protein L34 (AHRD V3.3 *** A0A1U8FLP5_CAPAN)	AT1G29070	0.0168094	0.959134	-0.0632654	0.743087	-0.374832	0.00063371	0.0253021	0.941104	-0.111594	0.498024	0.021971	0.936761	0.0604161	0.751987	-0.324299	0.00540164	0.200832	0.101196	-0.0610701	0.884033	-0.173857	0.180296	0.435147	1.81835e-05
Solyc01g056810	Syntaxin (AHRD V3.3 *** A0F0A7_NICBE)	AT5G08080	-0.403153	0.0637743	-0.0768699	0.806711	0.221252	0.249064	-0.0318693	0.946552	-0.0471729	0.87517	0.254306	0.220324	-0.118762	0.561445	-0.0722174	0.700341	-0.113118	0.476437	-0.0386048	0.947278	-0.125291	0.41659	-0.16584	0.167423
Solyc01g056850	CTP synthase (AHRD V3.3 *** A0A2G2XFG8_CAPBA)	AT1G30820	0.46563	0.0309076	0.68522	0.000180536	0.287578	0.131778	-0.115986	0.753754	0.0437685	0.896211	0.0464067	0.902242	-0.0245831	0.939734	0.775277	3.19863e-07	0.898026	1.43427e-09	-0.228916	0.45666	0.0148458	0.953539	0.479341	0.000566867
Solyc01g056990	hypothetical protein (AHRD V3.3 *** AT5G06590.1)	AT5G06590	-0.163974	0.897609	-0.0836299	0.910592	0.34431	0.660296	-0.516765	0.305378	0.00329047	0.996967	0.0570688	0.945545	0.347143	0.34852	-0.0355224	0.936233	0.640082	0.023574	0.0203126	0.988079	0.0450466	0.913972	0.468521	0.0548524
Solyc01g057020	protein TRIGALACTOSYLDIACYLGLYCEROL 4, chloroplastic-like (AHRD V3.3 *-* A0A2I4DQN1_9ROSI)	AT3G06960	0.183765	0.539164	-0.229733	0.294796	-0.474007	0.00467937	-0.023748	0.960042	-0.228253	0.212882	-0.323865	0.0704562	-0.0916682	0.708773	-0.238688	0.160193	0.199762	0.243251	0.0776221	0.885803	-0.0514778	0.816165	-0.0101523	0.952237
Solyc01g057090	DUF2215 domain-containing protein (AHRD V3.3 *** A0A1Q3D866_CEPFO)	AT1G28760	-0.240475	0.268169	0.00512222	0.98831	-0.278159	0.0698791	0.0896291	0.797469	-0.0795393	0.746899	-0.15837	0.520416	-0.0793382	0.699235	-0.133034	0.390008	-0.241163	0.0735893	-0.0653583	0.888553	-0.118574	0.43884	0.00864287	0.953102
Solyc01g057200	Pentatricopeptide repeat-containing protein (AHRD V3.3 *** A0A2U1QJ39_ARTAN)	AT3G06430	-0.132583	0.566164	-0.336125	0.0157254	-0.412242	0.000711414	-0.171381	0.399231	-0.23721	0.10299	-0.142732	0.450408	-0.123442	0.573719	-0.263821	0.0953512	-0.207636	0.16011	-0.307957	0.0918884	-0.168861	0.259743	-0.190206	0.114129
Solyc01g057210	Mitochondrial pyruvate dehydrogenase kinase (AHRD V3.3 *** E5GC37_CUCME)	AT3G06483	-0.117509	0.36854	-0.11931	0.2658	-0.156005	0.0651058	-0.150613	0.212953	-0.249378	0.00452202	-0.0542825	0.722506	-0.158189	0.114813	-0.394479	3.20382e-07	-0.0161547	0.884465	-0.142823	0.310448	-0.337599	1.35141e-05	-0.373175	1.35594e-07
Solyc01g057260	Transmembrane protein, putative (DUF247) (AHRD V3.3 *** F4IZB4_ARATH)	NA	-0.430936	0.595272	-0.757378	0.130608	0.532974	0.264713	-0.0124708	0.991633	-0.0261769	0.974663	0.240186	0.762932	-0.916308	0.145714	0.126741	0.883823	-0.0543519	0.94712	-0.358437	0.767014	-0.0524286	0.937868	-0.741239	0.0666673
Solyc01g057310	Phragmoplast orienting kinesin 2 (AHRD V3.3 *** A0A2G2XPE0_CAPBA)	NA	0.0412495	0.93689	0.0655846	0.833129	0.0817806	0.759336	0.0118425	0.978209	0.159284	0.434774	-0.0149329	0.968835	0.244949	0.141172	0.0132892	0.95339	0.364424	0.0061019	0.0207187	0.976879	0.14204	0.373166	0.728574	2.02789e-10
Solyc01g057320	Kinesin (AHRD V3.3 *-* A0A200QSU4_9MAGN)	AT3G17360	0.575376	0.420051	-0.155617	0.784696	0.253885	0.617164	-0.0193334	0.981539	-0.0356336	0.947295	-0.236586	0.617301	-0.07216	0.876954	0.187982	0.565732	0.437265	0.105903	-0.0578659	0.961286	0.394839	0.153275	0.669626	0.00266834
Solyc01g057340	Unknown protein	NA	-0.0545219	0.901713	-0.0794749	0.773036	-0.0875289	0.679612	0.0340734	0.944331	-0.180566	0.408383	-0.00702694	0.987222	0.0279512	0.922978	0.000215074	1	-0.282857	0.0623788	0.0346221	0.961002	0.00891758	0.96961	-0.285932	0.0347609
Solyc01g057445	Mediator of RNA polymerase II transcription subunit 15a (AHRD V3.3 *-* A0A2G2ZG46_CAPAN)	NA	0.2959	0.298455	0.0938761	0.732654	0.147026	0.483568	0.103011	0.86613	0.174695	0.551727	0.289447	0.348774	0.220751	0.265106	0.00316159	0.991485	0.129939	0.471711	0.0082795	0.992255	-0.341086	0.0425536	0.0580384	0.743545
Solyc01g057520	ARM repeat superfamily protein (AHRD V3.3 *** F4J550_ARATH)	AT3G17340	0.0295113	0.911367	0.160065	0.120328	0.179061	0.0832232	-0.124223	0.370342	0.0996893	0.346126	-0.0183741	0.929774	0.137452	0.103128	0.187028	0.00530701	0.334967	1.62854e-07	0.0182092	0.949236	0.195077	0.00161538	0.499635	1.30765e-19
Solyc01g057570	alpha-ketoglutarate-dependent dioxygenase alkB homolog 6-like (AHRD V3.3 *** A0A2I4HR29_9ROSI)	AT4G20350	0.0708687	0.8188	0.110975	0.590611	0.213297	0.171732	-0.0660582	0.835958	0.107202	0.591967	-0.0760418	0.779507	-0.0805395	0.626314	-0.172832	0.148444	-0.134474	0.247489	-0.217741	0.201323	-0.13952	0.246197	-0.256836	0.00854692
Solyc01g057760	RNA helicase DEAD2	AT3G06480	-0.0655729	0.712766	-0.153496	0.107096	-0.207054	0.012311	-0.125258	0.303636	-0.098518	0.337135	-0.136469	0.196379	-0.0323902	0.799786	0.158303	0.0393798	-0.0379037	0.687821	0.13079	0.289955	0.29693	1.38787e-05	0.319632	6.0557e-07
Solyc01g057770	HCO3-transporter family (AHRD V3.3 *** A0A2U1KUW6_ARTAN)	NA	0.859813	0.529841	0.354958	0.785191	0.158301	0.88935	0.421244	0.818177	0.0332304	0.982566	0.465703	0.755363	-0.561666	0.624529	0.73959	0.428174	0.604862	0.495436	-0.61666	0.776298	0.449889	0.66419	0.664437	0.374163
Solyc01g057780	Zinc finger protein VAR3, chloroplastic (AHRD V3.3 *** A0A2G3BZA0_CAPCH)	AT5G17790	-0.184694	0.277191	-0.33012	0.0065423	-0.562807	6.96071e-08	-0.243065	0.10947	-0.29012	0.0183337	-0.223354	0.117678	-0.251034	0.0788184	-0.0544126	0.753273	-0.0429971	0.77874	-0.0671523	0.86394	0.032017	0.856703	0.289395	0.00491969
Solyc01g057830	30S ribosomal protein S1 protein (AHRD V3.3 *** A0A2U1PM45_ARTAN)	AT5G30510	0.0601208	0.828225	0.047879	0.814138	-0.450003	3.90496e-05	0.009289	0.978209	-0.0447253	0.832565	-0.0982953	0.629231	0.0391333	0.848934	-0.3297	0.00453985	0.212228	0.0793609	-0.0954899	0.775225	-0.0993709	0.506647	0.0852678	0.464509
Solyc01g057840	Nuclear export mediator factor Nemf (AHRD V3.3 *** A0A1J3J1R1_NOCCA)	NA	0.114549	0.588584	-0.095151	0.527224	0.0858864	0.548059	-0.0969176	0.648286	0.0807054	0.596283	0.033575	0.891226	0.0886509	0.446143	0.0509391	0.640041	-0.0179118	0.880832	-0.0461696	0.863183	0.212646	0.00425417	0.10907	0.143793
Solyc01g057850	nuclear export mediator factor NEMF-like (AHRD V3.3 *** A0A2I4F1S6_9ROSI),Pfam:PF05833	AT5G49930	0.167091	0.662099	-0.224867	0.353343	-0.0690611	0.800386	-0.0258574	0.963749	0.113321	0.676261	-0.0109648	0.982983	-0.0270458	0.931492	0.123315	0.5568	0.0515052	0.813311	-0.0306864	0.969078	0.485595	0.00179992	0.134455	0.391965
Solyc01g057900	E3 ubiquitin-protein ligase UPL6 (AHRD V3.3 *** A0A2G3DDX0_CAPCH)	AT3G17205	0.0562923	0.757221	0.0779428	0.498039	0.0361984	0.750221	0.0669997	0.689064	0.0493137	0.697698	0.0261185	0.885352	-0.00745352	0.958542	0.0768783	0.383119	0.0546328	0.534708	-0.0790433	0.665963	-0.0192648	0.863434	0.0164674	0.83645
Solyc01g058010	Neutral/alkaline invertase (AHRD V3.3 *** G5DC09_MANES)	AT3G06500	-0.188543	0.660475	0.0515265	0.89675	-0.0052991	0.988936	0.193243	0.657611	-0.238393	0.41782	0.207674	0.581712	-0.265934	0.33701	-0.0678634	0.824084	-0.16799	0.495336	-0.0900583	0.913154	0.0303982	0.926538	-0.362264	0.0637894
Solyc01g058020	Neutral/alkaline invertase (AHRD V3.3 *-* H6V7I6_MANES)	AT3G06500	-0.366516	0.319945	0.0093349	0.986806	0.198338	0.555458	0.252759	0.602858	-0.379592	0.216121	0.132575	0.824956	0.112692	0.764042	-0.159186	0.576727	-0.144531	0.613072	-0.104072	0.906273	-0.0867891	0.792998	-0.40681	0.0695313
Solyc01g058100	Unknown protein	NA	1.29402	0.0239334	0.975482	0.0531628	-0.409443	0.41145	0.4656	0.458375	0.333588	0.470401	0.35308	0.479991	0.201618	0.462073	0.204646	0.382667	0.396579	0.044165	-0.205998	0.680978	0.29185	0.201152	0.910253	1.27009e-07
Solyc01g058140	beta-glycosidase 2	AT3G06510	0.031487	0.884456	0.0465464	0.730306	-0.184355	0.02721	-0.0825595	0.592494	-0.100913	0.354094	-0.0483375	0.765559	-0.133822	0.212049	-0.112431	0.240799	-0.287935	0.00033307	-0.07217	0.752569	-0.0247167	0.842769	-0.208332	0.00515273
Solyc01g058160	Duf724 domain-containing protein 3 (AHRD V3.3 *** A0A314KQ04_NICAT)	AT3G06520	-0.518674	0.233926	-0.549071	0.175106	-0.37632	0.181146	-0.381588	0.301932	-0.4078	0.176874	0.206544	0.571036	-0.0612723	0.903968	-0.474906	0.112989	-0.0425151	0.893364	-0.240092	0.63811	-0.468427	0.036589	-0.672324	0.000308934
Solyc01g058170	Agenet domain containing protein (AHRD V3.3 *** A0A2P5F5R4_TREOI)	AT3G06520	-0.664455	0.0134724	-0.177495	0.696134	0.224152	0.348113	-0.358799	0.191871	-0.516743	0.0190488	0.226191	0.372288	-0.576833	0.0127603	-0.960898	1.38452e-05	0.00759865	0.978685	-0.34228	0.165876	-0.413147	0.0115379	-0.714071	2.27002e-07
Solyc01g058190	30S ribosomal protein S6 (AHRD V3.3 *-* A0A1J3K846_NOCCA)	AT3G17170	-0.029557	0.921477	-0.190166	0.147922	-0.568185	2.12366e-08	-0.190139	0.230593	-0.410161	5.5181e-05	0.0161659	0.951466	0.0774293	0.657136	0.00117005	0.996749	-0.187805	0.128022	-0.0487133	0.904313	-0.0336961	0.83375	0.347729	0.000326692
Solyc01g058205	Pentatricopeptide repeat-containing protein (AHRD V3.3 *** A0A2G2XPG9_CAPBA)	NA	-0.120766	0.824584	-0.183964	0.601003	-0.329289	0.168515	-0.231767	0.554233	-0.0524645	0.902286	0.0419118	0.934123	0.25679	0.409685	0.0474197	0.893168	0.0493275	0.864658	0.0366095	0.974906	-0.00220045	0.995443	-0.130544	0.532163
Solyc01g058260	Nuclear poly(A) polymerase 3 (AHRD V3.3 *** A0A2G3B5G8_CAPCH)	AT3G06560	-0.308722	0.0571496	-0.658163	4.70799e-08	-0.226711	0.0988778	-0.0945595	0.7414	-0.70048	9.93982e-09	-0.226348	0.196157	-0.316916	0.0303996	-0.612782	2.02456e-07	-0.162946	0.238728	-0.0854157	0.831522	-0.523782	1.46385e-05	-0.736459	3.17564e-11
Solyc01g058270	O-acetyltransferase family protein (AHRD V3.3 *** A0A2U1M4H7_ARTAN)	AT3G06550	0.0407633	0.941815	0.354177	0.0947485	0.715231	9.08709e-05	-0.0434312	0.927759	0.054435	0.860244	0.105579	0.753379	0.212485	0.289542	0.050691	0.824461	-0.349016	0.0224297	-0.150354	0.702509	-0.153832	0.410936	-0.709344	2.04861e-07
Solyc01g058280	ER membrane protein complex subunit 6-like (AHRD V3.3 *** A0A2I4GTM2_9ROSI)	AT5G49540	0.0515018	0.797854	-0.03492	0.814544	0.092122	0.356812	0.0849673	0.604969	-0.0493323	0.716117	0.0423889	0.813344	0.194793	0.0287155	0.116947	0.17574	0.0641558	0.486679	-0.0271826	0.933934	0.0804164	0.388805	0.375937	2.47118e-08
Solyc01g058320	transmembrane protein (AHRD V3.3 *-* AT3G17120.5)	AT3G17120	0.833431	0.000903705	0.84886	0.000201838	1.52462	2.69005e-11	0.879438	0.000913103	0.959934	2.96263e-05	1.47709	1.39408e-09	1.10185	4.24342e-07	0.882377	2.85639e-05	0.836691	9.44679e-05	1.00307	1.4563e-05	0.911158	2.27917e-05	0.419208	0.0503764
Solyc01g058390	Galactokinase (AHRD V3.3 *** A0A2G3AJ57_CAPAN)	AT3G06580	-0.0308227	0.935979	0.0723396	0.693148	0.333762	0.0305321	0.114919	0.637829	-0.0774362	0.670137	-0.0749616	0.776096	-0.0106055	0.958542	-0.363634	0.000189723	-0.101612	0.414979	-0.157483	0.460132	-0.349511	0.000498773	0.000115755	1
Solyc01g058450	Flowering time control protein FCA (AHRD V3.3 *** A0A2G2XPK6_CAPBA)	AT4G16280	-0.0507677	0.810323	0.0283693	0.862562	0.0189107	0.888807	-0.0431716	0.839259	-0.00742608	0.965184	-0.0318476	0.867204	0.00135396	0.994806	-0.117111	0.204741	-0.0253994	0.817519	0.0578502	0.812997	0.148175	0.0716782	-0.0384575	0.640338
Solyc01g058670	Transcription factor (AHRD V3.3 *** A0A2G3DG53_CAPCH)	AT3G06590	0.514339	6.26891e-09	0.829865	1.32719e-24	0.806555	2.84716e-21	0.591788	1.82791e-10	0.816892	1.1638e-22	0.587749	3.52708e-10	0.626954	9.41002e-15	0.806633	6.7488e-26	0.774036	9.92644e-23	0.345763	0.000201527	0.535243	1.29117e-11	0.114981	0.175205
Solyc01g058720	Calcium-binding EF-hand (AHRD V3.3 *** A0A2U1NQC6_ARTAN)	AT5G49480	0.0053718	0.995353	0.0521458	0.915098	-0.302263	0.273731	-0.0386903	0.961338	0.321063	0.337677	0.00791056	0.992361	0.168956	0.661206	0.542996	0.0421964	0.0320073	0.927824	0.671653	0.0330145	0.459187	0.0925882	0.237287	0.322989
Solyc01g058730	Transmembrane protein (AHRD V3.3 *** F4JLQ2_ARATH)	AT4G16180	0.223038	0.0240841	0.0799033	0.487196	0.0389194	0.725954	-0.0158317	0.949641	0.0446164	0.732488	-0.02623	0.885828	0.0467155	0.683413	0.0228349	0.835735	0.116367	0.128465	0.00568817	0.988079	0.0448271	0.651653	0.223833	0.000625688
Solyc01g059830	Enoyl-CoA hydratase (AHRD V3.3 *** A0A1Y1IHV1_KLENI)	AT4G16210	0.168329	0.252438	0.157814	0.143649	0.400455	7.47099e-05	0.266121	0.0304863	0.0967645	0.445275	0.284814	0.0184106	0.0900105	0.454444	-0.0901655	0.368896	0.187002	0.0292538	0.104129	0.605542	-0.140929	0.125705	-0.0892614	0.298245
Solyc01g059860	MAP kinase kinase kinase 3	AT3G06620	-0.00153986	0.996561	-0.0621686	0.66292	-0.167374	0.0676916	-0.0823829	0.636107	0.00802972	0.9651	-0.0492709	0.779636	-0.0569299	0.671049	-0.0852642	0.416174	-0.0393978	0.719214	0.0258162	0.947129	0.0624754	0.573589	-0.326269	1.582e-05
Solyc01g059870	phytochrome B1	AT4G16250	0.905237	7.48276e-18	1.29294	6.68978e-36	0.766038	2.2804e-13	0.473675	0.000123964	0.757792	1.99643e-12	0.371382	0.00353308	0.634844	8.1697e-09	0.900912	4.70019e-18	0.40829	0.000194742	0.638486	1.16816e-08	0.704669	2.80455e-11	0.00410644	0.976896
Solyc01g059880	Citrate synthase-like (AHRD V3.3 *** A0A200R252_9MAGN)	AT5G49460	0.371487	9.19081e-10	0.330405	2.82356e-08	0.150395	0.0199794	0.0822191	0.44369	0.203353	0.00164759	0.0354782	0.781026	0.341459	5.51757e-10	0.252239	3.95756e-06	0.160761	0.00602928	0.127917	0.139669	0.2425	1.24802e-05	0.119916	0.0274159
Solyc01g059920	Nucleic acid-binding, OB-fold (AHRD V3.3 *** A0A2U1P485_ARTAN)	AT3G17030	0.120187	0.673723	0.0576931	0.818525	-0.113915	0.548088	-0.137948	0.567573	0.0312135	0.902286	-0.125374	0.581679	0.105791	0.525051	0.177622	0.167875	0.350431	0.00213319	0.0734704	0.819029	0.340389	0.00085312	0.461682	6.29299e-07
Solyc01g059930	Adenine nucleotide alpha hydrolases-like superfamily protein (AHRD V3.3 *** Q9M9P5_ARATH)	AT3G17020	0.071212	0.700997	0.0317029	0.842123	0.223562	0.0140212	0.0616843	0.770433	0.184984	0.0792794	0.103239	0.494502	-0.0922073	0.473792	-0.0651676	0.582274	0.204622	0.0248337	0.064558	0.823171	-0.122622	0.246084	0.00257357	0.982055
Solyc01g060030	Zinc finger CCHC domain-containing protein 10 (AHRD V3.3 *** A0A2G3ART8_CAPCH)	AT5G49400	-0.0921011	0.58899	-0.0799903	0.540657	-0.0994093	0.336435	-0.151158	0.26036	-0.0356152	0.817318	-0.163118	0.150744	0.00652659	0.966521	-0.148057	0.0764211	-0.116618	0.162176	0.00804545	0.985484	0.00410179	0.973741	-0.0828428	0.264775
Solyc01g060040	WD40 domain-containing protein/Bromodomain domain-containing protein (AHRD V3.3 *** A0A1Q3BSD0_CEPFO)	AT5G49430	-0.199317	0.0885126	-0.0778636	0.558891	-0.0322284	0.801125	-0.102448	0.498532	-0.135945	0.199344	0.0248225	0.899009	0.00382431	0.983072	0.0655162	0.556189	-0.0570606	0.586834	0.0661594	0.775662	0.0683753	0.505237	-0.00623586	0.946686
Solyc01g060050	WD40 domain-containing protein (AHRD V3.3 *** A0A2K3NUT6_TRIPR)	NA	-0.0644183	0.880856	0.167352	0.459616	-0.139697	0.482045	-0.108775	0.738636	0.112209	0.623058	0.160084	0.516068	-0.277972	0.169518	0.316824	0.0553869	0.0702169	0.735789	-0.0118704	0.987825	0.466726	0.000960227	0.0503418	0.745198
Solyc01g060070	Outer envelope pore protein 16-2, chloroplastic (AHRD V3.3 *** A0A2G2XR36_CAPBA),Pfam:PF02466	AT4G16160	-0.0730348	0.886065	-0.0983625	0.78256	-0.169042	0.492061	-0.128464	0.811554	0.112821	0.80226	-0.160052	0.728683	0.0976016	0.778712	0.00151365	0.998219	-0.305025	0.182008	-0.209916	0.673981	-0.133349	0.629726	-0.749026	5.64957e-05
Solyc01g060080	serine/threonine-protein phosphatase 4 regulatory subunit 3-like (AHRD V3.3 *-* A0A2I4F1X2_9ROSI)	AT5G49390	-0.104254	0.652815	0.0266007	0.900747	0.134792	0.336206	0.0147656	0.968188	-0.0506539	0.797587	0.0438555	0.865386	0.0292922	0.887537	-0.123364	0.344299	-0.0563318	0.690458	-0.0816959	0.792001	-0.0719711	0.59323	-0.0234014	0.840058
Solyc01g060090	serine/threonine-protein phosphatase 4 regulatory subunit 3-like (AHRD V3.3 *-* A0A2I4F1X2_9ROSI)	NA	0.0176843	0.973648	-0.0212341	0.951208	-0.141944	0.50725	-0.02545	0.961353	0.100559	0.672513	0.0760564	0.819211	-0.152775	0.501364	0.109499	0.584253	0.113159	0.544865	-0.245614	0.337694	-0.00437013	0.985202	-0.0441577	0.775638
Solyc01g060130	TOMGTPASE Mill. GTPase	NA	-0.0661115	0.857697	0.147697	0.468559	0.10133	0.616661	-0.0411714	0.926174	-0.0351952	0.907683	-0.0709326	0.837037	0.253224	0.118698	-0.208129	0.147261	0.0751122	0.656089	-0.0383111	0.947443	-0.0378643	0.85295	0.177212	0.163645
Solyc01g060140	Calmodulin-binding transcription activator 5 (AHRD V3.3 *-* A0A2G2XR50_CAPBA)	AT3G16940	-0.128385	0.220997	0.0466192	0.707047	0.123242	0.106548	-0.169406	0.0759037	-0.0390523	0.763586	0.00791002	0.965175	-0.109609	0.214366	-0.175985	0.0144765	-0.0441787	0.58654	-0.119262	0.334026	-0.205584	0.00303665	-0.519995	1.29847e-18
Solyc01g060170	Calmodulin-binding transcription activator (AHRD V3.3 *-* A0A1I9LRY6_ARATH)	NA	-0.0700414	0.880726	-0.0827526	0.802121	-0.0692396	0.778809	-0.14471	0.685849	-0.170671	0.525921	-0.0123066	0.979424	-0.198357	0.396739	-0.20012	0.340404	0.165768	0.37222	-0.192182	0.649457	-0.0510261	0.851124	-0.523713	0.000490624
Solyc01g060180	AMP-dependent synthetase/ligase (AHRD V3.3 *** A0A200R265_9MAGN)	AT3G16910	-0.127435	0.46151	0.0215581	0.915098	-0.249138	0.0147402	-0.235959	0.0803351	0.00992671	0.962927	-0.00675886	0.981581	-0.397665	0.000362314	-0.0286945	0.871249	-0.140338	0.218639	-0.261063	0.0907652	-0.404955	0.000167015	-0.675434	4.40006e-13
Solyc01g060240	Unknown protein	NA	0.802038	2.8824e-12	1.3088	8.35782e-34	0.847329	2.92166e-13	0.350757	0.0225235	0.873644	3.02649e-15	0.659577	8.77741e-08	0.890724	6.12519e-13	1.30197	2.44457e-29	0.784326	1.02166e-09	0.16671	0.514008	0.240928	0.0606784	-0.207887	0.072997
Solyc01g060250	Unknown protein	NA	0.133686	0.761703	-0.0652201	0.852098	-0.344593	0.115349	-0.0678965	0.891278	0.223646	0.346578	0.0468436	0.91821	-0.203437	0.374006	0.0368798	0.888521	-0.0231622	0.923366	-0.0317136	0.96753	0.0112073	0.962846	0.0959144	0.549303
Solyc01g060280	AMSH-like ubiquitin thioesterase 1 (AHRD V3.3 *** A0A2G2XPY5_CAPBA)	AT4G16144	0.00368597	0.992243	0.245843	0.0387541	0.0755799	0.57693	0.160579	0.41134	0.245415	0.0404497	0.149293	0.372419	0.181368	0.118727	0.242497	0.0104514	0.139762	0.157365	0.0112007	0.983733	0.0975119	0.40053	0.0685819	0.467757
Solyc01g060410	GPI-anchored adhesin-like protein (AHRD V3.3 *** Q9M2F2_ARATH)	AT5G26910	0.0814158	0.896613	0.38096	0.16484	0.547505	0.0181574	-0.0991289	0.781255	0.0289759	0.924932	-0.0284553	0.940538	0.161325	0.450906	-0.00411606	0.988341	0.346316	0.0182612	0.0475243	0.939645	0.167396	0.316957	1.40749	3.98965e-31
Solyc01g060470	Importin subunit alpha (AHRD V3.3 *** A0A2G3DFJ0_CAPCH)	NA	0.0286746	0.855991	0.0405046	0.690396	-0.147276	0.0218208	0.00650081	0.973562	0.0239843	0.833911	-0.0282739	0.833751	0.127819	0.0681407	0.120637	0.0516909	0.262759	1.47379e-06	0.0998502	0.336691	0.183851	0.00138457	0.62213	3.29719e-35
Solyc01g065490	NAD(P)-linked oxidoreductase, aldo/keto reductase family protein (AHRD V3.3 *** A0A1Y1HY98_KLENI)	AT1G60680	-0.0172321	0.970652	0.174971	0.420406	0.126161	0.510172	0.149313	0.643082	0.102687	0.711611	0.0252252	0.951805	0.276569	0.15146	-0.0749023	0.745456	-0.161594	0.339646	-0.0119418	0.988228	-0.23123	0.200589	-0.559671	5.14842e-05
Solyc01g065500	C2 calcium/lipid-binding plant phosphoribosyltransferase family protein (AHRD V3.3 *** A0A061EZM2_THECC)	AT5G17980	0.255341	0.663779	0.22946	0.574827	0.44909	0.13319	0.0427357	0.960407	0.230983	0.546097	0.213255	0.640244	0.276044	0.42354	0.858839	0.000309574	0.641416	0.0077617	0.161703	0.836243	0.361915	0.192823	0.448707	0.0437633
Solyc01g065510	leucine-rich repeat extensin-like protein 6 (AHRD V3.3 *-* XP_010321602.1)	NA	0.595811	0.051102	0.321754	0.320242	0.682915	0.00568502	0.250768	0.575163	0.457466	0.104694	0.493274	0.105303	0.164596	0.644562	0.391737	0.1248	0.277546	0.279312	0.174904	0.803024	0.269234	0.338833	0.453266	0.0354503
Solyc01g065530	COBRA-like protein (AHRD V3.3 *** A0A2G3AIT3_CAPAN)	AT4G16120	0.660065	0.318263	0.229135	0.750216	0.24265	0.665073	0.306628	0.745269	0.229093	0.752341	0.30094	0.705878	-0.352788	0.574675	0.499205	0.321899	0.714626	0.10873	-0.224674	0.884033	0.386559	0.475359	0.835724	0.0338943
Solyc01g065540	Two-component response regulator (AHRD V3.3 *** A0A2G3DGB4_CAPCH)	AT4G16110	0.0549107	0.87281	0.0390036	0.872472	0.135146	0.416648	0.261545	0.166184	0.235816	0.129138	0.155059	0.48339	-0.00567802	0.981714	0.181871	0.174723	0.0239325	0.887576	0.101697	0.757421	0.121258	0.400912	-0.295787	0.00595829
Solyc01g065550	Dehydration-induced 19-like protein (AHRD V3.3 *** E3T7S4_GOSHI)	AT5G49230	-0.128631	0.744237	0.0183379	0.961594	-0.285243	0.146033	0.0783538	0.871547	-0.141656	0.620768	-0.1393	0.671096	-0.255061	0.289542	0.0864281	0.735847	0.0557516	0.816907	-0.0823117	0.904662	0.0496067	0.856868	-0.17675	0.310064
Solyc01g065560	DUF789 domain-containing protein (AHRD V3.3 *** A0A1Q3DF52_CEPFO)	AT4G16100	0.165233	0.647285	0.0822577	0.767118	-0.256141	0.173652	0.0645068	0.882315	0.0524236	0.845402	-0.00189433	0.997338	-0.0620021	0.770056	-0.00180606	0.995286	0.110524	0.468614	0.0154012	0.981474	0.265519	0.0365664	0.176166	0.143025
Solyc01g065580	Pumilio-like protein 24 (AHRD V3.3 *** A0A2G2XR42_CAPBA)	AT3G16810	-0.077296	0.734668	-0.0546952	0.747033	-0.497887	7.59629e-07	-0.175523	0.259087	-0.136222	0.272489	-0.228198	0.0821744	0.244812	0.01279	0.162412	0.0832299	-0.151623	0.112174	0.177124	0.179156	0.379396	2.58036e-06	0.629614	7.52646e-17
Solyc01g065690	Heavy metal-associated isoprenylated plant protein (AHRD V3.3 *-* A0A2R6PJM0_ACTCH)	NA	-0.557681	0.0976615	-0.316406	0.36362	-0.0515693	0.89391	-0.269892	0.589268	-0.0197438	0.971338	-0.0591482	0.925662	-0.334641	0.32701	0.0437996	0.91668	-0.0168617	0.965967	0.238367	0.726848	-0.017771	0.965896	-0.4185	0.0834446
Solyc01g065700	Protein phosphatase 2C family protein (AHRD V3.3 *** A0A2U1N538_ARTAN)	AT3G16800	-0.519725	0.349074	0.517129	0.24513	1.42788	1.55302e-05	0.0994181	0.924549	0.575883	0.225942	0.800577	0.0664266	0.552846	0.208153	1.49044	4.70742e-06	2.18624	7.93693e-12	1.32353	0.000892911	0.649696	0.129058	1.1568	0.00030336
Solyc01g065710	CST complex subunit TEN1 (AHRD V3.3 *** A0A2G3AIU0_CAPAN)	AT1G56260	0.161238	0.762174	0.206286	0.585601	0.00300515	0.994735	-0.192661	0.676946	0.0502073	0.907037	0.132749	0.748073	0.215818	0.428928	0.331414	0.131268	0.339357	0.103928	0.0431128	0.959485	0.0691779	0.799916	0.018601	0.928299
Solyc01g065720	Phospholipase (AHRD V3.3 *** A0A2I4F1X9_9ROSI)	AT3G16785	0.0373423	0.867539	0.120798	0.250389	0.257941	0.0028287	0.294566	0.00731505	0.0671237	0.62403	0.210201	0.0780943	0.071894	0.560441	0.0864865	0.381949	-0.0857603	0.366326	0.124757	0.469611	-0.0150762	0.910733	0.00931416	0.923886
Solyc01g065840	F-box/RNI-like superfamily protein (AHRD V3.3 *** A0A178U7Y7_ARATH)	AT3G18150	0.0805537	0.847009	0.0619604	0.818525	-0.0362208	0.8843	-0.0171872	0.975252	-0.121945	0.625752	-0.162784	0.575644	0.0867213	0.680741	-0.176789	0.249081	-0.425209	0.00090559	0.102216	0.791761	0.0907679	0.599474	-0.209025	0.0938715
Solyc01g065980	Ethylene Response Factor E.4	AT3G16770	-0.0287912	0.947335	0.186021	0.376132	0.276696	0.0828068	-0.158194	0.580175	0.027559	0.92891	0.0951548	0.751107	0.394514	0.0147543	0.289835	0.0745984	0.415522	0.00351639	-0.1315	0.741668	-0.383926	0.00709944	-0.635065	1.20743e-06
Solyc01g066050	Tetratricopeptide repeat-containing domain (AHRD V3.3 *** A0A200PWL4_9MAGN)	AT3G16760	0.239922	0.0101036	0.0862887	0.432973	0.169619	0.047676	0.15779	0.166762	0.224464	0.00748227	0.0861111	0.530486	0.124615	0.178571	0.151008	0.0493891	0.1118	0.15769	0.0259011	0.937216	0.042511	0.680183	0.156041	0.0232269
Solyc01g066060	Multiple organellar RNA editing factor 3, mitochondrial (AHRD V3.3 *** A0A2G3AIV4_CAPAN)	AT3G06790	0.100687	0.789142	0.0742357	0.779569	0.182095	0.35014	-0.159138	0.597874	-0.0711178	0.757354	0.0631759	0.855881	0.263345	0.0629871	0.0653377	0.673657	0.0955666	0.499922	0.0284686	0.955814	0.160769	0.179629	0.244954	0.0167091
Solyc01g066260	Unknown protein	NA	-1.68911	0.00442267	-2.50153	5.33379e-06	-1.32812	0.0193829	-1.15198	0.176118	-1.67122	0.0127025	-1.04211	0.196379	-0.512299	0.477734	-1.22542	0.0227831	-1.2385	0.0186275	0.250205	0.904313	-1.0533	0.0824144	-0.768239	0.153005
Solyc01g066310	Acyl-CoA dehydrogenase family member 10 (AHRD V3.3 *** A0A1J3CLI6_NOCCA)	AT3G06810	0.0217873	0.915586	-0.0427829	0.705435	0.18214	0.0106259	0.100001	0.481055	-0.0667093	0.542756	0.105495	0.340131	-0.199441	0.00945319	0.0116381	0.916577	-0.138689	0.0462874	0.00822454	0.984449	-0.123465	0.113058	-0.370084	2.94924e-09
Solyc01g066430	RING-H2 finger protein ATL2-like (AHRD V3.3 *** A0A2I4E8K9_9ROSI)	AT3G16720	0.570776	0.758555	0.0552115	0.975407	0.0943242	0.94249	0.447674	0.829575	0.204439	0.903453	0.699098	0.644279	-0.69077	0.582036	0.0223675	0.988948	1.03619	0.268389	-0.378174	0.906375	1.19111	0.229189	0.651353	0.441924
Solyc01g066440	hypothetical protein (AHRD V3.3 *** AT3G06840.1)	AT3G06840	0.651791	0.0525682	0.537484	0.0159599	0.127628	0.834286	0.0413176	0.943706	0.261634	0.256812	-0.0275438	0.960429	0.421651	0.185364	0.649879	0.00638485	0.076196	0.85268	0.338081	0.367393	0.170198	0.493179	0.623681	0.00122664
Solyc01g066480	Fumarylacetoacetate hydrolase family (AHRD V3.3 *** A0A1Y1HN88_KLENI)	AT4G15940	0.0526893	0.803334	0.0394409	0.789808	-0.0492152	0.700022	0.0499458	0.81924	0.00819676	0.962124	0.108353	0.421086	0.0420223	0.754	-0.128641	0.133654	-0.106438	0.253408	-0.101449	0.593564	-0.0768088	0.429295	0.0293699	0.73759
Solyc01g066520	Dihydrolipoamide acetyltransferase component of pyruvate dehydrogenase complex (AHRD V3.3 *** A0A024B875_SOLTU)	AT3G06850	-0.0276673	0.95032	0.171426	0.365616	0.0248779	0.91899	-0.108279	0.750207	0.0717574	0.76456	-0.126197	0.64801	0.245925	0.141935	0.223301	0.127841	-0.12385	0.435138	0.209203	0.430876	0.131223	0.437613	0.217568	0.089206
Solyc01g066590	Dynein light chain (AHRD V3.3 *** A0A2G3DI71_CAPCH)	AT4G15930	-0.012245	0.957602	-0.0763127	0.510247	-0.00581103	0.96478	-0.0511826	0.791275	-0.0687473	0.584116	0.000754085	0.998196	-0.00279799	0.986751	-0.351418	1.45706e-06	-0.18923	0.0139889	-0.0934037	0.612891	-0.335233	4.92837e-06	-0.275493	7.60406e-05
Solyc01g066610	Fanconi anemia group I protein (AHRD V3.3 *** A0A2I4F1R6_9ROSI)	AT5G49110	-0.502372	0.0397397	0.186122	0.477624	-0.0901937	0.748839	-0.455713	0.0221548	-0.118504	0.608497	-0.145132	0.600897	0.140226	0.473368	0.102339	0.5404	0.403367	0.0020457	-0.0416949	0.932869	0.205888	0.0866791	0.506563	8.1189e-07
Solyc01g066640	Vitellogenin-like protein (AHRD V3.3 *-* Q9FH24_ARATH)	AT3G06868	0.553467	0.467034	0.585582	0.240257	0.539982	0.39951	0.173785	0.807185	0.128304	0.805351	-0.053966	0.946091	1.33515	5.48054e-05	1.58399	1.61486e-08	0.523711	0.11998	-0.0638749	0.961286	0.54041	0.0660012	-0.56725	0.026605
Solyc01g066680	Pollen Ole e 1 allergen and extensin family protein (AHRD V3.3 *** A0A2U1NI15_ARTAN)	AT3G16660	-0.0310042	0.96075	-0.274745	0.346577	-0.213583	0.412391	-0.15811	0.755468	-0.0205709	0.964034	-0.0410619	0.941072	1.73051	0.497588	-2.88176	0.122427	0	1	-1.67864	0.698321	2.65051	0.134425	-2.86119	0.0696104
Solyc01g066690	Eukaryotic translation initiation factor 2 subunit 3 (AHRD V3.3 *** A0A1U8HGG1_CAPAN)	AT1G04170	-0.122505	0.344034	-0.10472	0.346183	-0.0596475	0.572503	0.000301612	0.999462	-0.0841429	0.427421	-0.0913469	0.458982	0.145873	0.090319	0.197357	0.00504417	0.22099	0.00150297	0.0264022	0.927198	0.29759	3.43615e-06	0.772944	9.69493e-40
Solyc01g066720	Hypoxia-responsive family protein (AHRD V3.3 *** S8D7L7_9LAMI)	AT3G05550	0.0777207	0.797194	-0.0995734	0.612048	-0.0630415	0.72539	0.0384707	0.922921	0.0391226	0.87517	0.135885	0.552327	-0.0835459	0.655702	0.0173445	0.927944	-0.075564	0.616394	-0.105856	0.751609	-0.0687602	0.675514	-0.0641333	0.610909
Solyc01g066740	Transducin/WD40 repeat-like superfamily protein (AHRD V3.3 *-* A0A2U1LEC3_ARTAN)	AT3G06880	0.702116	4.40345e-13	0.908624	1.20565e-23	1.15619	1.3722e-30	0.809697	9.92042e-19	0.829949	1.85982e-21	0.806731	5.95657e-18	0.551869	5.21252e-10	0.0881047	0.459513	-0.023092	0.86076	0.735326	2.95478e-17	0.652198	1.74409e-14	0.0413132	0.685212
Solyc01g066770	Chaperone protein dnaJ 49 (AHRD V3.3 *** A0A2G3B5J1_CAPCH)	AT5G49060	-0.742987	0.224814	-0.476176	0.366149	-0.24455	0.613129	-0.108004	0.899889	-0.0407212	0.945941	-0.790113	0.0298931	0.243897	0.321296	0.00143901	0.998015	-0.274528	0.130165	0.024123	0.979923	-0.102074	0.622926	-0.0996386	0.543489
Solyc01g066820	Kinesin-like protein (AHRD V3.3 *** A0A2G3CJ78_CAPCH)	AT3G16630	-0.0384351	0.947274	0.262325	0.42407	0.0441311	0.885902	0.0282936	0.968462	0.20268	0.597316	0.0983593	0.839924	-0.326999	0.179573	-0.333968	0.0982402	-0.356647	0.0803029	0.0856277	0.913637	-0.0845545	0.76201	-0.586551	0.00173133
Solyc01g066830	Ubiquitin-like-specific protease ESD4 (AHRD V3.3 *** A0A1U8EF37_CAPAN)	AT4G15880	-0.10438	0.771923	-0.0281056	0.923466	-0.22133	0.21285	-0.00410419	0.993128	-0.0256324	0.928305	-0.229218	0.299647	0.26767	0.105396	0.205869	0.168727	-0.189607	0.208803	0.0997894	0.798028	0.106937	0.520183	0.0946539	0.473151
Solyc01g066840	40S ribosomal protein S21 (AHRD V3.3 *** A0A1U8E7W4_CAPAN)	AT5G27700	0.0197499	0.930798	-0.0686281	0.563309	-0.314522	2.29738e-05	-0.134994	0.24364	-0.147831	0.106937	-0.209413	0.0174806	0.137686	0.142905	0.0402745	0.707575	0.0272166	0.787031	-0.0130096	0.973971	0.0988497	0.264465	0.605075	1.4224e-20
Solyc01g066850	WAT1-related protein (AHRD V3.3 *** K4AWT5_SOLLC)	AT4G01440	-0.292478	0.727455	0.381477	0.498931	0.397853	0.379924	0.356227	0.70873	1.01369	0.0332945	0.0042743	0.997522	-0.264052	0.643885	0.588201	0.156391	-0.233113	0.60931	0.266866	0.819029	0.464756	0.295671	0.0362282	0.932283
Solyc01g066860	hypothetical protein (AHRD V3.3 *** AT1G63310.1)	AT1G63310	-0.00526984	0.998391	-0.392266	0.578463	0.48623	0.377029	-0.040532	0.977427	-0.0412654	0.965625	0.156371	0.882349	-0.249944	0.736402	-0.0621776	0.934652	-0.191957	0.746885	0.0986403	0.96542	-0.0942161	0.899348	-0.479613	0.284311
Solyc01g066870	Protein phosphatase 2C (AHRD V3.3 *** A0A2U1QFI0_ARTAN)	AT3G16560	-0.0688227	0.795127	-0.0870369	0.657248	-0.0162661	0.925298	-0.237054	0.147572	-0.0825913	0.674803	0.06167	0.790613	-0.300643	0.0280671	-0.452098	0.000109267	0.0724495	0.599711	-0.340622	0.0199768	-0.350432	0.00322003	-0.173705	0.108383
Solyc01g066880	heavy metal-associated isoprenylated plant protein 3-like (AHRD V3.3 *** A0A2G3ALM1_CAPAN)	AT5G27690	-0.267842	0.692796	-0.302368	0.528048	0.305625	0.438599	0.0192649	0.984165	0.114423	0.854617	0.061991	0.940358	-0.50381	0.22981	0.137867	0.774011	-0.355778	0.337012	0.283304	0.75532	-0.17067	0.712113	-0.85589	0.00445872
Solyc01g066900	uveal autoantigen with coiled-coil/ankyrin (AHRD V3.3 *** AT4G15790.1)	AT4G15790	0.128507	0.612966	-0.00846228	0.973438	0.250518	0.0809429	-0.0870063	0.696398	-0.0735061	0.655853	-0.142046	0.385766	0.238432	0.00859584	-0.0458891	0.681137	0.0329253	0.76925	-0.0190635	0.958931	0.0100936	0.934112	0.389821	1.68826e-08
Solyc01g066910	Bifunctional inhibitor/plant lipid transfer protein/seed storage helical domain containing protein (AHRD V3.3 *** A0A2P5CY45_TREOI)	AT5G48485	-0.732202	0.501049	1.14044	0.558652	0.715218	0.332714	-0.633782	0.176179	0.217177	0.695867	0.161302	0.809611	-0.514175	0.207822	-0.828462	0.0114607	-0.44076	0.196969	-0.685617	0.159997	-0.847719	0.0122839	-1.49146	1.74006e-07
Solyc01g066940	Vesicle-associated membrane protein (AHRD V3.3 *** A0A1U8E616_CAPAN)	AT4G15780	0.398151	0.0305443	0.011123	0.968848	-0.217787	0.192257	-0.198861	0.522696	-0.0835772	0.762069	0.159124	0.563723	0.0224704	0.915856	0.0179529	0.921177	-0.134336	0.283658	-0.0144929	0.981474	-0.0325424	0.852429	0.0111741	0.931843
Solyc01g066980	Flowering-promoting factor 1 (AHRD V3.3 *** A0A1U8FMN5_CAPAN)	AT5G24860	11.193	3.4616e-34	9.60801	5.4359e-40	10.8484	5.15269e-32	7.83832	2.41729e-11	6.07474	1.12507e-12	4.96737	1.13108e-11	-1.74675	0.494904	-5.13e-15	1	0	1	0	1	1.47004	0.444698	0	1
Solyc01g067000	Calcium-dependent lipid-binding (CaLB domain) family protein (AHRD V3.3 *-* F4JK83_ARATH)	AT3G16510	0.259422	0.193718	0.109988	0.593342	0.0966353	0.621619	0.121355	0.678195	-0.126551	0.541576	0.292811	0.139464	-0.0263831	0.917764	-0.0861358	0.633034	0.0729213	0.669802	-0.0850108	0.862559	-0.212624	0.177961	-0.225264	0.0905578
Solyc01g067010	F-box protein (AHRD V3.3 *** A0A2K3P6V3_TRIPR)	AT3G06240	-0.104856	0.910552	-0.379903	0.436568	-0.372571	0.352475	-0.378705	0.55436	-0.134648	0.840949	0.00265548	0.998426	-0.650433	0.142412	-0.407119	0.346844	0.612692	0.0946507	-0.379919	0.678759	-0.265912	0.595906	-0.770703	0.0208849
Solyc01g067020	Atypical receptor-like kinase 1 (AHRD V3.3 *** C5H8K0_SOLLC)	NA	0.00834205	0.99685	-0.957382	0.121183	-0.678927	0.251824	0.447043	0.776487	-0.517446	0.53117	-0.737165	0.459063	-0.373656	0.868122	-0.150037	0.914162	-1.55996	0.356439	2.63854	0.195432	2.03687	0.182775	0.453503	0.756339
Solyc01g067070	Mitochondrial carrier protein (AHRD V3.3 *** A0A200QX10_9MAGN)	AT5G48970	-0.122992	0.630221	-0.130891	0.452999	-0.120555	0.443283	-0.103429	0.720373	-0.014256	0.956907	0.0946398	0.709919	-0.19138	0.212673	-0.305755	0.0104842	-0.383554	0.00125682	0.00724201	0.990126	-0.191779	0.144427	-0.0915367	0.447924
Solyc01g067080	dynein beta chain%2C ciliary protein (AHRD V3.3 *** AT3G21400.1)	AT3G21400	-0.109528	0.81529	0.0808981	0.809668	0.208707	0.285685	-0.317149	0.212953	0.103822	0.69783	-0.202312	0.352897	0.337924	0.0570376	0.0374823	0.868241	0.10567	0.525244	-0.0439089	0.942503	0.078416	0.651683	0.267247	0.0224658
Solyc01g067090	Arginine-glutamic acid dipeptide repeat protein (AHRD V3.3 *-* Q8GZA1_ARATH)	AT2G47820	-0.0480484	0.893979	-0.0319915	0.903574	-0.232508	0.0918478	0.0748598	0.810043	-0.0722187	0.74715	-0.235526	0.157912	-0.0542835	0.80252	-0.0834537	0.618175	-0.103246	0.4845	-0.128591	0.673981	-0.0547093	0.751608	-0.307586	0.00547577
Solyc01g067100	Cullin (AHRD V3.3 *** A0A200Q1J8_9MAGN)	AT4G02570	0.0186005	0.92559	0.0502902	0.629747	0.0278996	0.774064	-0.00776609	0.972885	0.0686703	0.488671	-0.0203459	0.901608	-0.0474774	0.646463	0.0140227	0.894137	0.0323968	0.702962	-0.0602391	0.750744	-0.040289	0.654612	0.182758	0.00273832
Solyc01g067120	cullin-1-like (AHRD V3.3 *-* A0A2I4G9U1_9ROSI)	NA	0.105579	0.934839	0.0556256	0.953315	-0.570645	0.26293	0.141232	0.910492	-0.237194	0.75977	0.122979	0.907573	-0.210651	0.780618	0.668585	0.191165	0.100512	0.871479	0.506874	0.64035	0.627668	0.235422	0.581722	0.180693
Solyc01g067250	Cullin 1 (AHRD V3.3 *-* A0A1J1EDP0_PETHY)	NA	-0.348141	0.63038	-0.0190005	0.983298	0.341041	0.452023	-0.171951	0.850211	-0.87241	0.0329827	-0.0794174	0.927648	0.197546	0.702652	-0.322419	0.410268	-0.221413	0.584002	0.0678902	0.962484	-0.144801	0.73909	-0.105335	0.750441
Solyc01g067270	Cullin (AHRD V3.3 *-* A0A200Q1J8_9MAGN)	NA	-0.363729	0.131186	-0.156189	0.549889	-0.384621	0.0173787	-0.316625	0.203778	-0.264665	0.23735	-0.053871	0.878068	-0.0147979	0.965539	-0.0987846	0.668645	-0.342394	0.0371672	-0.00158366	0.999802	-0.0772142	0.723253	-0.482505	0.000486066
Solyc01g067280	F-box-like protein (AHRD V3.3 *** AT4G15563.9)	AT4G15563	0.128659	0.663783	-0.100266	0.642231	0.104301	0.605946	0.0554462	0.9081	-0.137528	0.587705	0.0562415	0.89722	-0.102102	0.654193	-0.321966	0.0313776	-0.512369	0.000202524	-0.13529	0.757421	-0.421133	0.00336258	-0.733924	2.2763e-07
Solyc01g067290	Divinyl chlorophyllide a 8-vinyl-reductase, chloroplastic (AHRD V3.3 *** A0A2G2XQY6_CAPBA)	AT5G18660	-0.0570044	0.839852	-0.454143	5.71912e-05	-0.294937	0.0108289	-0.0979496	0.676188	-0.351851	0.00313553	-0.0162685	0.956622	0.0761888	0.679365	0.000557465	0.999085	0.0560967	0.705116	0.0479406	0.919928	-0.160673	0.237221	-0.0138784	0.915297
Solyc01g067295	Fruit-specific protein (AHRD V3.3 *** A0A2G2VKF4_CAPBA)	NA	0.160675	0.86554	0.204836	0.747776	-0.231077	0.63734	-0.0657682	0.956198	0.135324	0.846418	-0.0868236	0.92407	1.03352	0.0149778	0.690603	0.0907072	-0.841814	0.0297745	0.308415	0.774307	-0.0714174	0.90715	-0.396131	0.277996
Solyc01g067360	E3 ubiquitin-protein ligase MIEL1-like (AHRD V3.3 *** A0A1S4C6Z0_TOBAC)	AT5G18650	-0.235196	0.433032	0.0966042	0.73459	0.568201	0.000798036	-0.00452024	0.993725	-0.0560923	0.854694	0.294133	0.215046	-0.169579	0.44349	0.116005	0.565866	0.340408	0.0286492	-0.0883976	0.881279	-0.0721169	0.747871	0.0305693	0.860163
Solyc01g067380	Alpha/beta-Hydrolases superfamily protein (AHRD V3.3 *** Q6DBI3_ARATH)	AT5G18630	0.0369106	0.936773	0.142932	0.52797	0.211679	0.279594	-0.0602096	0.886386	-0.0911286	0.73122	-0.233343	0.332551	-0.101949	0.640523	-0.535487	3.46256e-05	-0.304735	0.0328174	-0.206634	0.46749	-0.306778	0.0309982	-0.613144	1.22187e-06
Solyc01g067390	RNA helicase DEAH-box1	AT5G18620	0.0647488	0.684617	-0.0945183	0.356805	-0.148927	0.0722474	-0.0891815	0.512766	-0.00470579	0.975338	-0.0397455	0.805309	-0.0280649	0.823474	-0.111887	0.172186	-0.0898766	0.271803	-0.0627547	0.755112	0.0612358	0.507921	-0.0701836	0.324525
Solyc01g067400	Serine/threonine-protein kinase PBS1 (AHRD V3.3 *** A0A2G2XQZ3_CAPBA)	AT5G18610	0.0297686	0.911305	0.0623161	0.677082	0.0836332	0.468769	0.0773975	0.694796	0.143562	0.209311	0.0011323	0.997312	-0.0550488	0.672979	0.0736364	0.480889	0.018554	0.872	-0.0588161	0.823171	0.0118515	0.927876	-0.0464144	0.584977
Solyc01g067440	Glutaredoxin (AHRD V3.3 *** A0A2G9GSG9_9LAMI)	AT3G21460	-0.482383	0.541241	-1.28627	0.00451449	0.950081	0.0374722	0.188528	0.880345	-0.205469	0.792655	0.0212541	0.987276	-0.507407	0.379196	-0.44196	0.394232	-0.351674	0.479698	0.0509106	0.982618	-0.309366	0.586662	-0.747124	0.0649336
Solyc01g067460	monothiol glutaredoxin-S2-like (AHRD V3.3 *** A0A1U7VLQ4_NICSY)	AT4G15700	-0.447138	0.50587	-1.11633	0.00440479	0.937729	0.0223378	-0.0396661	0.9759	-0.557135	0.288578	0.271891	0.745792	-0.412276	0.413788	-0.656807	0.102039	-0.0353782	0.948643	0.264279	0.828322	-0.391194	0.407036	-0.670688	0.0669726
Solyc01g067480	Acyl-CoA-binding domain-containing protein 4-like (AHRD V3.3 *** A0A2K3NUA0_TRIPR)	AT5G18590	0.0993865	0.687556	0.226569	0.105764	0.328686	0.00385093	0.00466036	0.98776	0.20542	0.0915933	0.244014	0.0503189	0.101435	0.505211	-0.0427754	0.78145	0.0188346	0.895997	-0.134181	0.528668	-0.00867856	0.955414	-0.190487	0.036485
Solyc01g067490	Anaphase-promoting complex subunit 7 (AHRD V3.3 *-* A0A1U8E4C9_CAPAN)	AT2G39090	0.0603191	0.827443	-0.0014969	0.996336	-0.0307101	0.850845	-0.163812	0.377907	0.0898734	0.572235	0.0501611	0.825363	0.0512614	0.731043	-0.0355425	0.78832	0.0923147	0.368049	-0.0745458	0.777904	-0.030193	0.8191	0.415462	6.71107e-08
Solyc01g067500	Serine/threonine protein phosphatase 2A regulatory subunit B subunit gamma-like protein (AHRD V3.3 *** A0A2K3PGU2_TRIPR)	AT5G18580	-0.15963	0.136094	0.00162286	0.994088	0.00731028	0.95208	-0.11439	0.319603	-0.0402485	0.732751	0.0870953	0.444554	0.00866272	0.945782	-0.030773	0.74174	0.0756379	0.298762	-0.122467	0.227226	-0.00290965	0.976916	-0.0529923	0.398919
Solyc01g067510	receptor-like protein kinase FERONIA (AHRD V3.3 *** A0A2I4F2T3_9ROSI)	AT3G21450	-0.150656	0.437093	-0.0441487	0.824078	0.108467	0.421836	-0.00620363	0.98413	0.0611249	0.72647	0.274589	0.0289398	0.241522	0.0475676	0.291076	0.00423652	0.430244	8.95741e-06	0.285707	0.0313614	0.273019	0.00986119	0.540824	3.11609e-09
Solyc01g067530	GTPase OBG (AHRD V3.3 *** A0A2K3PK04_TRIPR)	AT5G18570	0.107338	0.64721	-0.146771	0.356077	-0.367079	0.00125785	-0.0823387	0.753632	-0.24899	0.0664046	0.0895826	0.670791	-0.00609192	0.981383	-0.00388024	0.987717	0.271501	0.0266382	0.0818293	0.831947	0.0318802	0.866605	0.366858	0.00064427
Solyc01g067550	Zinc finger transcription factor 8	AT5G18550	0.0486224	0.846468	0.111266	0.370343	0.23471	0.019452	-0.0126365	0.967298	0.110639	0.367012	0.10416	0.505971	0.196291	0.0570006	0.0870178	0.407937	0.0753135	0.459616	-0.0163247	0.971088	-0.0130565	0.92406	-0.299438	0.000106169
Solyc01g067560	Protein always early 3 (AHRD V3.3 *** A0A1J6HVB4_NICAT)	AT3G21430	0.0567109	0.851137	-0.0706988	0.725943	-0.517975	1.38555e-05	-0.219164	0.223942	0.0104902	0.966073	-0.354257	0.0111726	0.0197485	0.925443	-0.00856663	0.965364	-0.210049	0.0667749	-0.00979099	0.986797	0.0450255	0.77277	0.182543	0.0739773
Solyc01g067570	E3 ubiquitin-protein ligase RING1-like (AHRD V3.3 *** A0A2G3BK63_CAPCH)	NA	-0.0989764	0.81176	0.0373547	0.91025	-0.0639844	0.797926	0.0940422	0.840158	-0.18919	0.47226	-0.0197415	0.967351	-0.0091597	0.97807	-0.204308	0.281777	-0.447595	0.00574351	-0.16759	0.698321	-0.161293	0.430334	-0.477078	0.00172096
Solyc01g067580	E3 ubiquitin-protein ligase (AHRD V3.3 *** AT5G18540.4)	AT5G18540	0.200177	0.462805	-0.066673	0.790565	-0.107151	0.585375	-0.0866652	0.775506	-0.00519112	0.984508	0.0649457	0.814081	0.145332	0.344332	0.148417	0.249707	-0.19763	0.108803	0.0421394	0.922963	0.174705	0.125188	0.216239	0.0262158
Solyc01g067590	Sucrose nonfermenting 4-like protein (AHRD V3.3 *** A0A2G2XRA5_CAPBA)	AT5G18540	0.00540122	0.984598	0.124571	0.200358	-0.140067	0.102306	-0.0906479	0.520905	-0.0142319	0.926514	-0.0649462	0.640283	0.133232	0.133453	0.0620033	0.490259	0.0580625	0.490599	0.0676661	0.701633	0.0828013	0.306989	0.297733	9.76139e-07
Solyc01g067600	Zinc finger, CW-type (AHRD V3.3 *-* A0A2U1Q0A5_ARTAN)	AT4G15730	-0.0608807	0.793506	-0.108462	0.43391	-0.000538662	0.998932	0.0725277	0.74707	-0.00324476	0.988473	0.00966445	0.970906	-0.164649	0.189174	-0.0670558	0.608207	-0.0535027	0.666962	0.0912626	0.724553	0.041936	0.767044	-0.205065	0.0240908
Solyc01g067620	2-oxoglutarate (2OG) and Fe(II)-dependent oxygenase superfamily protein (AHRD V3.3 *** A0A2U1MX13_ARTAN)	AT3G21420	-0.333297	0.73644	-0.00565598	0.996847	0.361496	0.524374	-0.240409	0.843641	0.304114	0.68999	0.488611	0.535568	-0.188762	0.791458	0.881741	0.0462496	-0.480235	0.312489	-0.0288522	0.988945	0.267345	0.64387	-0.154608	0.734855
Solyc01g067630	NAD(P)-binding Rossmann-fold superfamily protein (AHRD V3.3 *** Q8VZB1_ARATH)	AT2G39080	0.0332935	0.908066	-0.200899	0.106524	-0.342283	0.000718536	-0.0175519	0.954306	-0.11505	0.39274	-0.00189253	0.995543	0.0867482	0.591503	0.0149894	0.929701	0.353004	0.000409727	-0.0456549	0.906551	-0.0778876	0.550229	0.194439	0.0347993
Solyc01g067640	Protein kinase domain (AHRD V3.3 *** A0A200Q1N4_9MAGN)	AT1G54610	0.00227833	0.994117	0.109387	0.328254	0.0208601	0.876025	-0.0129616	0.961429	0.0957062	0.385617	-0.0364942	0.835262	0.0682753	0.499449	0.02715	0.794965	0.305032	6.17478e-06	0.0817365	0.629508	0.166023	0.0235553	0.177018	0.0068347
Solyc01g067660	1,4-alpha-glucan-maltohydrolase	AT5G18670	-0.408984	0.050308	-0.197128	0.392333	-0.337835	0.0539532	-0.418341	0.0527639	0.0255508	0.9414	-0.116027	0.716006	-0.370902	0.0618174	-1.18427	4.05626e-15	-0.43475	0.0087869	-0.314958	0.26008	-0.818473	2.38314e-07	-1.29289	1.73694e-18
Solyc01g067680	Tubby-like F-box protein (AHRD V3.3 *** A0A2G3DFX8_CAPCH)	NA	-0.374169	0.262704	-0.0284791	0.951629	0.554354	0.0216295	0.0274851	0.970807	-0.0783194	0.850572	-0.17626	0.690559	-0.0280708	0.947965	-0.0513753	0.883795	0.436527	0.0575624	0.0539758	0.958822	0.0230585	0.948823	-0.360404	0.0892028
Solyc01g067700	SCA7, zinc-binding domain protein (AHRD V3.3 *-* X8JJA6_9HOMO)	NA	0.310451	0.558096	0.14314	0.721439	0.467702	0.116625	-0.138183	0.743788	0.238311	0.295639	0.0654372	0.872161	-0.111975	0.695693	-0.150134	0.478409	0.120628	0.548618	0.0416503	0.955814	-0.0329173	0.895089	-0.212894	0.160953
Solyc01g067710	(Sodium/potassium)/proton exchanger 3	AT3G06370	0.344939	0.00654049	0.353359	0.00128831	0.176752	0.178485	0.195391	0.253883	0.225741	0.0669682	0.23987	0.117344	0.356157	0.000588908	0.504306	2.5965e-08	0.0525193	0.674622	0.338151	0.00378181	0.558528	1.19715e-09	0.298809	0.00109069
Solyc01g067720	Vesicle-associated protein 1-1 (AHRD V3.3 *** A0A2G3DFU6_CAPCH)	AT1G08820	0.0461621	0.880856	0.0932389	0.562637	0.0646696	0.676123	0.119152	0.574088	0.251198	0.0339481	0.0516083	0.832375	0.186335	0.104044	0.183014	0.0625782	0.152022	0.128474	0.100012	0.679705	-0.0289012	0.843402	0.428694	2.4346e-07
Solyc01g067730	Acyl carrier protein (AHRD V3.3 *** A0A1U8EET6_CAPAN)	AT5G27200	0.0980064	0.474651	0.114809	0.250328	0.409997	1.4111e-08	-0.0199588	0.930777	0.21288	0.0117081	0.263207	0.0016582	0.239035	0.0039939	0.186151	0.0169033	0.239903	0.00122755	0.0521292	0.830094	0.116397	0.184165	0.537299	5.92752e-16
Solyc01g067740	Superoxide dismutase [Cu-Zn] 1	AT1G08830	-0.0337197	0.889969	-0.128149	0.279672	0.0847046	0.446307	-0.125597	0.423139	-0.00672696	0.97198	-0.102799	0.493387	-0.029083	0.857656	-0.134468	0.19324	0.119803	0.232595	-0.108449	0.609405	-0.0616563	0.61494	0.30964	0.000153211
Solyc01g067750	dehydroquinate dehydratase/shikimate:NADP oxidoreductase	AT3G06350	-0.190047	0.171897	-0.19726	0.0899002	-0.170941	0.1058	-0.115385	0.517249	-0.173044	0.15492	0.108467	0.49693	-0.0660522	0.673965	0.0642519	0.634826	0.280308	0.00409788	-0.0239953	0.9593	0.0211262	0.896151	0.345236	8.85078e-05
Solyc01g067790	BRCT domain-containing DNA repair protein (AHRD V3.3 *-* A0A1P8B7K8_ARATH)	AT3G21480	0.181094	0.448906	-0.183866	0.311127	-0.186595	0.275118	-0.111256	0.666022	-0.106445	0.576755	-0.362201	0.0172454	0.0415338	0.834926	-0.0985115	0.509056	-0.0371596	0.816907	0.0675474	0.84326	0.108031	0.414826	0.224769	0.0251801
Solyc01g067800	Zinc finger protein (AHRD V3.3 *** A0A2K3PE50_TRIPR)	AT3G06330	-0.659351	0.000804351	-0.0420198	0.878014	0.485047	0.00130417	-0.300321	0.210858	0.0339287	0.90497	0.184633	0.418721	0.0233285	0.921844	-0.0333942	0.857772	-0.0610479	0.683979	-0.248743	0.156976	-0.226746	0.0668842	-0.305867	0.00345301
Solyc01g067820	DNA mismatch repair protein (AHRD V3.3 *** AT3G62450.1)	AT3G62450	0.123286	0.720023	0.257972	0.151912	0.133014	0.497751	0.122999	0.726432	-0.0140351	0.962927	0.210341	0.398096	0.107019	0.62072	-0.0872582	0.636689	0.163141	0.291146	-0.0770116	0.879866	-0.20103	0.182856	0.377287	0.0023843
Solyc01g067830	U1 small nuclear ribonucleoprotein C (AHRD V3.3 *** A0A2G3ALC7_CAPAN)	NA	-0.00536556	0.992243	0.387624	0.0363822	0.0015414	0.996093	-0.0899134	0.810985	-0.00632671	0.983937	-0.163907	0.513916	0.132463	0.495736	-0.0851358	0.658356	-0.176802	0.23424	-0.0118409	0.986855	-0.00305678	0.990063	0.102796	0.449849
Solyc01g067890	1-D-deoxyxylulose 5-phosphate synthase	AT4G15560	-0.15447	0.514076	-0.585265	3.31711e-06	-0.623918	6.78759e-07	0.137857	0.57981	-0.337051	0.0200911	-0.142876	0.515918	-0.374159	0.0108855	-0.507833	4.88686e-05	-0.363602	0.00528797	-0.192187	0.470524	-0.281056	0.0456586	-0.368906	0.00215818
Solyc01g067900	Rapid alkalinization factor 23 (AHRD V3.3 *** A0A2G3DFY2_CAPCH)	NA	0.0719287	0.676852	0.182493	0.0629653	0.0737508	0.468315	0.0260791	0.91173	0.269736	0.00212464	0.198198	0.0498288	0.0997385	0.376168	0.265306	0.00105157	0.257932	0.0011908	0.148766	0.289543	0.111477	0.249783	-0.110459	0.160835
Solyc01g067930	Xyloglucan 6-xylosyltransferase 1 (AHRD V3.3 *** A0A1J3JYE5_NOCCA)	AT4G02500	0.370156	0.0415042	0.144234	0.490015	0.104324	0.576217	0.230771	0.320568	0.0777189	0.755608	0.341958	0.0591202	0.0945684	0.66988	0.349957	0.0147708	0.223025	0.13935	0.0578604	0.922963	0.198653	0.23305	0.32991	0.0118392
Solyc01g068000	Protein phosphatase-2C (AHRD V3.3 *** O82469_MESCR)	AT3G62260	0.178729	0.755101	0.056453	0.910969	0.0636191	0.874408	0.253752	0.615994	0.199225	0.625802	0.210532	0.669451	-0.203891	0.597574	-0.0658875	0.870906	0.166205	0.600474	-0.197972	0.798022	0.26641	0.404825	0.291902	0.248903
Solyc01g068020	Polyketide cyclase / dehydrase and lipid transport protein (AHRD V3.3 *** Q1G3L2_ARATH)	AT1G02475	-0.0597799	0.882481	-0.0586922	0.820493	-0.0255122	0.91673	0.0852539	0.815755	-0.223349	0.228108	0.0552336	0.86916	0.0223109	0.94296	-0.199349	0.266977	-0.125257	0.490599	-0.0351195	0.965539	-0.160849	0.402334	-0.420202	0.00340821
Solyc01g068030	Polyketide cyclase / dehydrase and lipid transport protein (AHRD V3.3 *** Q1G3L2_ARATH)	AT1G02475	0.0446579	0.84563	0.226799	0.0148773	0.13932	0.174677	0.109827	0.492459	0.129655	0.23886	0.228678	0.0285132	0.0752338	0.625012	-0.081929	0.493241	-0.0986255	0.415527	-0.0434487	0.922963	-0.250578	0.0124874	-0.57793	1.72603e-09
Solyc01g068045	Ubiquitin (AHRD V3.3 *** B1P770_LOLTE)	NA	0.0720815	0.751213	-0.0119807	0.956277	-0.238963	0.021725	-0.0719308	0.745269	-0.0964026	0.511067	-0.1077	0.505122	0.149701	0.230219	0.131938	0.235575	0.189184	0.0583682	-0.0579846	0.858783	0.182644	0.0782838	0.800155	5.21836e-22
Solyc01g068050	tRNA:m(4)X modification enzyme TRM13 homolog (AHRD V3.3 *** A0A2I4DJN8_9ROSI)	AT4G01880	-0.138172	0.720295	-0.129829	0.592207	-0.108108	0.656209	0.0515286	0.904406	-0.0326822	0.907538	-0.207579	0.400196	0.149731	0.355137	0.245633	0.0418065	-0.130408	0.36035	0.13525	0.602381	0.252275	0.0300584	0.249007	0.0207362
Solyc01g068060	Autophagy-related protein (AHRD V3.3 *** F2YHL2_SOLLC)	AT3G15580	-0.0335423	0.898016	0.0847038	0.568301	0.00616206	0.969448	0.0599191	0.810218	0.0741332	0.651808	0.0405818	0.855895	-0.107046	0.478164	-0.322295	0.00160517	-0.0348033	0.794427	-0.23642	0.146384	-0.427003	1.64979e-05	-0.323857	0.000700344
Solyc01g068070	Transducin family protein / WD-40 repeat family protein (AHRD V3.3 *-* AT4G01860.2)	AT4G01860	0.12654	0.640893	-0.130237	0.492392	-0.216919	0.149351	-0.0616086	0.840158	-0.121533	0.46939	-0.290852	0.0420677	-0.062609	0.702824	0.0466128	0.749341	-0.183183	0.0968369	0.130466	0.506103	0.32186	0.000366793	0.313018	0.000227556
Solyc01g068075	Unknown protein	NA	-0.365004	0.649461	-0.133497	0.846919	-0.261087	0.630247	0.250616	0.813335	-0.234153	0.725627	-0.313026	0.675971	0.296703	0.502707	-1.16256	0.000145229	-1.49985	1.98899e-07	0.0205356	0.989401	-1.2191	9.88034e-05	-2.44328	3.2566e-16
Solyc01g068080	NAD(P)-binding Rossmann-fold superfamily protein (AHRD V3.3 *** A0A2U1PJA8_ARTAN)	AT1G68540	0.0243614	0.969163	-0.169664	0.609079	-0.121861	0.655118	-0.692246	0.000227554	-0.154241	0.570368	0.100766	0.778838	-0.0549815	0.81538	-0.417578	0.0021382	-1.18838	1.65515e-21	0.214934	0.418077	-0.197279	0.211262	-0.577222	2.82603e-06
Solyc01g068100	Squamosa promoter binding protein12a	AT3G60030	0.0368264	0.889969	0.129538	0.330761	-0.098106	0.415342	0.101998	0.594794	0.127896	0.350639	0.0103258	0.968835	-0.0277838	0.879294	0.130653	0.258398	-0.11334	0.311375	0.0187377	0.971346	0.13029	0.265621	-0.219354	0.0168549
Solyc01g068130	calcium/calcium/calmodulin-dependent Serine/Threonine-kinase (AHRD V3.3 *** AT2G47010.2)	AT2G47010	-0.156286	0.728993	-0.0732955	0.838615	0.0211819	0.949198	0.0691078	0.901723	-0.0356959	0.928696	-0.0526928	0.913358	0.0391624	0.917421	0.185215	0.451569	-0.0121985	0.96897	0.0101434	0.992255	0.0859078	0.765531	0.299102	0.112476
Solyc01g068140	HXXXD-type acyl-transferase family protein (AHRD V3.3 *** A0A2U1PGW7_ARTAN)	AT3G62160	0.0500416	0.959008	-0.274596	0.570787	0.0551757	0.914334	0.0663354	0.939101	0.203198	0.655983	0.209842	0.692911	-0.619884	0.0819575	-0.323446	0.363349	0.0173732	0.970124	0.203345	0.827198	-0.155157	0.708779	-0.432095	0.121238
Solyc01g068150	NEFA-interacting nuclear protein (AHRD V3.3 *** Q5XV94_ARATH)	AT3G62140	-0.0956967	0.772244	0.0453298	0.858395	-0.315858	0.0430634	0.0430217	0.910492	-0.107296	0.593412	-0.0854721	0.759912	-0.189	0.268916	-0.101844	0.532678	-0.165824	0.253987	-0.182161	0.410553	-0.127031	0.341858	0.0984979	0.396784
Solyc01g068160	Pyridoxal phosphate (PLP)-dependent transferases superfamily protein (AHRD V3.3 *** A0A2U1MVH0_ARTAN)	AT3G62130	-0.0372085	0.888439	-0.211567	0.0709312	-0.0389739	0.773916	-0.219555	0.0748248	-0.0212661	0.908683	-0.13139	0.331277	-0.0643162	0.633264	-0.190126	0.0367009	-0.133971	0.149923	-0.0320145	0.927591	-0.0973557	0.32369	-0.119521	0.129014
Solyc01g068170	FK506-binding-like protein (AHRD V3.3 *-* Q93XY4_ARATH)	AT3G51940	0.127294	0.797854	0.101713	0.773443	-0.167634	0.529666	-0.0604481	0.916215	0.0963361	0.772903	-0.202889	0.559037	-0.188368	0.453876	-0.423063	0.0226823	-0.347908	0.0512852	-0.283412	0.392981	-0.36023	0.0462377	-0.143377	0.403939
Solyc01g068180	Pentatricopeptide repeat-containing protein (AHRD V3.3 *** A0A2G2XRW7_CAPBA)	AT4G20740	-0.134892	0.764631	-0.133725	0.626627	0.159643	0.510396	-0.0740418	0.879163	0.112141	0.680396	-0.150711	0.64806	-0.00617963	0.985071	-0.0708193	0.754283	-0.179891	0.32208	0.0888256	0.862559	0.0630036	0.767291	0.209208	0.141601
Solyc01g068190	high chlorophyll fluorescence 153 (AHRD V3.3 *** AT4G31560.1)	AT4G31560	0.0667819	0.841517	0.0975197	0.659187	-0.214969	0.155934	0.0197785	0.963058	-0.243028	0.134566	-0.136502	0.529903	-0.157124	0.517772	-0.138419	0.531971	0.271202	0.106335	-0.0324235	0.966903	-0.331852	0.0394557	-0.141433	0.344844
Solyc01g068200	Glycosyltransferase-like KOBITO 1 (AHRD V3.3 *** A0A2G2XRW4_CAPBA)	AT3G08550	0.0387861	0.866124	-0.0862961	0.486272	0.12044	0.22059	-0.0568039	0.772721	-0.0891955	0.456464	0.00833403	0.97033	0.0528768	0.637786	-0.0795879	0.359655	0.107301	0.17393	-0.0653764	0.749872	-0.146452	0.0575693	0.263093	5.61482e-05
Solyc01g068210	Glutamate dehydrogenase (AHRD V3.3 *** A0A2I4GHF6_9ROSI)	AT1G51720	-0.0438716	0.801906	-0.0900224	0.370532	-0.0683546	0.451568	-0.101287	0.400914	-0.123669	0.161022	-0.00210339	0.993159	-0.166862	0.0404283	-0.141635	0.0525282	-0.166666	0.0162607	-0.0695139	0.69412	-0.144867	0.0424367	-0.201486	0.00113657
Solyc01g068240	Ubiquitin carboxyl-terminal hydrolase 24 (AHRD V3.3 *** A0A2G3DH37_CAPCH)	AT4G30890	0.0517191	0.827735	0.0109123	0.957071	-0.236919	0.0148695	-0.0816347	0.676188	-0.195405	0.0606365	-0.0581752	0.749296	0.11299	0.337774	0.218645	0.0135853	0.121749	0.208374	0.119965	0.499459	0.335914	3.30363e-05	0.559461	4.91824e-14
Solyc01g068250	Transducin/WD40 repeat-like superfamily protein (AHRD V3.3 *** A0A2U1NST7_ARTAN)	AT3G51930	0.409962	0.343646	-0.361045	0.311963	0.352932	0.170936	0.050314	0.925259	0.123475	0.688029	0.152864	0.620586	0.205529	0.407349	0.365588	0.0394653	0.326385	0.0405265	0.0773795	0.899014	0.238729	0.173096	1.69791	1.24194e-39
Solyc01g068260	DNA topoisomerase 2-binding protein 1 (AHRD V3.3 *** A0A1J3J5G7_NOCCA)	AT1G77320	-0.0409961	0.908379	0.00661036	0.982043	-0.0990032	0.563187	-0.0851176	0.771412	-0.178649	0.269369	-0.194388	0.296418	0.124586	0.432475	0.222115	0.0652314	0.0640854	0.661322	-0.0358475	0.939666	0.0315672	0.850373	0.108744	0.309807
Solyc01g068270	Protein kinase family protein (AHRD V3.3 *** S8DW53_9LAMI)	AT5G63940	0.803756	1.35385e-13	0.349165	0.00159626	0.930194	1.32349e-18	0.214315	0.198716	0.178515	0.187058	0.102146	0.603579	-0.00521743	0.980533	0.275068	0.00541348	-0.44344	3.93311e-06	0.232441	0.126632	0.19394	0.0814803	-0.377037	8.28034e-05
Solyc01g068280	Protein CHROMATIN REMODELING 24 (AHRD V3.3 *** A0A2G3DH52_CAPCH)	AT5G63950	0.202303	0.353724	-0.0647485	0.777577	-0.159332	0.293579	-0.137251	0.52473	0.101917	0.576755	0.0195481	0.947193	0.176607	0.239648	0.0676674	0.668434	0.0958299	0.483048	-0.131383	0.622402	0.0991854	0.489831	0.623683	2.43192e-10
Solyc01g068290	tRNA uridine 5-carboxymethylaminomethyl modification enzyme MnmG (AHRD V3.3 *** A0A2G3AKP6_CAPAN),Pfam:PF01134	AT2G13440	-0.0355941	0.904018	-0.088102	0.606815	-0.292842	0.00719718	-0.0614914	0.810721	-0.151329	0.28204	-0.0922855	0.619441	-0.0925463	0.626812	-0.301529	0.0202529	-0.024502	0.881345	-0.131761	0.629989	-0.128405	0.354809	0.0279299	0.819751
Solyc01g068330	Cell division control protein 48-like protein C (AHRD V3.3 *** A0A2G3DH55_CAPCH)	AT3G01610	0.0746895	0.690275	-0.195153	0.0421567	-0.436755	8.49542e-08	-0.0694275	0.697034	-0.136415	0.171595	-0.199252	0.0515069	0.0922552	0.370059	0.161224	0.0356347	-0.130153	0.112881	0.122339	0.350354	0.2159	0.00245108	0.418839	4.91065e-11
Solyc01g068340	Crossover junction endonuclease MUS81 (AHRD V3.3 *** A0A2G3AKQ4_CAPAN)	AT4G30870	-0.0629835	0.940851	-0.312811	0.399396	-0.0534757	0.916859	-0.0768666	0.913193	-0.383357	0.225266	0.0360156	0.961832	0.213244	0.477807	0.0686235	0.821778	-0.131593	0.622559	0.0675669	0.936967	0.105515	0.680278	0.378451	0.03804
Solyc01g068350	Crossover junction endonuclease MUS81 (AHRD V3.3 *-* A0A2G3AKQ4_CAPAN)	NA	-0.261989	0.690953	-0.048034	0.944608	0.375654	0.285472	-0.253757	0.697034	0.0506628	0.934632	0.172787	0.789087	-0.0225946	0.962064	-0.0152606	0.972093	0.377394	0.153971	0.0140339	0.989651	-0.0314914	0.926899	0.352182	0.101431
Solyc01g068360	Leucine-rich repeat protein kinase family protein (AHRD V3.3 *-* A0A2U1Q3K2_ARTAN)	AT3G03770	-0.179871	0.793685	-0.378302	0.340902	0.509408	0.115597	0.104181	0.89455	-0.0275372	0.962771	0.0609776	0.932379	-0.21673	0.607631	-0.0470682	0.917778	-0.296698	0.354062	0.0674791	0.958931	0.0777025	0.858152	-0.635495	0.0135453
Solyc01g068380	Purple acid phosphatase (AHRD V3.3 *** A0A2G2XQL8_CAPBA)	NA	0.0686051	0.931377	-0.30349	0.387755	0.303223	0.327374	-0.130231	0.86613	-0.0674565	0.899839	0.2025	0.703814	-0.786923	0.0107228	0.00478979	0.993428	0.284599	0.366117	0.0446045	0.97948	-0.165578	0.665359	-0.12346	0.694165
Solyc01g068390	Zinc ion binding/nucleic acid binding protein (AHRD V3.3 *-* F4IK69_ARATH)	AT3G62240	0.0590918	0.750014	0.0134603	0.936424	-0.145548	0.110582	0.0125755	0.962415	0.0961634	0.383059	-0.229871	0.0180528	0.0140118	0.923054	0.0730878	0.42458	-0.165	0.0338386	0.10919	0.461082	0.108048	0.198057	0.167509	0.0149472
Solyc01g068400	Tubulin-specific chaperone A (AHRD V3.3 *** A0A2G2XQI4_CAPBA)	AT2G30410	-0.0177324	0.95574	-0.0200224	0.924475	0.280067	0.00577764	0.0712329	0.776805	0.128201	0.367464	0.02073	0.935357	0.121042	0.308998	-0.0502785	0.68404	0.137513	0.145782	-0.144941	0.386819	-0.0753768	0.507317	0.186878	0.0232731
Solyc01g068410	SlPIN5	AT5G16530	-0.279553	0.832503	-1.34593	0.0285102	0.204863	0.794331	-0.477643	0.69194	-1.06052	0.156632	-0.14727	0.913358	-0.557099	0.46121	-0.31863	0.664899	-0.5712	0.345695	-0.0847365	0.976594	-0.382207	0.594648	-1.00701	0.0456943
Solyc01g068450	Essential protein Yae1, N-terminal (AHRD V3.3 *** A0A2U1P191_ARTAN)	AT1G34570	-0.0116689	0.985833	-0.19086	0.431301	0.115772	0.623718	-0.226641	0.485288	-0.134729	0.623058	-0.265575	0.288665	-0.0156628	0.954983	0.0517646	0.799439	-0.000675445	0.998906	0.218049	0.422251	0.0895626	0.620144	0.345915	0.00548184
Solyc01g068460	Plant calmodulin-binding-like protein (AHRD V3.3 *** G7IW85_MEDTR)	AT2G38800	-0.148633	0.62754	-0.466748	0.00351162	-0.152933	0.42195	0.118057	0.74707	-0.290717	0.131916	-0.0688466	0.853616	-0.345357	0.0557593	-0.279117	0.0913929	-0.636585	1.28093e-05	-0.114691	0.810431	-0.125585	0.528821	0.379163	0.00742879
Solyc01g068470	cytochrome C oxidase subunit (AHRD V3.3 *** AT2G38780.4)	AT2G38780	-0.137448	0.571204	-0.0356126	0.888015	0.000421545	0.999577	-0.121811	0.63173	-0.158733	0.381934	0.0265274	0.933906	-0.274318	0.152095	-0.356114	0.029931	0.184772	0.223342	-0.242528	0.361833	-0.190853	0.266399	-0.33406	0.0095347
Solyc01g068480	P-loop containing nucleoside triphosphate hydrolases superfamily protein (AHRD V3.3 *** A0A2U1P5L6_ARTAN)	AT2G38770	-0.0725008	0.687885	-0.120919	0.266138	-0.192135	0.0357616	0.0415951	0.842622	-0.0283851	0.85232	-0.0972211	0.463439	-0.110009	0.294675	-0.0356996	0.753218	0.0107763	0.925489	-0.0608863	0.792131	0.0769828	0.420767	0.235703	0.000762566
Solyc01g068490	RING-type E3 ubiquitin transferase (AHRD V3.3 *** A0A200RD53_9MAGN)	NA	-0.132679	0.878066	-0.208087	0.695475	-0.258673	0.533188	0.0623779	0.955717	-0.0874769	0.897691	0.489028	0.33583	0.799257	0.285944	-0.405272	0.535978	-0.842262	0.102406	-0.202206	0.918715	-0.574681	0.280631	-1.48479	0.00024333
Solyc01g068530	40S ribosomal protein S16 (AHRD V3.3 *** A0A2G3DIR8_CAPCH)	AT2G09990	-0.038045	0.866237	-0.11299	0.338629	-0.241528	0.00606465	-0.0254612	0.916215	-0.116482	0.306076	-0.0863192	0.546593	0.150597	0.149463	0.0919192	0.365116	0.147437	0.0941588	0.0292538	0.935645	0.14093	0.128402	0.686128	1.74132e-21
Solyc01g068540	Homeodomain-like superfamily protein (AHRD V3.3 *-* AT3G53440.2)	AT3G53440	0.0875111	0.910552	-0.136338	0.760756	-0.00386486	0.994781	-0.586269	0.0574298	-0.201815	0.515689	-0.18034	0.671425	0.0837253	0.753134	0.194875	0.286564	0.416721	0.0124549	-0.064702	0.897472	0.0409039	0.837134	0.796932	6.15282e-11
Solyc01g068560	protein LNK2 isoform X1 (AHRD V3.3 --* XP_023879322.1)	NA	-0.113125	0.336711	-0.0486472	0.698962	-0.177583	0.0188126	-0.106389	0.395898	-0.177082	0.045435	-0.102609	0.362904	-0.0791645	0.461446	-0.430345	1.7829e-09	-0.175842	0.0182042	-0.0338381	0.908075	-0.477978	3.15167e-11	-0.42129	1.53694e-10
Solyc01g068580	Hepatocellular carcinoma-associated antigen 59 (AHRD V3.3 *-* A0A200R1K4_9MAGN)	AT1G02330	0.00106968	0.99874	0.083941	0.655809	-0.0567515	0.747584	-0.0335185	0.922415	0.0372391	0.864304	-0.14914	0.439848	0.0130548	0.951625	0.0386717	0.810044	-0.00599107	0.972776	0.00150544	0.998769	-0.0824043	0.541653	0.172377	0.08294
Solyc01g068590	Metal ion-binding protein (AHRD V3.3 *** F4IX22_ARATH)	AT3G62010	-0.176623	0.357386	-0.249683	0.06963	-0.0970604	0.509622	-0.0495467	0.876517	-0.102721	0.577557	0.0545355	0.83006	-0.265445	0.0613848	0.171631	0.207639	-0.0268532	0.870521	-0.007419	0.989713	-0.136187	0.344031	-0.20033	0.0722814
Solyc01g068620	Polyketide cyclase / dehydrase and lipid transport protein (AHRD V3.3 *** Q9M120_ARATH)	AT4G01650	0.0412562	0.894148	0.0131097	0.957695	-0.273592	0.0221293	-0.0412196	0.893257	0.0139035	0.952999	0.00529969	0.987048	0.0553062	0.788845	-0.0142641	0.943923	0.0292539	0.860869	0.13974	0.609463	-0.0364646	0.840291	-0.112519	0.332978
Solyc01g068640	AarF domain-containing protein kinase 4 (AHRD V3.3 *** A0A2G2XSA9_CAPBA)	AT4G01660	0.0177537	0.951761	0.0693431	0.697767	-0.331428	0.000175369	-0.000110496	1	0.0140678	0.948276	-0.0274738	0.894948	0.0439864	0.791982	0.274942	0.0057252	0.057937	0.599988	0.0212797	0.962149	0.0288815	0.847129	0.0543127	0.5465
Solyc01g073650	Serine/threonine-protein phosphatase (AHRD V3.3 *** A0A1U8EGY9_CAPAN)	AT3G58500	0.0465659	0.716803	0.0439035	0.645747	0.118031	0.0673637	0.076586	0.459006	0.0969359	0.191757	0.0242591	0.856501	0.0464719	0.589665	-0.00624416	0.948825	0.12241	0.0359836	-0.0352647	0.852016	-0.043959	0.550288	-0.0474924	0.40206
Solyc01g073660	Major facilitator superfamily protein (AHRD V3.3 *** A0A2U1LP11_ARTAN),Pfam:PF13347	AT2G44280	-0.353132	0.00193374	-0.162144	0.20921	-0.109002	0.454643	-0.133533	0.495026	-0.0962248	0.548231	0.246666	0.097269	-0.300571	0.0419883	-0.0432766	0.808101	-0.0920035	0.567869	-0.0354982	0.947443	-0.0211627	0.907199	-0.369904	0.00148736
Solyc01g073680	Bifunctional inhibitor/lipid-transfer protein/seed storage 2S albumin superfamily protein (AHRD V3.3 *** A0A061DVR0_THECC)	AT2G44300	0.0983667	0.778189	-0.126656	0.606593	-0.265054	0.114985	-0.140656	0.650048	-0.0208957	0.94785	-0.197157	0.405382	-0.0203605	0.946202	-0.17297	0.359655	-0.251604	0.122082	-0.00188194	0.999313	-0.317116	0.055336	-1.1074	1.87208e-16
Solyc01g073690	V-type proton ATPase subunit D (AHRD V3.3 *** A0A2G2WYU9_CAPBA)	AT3G58730	0.0285844	0.889548	-0.0138035	0.927463	0.274297	0.00024569	0.126249	0.295383	0.117946	0.230508	0.112729	0.317958	0.186778	0.0317136	0.0688422	0.466633	0.361653	1.92061e-07	0.0662028	0.752688	0.0486344	0.634153	0.458972	3.09376e-12
Solyc01g073710	Calcium-binding EF-hand family protein (AHRD V3.3 *** O64866_ARATH)	AT2G44310	0.222872	0.178993	-0.0655954	0.761206	0.117373	0.416648	0.144156	0.570595	-0.0651891	0.796953	0.196168	0.33009	-0.32284	0.0164834	-0.689932	2.52869e-10	0.214429	0.0896816	-0.320529	0.0428059	-0.356245	0.00242758	-0.474804	2.5223e-05
Solyc01g073730	GTP 3',8-cyclase, mitochondrial (AHRD V3.3 *** CNX2_ARATH)	AT2G31955	0.0585109	0.839891	-0.169361	0.229876	0.24691	0.0340034	0.0417107	0.910247	-0.139052	0.378	0.0545818	0.83591	-0.224199	0.0819575	-0.210027	0.0550545	-0.211588	0.0663864	0.0855233	0.785956	-0.169023	0.149956	-0.0985079	0.364374
Solyc01g073740	Citrate synthase (AHRD V3.3 *** A0A2G3ALM4_CAPAN)	AT2G44350	-0.00958515	0.972181	0.0238654	0.88756	0.403219	1.49465e-06	0.105135	0.528581	0.180873	0.0841959	0.161078	0.189853	0.00536541	0.975611	0.101842	0.329755	0.284765	0.000765294	0.131861	0.448964	0.00396359	0.977701	0.290809	0.000220758
Solyc01g073750	Callose synthase (AHRD V3.3 *** K7PRK8_MAIZE)	AT2G31960	0.0849106	0.696852	-0.0874547	0.583222	-0.139385	0.235734	-0.00461807	0.98776	-0.0182545	0.93073	0.0359552	0.879965	-0.111851	0.44303	0.161133	0.16735	0.124821	0.278545	-0.228037	0.136744	-0.186815	0.103641	-0.324252	0.000531577
Solyc01g073770	PRLI-interacting factor (AHRD V3.3 *-* AT5G19900.5)	NA	0.697982	0.00337817	0.589006	0.0139396	0.579189	0.00734718	0.59367	0.0258718	0.684898	0.0034578	0.431432	0.117344	0.249154	0.39914	0.042374	0.904473	-0.527207	0.0141814	0.432022	0.190789	0.0613196	0.852416	-0.841264	1.14521e-05
Solyc01g073870	Transposase, Ptta/En/Spm, plant (AHRD V3.3 *-* A0A1R3I9M9_9ROSI)	NA	-0.101307	0.616282	0.0713954	0.673756	-0.151505	0.155422	-0.0213211	0.946631	0.14545	0.301611	0.154679	0.259042	0.0482337	0.776383	-0.0189368	0.907835	-0.163105	0.112819	-0.0606484	0.86057	-0.0589681	0.667806	-0.619944	2.64296e-13
Solyc01g073900	E3 ubiquitin-protein ligase (AHRD V3.3 *-* A0A2G3D341_CAPCH)	AT2G44410	0.193357	0.107035	0.315771	0.000210867	0.149824	0.122805	0.170508	0.193346	0.236166	0.00877074	0.0856718	0.581259	0.0120309	0.937513	0.0204331	0.866657	-0.0277605	0.790527	0.00547599	0.988655	0.0224799	0.852416	-0.117363	0.123501
Solyc01g073910	Homeobox-leucine zipper protein HOX27 (AHRD V3.3 *** A0A2G2XRN9_CAPBA)	AT5G06710	1.31289	1.80615e-06	1.48504	6.17853e-09	2.47813	1.34245e-21	1.5133	1.57653e-08	1.27751	1.03327e-06	1.91954	1.54197e-13	0.115826	0.812928	-0.00411979	0.995286	-0.022475	0.958577	0.309896	0.673147	-0.0860117	0.844213	-0.287095	0.327042
Solyc01g073920	Proline-rich family protein (AHRD V3.3 *** Q8GYK6_ARATH)	AT2G32840	0.131579	0.655722	0.244873	0.156917	0.0326961	0.883013	0.188247	0.378258	0.182427	0.267497	0.0686659	0.797266	0.20239	0.179557	0.158665	0.248781	0.166329	0.218748	-0.0669841	0.860515	0.0850241	0.554403	0.138053	0.199388
Solyc01g073930	Protein N-terminal asparagine amidohydrolase (AHRD V3.3 *** A0A200QRE4_9MAGN)	AT2G44420	0.146276	0.741506	0.150409	0.605883	0.524136	0.008789	0.119682	0.794044	0.371302	0.0766599	-0.028161	0.95523	-0.0806725	0.776328	0.291744	0.0997813	-0.0111125	0.965637	-0.00744299	0.992597	-0.069787	0.755649	-0.0468477	0.787797
Solyc01g073940	Zinc finger transcription factor 9	AT5G06770	-0.111142	0.762178	0.433478	0.00656989	0.0649009	0.780906	0.000958345	0.998772	0.285092	0.0505061	0.0420634	0.891852	0.0747574	0.673122	0.225131	0.0453134	-0.0968806	0.47653	0.0309892	0.953152	0.128642	0.342547	-0.185605	0.0781995
Solyc01g073950	Myb_DNA-binding domain-containing protein/Bromodomain domain-containing protein (AHRD V3.3 *** A0A1Q3CDP2_CEPFO)	AT2G44430	0.360441	0.0193142	0.0533141	0.814544	-0.00859768	0.969448	0.306043	0.0529689	0.267019	0.0573443	0.0984443	0.674559	0.0516135	0.792689	-0.0198565	0.916028	-0.426832	0.00013177	0.0772834	0.830617	0.120186	0.39909	-0.276627	0.00871849
Solyc01g073960	Protein EMSY-LIKE 3 (AHRD V3.3 *** A0A2G3DHH9_CAPCH)	AT2G44440	-0.0579201	0.724398	0.0920432	0.377598	-0.240006	0.00148153	-0.107039	0.382847	0.0563739	0.631864	-0.129411	0.202455	-0.0183986	0.892461	-0.0701806	0.445686	-0.167274	0.0227542	-0.0109201	0.97753	-0.0139914	0.902879	-0.184255	0.00470856
Solyc01g074000	Histone H3 (AHRD V3.3 *** D8L9K7_WHEAT)	AT1G09200	0.120315	0.738455	0.341982	0.0638516	0.324059	0.0657517	-0.221356	0.371582	-0.0919486	0.712541	-0.0647886	0.844575	0.270335	0.147092	0.140953	0.448723	0.760322	3.35231e-08	-0.127363	0.75532	0.126336	0.505237	0.994356	1.10145e-14
Solyc01g074010	Protein kinase domain (AHRD V3.3 *** A0A200RDU7_9MAGN)	AT2G32850	0.145848	0.386867	-0.00553818	0.981421	0.246683	0.0156065	0.178412	0.237548	0.240281	0.0253046	0.253989	0.0342832	0.0867726	0.498103	0.141303	0.151615	0.0569553	0.601643	0.0520352	0.870079	-0.000722765	0.996566	0.334757	2.63401e-05
Solyc01g074020	Zinc finger, HIT-type (AHRD V3.3 *** A0A2U1P2A6_ARTAN)	NA	-0.115378	0.764893	0.0600134	0.836765	-0.384788	0.0255853	-0.0131746	0.979119	-0.0914025	0.718175	-0.219514	0.380977	0.0514678	0.820575	-0.0270996	0.898677	-0.328132	0.0113989	0.103129	0.767202	0.221343	0.0954531	0.473417	1.70238e-05
Solyc01g074030	Beta-glucosidase (AHRD V3.3 *** Q43014_PRUAV)	NA	-0.491592	0.000524268	-0.363059	0.0116643	-0.396287	0.00285337	-0.430699	0.00562563	-0.303379	0.047628	-0.138012	0.541079	-0.308647	0.0483868	-0.922888	9.64541e-15	-0.657982	8.05739e-08	-0.445167	0.0035686	-0.716371	6.69829e-09	-0.380343	0.00169303
Solyc01g079080	asynaptic protein (AHRD V3.3 *-* AT2G46980.2)	AT2G46980	-2.90086	0.0888491	-0.322554	0.863802	-1.10307	0.405649	0.452348	0.570161	0.386529	0.529005	0.0976444	0.917559	0.527836	0.391745	0.013468	0.987197	-0.492583	0.283521	-0.0311856	0.982277	0.179643	0.598716	0.682215	0.00306178
Solyc01g079090	Protoporphyrinogen oxidase (AHRD V3.3 *** O64384_SOLTU)	AT4G01690	0.0684941	0.707856	-0.0428804	0.773906	-0.107684	0.278005	0.0853167	0.598332	-0.0225232	0.891898	0.112697	0.382145	0.0544162	0.693622	-0.142066	0.139892	-0.0205314	0.864112	0.0225115	0.955226	-0.103328	0.314033	0.22471	0.00400053
Solyc01g079100	S-acyltransferase (AHRD V3.3 *** A0A2G2XQX7_CAPBA)	AT4G01730	-0.127367	0.901366	0.0208273	0.979194	0.859837	0.0514732	-0.158555	0.693643	-0.0146812	0.969583	-0.358386	0.173458	0.0521147	0.873041	0.0912249	0.692519	0.306225	0.0813864	-0.0319131	0.966863	0.182266	0.302788	0.958169	2.50511e-13
Solyc01g079110	Histone H3 (AHRD V3.3 *** A0A2G3DHD8_CAPCH)	AT1G09200	-0.00314848	0.996104	-0.144433	0.549949	0.194634	0.311051	-0.311298	0.13939	-0.0807642	0.754098	-0.164582	0.508969	0.121136	0.589778	-0.0879133	0.671482	0.444102	0.00242488	-0.0846457	0.871374	0.0132698	0.955292	0.631267	1.38568e-06
Solyc01g079150	HCO3-transporter family (AHRD V3.3 *** A0A2U1KUW6_ARTAN)	AT3G62270	0.144422	0.779474	-0.109157	0.78568	0.28793	0.271612	0.17336	0.731161	0.537693	0.0410751	0.151251	0.734193	-0.213898	0.518275	0.155735	0.612408	-0.176931	0.515132	0.10207	0.907354	0.0785162	0.8237	-0.419066	0.0506701
Solyc01g079170	Hexosyltransferase (AHRD V3.3 *** A0A2G3DHC3_CAPCH)	AT2G47180	0.846006	2.05796e-06	1.07474	1.64761e-07	0.357591	0.0421771	0.510799	0.237348	0.878641	0.0967513	0.267715	0.479168	0.892251	1.96985e-11	0.860483	9.48037e-11	0.467265	0.00061827	1.10782	2.72758e-10	1.61462	4.40046e-17	0.600892	5.29896e-05
Solyc01g079180	Pectinesterase (AHRD V3.3 *** A0A2G2XQP7_CAPBA)	NA	0.495318	0.351291	0.768703	0.0456666	1.24399	0.000120292	0.251561	0.725748	1.0719	0.00206004	0.672207	0.115621	0.157292	0.773077	2.06151	1.68942e-11	1.86284	8.62811e-10	0.481601	0.459296	1.00449	0.00217196	0.785634	0.00871849
Solyc01g079200	gibberellin 2-oxidase 3	AT1G02400	0.971232	0.688174	-0.938524	0.588845	-0.414711	0.8165	0.373193	0.907768	-1.58841	0.305312	1.20434	0.581204	-2.22049	0.126421	0.246286	0.892167	2.12652	0.0849727	0.337561	0.947288	-0.614104	0.702063	1.05037	0.361181
Solyc01g079210	SWR1-complex protein 4 (AHRD V3.3 *** A0A2G3AKV1_CAPAN)	AT2G47210	0.0694725	0.761338	0.223718	0.0518561	-0.0830512	0.534678	0.0622843	0.787112	-0.00287833	0.989805	-0.16864	0.228795	0.0671085	0.64525	-0.0898578	0.448761	-0.0390332	0.747187	-0.0358084	0.925195	0.0441106	0.729797	-0.0812257	0.372554
Solyc01g079220	NifU-like protein 1, chloroplastic (AHRD V3.3 *** A0A1U8E004_CAPAN)	AT4G01940	0.0498629	0.844906	0.0657709	0.695475	-0.292746	0.00416278	0.0780854	0.728665	-0.00600309	0.977057	-0.0616318	0.766802	-0.155755	0.32248	-0.0626442	0.708296	-0.175653	0.161235	-0.0664473	0.8829	-0.153224	0.276725	-0.0901259	0.461651
Solyc01g079230	Duf724 domain-containing protein 3 (AHRD V3.3 *** A0A1J6JCE9_NICAT)	AT5G23800	-0.0860892	0.501716	-0.0753191	0.461896	-0.264134	0.00011523	-0.202354	0.017156	-0.126939	0.137745	-0.168946	0.0454105	-0.0151343	0.90697	-0.024672	0.812788	-0.215529	0.0011908	0.0559649	0.764003	0.175401	0.00860145	-0.00347222	0.965397
Solyc01g079240	Long chain acyl-CoA synthetase 1 (AHRD V3.3 *** A0A2G3AKT2_CAPAN)	AT2G47240	-0.0839602	0.852422	0.144875	0.599852	0.255304	0.20224	-0.184794	0.583344	-0.0342122	0.924499	0.0364787	0.934078	0.135118	0.621854	0.0278617	0.923241	0.413393	0.0226176	-0.149396	0.768264	-0.0657054	0.806526	0.0865716	0.641586
Solyc01g079250	RNA helicase DEAH-box2	AT3G62310	-0.146308	0.152719	-0.00852583	0.956277	-0.157663	0.0364275	-0.207461	0.015375	-0.0987266	0.29785	-0.165673	0.0591883	0.010444	0.939054	0.0128412	0.911095	-0.283468	1.74089e-05	-0.0140405	0.96753	0.0796606	0.345535	-0.247168	7.11737e-05
Solyc01g079260	WRKY transcription factor 23	AT2G47260	0.000506506	1	0.169197	0.796447	-0.173063	0.73354	0.152899	0.878637	-0.152491	0.824688	-0.225563	0.762687	0.0710849	0.922472	0.219419	0.66769	-0.615977	0.123711	0.0776532	0.966903	0.370656	0.432554	0.0258631	0.953395
Solyc01g079310	Heme binding protein (AHRD V3.3 *** Q9LZQ3_ARATH)	AT3G62370	0.0936933	0.727387	0.135693	0.340205	0.33601	0.0229629	-0.0473843	0.884133	0.166891	0.200821	0.26956	0.122717	0.132034	0.273974	0.114594	0.269219	0.198823	0.0552105	-0.0107202	0.983062	0.122127	0.21952	0.283588	0.000920653
Solyc01g079320	Pentatricopeptide repeat (AHRD V3.3 *** A0A200PWD1_9MAGN)	AT1G02370	0.0611771	0.919979	0.18187	0.543576	0.292483	0.209701	0.109062	0.839452	-0.0324752	0.928652	-0.0677119	0.889707	0.0707315	0.790286	0.352381	0.021272	-0.0660483	0.758052	0.0770111	0.881279	0.409746	0.00320158	0.785986	1.52657e-09
Solyc01g079330	RNA helicase DEAD3	AT2G47330	-0.0260162	0.894595	-0.0164845	0.905068	-0.0621261	0.518493	-0.0437108	0.797011	0.0744157	0.444126	-0.224084	0.00514087	-0.0192345	0.866197	-0.0359754	0.684379	0.0765949	0.286883	-0.00188501	0.995039	0.0525372	0.490627	0.156388	0.00535381
Solyc01g079340	Serine/threonine-protein kinase (AHRD V3.3 *** A0A2G2XQS7_CAPBA)	AT4G02010	-0.00352493	0.990284	0.00825122	0.959439	0.116222	0.187265	0.00934389	0.96823	0.00490218	0.973359	0.00891151	0.963956	-0.0027843	0.983706	-0.00781254	0.943901	-0.0387015	0.636508	-0.0542164	0.775385	0.0146244	0.88859	-0.209139	0.00041834
Solyc01g079350	HIT zinc finger and PAPA-1-like domain-containing protein (AHRD V3.3 *-* F4I548_ARATH)	AT2G47350	-0.103249	0.559081	-0.141544	0.238953	-0.277803	0.00189597	-0.133255	0.380283	-0.0411994	0.800666	-0.0816081	0.596109	-0.252226	0.0127258	-0.191637	0.0398818	-0.172581	0.0519075	0.0384627	0.908553	0.0217562	0.872297	-0.164382	0.0381004
Solyc01g079360	WRKY transcription factor 37	NA	-0.244417	0.562296	-0.793872	0.000190066	0.0161771	0.971846	0.0896757	0.884458	-0.956629	5.6761e-06	-0.222542	0.638134	-0.233644	0.442245	-1.12395	9.57716e-09	-0.593591	0.00745613	0.0108948	0.992255	-0.856332	4.5529e-05	-0.979111	6.06318e-06
Solyc01g079370	Transcription factor GRAS (AHRD V3.3 *** A0A200PWC4_9MAGN)	AT1G02575	0.0503061	0.972116	-1.83539	0.00359299	-0.314257	0.57693	-0.199592	0.813832	-0.364355	0.472716	0.471058	0.333848	-0.607018	0.00527787	-0.672332	0.000468771	-0.292934	0.133491	0.0260651	0.985767	-0.661789	0.0111667	-1.18208	1.95665e-07
Solyc01g079390	EZ1	AT4G02020	-0.0563617	0.834947	0.0535315	0.763389	0.37996	0.000684168	-0.00925656	0.977965	-0.0364966	0.852607	0.107762	0.578634	-0.228172	0.0573575	-0.203003	0.051865	-0.115022	0.310455	-0.0784184	0.800574	-0.115464	0.33742	-0.351811	0.000107606
Solyc01g079400	Protein trichome birefringence-like 6 (AHRD V3.3 *** A0A2G3AKU6_CAPAN)	AT3G62390	-0.0192222	0.962764	-0.0492994	0.873595	-0.26643	0.0715526	-0.274957	0.16686	-0.147394	0.515309	-0.141666	0.533167	-0.0405562	0.883325	-0.0164728	0.950105	0.255633	0.113815	-0.0363538	0.955322	0.034159	0.878062	0.0873641	0.537557
Solyc01g079410	Calcium-dependent phosphotriesterase superfamily protein (AHRD V3.3 *** A0A2U1MTE8_ARTAN)	AT2G16760	-0.403517	0.0615161	-0.568899	0.00189682	0.238255	0.22674	-0.224321	0.378584	-0.563805	0.000471529	-0.267091	0.217311	-0.0425336	0.875269	-0.274635	0.0965403	-0.157977	0.35875	-0.10392	0.823171	-0.0783877	0.709388	-0.354798	0.00941783
Solyc01g079420	Cytochrome c oxidase subunit 5C (AHRD V3.3 *** A0A2G3AK13_CAPAN)	AT5G61310	-0.0340574	0.895241	0.115279	0.384525	0.150827	0.155934	-0.0160242	0.960407	0.119851	0.375758	-0.0109746	0.965215	0.0343934	0.83636	-0.00651018	0.970369	0.178106	0.0740623	0.0280022	0.947443	-0.0348577	0.80761	0.23668	0.00677039
Solyc01g079450	Peptidase S9 (AHRD V3.3 *** A0A200R223_9MAGN)	AT2G47390	0.0160827	0.951761	-0.0366253	0.825808	-0.153363	0.133269	0.00395279	0.988423	-0.0171672	0.927039	-0.103024	0.501815	-0.0847362	0.538372	-0.0103836	0.948075	0.145257	0.152499	0.00984476	0.985484	0.0311231	0.828973	0.392633	2.61849e-06
Solyc01g079470	Unknown protein	AT3G62410	-0.0703892	0.914793	-0.329619	0.286818	-0.149418	0.630943	-0.226506	0.629844	-0.496419	0.0743011	-0.0379777	0.950131	-0.38586	0.273126	-1.94659	2.48588e-17	-0.596678	0.0173639	-0.34602	0.521342	-0.834714	0.000460519	-0.220448	0.365908
Solyc01g079480	BZIP transcription factor (AHRD V3.3 *** C0LQL1_9CARY)	AT3G62420	0.0265599	0.965105	0.244876	0.387755	0.19285	0.443283	0.0113905	0.985194	0.140378	0.679819	0.337993	0.250211	-0.0510471	0.893926	0.0715331	0.818484	0.428462	0.0422729	0.100611	0.897281	0.189818	0.473637	-0.0375466	0.869641
Solyc01g079490	Vacuolar protein sorting-associated protein 51-like protein (AHRD V3.3 *** A0A2S1CEW9_PRUYE)	NA	0.0542711	0.866237	0.169131	0.223573	0.298162	0.0265546	0.354821	0.00962822	0.116252	0.432821	0.0948035	0.657987	0.246826	0.0367295	0.234496	0.0177661	0.422402	1.3644e-05	-0.0588719	0.86149	0.133739	0.223477	0.262589	0.00357148
Solyc01g079500	DNA replication licensing factor MCM7 (AHRD V3.3 *** A0A1U8FE76_CAPAN)	AT4G02060	0.0262376	0.951477	-0.303071	0.0960812	-0.395361	0.0116948	-0.227411	0.321799	-0.114234	0.6154	-0.226925	0.281677	0.115824	0.58592	0.100491	0.597895	-0.0753907	0.67558	-0.14679	0.674953	0.153037	0.372	0.31291	0.014918
Solyc01g079510	WD40 domain-containing protein (AHRD V3.3 *** A0A178W3E8_ARATH)	AT5G49430	-0.037509	0.858498	0.018548	0.904307	0.0306038	0.803654	0.0146189	0.955862	0.0209951	0.893258	0.018262	0.930314	-0.096786	0.37574	0.0317073	0.784804	-0.0189423	0.866247	-0.015201	0.968803	0.0429023	0.688818	-0.0707659	0.368755
Solyc01g079520	DNA mismatch repair protein MutS (AHRD V3.3 *** A0A200R263_9MAGN)	AT4G02070	0.0252349	0.952441	-0.131259	0.557214	-0.245623	0.140597	-0.178432	0.441541	-0.028803	0.914385	-0.244211	0.1915	-0.01246	0.962077	0.152714	0.34623	-0.00198137	0.993445	-0.0257298	0.966903	0.172437	0.240337	0.179094	0.137018
Solyc01g079530	RING/FYVE/PHD zinc finger superfamily protein (AHRD V3.3 *** A0A2U1LZL6_ARTAN)	AT1G02610	-0.448595	0.516385	-0.100142	0.889415	0.939735	0.0430523	0.101435	0.931436	-0.101934	0.896211	0.252998	0.769596	-0.699488	0.144335	-0.5184	0.245258	0.352204	0.443339	-0.201045	0.888236	-0.139408	0.809762	0.579413	0.117036
Solyc01g079535	GTP-binding protein (AHRD V3.3 *** Q9SDK4_ORYSJ)	NA	0.0953526	0.379052	0.139393	0.0627937	0.175729	0.00815102	0.0881292	0.43084	0.0671747	0.473947	0.0248783	0.865502	0.154247	0.0330089	0.0691883	0.356572	0.30908	7.04179e-08	0.0231538	0.930443	0.120645	0.070757	0.427409	2.73633e-15
Solyc01g079570	Beta-D-xylosidase 1 (AHRD V3.3 *** A0A1U8DZL0_CAPAN)	AT1G02640	0.151049	0.715775	-0.0146956	0.971335	0.348304	0.0894032	-0.00529744	0.993032	0.164475	0.560629	0.301754	0.236435	-0.113204	0.685956	-0.0522268	0.848253	0.316445	0.0860286	-0.149665	0.766935	-0.0591537	0.82976	0.399145	0.0142618
Solyc01g079580	Tetratricopeptide repeat (TPR)-like superfamily protein (AHRD V3.3 *** A0A2U1LZR6_ARTAN)	AT2G47440	0.307272	0.598742	1.24691	2.26551e-05	0.374751	0.275145	0.376056	0.479525	0.975591	0.0017401	0.48103	0.257997	-0.110869	0.832056	1.03274	0.000356132	0.920986	0.00159374	0.0595972	0.968233	0.738345	0.0174621	0.321044	0.271781
Solyc01g079590	Late embryogenesis abundant protein (LEA) family protein (AHRD V3.3 *** F4IYB7_ARATH)	AT3G62580	0.0860886	0.691683	0.132695	0.319736	0.252474	0.0159511	0.122892	0.5169	0.0828005	0.600515	0.0941375	0.605145	0.0899967	0.47857	-0.110855	0.290763	-0.280121	0.00123122	0.0249551	0.951854	-0.0667893	0.570495	-0.217076	0.00954766
Solyc01g079600	Alpha/beta-Hydrolases superfamily protein (AHRD V3.3 *** A0A2U1L2I9_ARTAN)	AT1G02660	0.477206	0.650613	0.155159	0.872687	0.122922	0.880659	0.425516	0.700722	-0.121776	0.907538	0.271039	0.809611	-0.164027	0.859162	0.484246	0.458149	0.683957	0.236255	-0.37205	0.819029	0.704426	0.249535	0.0184126	0.976966
Solyc01g079610	DnaJ protein ERDJ3B (AHRD V3.3 *** A0A2G2Z6I0_CAPAN)	AT3G62600	0.255954	0.0789482	-0.0132883	0.952858	0.290874	0.00884353	-0.00459745	0.988132	0.0145009	0.945941	0.216269	0.123026	0.365636	0.000312798	-0.0191277	0.903136	0.599743	2.91861e-11	0.0675299	0.825605	0.072695	0.5718	0.719053	1.54798e-17
Solyc01g079620	colorless fruit epidermis	AT2G47460	-0.150223	0.825155	-0.128489	0.814138	0.0952678	0.786175	-0.328932	0.452732	-0.409285	0.227058	-0.172704	0.685916	-0.346057	0.491564	0.092736	0.869019	-0.6705	0.037276	-0.268503	0.674953	-0.17924	0.60984	-0.94441	6.97338e-06
Solyc01g079630	sucrose-phosphatase-like protein (AHRD V3.3 *-* AT3G62620.8)	AT3G62620	-0.408767	0.0817641	0.0110497	0.976853	-0.179594	0.388679	-0.161419	0.594107	-0.195976	0.355274	-0.0916519	0.769939	0.146643	0.526423	-0.0849085	0.716118	0.0663071	0.731563	0.148037	0.681477	0.0211532	0.924575	-0.109878	0.436766
Solyc01g079640	pollen-specific LRR extensin-like protein (AHRD V3.3 *** AT2G25920.1)	AT2G25920	-0.0944435	0.8092	-0.115347	0.646708	0.0428149	0.866258	0.11702	0.746366	-0.126376	0.587526	0.0917267	0.775661	-0.0535253	0.837181	-0.00836429	0.974041	0.155015	0.349962	0.0132428	0.986797	0.188473	0.213843	-0.243836	0.0617483
Solyc01g079650	CTP synthase (AHRD V3.3 *** A0A2G3AL34_CAPAN)	AT4G02120	0.090704	0.827735	0.0346575	0.916603	-0.269053	0.167596	-0.195019	0.509079	-0.154678	0.516449	-0.131199	0.653345	-0.176494	0.413607	0.0559405	0.811383	-0.183249	0.305595	-0.0182317	0.982618	0.255178	0.130531	0.0481458	0.770013
Solyc01g079660	Cotton fiber protein (AHRD V3.3 *** Q570M0_ARATH)	AT5G38700	0.813917	0.670318	-0.227541	0.8988	-0.549816	0.663113	0.79592	0.680172	-0.787168	0.587036	0.437991	0.828429	-0.990153	0.451939	-0.905006	0.434762	1.41356	0.162107	-0.202557	0.96486	0.423468	0.753602	0.723623	0.438711
Solyc01g079680	RAN GTPase-activating protein 1 (AHRD V3.3 *** A0A1U8DZ62_CAPAN)	AT5G19320	0.016321	0.951761	-0.159562	0.189482	-0.319987	0.000635581	-0.22844	0.0271078	-0.283886	0.000986789	-0.27474	0.0026281	0.0214239	0.888815	0.00026565	0.999681	0.0091198	0.940349	-0.0875859	0.648907	0.116279	0.202304	0.104688	0.162694
Solyc01g079690	Snf2 chromatin remodeling protein (AHRD V3.3 *-* A0A1T3CE02_9HYPO)	AT3G06010	-0.0282061	0.919979	-0.256695	0.0237283	-0.265973	0.00915083	-0.187853	0.157078	-0.0143462	0.939845	-0.174637	0.157918	0.0267396	0.872851	-0.0837781	0.47328	-0.204875	0.0296819	-0.0774156	0.744396	0.0277171	0.83164	-0.0660933	0.442164
Solyc01g079710	Deoxyribose-phosphate aldolase (AHRD V3.3 *** A0A166YQY4_9PEZI)	AT5G19300	0.015828	0.956564	-0.13168	0.308393	-0.227402	0.0223378	-0.245766	0.0568087	-0.127444	0.312038	-0.361913	0.000482103	0.163555	0.123808	0.0746194	0.487934	-0.111083	0.245423	0.0990667	0.593003	0.191387	0.0232365	0.414665	1.49097e-08
Solyc01g079720	Protein phosphatase 2C 70 (AHRD V3.3 *** A0A1U8E8U4_CAPAN)	AT5G19280	0.0373336	0.889277	0.0627256	0.693596	0.0819391	0.516367	-0.0851275	0.70253	-0.0766989	0.630975	0.0717831	0.710981	-0.0533833	0.74296	-0.012244	0.940011	-0.0294117	0.819361	-0.183669	0.281373	-0.0382417	0.78687	-0.0134861	0.90187
Solyc01g079750	MAP kinase kinase kinase 4	AT3G06030	0.101205	0.811565	-0.0839207	0.802018	0.0628852	0.796925	-0.145911	0.562747	0.163194	0.375067	-0.182301	0.357126	0.178906	0.273738	0.0883883	0.579991	0.127292	0.355474	-0.0966478	0.781983	0.0304376	0.867707	0.810738	1.3244e-15
Solyc01g079760	Peroxisomal adenine nucleotide carrier 1 (AHRD V3.3 *** A0A1U8DZM1_CAPAN)	AT5G27520	0.0505204	0.869772	0.172632	0.210494	-0.0370683	0.835092	-0.0426984	0.888451	-0.0513842	0.778473	-0.0499348	0.836237	0.0552396	0.749657	-0.0243765	0.880675	-0.141705	0.216603	0.0421222	0.920598	0.0341372	0.820365	0.128894	0.18452
Solyc01g079770	TLC domain-containing protein 2 (AHRD V3.3 *** A0A2I4HJX7_9ROSI)	NA	-0.189008	0.656766	-0.326253	0.228605	-0.0142296	0.965099	-0.134161	0.747665	-0.173994	0.53937	0.14463	0.659974	-0.23004	0.403985	-0.46337	0.0262158	0.165514	0.43659	-0.300299	0.394151	-0.394334	0.0384477	-0.220383	0.192393
Solyc01g079780	Glycoprotein membrane GPI-anchored (AHRD V3.3 *** Q9ZVL0_ARATH)	AT5G19250	-0.00225817	0.994614	-0.235338	0.0174498	0.0627587	0.59047	0.0207949	0.942217	-0.107963	0.386332	-0.00850917	0.972188	0.0594922	0.645873	-0.0643244	0.550865	-0.12176	0.183561	0.113518	0.540461	-0.0605102	0.588228	0.298961	9.43769e-05
Solyc01g079790	ADP-glucose pyrophosphorylase large subunit 3	AT5G19220	0.0207445	0.953495	-0.0200029	0.938554	-0.25776	0.0476521	-0.0394575	0.91014	-0.0659418	0.758227	0.0538499	0.842077	-0.239242	0.131494	-0.431988	0.000616353	0.209925	0.119209	-0.167937	0.540461	-0.346838	0.00669588	-0.111345	0.375112
Solyc01g079800	DEAD-box ATP-dependent RNA helicase 58, chloroplastic (AHRD V3.3 *** A0A2G3AL49_CAPAN)	AT5G19210	-0.105604	0.648421	0.0676088	0.73921	-0.199024	0.110962	-0.0296498	0.928123	-0.203858	0.156632	-0.0458287	0.853087	-0.327052	0.0836803	-0.603146	0.000104431	-0.317475	0.0237239	-0.102087	0.825685	-0.276596	0.0781558	-0.349536	0.00482638
Solyc01g079810	E3 ubiquitin-protein ligase RHF1A (AHRD V3.3 *** A0A1J3FVF9_NOCCA)	AT4G14220	0.105071	0.866237	-0.00060498	0.99986	0.123512	0.710218	0.208831	0.685849	-0.140463	0.731119	-0.00607781	0.994649	-0.166013	0.654616	-0.271472	0.343746	0.0104314	0.978685	-0.0755252	0.94496	-0.145526	0.657721	-0.224122	0.349231
Solyc01g079820	Peroxiredoxin (AHRD V3.3 *** H6VUU5_9FABA)	AT3G06050	-0.0511026	0.814217	-0.233369	0.0239386	-0.0209923	0.881441	-0.0586969	0.789962	-0.184118	0.101594	0.0219717	0.921476	-0.155988	0.18622	-0.101612	0.370184	0.0945712	0.370422	0.0255855	0.951283	-0.16018	0.113944	0.222868	0.0077749
Solyc01g079830	hypothetical protein (AHRD V3.3 *** AT5G19190.1)	AT5G19190	-0.104051	0.898403	0.492305	0.184995	0.391823	0.357687	0.739191	0.0554084	0.374734	0.358996	1.48124	9.33299e-06	0.0563046	0.922385	1.58212	6.72254e-09	1.60981	7.50244e-09	-0.06033	0.966469	1.24726	6.48697e-06	1.33664	2.46318e-07
Solyc01g079840	NEDD8-activating enzyme E1 catalytic subunit (AHRD V3.3 *** A0A1U8EA19_CAPAN)	AT5G19180	-0.112865	0.43268	-0.0871919	0.473656	0.0263133	0.832666	-0.0424612	0.844951	-0.138065	0.194633	0.0431606	0.811059	-0.0399322	0.770001	0.0227453	0.857569	0.121172	0.17074	0.0367518	0.906273	0.0562503	0.598901	0.175195	0.0195492
Solyc01g079850	Protein trichome birefringence-like 11 (AHRD V3.3 *** A0A2G3DI26_CAPCH)	AT5G19160	-0.0420598	0.947274	-0.23423	0.488085	-0.232624	0.453799	-0.0408142	0.926343	-0.0799637	0.754098	-0.028542	0.941218	-0.026068	0.928763	-0.0499891	0.820756	0.0307661	0.88263	-0.109446	0.784567	-0.071932	0.703145	0.224293	0.0771304
Solyc01g079860	ATP-dependent (S)-NAD(P)H-hydrate dehydratase (AHRD V3.3 *** A0A1U8EBN0_CAPAN)	AT5G19150	-0.0168345	0.95973	-0.0881775	0.61456	-0.0512506	0.75338	-0.13662	0.457523	-0.20144	0.101785	-0.0851724	0.649699	-0.0578251	0.730474	-0.288151	0.00445833	-0.0605516	0.635215	-0.0536725	0.881846	-0.137846	0.216102	-0.118136	0.210564
Solyc01g079870	CONSTANS interacting protein 2b	AT1G08970	0.103415	0.36126	0.346788	3.87314e-08	0.0810873	0.319554	0.00109779	0.996893	0.297076	7.15956e-06	-0.0218326	0.897883	0.110062	0.160831	0.1144	0.0931061	-0.138987	0.0326532	0.00222063	0.994357	0.182012	0.00282626	-0.0332548	0.607645
Solyc01g079880	Aluminum induced protein with YGL and LRDR motifs (AHRD V3.3 *** Q94BR2_ARATH)	AT5G19140	-0.3543	0.0470515	-0.285271	0.0891304	-0.268071	0.0794959	-0.287294	0.162963	-0.219877	0.238674	-0.104768	0.698809	-0.208941	0.269351	-0.820327	4.2271e-10	-0.78379	2.70059e-09	-0.176981	0.590399	-0.684522	5.17963e-07	-1.79469	2.76601e-44
Solyc01g079940	Eukaryotic aspartyl protease family protein (AHRD V3.3 *** A0A2U1KXX4_ARTAN)	NA	0.256875	0.860472	-0.0861837	0.943104	0.968013	0.128022	0.415498	0.751017	-0.156083	0.889575	0.700178	0.461123	-0.579053	0.477907	-0.103188	0.911811	2.15881	0.000128679	0.283431	0.895577	0.379675	0.623432	1.67792	0.00162715
Solyc01g079950	Eukaryotic aspartyl protease family protein (AHRD V3.3 *** A0A2U1ML86_ARTAN)	NA	0.205381	0.851357	-0.198232	0.795337	0.686501	0.155934	0.258223	0.809949	-0.0260151	0.976796	0.301333	0.726421	-0.356522	0.585679	0.507156	0.332323	1.19948	0.00609255	0.381249	0.757696	0.824572	0.0885923	1.29982	0.00145536
Solyc01g079980	Eukaryotic aspartyl protease family protein (AHRD V3.3 *** A0A2U1ML86_ARTAN)	NA	0.148942	0.79747	-0.0607439	0.914035	0.0656173	0.836934	0.0557575	0.925209	0.173876	0.604719	0.334229	0.202162	0.178722	0.473453	-0.0873091	0.727048	-0.081293	0.713786	0.061941	0.941723	0.165671	0.498495	0.75473	2.71973e-06
Solyc01g080010	xyloglucan endoglucanase inhibitor	NA	0.461572	0.259555	-0.278862	0.43738	0.175183	0.599174	0.1183	0.888694	-0.508662	0.123999	0.257787	0.629756	0.0600387	0.896071	-0.318151	0.268059	0.913305	0.000104068	0.0757289	0.947288	-0.265772	0.387233	0.441746	0.0661393
Solyc01g080020	Eukaryotic aspartyl protease family protein (AHRD V3.3 *** A0A2U1ML86_ARTAN)	AT5G19120	-1.00315	0.0351119	-0.924219	0.0274921	0.439166	0.361339	-0.522966	0.441179	-0.613201	0.206176	-0.250527	0.753553	-0.660229	0.164761	-1.02774	0.00690746	0.0970792	0.852113	-0.481832	0.560935	-0.591437	0.168468	-0.535799	0.139855
Solyc01g080040	Dual specificity protein phosphatase 1 (AHRD V3.3 *** A0A2G3DHV6_CAPCH)	AT3G23610	-0.171969	0.608164	0.063071	0.82132	-0.0765246	0.722491	-0.0390676	0.941467	0.0856156	0.759302	-0.0242451	0.95523	-0.254124	0.145714	-0.227068	0.139844	0.105839	0.505394	-0.0460475	0.94098	-0.0628993	0.753083	-0.185322	0.161621
Solyc01g080070	Heavy metal-associated isoprenylated plant protein (AHRD V3.3 *-* A0A2R6PK24_ACTCH)	AT3G06130	0.313164	0.080889	0.266999	0.0754815	0.632733	1.05008e-05	0.199134	0.299822	0.392945	0.00146024	0.233017	0.169847	0.367045	0.00441549	0.484814	1.20063e-05	0.211789	0.0887723	0.388078	0.00407241	0.528218	1.85312e-06	0.140679	0.217519
Solyc01g080080	RING/U-box superfamily protein (AHRD V3.3 *** A0A2U1KJJ9_ARTAN)	AT3G06140	-0.0272325	0.909056	0.151471	0.11206	0.0603588	0.58134	-0.0646944	0.743788	0.292916	0.000290223	0.0288241	0.890339	0.0356147	0.768238	-0.0799458	0.348374	-0.0913559	0.24953	-0.043884	0.867083	-0.0549564	0.55665	-0.349888	8.33214e-08
Solyc01g080100	RING zinc finger protein (AHRD V3.3 *** AT3G06145.1)	AT3G06145	-0.107411	0.817645	0.691461	7.89023e-05	0.239809	0.292013	0.27094	0.43672	0.735192	3.10382e-05	0.0948025	0.841564	-0.243142	0.29709	-0.0997069	0.683558	0.0355624	0.890063	-0.238338	0.535598	-0.123032	0.600877	-0.441134	0.00839097
Solyc01g080110	SNARE associated Golgi protein family (AHRD V3.3 *** B6U042_MAIZE)	AT5G19070	0.0219293	0.933585	0.126485	0.255686	0.163232	0.108309	-0.0154298	0.954575	0.127688	0.22612	0.113559	0.396498	-0.0577129	0.617181	0.0161844	0.891574	0.2925	5.48577e-05	-0.197203	0.0475096	-0.0859165	0.327878	0.311473	2.74529e-06
Solyc01g080130	Cytochrome P450 family protein (AHRD V3.3 *** Q9M8K3_ARATH)	AT5G19060	0.0900977	0.714277	-0.00175597	0.99614	0.372658	0.0012218	0.142025	0.474315	0.130963	0.411977	0.110676	0.568068	0.213367	0.110342	0.233723	0.0416254	0.412681	6.49238e-05	0.0253906	0.962282	-0.12753	0.346879	-0.125416	0.24105
Solyc01g080140	UPF0613 protein PB24D3.06c (AHRD V3.3 *** A0A1J3GSX0_NOCCA)	AT5G19050	-0.0128336	0.958986	-0.0146097	0.930112	-0.159483	0.0651278	0.0337189	0.873693	0.0159838	0.916914	-0.0590103	0.671849	0.119578	0.180196	-0.0454319	0.628479	0.220593	0.0015818	-0.0711011	0.676464	-0.02176	0.830614	0.322913	5.59348e-08
Solyc01g080150	Adenylate isopentenyltransferase (AHRD V3.3 *** B3XZI4_IPONI)	AT5G19040	-0.675351	0.279489	-0.657708	0.212399	0.0159722	0.981314	-0.315884	0.771887	0.0729888	0.938466	-0.199326	0.838657	-1.07284	0.0283411	0.0742756	0.914004	-0.115865	0.840428	-0.465978	0.664211	-0.747659	0.118867	0.0593192	0.899619
Solyc01g080160	DUF21 domain-containing protein (AHRD V3.3 *** A0A2G2Y4P4_CAPAN)	AT4G14240	0.11084	0.566993	0.0498367	0.783162	0.230527	0.034193	0.0325124	0.911828	0.0335565	0.864275	0.191229	0.179675	0.0715187	0.632909	-0.0815833	0.51476	0.264321	0.00552277	0.00196321	0.997699	0.000680709	0.997084	-0.0965551	0.326808
Solyc01g080170	Hydroxymethylglutaryl-CoA lyase, mitochondrial (AHRD V3.3 *** A0A1U8E166_CAPAN)	NA	0.127712	0.53933	0.111757	0.486272	0.48877	4.94922e-06	0.164617	0.413867	0.062671	0.751833	0.20085	0.235414	0.0344336	0.853715	0.600671	1.47744e-10	0.736757	5.89101e-16	-0.0407887	0.931029	-0.0622649	0.670009	-0.163352	0.116027
Solyc01g080180	Ribosomal protein L34e superfamily protein (AHRD V3.3 *-* A0A1P8BBG9_ARATH)	AT3G06180	0.0416892	0.905047	0.0792709	0.700354	0.182447	0.199961	0.0773507	0.802922	0.15658	0.371787	-0.157755	0.451731	0.159912	0.299766	0.181891	0.14492	0.0546769	0.707541	0.212984	0.288642	-0.0685697	0.65173	0.0740005	0.532242
Solyc01g080190	Pentatricopeptide repeat-containing protein, mitochondrial (AHRD V3.3 *** A0A1U8E0X5_CAPAN)	AT5G19020	0.121069	0.859192	-0.0217096	0.96295	-0.419132	0.153682	-0.325204	0.513689	0.233838	0.467044	0.0335705	0.961279	-0.284314	0.372172	0.283776	0.234868	0.234813	0.377548	-0.0812621	0.930951	0.181042	0.475549	0.738243	0.000117314
Solyc01g080200	mediator of RNA polymerase II transcription subunit 33A-like (AHRD V3.3 *** A0A2I4F330_9ROSI)	AT3G23590	-0.0528828	0.846468	0.154045	0.274062	0.219821	0.0491665	-0.183343	0.272738	0.0207521	0.924941	0.018724	0.945396	-0.17493	0.223324	0.260343	0.0185415	0.303425	0.00536207	-0.141647	0.552646	0.21484	0.0631248	-0.350088	0.000313616
Solyc01g080210	Ribonucleoside-diphosphate reductase small chain (AHRD V3.3 *** A0A1U8FR86_CAPAN)	AT3G23580	-0.109931	0.738792	-0.0615036	0.819961	-0.173459	0.343369	-0.10728	0.7682	-0.276299	0.143827	0.131312	0.632644	-0.129336	0.648638	-0.132686	0.565061	0.69916	0.000146795	-0.379618	0.124077	-0.122088	0.574893	-0.119218	0.490168
Solyc01g080220	endo-1,31,4-beta-D-glucanase-like (AHRD V3.3 *** A0A2I4F2Y3_9ROSI)	NA	0.0326527	0.938256	0.109288	0.621041	0.199773	0.236023	-0.081238	0.841721	0.0956738	0.701276	0.0945705	0.789983	0.0656841	0.802732	-0.0980359	0.624783	0.800665	5.08194e-08	-0.178012	0.681613	-0.387298	0.0222715	-0.581458	0.000445394
Solyc01g080240	mitogen-activated protein kinase 13	AT5G19010	0.211509	0.00678162	0.444423	2.13564e-12	0.488308	3.91282e-15	0.296968	6.5038e-05	0.42789	4.32888e-11	0.278926	0.000148523	0.0416621	0.715725	0.241551	0.000348197	0.291499	1.05753e-05	-0.0408124	0.873095	0.110613	0.164327	0.0837656	0.223978
Solyc01g080250	BTB/POZ and MATH domain-containing protein 2-like (AHRD V3.3 *** A0A1S3ZJG5_TOBAC)	AT3G06190	0.0386245	0.851357	0.00646589	0.969523	-0.0239641	0.84113	-0.0134967	0.960229	0.0935757	0.408383	0.0531312	0.733897	0.0842739	0.439497	0.0678425	0.489473	0.113939	0.169944	0.0498697	0.84204	0.0477947	0.647747	0.0526976	0.500432
Solyc01g080260	ARM repeat superfamily protein (AHRD V3.3 *** A0A2U1LFG7_ARTAN)	AT5G18980	0.164693	0.85719	-0.111758	0.863802	-0.405207	0.3506	0.0542584	0.961429	0.290555	0.587448	0.280788	0.649699	-0.974718	0.0179468	-0.335074	0.447419	0.112469	0.817808	-0.19191	0.877657	0.538246	0.173756	-0.579329	0.0746817
Solyc01g080270	Alpha/beta-Hydrolases superfamily protein (AHRD V3.3 *** A0A2U1N7S1_ARTAN)	AT4G14290	-0.0783786	0.65749	-0.122446	0.265139	0.192531	0.0284596	0.0202185	0.941848	-0.0575371	0.685183	0.24252	0.0158638	-0.0082436	0.958331	0.0587071	0.576633	-0.0637541	0.495843	0.117243	0.465448	0.0222675	0.857775	0.0502405	0.542087
Solyc01g080280	chloroplast glutamine synthetase	AT5G35630	-0.0486294	0.879756	-0.1285	0.46373	-0.565395	1.07551e-06	-0.0686119	0.819806	-0.142677	0.413794	-0.133899	0.512405	-0.113995	0.525051	-0.375026	0.00199592	-0.0788728	0.602341	-0.0908422	0.813506	-0.377163	0.00222056	-0.289949	0.0107514
Solyc01g080290	AWPM-19-like family protein (AHRD V3.3 *** Q8LG79_ARATH)	AT5G18970	-0.505807	0.19274	-0.231719	0.586723	0.352149	0.246047	-0.158121	0.800869	-0.0258143	0.962447	0.196016	0.685916	-0.24597	0.509592	-0.251695	0.441051	-0.118441	0.72244	-0.153515	0.861974	-0.195439	0.564482	-0.466762	0.0530003
Solyc01g080300	Protein ABCI12, chloroplastic (AHRD V3.3 *** A0A1U8E1S5_CAPAN)	AT3G21580	-0.14395	0.480146	-0.192092	0.22528	-0.0875361	0.53776	-0.165689	0.379068	-0.0399825	0.85332	0.0640914	0.770734	-0.018619	0.93793	0.0492673	0.78659	0.104746	0.427677	0.128747	0.654649	0.0300151	0.867396	-0.0419976	0.724672
Solyc01g080310	Pentatricopeptide repeat (AHRD V3.3 *** A0A200QWY3_9MAGN)	AT5G18950	-0.190452	0.428226	-0.188008	0.331591	-0.0556099	0.782898	-0.107085	0.724872	-0.143931	0.482538	0.0343085	0.916525	0.097888	0.645873	0.0321215	0.883976	0.0225471	0.90496	-0.00901287	0.988769	-0.00977458	0.962924	-0.000457429	0.998526
Solyc01g080330	Bax inhibitor 1-related (AHRD V3.3 *-* A0A200RBK8_9MAGN)	AT4G15470	0.0981407	0.463597	0.124497	0.186946	0.296643	7.23428e-05	0.134951	0.271674	0.130246	0.178639	0.175271	0.0827004	0.0366929	0.770284	-0.0278192	0.804849	0.151876	0.0495372	-0.0377153	0.896371	-0.0520253	0.608438	0.0937107	0.203014
Solyc01g080340	BSD domain-containing protein (AHRD V3.3 *** A0A1Q3B6E5_CEPFO)	AT4G13110	-0.147711	0.640893	-0.22032	0.288626	0.0691482	0.760946	-0.135916	0.697034	-0.0588906	0.849857	-0.0853389	0.809277	0.0573745	0.813685	-0.351636	0.0162356	-0.301026	0.0372158	0.0699612	0.900779	-0.363343	0.0149973	-0.20832	0.141463
Solyc01g080350	Mo25 family protein (AHRD V3.3 *** Q3E9D4_ARATH)	AT5G18940	-0.131889	0.664022	0.217787	0.188829	0.314902	0.0296294	0.0980035	0.734067	0.157487	0.348662	0.321733	0.0340352	0.122733	0.390385	0.104202	0.40204	0.134385	0.224064	0.00759729	0.988445	0.0967057	0.442581	0.140821	0.144965
Solyc01g080360	AP-5 complex subunit mu (AHRD V3.3 *** A0A2G2XRL3_CAPBA)	AT2G20790	-0.0884267	0.755596	-0.243306	0.0772725	0.0456551	0.786175	-0.00224805	0.995506	0.0749339	0.655789	0.000682788	0.999009	-0.0975745	0.503018	-0.0360338	0.807548	-0.121448	0.271474	-0.000639509	1	-0.00478741	0.975012	-0.00416234	0.971602
Solyc01g080400	Protein phosphatase 2C family protein (AHRD V3.3 *** A0A2U1LBE2_ARTAN)	AT3G06270	0.00149973	0.997371	0.0343895	0.87093	0.139751	0.289312	0.0297661	0.924549	-0.0538467	0.773984	0.143559	0.40296	-0.178035	0.224016	0.353532	0.00127265	0.470663	2.7705e-06	0.0158534	0.979014	-0.11326	0.377472	-0.213001	0.0331327
Solyc01g080410	Peptide-methionine (R)-S-oxide reductase (AHRD V3.3 *** A0A1U8FLP0_CAPAN)	AT4G04830	0.71961	0.180898	0.659821	0.166888	0.270049	0.557086	0.462435	0.500802	0.387605	0.493642	0.041183	0.965215	-0.114991	0.858281	-0.0674507	0.909835	-0.569455	0.139478	0.497141	0.5219	0.0644281	0.914419	-0.924403	0.0054972
Solyc01g080430	RING/U-box superfamily protein (AHRD V3.3 *** A0A1P8B7R8_ARATH)	AT4G03000	0.123197	0.354099	0.12701	0.20975	0.202471	0.0213058	0.292056	0.00293509	0.218276	0.0147706	0.0729037	0.65631	-0.10122	0.344927	0.0018606	0.990876	0.0694467	0.455534	-0.0814623	0.703905	-0.100895	0.291196	-0.200044	0.00798903
Solyc01g080450	Pentatricopeptide repeat (AHRD V3.3 *** A0A200Q1U1_9MAGN)	AT1G16830	0.182148	0.682952	0.0571606	0.884057	-0.520279	0.0100153	-0.0956313	0.843331	-0.329102	0.130443	-0.0598717	0.892158	0.0555069	0.853029	0.170758	0.393243	-0.231593	0.207923	0.235839	0.414567	0.307926	0.0561496	0.515092	0.000209022
Solyc01g080460	Pyruvate, phosphate dikinase (AHRD V3.3 *** A0A0M8KRU1_NICAT)	AT4G15530	-0.00816468	0.988194	0.105155	0.670779	-0.156112	0.39623	-0.0314218	0.948558	0.220907	0.279283	-0.111225	0.702535	0.0959	0.69708	-0.253346	0.144849	0.00242271	0.992984	-0.0897546	0.87748	-0.391914	0.0193061	-1.05858	1.69379e-14
Solyc01g080470	tRNA/rRNA methyltransferase (AHRD V3.3 *** A0A200Q1Y8_9MAGN)	AT4G15520	-0.0393636	0.925924	-0.0706458	0.774877	-0.0741193	0.709079	-0.0872395	0.792761	-0.191639	0.305324	-0.302325	0.082411	0.0703512	0.743871	-0.18695	0.214905	-0.227206	0.101399	0.0318722	0.957891	-0.257806	0.0561315	-0.22073	0.0705545
Solyc01g080490	DUF679 domain-containing protein (AHRD V3.3 *** A0A1Q3B6H0_CEPFO)	AT3G21550	0.318154	0.764631	-0.00151324	0.9997	-0.0720475	0.921603	-0.0994603	0.938312	0.17957	0.81368	0.338516	0.658305	-1.72062	0.000445181	-0.358081	0.533959	0.393566	0.46928	0.106754	0.95704	0.460152	0.388287	-0.76949	0.0555463
Solyc01g080500	Plant/F10N7-170 protein, putative (AHRD V3.3 *** G7IFN2_MEDTR)	AT3G21570	0.11919	0.812408	-0.00929714	0.986026	0.061564	0.846684	0.00167871	0.998685	0.061211	0.88372	0.106852	0.815068	-0.0917618	0.801891	0.0541357	0.873821	0.120703	0.652185	-0.0124954	0.990866	0.0445587	0.899114	-0.421351	0.0352477
Solyc01g080510	interactor of constitutive active ROPs protein (AHRD V3.3 *-* AT1G16520.1)	AT4G15545	-0.0639873	0.788299	0.0982853	0.527345	-0.133691	0.260125	-0.0394747	0.889053	0.0418077	0.828066	0.0493966	0.824728	-0.048984	0.792689	-0.34369	0.00146419	-0.0438489	0.754666	-0.063005	0.873058	-0.25212	0.0293455	-0.500416	2.21157e-07
Solyc01g080530	2-oxoglutarate (2OG) and Fe(II)-dependent oxygenase superfamily protein (AHRD V3.3 *** A0A2U1Q140_ARTAN)	AT5G18900	0.171249	0.413331	0.0426816	0.81746	0.388388	0.00108017	0.160485	0.379931	0.200844	0.0899877	0.251054	0.0693835	0.27079	0.00508092	0.0882224	0.403635	0.147379	0.118601	-0.0374287	0.917422	0.110323	0.282351	0.410802	1.10918e-07
Solyc01g080540	Histidine-containing phosphotransfer protein 1 (AHRD V3.3 *** A0A2G2VZ65_CAPBA)	AT3G21510	-0.0869042	0.663794	-0.130089	0.308393	0.250355	0.012992	0.00618587	0.983919	-0.00328868	0.98835	-0.00956947	0.971113	-0.0102037	0.956361	-0.111371	0.331427	-0.251307	0.00875283	0.0820289	0.767238	-0.0259885	0.864108	-0.364456	3.55583e-05
Solyc01g080580	Inosine-uridine preferring nucleoside hydrolase family protein (AHRD V3.3 *** A0A2U1LEG5_ARTAN)	AT5G18860	-0.185389	0.714005	-0.462789	0.100009	-0.0711086	0.841852	0.0227302	0.976083	-0.30944	0.349014	0.0599472	0.918362	-0.309198	0.329427	-0.251439	0.38278	-0.583804	0.0134137	-0.0146021	0.989713	-0.473132	0.0627038	-1.10537	1.61744e-07
Solyc01g080590	Low-density receptor-like protein (AHRD V3.3 *** AT5G18850.1)	AT5G18850	-0.0402463	0.864634	-0.112319	0.424662	-0.190193	0.0604651	-0.144492	0.37131	-0.0328702	0.870617	-0.140421	0.35936	0.0433549	0.793741	-0.325904	0.001242	-0.128473	0.223879	-0.122376	0.580368	-0.316614	0.00112804	-0.641679	9.22035e-14
Solyc01g080600	Histone H3 (AHRD V3.3 *-* A0A200Q2V7_9MAGN)	AT1G09200	-0.0559593	0.91668	-0.297363	0.20675	0.199888	0.418065	-0.31059	0.203505	-0.196267	0.393124	-0.287654	0.211738	0.306119	0.134514	0.0249355	0.925488	0.315237	0.0669516	-0.123066	0.798028	0.0899398	0.688554	0.872054	7.80985e-10
Solyc01g080620	BTB/POZ domain-containing protein (AHRD V3.3 *** A0A2U1P225_ARTAN)	AT4G15840	0.00401685	0.991152	-0.0552118	0.732738	-0.19651	0.0790038	-0.110733	0.538887	-0.152338	0.191786	-0.176114	0.205249	-0.220109	0.0398228	-0.0472446	0.712101	-0.199949	0.0343395	-0.195291	0.162928	-0.0611054	0.602918	-0.115755	0.190287
Solyc01g080640	ABC transporter C family member 4 (AHRD V3.3 *** A0A2G3DI56_CAPCH)	NA	-0.313071	0.254205	-0.837384	1.52825e-06	-0.206626	0.3404	-0.307292	0.278179	-0.84988	1.29499e-06	-0.592448	0.0033745	-0.558225	0.00497009	-0.762677	8.26078e-06	-0.56923	0.00131143	-0.449849	0.0713322	-0.563387	0.00193815	-0.0175174	0.933523
Solyc01g080660	serine/arginine-rich SC35-like splicing factor SCL28 (AHRD V3.3 *-* A0A2I4G9K3_9ROSI)	AT5G18810	-0.0379349	0.917427	0.160028	0.34734	-0.270378	0.039931	-0.198331	0.323208	-0.179971	0.263371	-0.231608	0.156062	-0.0159509	0.945612	0.142772	0.313475	-0.186303	0.131756	-0.00626092	0.991384	-0.0449719	0.782197	-0.139451	0.19525
Solyc01g080670	Squamosa promoter binding protein 7	AT5G18830	-0.12257	0.353724	-0.103279	0.327368	-0.0951547	0.361455	-0.000464071	0.999047	-0.0895642	0.435078	0.0177723	0.935839	-0.145299	0.136775	-0.306167	2.87932e-05	-0.354612	3.80648e-06	-0.121356	0.433412	-0.266667	0.000383945	-0.465313	1.11205e-10
Solyc01g080680	Sugar facilitator protein 3	AT5G18840	-0.855545	0.84978	0.783669	0.592207	0.907798	0.711528	1.24981	0.312093	0.319146	0.83181	-0.79163	0.571391	-0.0565433	0.95517	-1.56129	0.00143741	0.520541	0.388937	1.93409	0.256805	-3.02393	0.0137106	0.311203	0.698148
Solyc01g080690	WD40 repeat (AHRD V3.3 *** A0A200QLR8_9MAGN)	NA	-0.0525818	0.852212	0.0279794	0.898992	-0.280299	0.0159032	0.0637835	0.819895	0.0443727	0.835164	-0.0346205	0.895699	-0.109856	0.51036	-0.375827	0.000713706	-0.387755	0.000376287	-0.276251	0.0895644	-0.230133	0.0583339	-0.804192	1.91349e-15
Solyc01g080700	Inosine-uridine preferring nucleoside hydrolase family protein (AHRD V3.3 *** A0A2U1NVI6_ARTAN)	AT5G18860	-0.179239	0.316012	-0.0991417	0.567485	0.052822	0.709889	0.0953316	0.660672	-0.18324	0.151768	0.0423651	0.844669	-0.0621889	0.679314	-0.285173	0.00286126	-0.0305243	0.799055	-0.0331003	0.937234	-0.239678	0.0132582	-0.425084	1.8395e-07
Solyc01g080720	Pentatricopeptide repeat-containing protein (AHRD V3.3 *** A0A2G2XQW8_CAPBA)	AT3G06920	0.252561	0.602767	-0.264465	0.408556	-0.323538	0.203764	-0.00541182	0.994895	-0.236447	0.44877	-0.332618	0.421607	0.00781764	0.985755	0.167852	0.49923	-0.0415993	0.89128	0.316579	0.313374	0.378605	0.0430424	0.596798	0.000489572
Solyc01g080750	ARM repeat superfamily protein (AHRD V3.3 *** A0A2U1P293_ARTAN)	AT4G15830	-0.0996487	0.857874	-0.0413506	0.922717	0.136698	0.626339	-0.278788	0.274927	0.00867405	0.978845	-0.295248	0.187238	0.210011	0.333815	-0.023667	0.926898	0.0460609	0.828889	-0.111354	0.822203	0.00597097	0.981579	0.902416	4.17911e-11
Solyc01g080760	ABC subfamily C protein (AHRD V3.3 *-* AT4G15820.1)	AT4G15820	0.052283	0.875548	-0.0998442	0.631714	-0.189214	0.195392	0.0410474	0.896787	-0.148619	0.330766	-0.142564	0.417863	0.0923873	0.579559	0.145012	0.261204	0.0690064	0.635343	0.0657546	0.854618	0.23364	0.0318349	0.480624	4.94614e-07
Solyc01g080770	Leucine-rich receptor-like protein kinase family protein (AHRD V3.3 *** A0A061DVS1_THECC)	AT4G20270	-0.140528	0.806788	-0.551689	0.0477276	-0.0829627	0.815209	-0.171395	0.748401	-0.131173	0.747669	-0.172038	0.702182	-0.2014	0.56916	-0.331188	0.227855	-0.411841	0.101099	-0.174661	0.810864	-0.133395	0.686518	-0.400505	0.072003
Solyc01g080780	Translocase of chloroplast, chloroplastic (AHRD V3.3 *** A0A2G3ALC2_CAPAN)	NA	-0.301079	0.0542692	-0.40733	0.00192787	-0.612035	2.60595e-07	-0.291962	0.0515778	-0.420195	0.000366989	-0.16578	0.342688	-0.159047	0.43144	-0.323783	0.0270052	-0.299758	0.024066	-0.430639	0.00284753	-0.332641	0.00795118	-0.319972	0.00389751
Solyc01g080790	Plant basic secretory protein (BSP) family protein (AHRD V3.3 *** I3SK49_MEDTR)	AT2G15220	-0.376126	0.711521	0.067876	0.956277	0.0277799	0.97189	-0.233095	0.7888	0.258706	0.655569	-0.515978	0.313192	0.133789	0.890962	-0.155224	0.870237	-0.565075	0.26904	-0.299214	0.693503	-0.131155	0.763762	-1.13716	2.83584e-05
Solyc01g080810	Isoleucine--tRNA ligase (AHRD V3.3 *** A0A1J3CFD6_NOCCA)	AT5G49030	0.0747502	0.80262	-0.0484604	0.833515	-0.363427	0.0041077	0.000311486	1	-0.106573	0.591967	-0.0285004	0.926957	-0.0231257	0.92731	-0.0805694	0.654442	0.0920562	0.554562	0.0238409	0.972542	0.0303178	0.884496	0.223467	0.0649135
Solyc01g080830	Ribosomal L7Ae/L30e/S12e/Gadd45 family protein (AHRD V3.3 *** A0A2K3L785_TRIPR)	AT4G01790	-0.206524	0.682952	0.00363482	0.996082	-0.0938016	0.810582	0.0980223	0.851532	0.071337	0.824428	-0.364896	0.224596	0.18471	0.367927	-0.0101526	0.970476	-0.245087	0.138576	-0.112993	0.788128	0.0812934	0.659849	0.185732	0.163681
Solyc01g080840	Protein translocase subunit SecA (AHRD V3.3 *** A0A2G3DHH8_CAPCH)	AT4G01800	-0.0438374	0.866316	-0.0415087	0.82132	-0.296714	0.00376378	0.00957469	0.976544	-0.0857973	0.594985	-0.0670371	0.736913	-0.0817745	0.609492	-0.238272	0.0302481	-0.0361563	0.795324	-0.0384407	0.93159	-0.190764	0.0990629	-0.0735495	0.489328
Solyc01g080850	Protein transport protein SEC23 (AHRD V3.3 *** A0A2G3DHG4_CAPCH)	AT4G01810	0.0624584	0.653593	0.176341	0.00985947	0.0747361	0.371004	0.0897809	0.43084	0.155722	0.0250583	0.0932347	0.365228	0.029873	0.768133	0.0846572	0.211988	0.186237	0.00150397	0.0168832	0.950456	0.161271	0.00625923	0.213846	6.18556e-05
Solyc01g080860	Protoheme IX farnesyltransferase, mitochondrial (AHRD V3.3 *** A0A2G2XSW4_CAPBA)	AT2G44520	-0.070824	0.656432	0.0595514	0.6204	0.000741507	0.996093	0.0564159	0.751033	0.0262829	0.856308	0.0544955	0.710976	0.039988	0.746175	0.0600913	0.527712	0.082759	0.330912	0.0191323	0.955906	0.0407386	0.689606	0.235539	0.000464987
Solyc01g080870	Protein NRT1/ PTR FAMILY 7.3 (AHRD V3.3 *** A0A2G3DJ73_CAPCH)	AT1G32450	0.0352369	0.980054	0.650959	0.249296	0.596879	0.229313	0.787808	0.253883	1.00403	0.0547027	0.533929	0.450169	0	1	-0.0123716	0.998219	0	1	0	1	0	1	0	1
Solyc01g080880	Protein kinase domain (AHRD V3.3 *** A0A200QMD2_9MAGN)	AT5G46570	1.28488	4.85295e-104	1.75674	4.89673e-198	0.968193	1.0371e-64	0.818523	7.53618e-38	1.20989	1.21337e-88	0.668111	1.50331e-28	0.312196	2.83689e-06	0.540746	2.65177e-20	0.291712	3.16055e-06	0.129004	0.234982	0.277282	7.97708e-06	0.0540463	0.416881
Solyc01g080890	hypothetical protein (AHRD V3.3 -** AT1G32460.1)	NA	0.0876848	0.770732	0.0346501	0.891098	0.105174	0.515683	0.179965	0.478369	-0.12478	0.561915	0.280144	0.108183	-0.162437	0.343008	-0.390269	0.00126605	-0.000759398	0.998435	-0.148869	0.618783	-0.200778	0.167579	0.141919	0.240746
Solyc01g080900	Cytochrome P450 (AHRD V3.3 *** A0A200PPF3_9MAGN)	AT2G32440	0.0769566	0.906155	-0.586381	0.0290484	0.750587	0.00157203	0.0894556	0.903078	0.20876	0.625752	0.800661	0.00368154	-0.703658	0.00499237	0.00782023	0.986435	1.54824	1.54231e-13	-0.33967	0.468455	0.0795406	0.822749	0.697036	0.000951946
Solyc01g080910	polyadenylate-binding protein 1-B-binding protein (AHRD V3.3 *** AT5G44860.2)	AT1G31130	-0.329633	0.460458	-0.689704	0.01047	-0.647369	0.0207025	-0.359582	0.436792	-1.11045	7.41336e-06	-0.150878	0.794742	-0.464052	0.144658	-1.3767	3.30814e-09	-0.526207	0.059455	-0.594808	0.103891	-0.623635	0.0153717	-1.10122	4.27883e-06
Solyc01g080930	3-hydroxyisobutyryl-CoA hydrolase 1 (AHRD V3.3 *** A0A2G2XSY1_CAPBA)	AT5G65940	-0.00958511	0.969822	0.0919417	0.420698	0.017188	0.890083	0.0217912	0.928123	0.105159	0.341054	0.0658003	0.651486	0.0446194	0.729902	-0.0178783	0.885361	-0.202781	0.0106507	0.0846464	0.677429	-0.0966099	0.298963	0.0541868	0.503494
Solyc01g080940	5-hydroxyisourate hydrolase (AHRD V3.3 *** S8EER2_9LAMI)	AT5G58220	-0.0508565	0.845347	0.208872	0.0545161	0.266245	0.0172766	0.119784	0.55918	0.173096	0.156395	0.0450944	0.856933	0.045508	0.783803	0.0449644	0.741098	0.187826	0.0656902	-0.0297938	0.946977	-0.0899792	0.427631	-0.136148	0.135672
Solyc01g081010	Nucleolar GTP-binding protein 1 (AHRD V3.3 *** A0A1U8EKU8_CAPAN)	AT1G50920	-0.0182058	0.938256	-0.103774	0.336519	-0.392981	1.44159e-07	-0.18135	0.0771829	-0.125147	0.198447	-0.24529	0.00402429	-0.0463465	0.703787	-0.135493	0.103451	-0.287582	7.19159e-05	-0.112414	0.45666	-0.0189049	0.875201	-0.32003	1.83344e-06
Solyc01g081030	protein SCAI homolog (AHRD V3.3 *** A0A2I4HT97_9ROSI)	AT3G03570	-0.0584648	0.699068	-0.0640733	0.541127	-0.0635955	0.469861	-0.0236886	0.902422	0.00104463	0.995886	-0.0192066	0.905286	0.0138251	0.907733	0.0397618	0.646254	-0.00235573	0.982343	0.0585883	0.71704	0.0332372	0.699318	0.138864	0.0144467
Solyc01g081040	RING/U-box superfamily protein (AHRD V3.3 *** A0A2U1LC40_ARTAN)	AT3G03550	-0.234922	0.611735	-0.196271	0.539562	-0.106514	0.793398	-0.0708054	0.922921	-0.0623799	0.888019	0.0184758	0.980133	-0.211739	0.515127	-0.528646	0.0179086	-0.300563	0.222929	-0.208224	0.767202	-0.0646737	0.856271	-0.476697	0.0336406
Solyc01g081050	AMP-dependent synthetase/ligase (AHRD V3.3 *** A0A200PXA7_9MAGN)	AT1G32170	-0.159606	0.610516	0.0386968	0.898687	-0.132278	0.496005	0.1934	0.507043	0.0469132	0.87897	0.0565431	0.874584	-0.181318	0.400317	0.0031669	0.992203	-0.448037	0.00310735	-0.0120408	0.988079	-0.00181869	0.995061	-0.572315	2.95289e-05
Solyc01g081060	Solyc01g081060	AT1G32170	-0.20155	0.667873	0.143271	0.70378	-0.0333693	0.926167	0.105315	0.861218	0.140848	0.716117	0.0229808	0.970513	0.023699	0.961752	0.243786	0.421123	-0.714137	0.00486654	-0.0785296	0.946148	-0.30579	0.312323	-0.250139	0.329612
Solyc01g081070	Protein transport protein SEC23 (AHRD V3.3 *** A0A2G3ALY9_CAPAN)	AT2G21630	0.171324	0.191729	0.0190636	0.91025	0.238078	0.00992279	0.0787182	0.667763	0.152767	0.139422	0.181014	0.124576	-0.0199244	0.89573	0.0110419	0.9346	0.0636137	0.516818	0.125006	0.440825	0.128997	0.159144	0.333039	5.03612e-06
Solyc01g081120	Complex 1 LYR protein (AHRD V3.3 *** A0A2U1PWJ3_ARTAN)	NA	-0.485242	0.116192	0.0228549	0.960856	0.110867	0.726594	-0.0679598	0.91014	-0.00622323	0.9887	0.0946445	0.820678	-0.0978445	0.755931	-0.0350331	0.900097	-0.157051	0.459562	0.0671822	0.922963	-0.0645853	0.77648	-0.105355	0.533293
Solyc01g081150	DNA-directed RNA polymerases I, II, and III subunit RPABC3 (AHRD V3.3 *** A0A2U1P010_ARTAN)	NA	-0.106442	0.607145	-0.0239305	0.907269	0.105951	0.417466	-0.248238	0.095923	0.0169564	0.936523	-0.0150726	0.958481	0.0101169	0.955731	-0.140984	0.162634	0.153461	0.120795	-0.117943	0.559594	-0.0172162	0.906433	0.51546	1.46517e-10
Solyc01g081170	Beta-glucosidase 10 (AHRD V3.3 *-* A0A2G2ZW54_CAPAN)	NA	-0.361407	0.477572	-0.242422	0.580512	0.328583	0.262564	0.618316	0.554233	-0.0373481	0.975266	-0.0761427	0.938948	0.0806059	0.897525	-0.310049	0.565513	-0.320576	0.262993	-0.54512	0.920521	1.51451	0.360536	-2.15287	0.0779741
Solyc01g081190	Calcium-binding EF hand family protein (AHRD V3.3 *** A0A2U1PWG2_ARTAN)	AT1G64850	-0.0806605	0.741054	0.0804294	0.658238	-0.178836	0.144559	-0.0477739	0.878884	-0.00991677	0.969024	-0.0407827	0.873923	0.296033	0.0634655	-0.205279	0.177205	-0.207033	0.118813	-0.0541214	0.936416	-0.354612	0.017564	-0.599134	1.58958e-06
Solyc01g081200	hypothetical protein (AHRD V3.3 *** AT5G17610.1)	AT5G17610	0.208499	0.214322	0.534886	1.28353e-07	0.205725	0.11007	0.167049	0.405471	0.173809	0.222435	0.171259	0.324179	0.16023	0.212726	0.151674	0.171248	0.202005	0.0447419	0.065768	0.833747	-0.0196745	0.897812	0.0509787	0.609453
Solyc01g081210	F-box/kelch-repeat protein SKIP25-like (AHRD V3.3 *** A0A2I4FQ36_9ROSI)	NA	-0.152638	0.924608	0.718864	0.238701	0.196067	0.876812	0.222477	0.872442	0.309157	0.696213	-0.165312	0.902395	0.611017	0.426089	0.202777	0.79199	-0.0907397	0.906462	-0.689472	0.679705	0.196788	0.806526	-0.610286	0.403063
Solyc01g081270	Glutathione S-transferase (AHRD V3.3 *** A0A200PVK3_9MAGN)	NA	-0.211949	0.459935	0.0778569	0.783162	0.20885	0.284793	-0.121483	0.863144	0.389279	0.139422	0.658637	0.0662501	-0.623404	0.0332263	-0.419007	0.125126	-0.381703	0.13072	-0.262883	0.823171	-1.28481	5.5018e-05	-1.37846	8.52093e-05
Solyc01g081290	Pentatricopeptide repeat-containing protein (AHRD V3.3 *** A0A2G3ALT8_CAPAN)	AT3G03580	-0.088935	0.757221	0.0186455	0.944854	0.164713	0.257367	-0.0137409	0.97231	0.0390373	0.864275	0.0548531	0.835338	0.0486493	0.809562	-0.0524133	0.755324	0.03229	0.836723	-0.0417349	0.931123	0.0702373	0.63634	-0.13283	0.222851
Solyc01g081300	Phosphoribosylaminoimidazole-succinocarboxamide synthase (AHRD V3.3 *** A0A2G3DIS8_CAPCH)	AT3G21110	0.0335708	0.921477	-0.139168	0.430639	-0.289619	0.0143566	-0.1954	0.224837	-0.170946	0.187058	-0.00497466	0.986412	0.0685046	0.678121	0.0929832	0.459002	-0.186051	0.0947132	0.0995923	0.671492	0.101966	0.357576	0.655562	1.0146e-15
Solyc01g081320	Pentatricopeptide repeat (AHRD V3.3 *** A0A200QXT6_9MAGN)	AT5G27460	-0.00762459	0.988194	0.0414775	0.879422	0.0676013	0.70835	0.0271462	0.9499	-0.0165265	0.954577	0.123705	0.590404	-0.0545123	0.834926	-0.189945	0.267926	0.124467	0.443339	-0.0344859	0.957431	-0.173569	0.286859	-0.354507	0.00391445
Solyc01g081330	Chaperone protein DnaJ (AHRD V3.3 *** A0A2U1QKJ2_ARTAN)	AT1G28210	-0.252869	0.414812	0.0587896	0.856743	0.0845263	0.738893	-0.069987	0.878325	-0.031298	0.924388	0.152671	0.580585	0.0945105	0.708408	0.101374	0.623689	-0.142095	0.432329	0.119678	0.776298	0.143039	0.421403	0.0248501	0.877739
Solyc01g081340	S-adenosyl-L-methionine-dependent methyltransferases superfamily protein (AHRD V3.3 *** A0A2U1PMX3_ARTAN)	AT5G04370	-0.514609	0.36703	-0.23997	0.670432	-0.447451	0.326297	-0.233406	0.731494	-0.19455	0.703471	-0.321251	0.548943	0.368913	0.437931	0.20082	0.673664	-0.754923	0.0542223	0.183523	0.850134	-0.0168354	0.972429	-0.595401	0.0306687
Solyc01g081380	nuclear matrix protein 1	AT5G17620	-0.00606958	0.992243	0.139002	0.573762	0.0849938	0.740513	-0.0770033	0.8297	-0.0367963	0.889961	0.0906551	0.746385	0.0645144	0.722668	0.0264903	0.875465	0.154509	0.202516	-0.0232373	0.966686	-0.0715832	0.610627	0.417472	1.4604e-05
Solyc01g081390	Xylulose 5-phosphate/phosphate translocator, chloroplastic (AHRD V3.3 *** A0A1U8EHP7_CAPAN)	AT5G17630	-0.0397048	0.902837	-0.216905	0.0806213	-0.138106	0.330345	-0.123028	0.555271	-0.0652338	0.696628	0.00254892	0.994939	0.253375	0.0340083	0.241096	0.0172344	0.228439	0.0310766	0.0834532	0.782277	0.275223	0.00592842	0.666648	5.01738e-14
Solyc01g081400	B3 domain-containing protein (AHRD V3.3 *** A0A1Q3BBR1_CEPFO)	NA	0.146151	0.74668	0.0875342	0.803437	0.145964	0.618051	-0.103699	0.853859	-0.0868541	0.813795	-0.152482	0.726106	-0.22309	0.432902	-0.177922	0.467752	-0.340641	0.121608	-0.13807	0.815911	-0.0692221	0.79781	-0.245134	0.187206
Solyc01g081410	Major facilitator superfamily protein (AHRD V3.3 *** F4KD53_ARATH)	NA	-0.140454	0.788125	-0.0515138	0.919205	-0.116872	0.599734	-0.536614	0.0236771	-0.0321698	0.934632	-0.0492609	0.891226	0.0156719	0.963511	-0.027253	0.922292	0.154789	0.338502	-0.2626	0.519605	0.0667308	0.820116	0.0128898	0.941447
Solyc01g081430	Armadillo-type fold (AHRD V3.3 *** A0A2U1LXZ4_ARTAN)	NA	-0.105709	0.594262	0.0149747	0.944608	0.0247785	0.874518	-0.0497884	0.844723	-0.0556084	0.739817	0.0388707	0.861646	-0.0523568	0.74344	-0.04096	0.775254	-0.118343	0.27936	-0.0333009	0.936416	0.030605	0.835485	-0.152957	0.0916788
Solyc01g081440	DUF1005 domain-containing protein (AHRD V3.3 *** A0A1Q3BB96_CEPFO)	AT5G17640	0.0251048	0.967003	0.047718	0.902553	0.371506	0.0985169	0.115565	0.81276	0.232144	0.415967	0.0924661	0.835005	0.0447194	0.904191	0.0457762	0.88486	-0.143057	0.547019	-0.0675832	0.938507	-0.0251714	0.936537	-0.183778	0.347636
Solyc01g081450	glycine-rich protein A3 (AHRD V3.3 --* XP_004229538.1)	NA	-0.428582	0.220605	-0.474863	0.0926047	0.0235833	0.950911	-0.124013	0.839259	-0.225881	0.539926	-0.163912	0.726817	-0.496628	0.0868634	0.0610212	0.872993	-0.165885	0.569775	-0.0888703	0.931029	-0.218889	0.479339	-0.433114	0.0559188
Solyc01g081460	tRNA (Guanine-N-7) methyltransferase (AHRD V3.3 *** A0A200R6M4_9MAGN)	AT5G17660	-0.511315	0.00256429	-0.295891	0.132083	-0.246432	0.125677	-0.0900519	0.792472	-0.25412	0.160119	0.131425	0.564151	0.0324882	0.914629	-0.0721619	0.747272	0.154977	0.371391	-0.220957	0.417905	-0.179425	0.274344	-0.14729	0.279517
Solyc01g081470	2-methoxy-6-polyprenyl-1,4-benzoquinol methylase, mitochondrial (AHRD V3.3 *** A0A2G2XRB6_CAPBA)	AT5G57300	-0.0624448	0.809037	-0.0547559	0.784853	-0.0615176	0.645374	0.00583584	0.985629	-0.103522	0.556719	0.0511866	0.820055	0.0715326	0.66968	0.0779732	0.592202	0.189319	0.0703719	0.0544305	0.888736	-0.0260668	0.876661	0.228323	0.0156439
Solyc01g081480	GPI inositol-deacylase PGAP1-like protein (AHRD V3.3 *** A0A2U1LZR3_ARTAN)	AT5G17670	-0.233657	0.306307	0.0520228	0.850255	-0.0858756	0.655664	-0.104142	0.752858	-0.00426547	0.990145	-0.0188932	0.961054	-0.601364	0.000162429	-1.11618	5.96447e-12	-0.020408	0.923892	-0.332547	0.142931	-0.746969	7.32881e-07	-0.693968	1.31324e-07
Solyc01g081490	RNA polymerase sigma factor (AHRD V3.3 *** A0A1U8EM77_CAPAN)	AT1G08540	-0.184544	0.349119	-0.35804	0.00603358	-0.257142	0.0480448	-0.109782	0.656877	-0.275817	0.0461483	0.00330076	0.993617	-0.163636	0.338291	-0.2871	0.0299178	0.292948	0.021611	-0.0586392	0.900779	-0.13811	0.363787	0.348132	0.00200516
Solyc01g081500	heterochromatin protein 1-like protein	AT5G17690	-0.0231105	0.896753	-0.0599044	0.533567	-0.0418018	0.631839	-0.149777	0.0825071	-0.0163098	0.897542	-0.142663	0.0794648	-0.0256434	0.806714	-0.0448275	0.572422	-0.0642679	0.359013	-0.00649271	0.985309	0.017151	0.851081	-0.0993313	0.0771358
Solyc01g081510	2-hydroxy-3-oxopropionate reductase (AHRD V3.3 *** A0A2Z5T525_9BACI)	AT1G71170	0.136086	0.797854	0.132781	0.712025	0.1649	0.555059	-0.126607	0.80549	0.10191	0.769669	0.115678	0.778773	0.0437613	0.905841	0.087656	0.750825	-0.227677	0.281971	0.0304451	0.977489	0.143959	0.536156	0.0331332	0.871125
Solyc01g081520	UTP--glucose-1-phosphate uridylyltransferase-like (AHRD V3.3 *** A0A2I4HSM6_9ROSI)	NA	-0.0305918	0.877932	-0.0160868	0.911911	-0.1917	0.0125305	-0.151076	0.1379	-0.114637	0.177613	-0.111982	0.276844	0.0239245	0.833604	0.156423	0.0151254	0.148221	0.0283511	-4.29e-05	1	0.222696	0.000178441	0.595874	1.01277e-27
Solyc01g081540	Myosin-17 (AHRD V3.3 *** A0A2G3ALU8_CAPAN)	AT2G31900	0.354056	0.00442267	0.361631	0.00128831	0.456239	9.90996e-06	0.39251	0.00234152	0.446703	6.5187e-05	0.550702	4.40252e-07	0.345058	0.00265194	0.693785	4.0478e-13	0.395134	8.97625e-05	0.395112	0.000851712	0.392218	0.000179568	0.470841	7.09088e-07
Solyc01g081570	DUF239 domain-containing protein/DUF4409 domain-containing protein (AHRD V3.3 *** A0A1Q3BKR6_CEPFO)	NA	0.112529	0.586323	0.0749236	0.664518	0.125266	0.328959	0.0500835	0.856336	0.0188109	0.930518	0.0708988	0.737269	0.0781712	0.636731	0.120919	0.351309	0.100962	0.418073	0.0252253	0.961286	0.0455026	0.773573	0.084321	0.433851
Solyc01g081610	Beta-hexosaminidase (AHRD V3.3 *** A0A2G2XRM6_CAPBA)	AT1G05590	0.0801661	0.750398	0.325038	0.00877584	0.161905	0.19446	0.0382003	0.906851	0.332718	0.00805265	-0.00239348	0.995303	-0.41701	0.00118466	-0.151765	0.294966	0.209577	0.093653	-0.0266344	0.963399	0.0734335	0.645222	-0.533961	2.97107e-07
Solyc01g086640	O-fucosyltransferase (AHRD V3.3 *** A0A2P5FQR3_TREOI)	AT2G44500	0.622114	0.273997	0.930366	0.0188579	0.360334	0.423394	0.35162	0.622722	1.06804	0.00653219	0.410669	0.48681	-0.299613	0.580062	1.41556	4.12674e-05	1.4504	2.89739e-05	-0.032204	0.986797	0.874353	0.0192591	0.740212	0.0263813
Solyc01g086650	Uroporphyrinogen-III C-methyltransferase (AHRD V3.3 *** A0A2I0V6U1_9ASPA)	AT5G40850	0.207229	0.647877	0.0992954	0.799404	-0.153613	0.576985	-0.0440466	0.949917	-0.20549	0.528319	0.139669	0.739782	-0.111577	0.75047	0.186882	0.489324	-0.00639037	0.985643	-0.240532	0.63952	0.067346	0.840291	0.220838	0.294886
Solyc01g086670	Unknown protein	NA	0.418287	0.839662	-0.187642	0.908653	-0.235525	0.850869	1.11613	0.458856	-0.365759	0.80931	-0.0434764	0.986412	-0.662398	0.712532	0.0796125	0.960979	0.944407	0.464653	-0.747926	0.87748	0.0381867	0.982277	-0.403735	0.744735
Solyc01g086690	Sister chromatid cohesion 1 protein 4 (AHRD V3.3 *** A0A2G3DGK5_CAPCH)	AT3G59550	0.154533	0.741133	0.371393	0.15216	-0.0121413	0.978064	-0.244916	0.357221	-0.066403	0.815492	-0.246398	0.380089	0.148758	0.489144	0.164016	0.369499	0.421803	0.00679496	-0.0226324	0.973971	0.19219	0.205161	0.96344	2.63583e-16
Solyc01g086710	DNA-directed RNA polymerase subunit beta (AHRD V3.3 *** A0A2G3AK33_CAPAN)	AT1G29940	-0.0116354	0.971899	0.15001	0.248165	-0.480615	2.88674e-06	-0.120346	0.548867	0.0289676	0.87691	-0.1972	0.174016	0.0286563	0.864274	0.317554	0.000218115	-0.0248797	0.848798	0.132615	0.440938	0.396742	9.91891e-07	0.656068	2.5691e-17
Solyc01g086720	C2 calcium/lipid-binding plant phosphoribosyltransferase family protein (AHRD V3.3 *** A0A061DXG0_THECC)	AT5G48060	-0.305526	0.772244	-0.534388	0.423407	0.288606	0.640401	-0.132737	0.918398	0.116358	0.897691	0.20597	0.834568	-0.499881	0.423766	0.00698391	0.994799	-0.0833048	0.89543	0.166997	0.930441	-0.143107	0.837136	-0.334037	0.46071
Solyc01g086740	Chaperone protein dnaJ (AHRD V3.3 *** B6TA99_MAIZE)	AT5G48030	-0.0392574	0.825012	-0.127454	0.146856	-0.24326	0.000963772	-0.07867	0.563769	-0.0535916	0.623571	-0.219696	0.00789438	0.13987	0.0667846	0.122097	0.0734024	-0.0371009	0.654141	0.0804213	0.536951	0.185204	0.00170266	0.467736	9.58917e-19
Solyc01g086750	Clustered mitochondria protein (AHRD V3.3 *** A0A2G3DGP3_CAPCH)	AT3G52140	0.0197227	0.92967	-0.123424	0.193024	-0.190878	0.015102	-0.0722088	0.620517	-0.119744	0.197239	-0.162922	0.0826843	-0.0265473	0.834637	0.0474615	0.630072	0.0291373	0.760983	0.0442686	0.855508	0.288196	2.72586e-05	0.507749	5.01025e-16
Solyc01g086820	Histone H3 (AHRD V3.3 *-* A0A2P6TS80_CHLSO)	AT1G09200	0.0691825	0.900151	-0.22127	0.436388	0.250768	0.298618	-0.415877	0.105322	-0.101457	0.75323	-0.20981	0.498441	0.201066	0.451795	-0.0854398	0.755319	0.243711	0.244597	-0.195578	0.674953	-0.0148993	0.95957	0.626436	0.000183078
Solyc01g086850	Ras gtpase (AHRD V3.3 *** A0A1J9QT15_9PEZI)	AT5G47960	0.203577	0.699155	0.160621	0.687191	0.154475	0.635497	0.165519	0.794044	-0.0823566	0.867593	-0.00494341	0.996107	0.0582405	0.897335	0.262162	0.372348	-0.0749807	0.820087	-0.20904	0.7737	0.0328457	0.934975	-0.101923	0.702095
Solyc01g086860	Expressed protein (AHRD V3.3 *** AT4G25315.2)	AT4G25315	0.194949	0.40377	0.107176	0.537271	0.270635	0.127578	-0.0838328	0.811241	0.0546146	0.793502	0.0699165	0.838657	-0.00428819	0.986451	-0.0200801	0.912604	0.153672	0.251474	-0.18514	0.379273	-0.00498656	0.976928	0.295331	0.00461576
Solyc01g086870	bHLH transcription factor 076	NA	-0.0583699	0.868999	-0.115078	0.584658	0.0959385	0.609389	0.0485603	0.899931	-0.111303	0.614745	0.11554	0.659807	-0.23105	0.187219	-0.396781	0.00353323	-0.616443	3.74009e-06	-0.15008	0.674953	-0.54636	4.72423e-05	-1.06759	9.64784e-17
Solyc01g086890	G-patch domain-containing protein/Surp domain-containing protein (AHRD V3.3 *** A0A1Q3BXL6_CEPFO)	AT3G52120	0.0130465	0.949844	0.26152	0.000155349	0.155864	0.0309008	0.076401	0.569069	0.153036	0.0637675	0.117615	0.236393	-0.00263997	0.98574	0.0592001	0.507467	-0.205564	0.00239631	0.0482189	0.827492	-0.0201198	0.853975	-0.2153	0.00061234
Solyc01g086900	tRNA (Cytidine(34)-2'-O)-methyltransferase-like protein (AHRD V3.3 *** A0A2K3NGI4_TRIPR)	AT5G26880	0.187406	0.255298	0.0891779	0.60137	-0.161201	0.17294	-0.0778944	0.719951	-5.44e-05	1	0.159606	0.250211	0.154256	0.307808	0.055111	0.725332	0.122241	0.340484	-0.0217145	0.966666	-0.0256929	0.873025	-0.160277	0.105968
Solyc01g086920	Leucine-rich repeat receptor-like protein (AHRD V3.3 *** H6V789_MALDO)	AT3G12610	1.0644	2.36187e-21	1.26689	3.57529e-31	1.68977	9.22817e-52	0.487109	0.000200435	0.751306	2.96638e-11	0.901208	1.25327e-15	1.00766	4.02816e-20	1.11854	1.31582e-25	1.7255	8.30088e-59	0.61055	3.92058e-07	0.82472	7.43691e-14	0.931086	1.7878e-18
Solyc01g086930	protein gamma response 1 (AHRD V3.3 *** A0A2I4FRY7_9ROSI)	AT3G52115	0.584487	0.0543149	0.357814	0.187306	0.357516	0.196475	-0.162575	0.648841	0.0236269	0.944802	0.0998928	0.793379	0.159807	0.476622	0.101108	0.626696	0.56347	0.000190877	-0.133353	0.724148	0.149538	0.380763	0.748367	2.86274e-09
Solyc01g086940	Zinc finger CCCH domain-containing protein (AHRD V3.3 *-* A0A2K3NPU7_TRIPR)	NA	-0.125249	0.611512	-0.254398	0.126124	-0.375056	0.00319009	-0.170004	0.43672	-0.243621	0.142603	-0.228567	0.159666	-0.164904	0.353199	-0.0145996	0.94837	-0.1181	0.437311	-0.0393353	0.946586	0.0249968	0.902352	-0.346485	0.00220936
Solyc01g086950	Zinc finger CCCH domain-containing protein (AHRD V3.3 *-* A0A2K3NS98_TRIPR)	AT5G23480	-0.143519	0.328465	-0.0461271	0.803147	-0.198223	0.0435945	-0.0438197	0.862543	-0.0340987	0.864275	-0.0021062	0.994951	0.0175536	0.927752	-0.0998272	0.415447	-0.187255	0.0679263	-0.0594818	0.843166	-0.102592	0.346747	-0.361418	1.33032e-05
Solyc01g086960	Zinc finger A20 and AN1 domain stress-associated protein (AHRD V3.3 *** A0A2K3LXD0_TRIPR)	AT3G12630	0.216546	0.7324	-0.030072	0.961594	-0.0174333	0.971277	0.102501	0.899302	0.0190889	0.975016	0.268286	0.60146	-0.388991	0.322029	0.0647656	0.891122	0.37188	0.251627	-0.179663	0.856626	0.00338925	0.995154	0.212045	0.475187
Solyc01g086970	Zinc finger A20 and AN1 domain-containing stress-associated protein 8 (AHRD V3.3 *** A0A2G2XRT9_CAPBA)	AT1G51200	-0.0743673	0.694144	-0.0386776	0.80083	-0.113605	0.260476	-0.129926	0.435463	0.141021	0.232381	-0.0594666	0.748779	0.0939154	0.409239	0.0206468	0.872987	-0.119642	0.168388	0.0198169	0.958615	0.0560411	0.602541	0.146546	0.0518081
Solyc01g086980	RRM_1 domain-containing protein/PWI domain-containing protein (AHRD V3.3 *** A0A1Q3BXM3_CEPFO)	AT3G12640	-0.0651017	0.721099	-0.128872	0.226577	-0.0497848	0.662786	0.00119994	0.997036	0.0751699	0.546802	0.00857867	0.969411	-0.0424381	0.737886	0.0815624	0.384881	0.0373246	0.706872	0.00553381	0.988284	0.0166505	0.888114	0.171606	0.0124459
Solyc01g086990	Pre-mRNA-splicing factor SYF1 (AHRD V3.3 *** A0A1U8G7X9_CAPAN)	AT5G28740	0.0391054	0.849046	-0.114564	0.25112	-0.0881422	0.372766	-0.0494729	0.773128	-0.0131038	0.926944	-0.122623	0.263756	0.0446772	0.671888	0.0791641	0.318018	0.0141913	0.882433	0.0696471	0.662758	0.209658	0.000683504	0.480635	1.17043e-17
Solyc01g087020	Unknown protein	NA	0.114792	0.942826	0.220678	0.81465	0.939792	0.107909	0.475204	0.676048	0.0688685	0.950979	0.856572	0.289771	-0.0114564	0.992405	0.686497	0.270229	1.24039	0.0224962	-0.313141	0.869509	0.420282	0.550523	1.04402	0.0390614
Solyc01g087030	Zinc finger transcription factor 10	AT3G08505	0.0219145	0.941815	-0.0305543	0.876744	-0.225839	0.0239029	-0.0675793	0.793806	0.027742	0.901594	-0.0461931	0.838507	-0.215211	0.0993806	-0.0795897	0.565732	-0.260459	0.00917052	-0.0301026	0.951886	-0.260785	0.016308	-0.258468	0.00778514
Solyc01g087040	Photosystem II PsbP (AHRD V3.3 *** A0A200Q959_9MAGN)	AT3G63540	-0.11911	0.770732	-0.351454	0.10362	-0.296073	0.138063	-0.05656	0.911618	-0.299159	0.191595	0.133747	0.693313	-0.253578	0.303438	-0.885097	3.18228e-07	0.0332572	0.899596	-0.169935	0.734826	-0.731945	4.38529e-05	-0.714006	1.86537e-05
Solyc01g087050	Zinc finger protein (AHRD V3.3 *** A0A200QA40_9MAGN)	NA	-0.35165	0.527195	-0.640216	0.076844	-0.081094	0.848793	-0.193686	0.800323	-0.513078	0.22393	0.195286	0.738831	0.806692	0.512119	1.13249	0.458995	-0.870449	0.296198	-0.679628	0.150385	-0.407351	0.229952	-1.02756	0.000199248
Solyc01g087060	RING/U-box superfamily protein (AHRD V3.3 *** A0A2U1NQN4_ARTAN)	AT3G63530	-0.593696	0.201847	-0.707	0.0050426	-0.26818	0.590128	-0.216705	0.620712	-0.229769	0.416443	0.0268848	0.965568	-0.488604	0.0309013	-0.483357	0.00844956	-0.299045	0.208485	0.0384778	0.966421	-0.22578	0.274106	-0.887076	2.84003e-07
Solyc01g087080	interferon-activable protein (AHRD V3.3 *** AT3G52110.2)	AT3G52110	0.172413	0.816904	-0.302695	0.504641	0.261523	0.511648	-0.0196695	0.976558	0.073447	0.853583	-0.218441	0.541245	0.31511	0.237444	0.0600031	0.845085	0.0402155	0.88327	-0.0210854	0.985484	0.0735691	0.799407	1.12771	2.94437e-11
Solyc01g087090	Unknown protein	NA	-0.0137502	0.983151	-0.304441	0.218215	0.178797	0.43953	-0.140804	0.746366	-0.132056	0.693421	-0.0218509	0.965175	-0.0113962	0.976043	-0.609012	0.0018789	-0.0928923	0.704118	0.0243731	0.98119	-0.399953	0.0525082	-0.52982	0.00242017
Solyc01g087095	Telomerase reverse transcriptase (AHRD V3.3 *** A0A2G2XQD1_CAPBA)	AT5G16850	0.202562	0.893844	0.485175	0.710858	0.0591233	0.958251	0.263217	0.777879	0.317045	0.618189	0.107954	0.912613	-0.0150665	0.982826	-0.399607	0.379121	-0.242007	0.575273	-0.354278	0.503098	0.0393173	0.92234	-0.268526	0.308109
Solyc01g087120	ATP synthase subunit O, mitochondrial (AHRD V3.3 *** A0A2G2XQH2_CAPBA)	AT5G13450	-0.0467339	0.806931	-0.0925097	0.411441	0.209199	0.0111531	-0.00460944	0.984593	0.0615942	0.631983	0.0769347	0.580861	-0.00958671	0.951805	0.0261371	0.831089	0.209179	0.00888864	0.0757988	0.72047	-0.0115136	0.929156	0.351508	7.34832e-07
Solyc01g087140	Late embryogenesis abundant protein (AHRD V3.3 *-* A0A200QZY3_9MAGN)	AT3G08490	-0.236824	0.735916	-0.593489	0.0962043	0.276425	0.468866	-0.3588	0.257208	-0.186861	0.572235	0.153058	0.681863	0.116591	0.656975	-0.240474	0.215472	-0.318994	0.0659235	-0.304829	0.327227	-0.0647237	0.81215	-0.284362	0.0903955
Solyc01g087150	Protein DETOXIFICATION (AHRD V3.3 *** A0A328DUA2_9ASTE)	AT3G08040	-0.212712	0.777627	-0.342222	0.522178	0.278586	0.506666	-0.0528619	0.966619	-0.0108468	0.991044	0.508409	0.364475	-0.641135	0.110384	-0.394835	0.338125	0.0320754	0.949409	0.147884	0.910213	-0.459771	0.254238	-0.537557	0.0972198
Solyc01g087170	Zinc finger transcription factor 11	AT2G41900	0.0544133	0.778483	-0.0492084	0.730516	-0.0243174	0.848533	0.0562927	0.777879	0.108595	0.349172	-0.0544482	0.75124	0.00725716	0.963769	0.0328554	0.787189	-0.0809625	0.385448	0.00385244	0.992255	0.0438491	0.70263	-0.20845	0.0048873
Solyc01g087190	Chaperonin-like RbcX (AHRD V3.3 *** A0A200R9J6_9MAGN)	AT5G19855	-0.0348913	0.905283	-0.0205967	0.923748	-0.297777	0.00643814	-0.00894206	0.977965	-0.120621	0.434358	-0.107095	0.559037	-0.172184	0.283086	-0.20229	0.149829	-0.0450413	0.768771	-0.144421	0.581944	-0.269237	0.0289988	-0.38809	0.000176717
Solyc01g087200	Disease resistance protein (AHRD V3.3 *** A0A2U1Q201_ARTAN)	NA	-0.0980765	0.820851	0.113727	0.684888	0.0178396	0.952739	-0.110321	0.771887	0.1251	0.618096	0.020389	0.962243	0.11093	0.641064	0.00731148	0.979762	-0.365859	0.0226566	0.0611493	0.910206	0.0848327	0.658313	-0.317501	0.0148367
Solyc01g087210	Cellulose synthase (AHRD V3.3 *** M1A916_SOLTU)	AT5G05170	0.222083	0.121981	0.261312	0.0240673	0.192362	0.0900308	0.19279	0.223712	0.318032	0.00440933	0.208256	0.134218	0.206242	0.108169	0.203076	0.0712193	0.0228294	0.876	0.0340334	0.942328	0.103942	0.434213	0.0356499	0.751005
Solyc01g087230	Mediator of RNA polymerase II transcription subunit 27 (AHRD V3.3 *** A0A2G3DH44_CAPCH)	AT3G09180	-0.0826312	0.717792	0.155676	0.257216	-0.102049	0.409753	0.00958367	0.97525	0.0413932	0.80812	-0.199856	0.105271	0.085471	0.544214	-0.0720533	0.564526	-0.0532529	0.66166	0.069889	0.797598	0.15196	0.132078	0.222595	0.00797236
Solyc01g087240	Nuclear transcription factor Y subunit A-9 (AHRD V3.3 *** A0A1U8DTI1_CAPAN)	NA	0.0609551	0.875548	0.173329	0.400799	0.0114699	0.963251	-0.000329792	1	0.0601885	0.837756	0.0079946	0.986412	0.0829881	0.740804	-0.15671	0.395236	-0.274398	0.0799382	-0.143813	0.72103	0.0237489	0.922653	-0.505066	0.000232566
Solyc01g087250	carotenoid cleavage dioxygenase 1A	AT3G63520	-0.108454	0.52723	-0.0363119	0.830104	0.0356553	0.793572	-0.0643898	0.769352	-0.0539336	0.73561	0.0372353	0.859082	-0.17241	0.158265	-0.195495	0.0579334	-0.351286	0.000166311	-0.182267	0.257979	-0.263421	0.00561854	-0.639325	1.9346e-14
Solyc01g087260	carotenoid cleavage dioxygenase 1B	AT3G63520	-0.0575885	0.825776	-0.223213	0.0776869	-0.318126	0.0030945	-0.161034	0.364926	-0.19547	0.147577	0.0136832	0.962097	-0.170515	0.229933	-0.417467	7.69312e-05	-0.103302	0.414158	-0.156633	0.490814	-0.428242	6.29192e-05	-0.852732	4.9442e-19
Solyc01g087270	Carotenoid cleavage dioxygenase 1 (AHRD V3.3 *-* A0A160HSC8_VACMY)	NA	0.0513998	0.95032	-0.41536	0.27425	-0.511548	0.0994301	-0.179638	0.792761	-0.311129	0.466495	-0.086754	0.89722	-0.0419761	0.945612	-0.83418	0.0332533	-0.295958	0.426641	-0.955725	0.0185459	-1.12294	0.00330108	-1.5912	7.26061e-08
Solyc01g087290	tRNA-dihydrouridine synthase (AHRD V3.3 *** A0A2G3DGY4_CAPCH)	AT3G63510	-0.0217248	0.937141	-0.028944	0.870666	-0.140261	0.17777	-0.0570381	0.792203	-0.166914	0.135014	0.052218	0.778921	-0.0719938	0.634032	-0.237335	0.018707	0.0434834	0.722822	-0.121153	0.558635	-0.287848	0.00189587	-0.486505	3.78483e-09
Solyc01g087300	tRNA-dihydrouridine synthase (AHRD V3.3 *** A0A2G3DGY0_CAPCH)	AT3G63510	-0.112365	0.629164	-0.0212096	0.925622	-0.0480135	0.782251	-0.166815	0.342275	-0.0703381	0.685143	-0.128992	0.4571	0.0548561	0.75961	0.0979068	0.467706	-0.00420864	0.981713	0.0199308	0.968803	0.123037	0.308409	0.290448	0.00193378
Solyc01g087320	Zinc finger, FYVE/PHD-type (AHRD V3.3 *-* A0A2U1NX02_ARTAN)	AT3G08020	-0.196077	0.51519	-0.0778495	0.778875	0.0775999	0.742102	-0.124153	0.751864	-0.0508572	0.876305	-0.101453	0.768412	0.044941	0.86531	-0.143457	0.430284	-0.411275	0.00439979	-0.152864	0.674668	-0.106498	0.576674	-0.42114	0.00137026
Solyc01g087330	RING/FYVE/PHD-type zinc finger family protein (AHRD V3.3 *-* A0A2U1QBS4_ARTAN)	NA	-0.179718	0.64076	-0.396777	0.0881429	-0.146679	0.546302	-0.0793302	0.875598	-0.11758	0.709817	0.0973277	0.804148	-0.271906	0.283467	-0.0485047	0.871249	-0.201584	0.345044	0.0126179	0.988547	-0.238853	0.243944	-0.258747	0.12622
Solyc01g087370	RING/FYVE/PHD-type zinc finger family protein (AHRD V3.3 *-* A0A2U1QBS4_ARTAN)	NA	-0.176312	0.534109	0.0662806	0.794851	-0.0887412	0.676427	-0.0145681	0.975262	-0.101516	0.664886	0.00348567	0.994799	-0.105008	0.643474	-0.141002	0.419692	-0.303364	0.0407383	0.0222902	0.977036	-0.191996	0.224256	-0.0992028	0.484658
Solyc01g087390	RING/FYVE/PHD-type zinc finger family protein (AHRD V3.3 *-* A0A178V841_ARATH)	NA	0.00907413	0.991541	-0.164894	0.640693	-0.281346	0.353454	-0.0486504	0.942704	0.0308733	0.943296	-0.116432	0.79147	-0.160388	0.652151	0.0818729	0.792899	-0.166261	0.536285	-0.175476	0.780661	0.143529	0.59181	-0.0582114	0.795543
Solyc01g087400	RING/FYVE/PHD-type zinc finger family protein (AHRD V3.3 *** A0A2U1QBS4_ARTAN)	NA	-0.204489	0.348597	0.0630642	0.777559	-0.0280032	0.894571	-0.120346	0.658637	-0.0331666	0.898597	0.0199345	0.956119	-0.112665	0.534061	-0.0248051	0.899288	-0.313167	0.0111185	0.0212675	0.973685	-0.025802	0.895035	-0.507416	3.10352e-06
Solyc01g087410	Zinc finger, FYVE/PHD-type (AHRD V3.3 *-* A0A2U1NX02_ARTAN)	AT3G52100	-0.199196	0.586323	0.000989341	0.998628	-0.0277064	0.928968	0.0687635	0.882531	0.0257594	0.937305	0.308903	0.195595	-0.172414	0.431196	-0.0256917	0.913405	-0.227565	0.180696	0.0144266	0.985484	0.116756	0.513938	-0.337655	0.0124969
Solyc01g087420	Zinc finger, FYVE/PHD-type (AHRD V3.3 *** A0A2U1NX02_ARTAN)	AT3G08020	-0.301425	0.136326	-0.178755	0.378009	-0.137162	0.447781	0.0304755	0.94694	-0.190812	0.346126	-0.05794	0.857366	-0.186876	0.387293	-0.0478933	0.843479	-0.214263	0.197369	0.0804511	0.884033	-0.136194	0.475073	-0.117652	0.431529
Solyc01g087430	Zinc finger, FYVE/PHD-type (AHRD V3.3 *** A0A2U1NX02_ARTAN)	AT3G08020	-0.0456597	0.831904	-0.0406856	0.788085	-0.191389	0.039136	-0.169652	0.147572	-0.0515057	0.702199	-0.128222	0.286928	0.0126513	0.935383	-0.0601501	0.567046	-0.144499	0.0856435	0.031044	0.922963	0.0433875	0.679404	-0.0485267	0.545042
Solyc01g087440	Arm repeat superfamily protein (AHRD V3.3 *-* A0A2K3NTC9_TRIPR)	NA	-0.0232425	0.970007	-0.5971	0.027184	-0.180663	0.416485	0.0335289	0.964533	-0.160873	0.728432	-0.329628	0.259454	-0.658189	0.00216687	-0.798409	0.000613632	-0.119034	0.595008	-0.0422512	0.980194	-0.0447641	0.931972	-0.558409	0.0297671
Solyc01g087450	Arm repeat superfamily protein (AHRD V3.3 *** A0A2K3NMK6_TRIPR)	AT5G21080	0.00842031	0.986772	-0.161941	0.46159	-0.198081	0.204396	-0.0779928	0.84152	-0.311615	0.119073	-0.134584	0.596892	-0.467863	0.0022999	-0.771656	4.50681e-08	-0.263606	0.0678647	0.0666488	0.922963	-0.180431	0.398864	-0.316294	0.0383793
Solyc01g087470	Peptidylprolyl isomerase (AHRD V3.3 *** A0A2G3DGW7_CAPCH)	AT3G21640	0.346245	0.0130451	0.342128	0.00340143	0.183449	0.232201	-0.0504898	0.859617	-0.0347194	0.858015	0.147942	0.410154	0.178185	0.126242	0.00459204	0.97842	0.0508184	0.672245	0.0278515	0.947247	0.0157099	0.914262	0.190906	0.0231828
Solyc01g087490	Protein OBERON (AHRD V3.3 *** A0A200R9K2_9MAGN)	AT3G63500	0.0792273	0.804994	-0.118147	0.555532	-0.0540037	0.785876	0.07137	0.833325	-0.117954	0.567355	0.100148	0.703136	-0.218258	0.202768	0.119638	0.478773	0.0582036	0.742733	-0.0622553	0.90177	0.123439	0.465861	0.130864	0.323729
Solyc01g087500	DNA topoisomerase 2 (AHRD V3.3 *** A0A2G2XSS9_CAPBA)	AT3G23890	-0.00374029	0.996881	-0.0784543	0.856753	0.132256	0.690688	-0.19405	0.666847	-0.0675784	0.873085	-0.214627	0.5695	0.12235	0.732196	0.145952	0.620418	0.31423	0.184824	-0.0706521	0.941723	0.23796	0.374719	0.916802	2.42926e-06
Solyc01g087520	Ferredoxin-thioredoxin reductase, variable chain (AHRD V3.3 *** A0A2G2XSR5_CAPBA)	AT5G23440	0.00247323	0.994979	-0.0423774	0.82312	-0.122177	0.322533	0.0100319	0.976005	-0.0352353	0.860057	-0.039671	0.867204	0.0695875	0.697042	-0.124348	0.355671	0.26012	0.0208293	-0.163605	0.464061	-0.285516	0.00980888	-0.0945904	0.389425
Solyc01g087530	Zinc transporter (AHRD V3.3 *** A0A2K3NPL0_TRIPR)	AT3G08650	0.155193	0.307687	-0.158662	0.135724	-0.125828	0.248731	0.0519289	0.816162	-0.0373433	0.803685	0.00408094	0.987703	0.0905818	0.390215	-0.0684227	0.462328	0.00458212	0.970124	-0.00739009	0.986797	0.000684046	0.996353	0.107762	0.136801
Solyc01g087540	DUF642 domain-containing protein (AHRD V3.3 *** A0A1Q3AUQ6_CEPFO)	AT3G08030	0.285066	0.0363192	1.19159	4.97325e-39	0.620455	1.55518e-09	-0.0427273	0.874127	0.324797	0.00129503	-0.179496	0.205583	0.292568	0.00408862	0.490683	8.91388e-09	-0.215398	0.0229486	0.0372487	0.924699	0.259046	0.0069454	0.305692	0.000366402
Solyc01g087550	Cytochrome b5 domain-containing protein RLF (AHRD V3.3 *** A0A2G3AK95_CAPAN)	AT5G09680	-0.10048	0.630221	0.101921	0.495972	0.105059	0.401403	0.0975629	0.673654	0.164389	0.235473	0.0180507	0.948978	-0.0742848	0.63149	0.00230228	0.990897	-0.0459016	0.725202	-0.00659683	0.989618	0.0216778	0.895316	-0.00630902	0.958763
Solyc01g087560	Methyltransferase (AHRD V3.3 *** A0A2G2XST8_CAPBA)	AT5G13710	0.198075	0.15784	0.928454	2.47846e-25	0.655357	6.68282e-13	0.40797	0.000135437	0.797806	1.28644e-18	0.496691	3.90628e-07	0.278531	0.0146148	0.662626	1.77456e-13	0.70938	3.9568e-15	0.211544	0.167325	0.549977	2.56586e-09	0.954952	3.4417e-28
Solyc01g087570	hypothetical protein (AHRD V3.3 *-* AT3G57450.1)	NA	0.17436	0.738651	0.530067	0.0458059	0.470273	0.0525149	0.126612	0.829581	0.191446	0.598877	-0.159152	0.721695	0.0281762	0.949548	0.169993	0.566267	0.0532298	0.866682	0.207066	0.729326	0.291684	0.271551	0.475065	0.0220629
Solyc01g087580	hypothetical protein (AHRD V3.3 *-* AT3G57450.1)	AT3G57450	0.632465	0.761307	-0.28214	0.871207	0.865777	0.454853	0.704654	0.732862	0.369922	0.832806	1.30251	0.383676	-0.0877754	0.962266	-0.278819	0.84987	1.6176	0.120883	0.0776109	0.988079	0.742043	0.593099	-0.28448	0.794216
Solyc01g087590	Polyamine oxidase (AHRD V3.3 *** Q4H439_TOBAC)	AT5G13700	-0.103475	0.945109	-1.07885	0.0667568	0.0646527	0.934867	-0.0925895	0.95419	-1.52727	0.0052226	-0.169389	0.884092	-0.286036	0.727048	-0.344313	0.609695	-0.0503593	0.945784	-0.280064	0.877657	-0.516537	0.412549	-0.869392	0.0681849
Solyc01g087600	transmembrane protein%2C putative (DUF288) (AHRD V3.3 *** AT2G41770.1)	NA	0.157104	0.316679	0.135483	0.267412	0.119677	0.292544	0.000366869	0.999462	0.0731413	0.585758	0.0258416	0.905428	0.144919	0.13583	-0.000314096	0.999492	-0.0505969	0.595647	-0.0336282	0.914245	0.0489267	0.642236	0.0846438	0.269208
Solyc01g087610	Alpha-N-acetylglucosaminidase (AHRD V3.3 *** Q9ZR45_TOBAC)	AT5G13690	0.00584808	0.985603	0.0300814	0.850031	0.211712	0.0173383	-0.0390957	0.851373	-0.00512643	0.974601	0.137741	0.203577	0.123333	0.202999	0.0126387	0.917024	0.282477	5.69619e-05	0.00433308	0.990866	0.0283501	0.791487	0.321351	5.8427e-07
Solyc01g087620	Ubiquitin-like protein 5 (AHRD V3.3 *** A0A1U8DUI9_CAPAN)	AT5G42300	0.0397815	0.92967	-0.195812	0.350152	0.087875	0.672578	0.0395814	0.933109	-0.351133	0.0527367	-0.0428547	0.908339	-0.0725825	0.783625	-0.130807	0.512881	-0.118551	0.525419	-0.0639433	0.921171	-0.227745	0.210328	-0.11205	0.483129
Solyc01g087640	alcohol dehydrogenase	AT1G66800	-0.111978	0.548278	-0.0454098	0.790733	-0.0617415	0.639988	-0.0916368	0.66672	-0.204502	0.08118	0.0879392	0.62961	-0.0807618	0.576654	-0.16926	0.100879	0.185714	0.061418	-0.066093	0.839965	-0.119258	0.315756	0.0955733	0.329806
Solyc01g087650	Conserved oligomeric Golgi complex subunit 8 (AHRD V3.3 *** K4AYF5_SOLLC)	AT5G11980	0.0374631	0.882968	0.21715	0.0298489	0.20718	0.0332909	0.249778	0.0229473	0.179882	0.0654693	0.0530174	0.769247	0.16567	0.0925026	-0.0637929	0.538934	0.160196	0.0592448	0.0176462	0.96542	-0.00837998	0.948823	0.144047	0.0595021
Solyc01g087670	WD40 repeat (AHRD V3.3 *** A0A200Q3A4_9MAGN)	AT4G04940	-0.081761	0.76272	-0.126031	0.424273	-0.512461	6.94405e-06	-0.0384952	0.899889	-0.106304	0.482929	-0.257718	0.0718487	0.100733	0.455118	0.136753	0.204831	-0.0625575	0.598107	0.122858	0.528805	0.353931	4.81507e-05	0.61732	1.85797e-14
Solyc01g087680	UPF0114 domain-containing protein (AHRD V3.3 *** A0A1Q3BUG9_CEPFO)	AT5G13720	-0.0784116	0.708754	0.0144423	0.944017	-0.101126	0.419543	-0.0257638	0.931176	0.0751892	0.629682	-0.0188089	0.944429	-0.297269	0.0375705	-0.361567	0.000564623	0.0908121	0.560062	-0.191112	0.549	-0.392371	0.000669824	0.0504892	0.750493
Solyc01g087690	RNA polymerase sigma factor sigD, chloroplastic (AHRD V3.3 *** A0A2G2XSP7_CAPBA)	AT5G13730	-0.256741	0.221008	-0.101439	0.676946	-0.148047	0.382997	-0.32793	0.0926131	-0.217598	0.263396	0.137516	0.57441	-0.505419	0.696984	0.128024	0.918598	-2.12068	0.00663058	0.0823373	0.973778	-0.366893	0.485033	-0.739456	0.0456995
Solyc01g087710	UPF0114 domain-containing protein (AHRD V3.3 *** A0A1Q3C5D7_CEPFO)	NA	0.0820738	0.910552	0.203265	0.626943	-0.0671166	0.868335	0.0542842	0.949487	-0.0426326	0.938441	0.262624	0.574241	0.828546	0.0417791	0.862388	0.0319426	-0.370645	0.464151	0.342992	0.579426	-0.068575	0.874851	-0.406074	0.122223
Solyc01g087720	Structural maintenance of chromosomes protein 5 (AHRD V3.3 *** A0A2G3AKI3_CAPAN)	AT5G15920	0.011478	0.972392	-0.0713879	0.674857	-0.241877	0.0358922	-0.049151	0.855187	-0.0666352	0.682272	-0.161857	0.276205	-0.097208	0.477907	0.0299312	0.838384	0.0668718	0.56824	-0.13615	0.440751	0.0365102	0.78251	-0.0545639	0.557572
Solyc01g087730	50S ribosomal protein L1 (AHRD V3.3 *** B2JA75_NOSP7)	AT3G63490	-0.0143881	0.963755	-0.138451	0.344084	-0.38653	0.00023261	-0.00111372	0.998112	-0.112394	0.47812	-0.0873595	0.654103	-0.0385631	0.839944	-0.307739	0.00488315	-0.130271	0.284771	-0.0878351	0.785327	-0.169729	0.172039	0.100128	0.353661
Solyc01g087750	protein RETICULATA-RELATED 4, chloroplastic-like (AHRD V3.3 *** A0A2I4G748_9ROSI)	NA	0.136204	0.515515	0.0253254	0.912787	-0.299659	0.0112144	0.0205859	0.955904	-0.012061	0.960777	0.0217859	0.940538	-0.0509162	0.801772	-0.136318	0.34115	-0.830526	3.12973e-14	0.0647479	0.881279	-0.270704	0.0293202	-1.10458	3.08508e-25
Solyc01g087780	serine protease SBT4A	NA	-0.0607428	0.90399	0.189996	0.47371	0.311753	0.143588	-0.149286	0.711679	-0.0476295	0.897691	0.324911	0.250593	0.0268864	0.942087	-0.452422	0.0181331	0.696432	0.000211241	-0.157034	0.774307	-0.147613	0.545849	-0.399671	0.027764
Solyc01g087790	Subtilisin-like protease (AHRD V3.3 *** O82006_SOLLC)	NA	-0.321718	0.227933	-0.343897	0.0592454	0.0468687	0.90423	-0.168974	0.674618	-0.142279	0.577078	0.204863	0.643972	-0.146978	0.606093	-0.509191	0.001468	1.30386	1.98672e-11	-0.0746223	0.915675	-0.0378774	0.887423	-0.0457465	0.821677
Solyc01g087800	Subtilisin-like protease (AHRD V3.3 *** O82777_SOLLC)	NA	-0.49987	0.341557	0.345543	0.418046	0.98394	0.00238416	0.434959	0.580906	-0.146618	0.794198	0.386253	0.554164	-0.755183	0.0718393	-0.713731	0.0279865	1.06354	0.00246593	-0.232856	0.857801	-0.121299	0.804813	-0.277796	0.494548
Solyc01g087820	Subtilisin-like protease (AHRD V3.3 *** O82777_SOLLC)	NA	-0.308385	0.674108	-0.201097	0.72532	0.511929	0.183774	-1.78689	0.175002	-0.352822	0.553298	0.302172	0.79147	0.27165	0.598277	-0.170236	0.728662	-0.453186	0.23668	0.320873	0.904313	-0.783747	0.311245	-1.79854	0.091004
Solyc01g087840	Subtilisin-like protease (AHRD V3.3 *** O82006_SOLLC)	NA	-0.00716842	0.998831	0.333888	0.799046	0.419739	0.743061	-2.14852	0.621282	2.09798	0.268291	0	1	1.09613	0.0241881	2.07739	5.36687e-08	2.18936	2.38176e-07	1.84889	0.535598	0.208997	0.863227	2.04659	0.0464032
Solyc01g087850	serine protease SBT3	NA	-0.386789	0.183995	0.454804	0.0358794	0.248415	0.325196	0.356938	0.256342	0.202469	0.479025	0.482719	0.059547	0.355352	0.1166	0.654681	0.000199755	0.935692	4.20119e-08	0.151206	0.810135	-0.181524	0.461608	0.404531	0.0286403
Solyc01g087860	Unknown protein	AT1G35430	0.608502	0.0719131	0.657748	0.0147305	0.637929	0.0169664	0.395646	0.357808	1.33069	2.19989e-08	0.432723	0.233307	-0.00889491	0.982353	-0.296	0.167585	0.077153	0.708141	0.029791	0.977079	-0.171035	0.473637	-0.263122	0.118368
Solyc01g087870	Glutamine--fructose-6-phosphate aminotransferase [isomerizing] (AHRD V3.3 *** A0A2I0VLF2_9ASPA)	AT3G24090	0.316854	0.168653	0.439235	0.00188306	0.554698	0.000787066	0.116006	0.75777	0.169856	0.381584	0.275485	0.23591	0.103811	0.587056	0.192463	0.156902	0.40408	0.00155432	0.253309	0.215016	0.135229	0.362082	0.428595	0.000121906
Solyc01g087880	2%2C3-bisphosphoglycerate-dependent phosphoglycerate mutase (AHRD V3.3 *** AT3G52040.1)	AT3G52040	0.0382966	0.933585	0.246292	0.157157	-0.1378	0.466458	-0.267492	0.237738	-0.0352966	0.891065	-0.437173	0.0150967	0.269032	0.0472477	0.351227	0.00119423	0.227791	0.0596471	0.216011	0.188874	0.356656	0.00041853	0.793154	1.65761e-17
Solyc01g087890	Plasma-membrane choline transporter family protein (AHRD V3.3 *** F4K425_ARATH)	AT5G13760	0.108135	0.63414	0.115658	0.438205	0.531499	5.62491e-06	0.0839635	0.718793	-0.0762813	0.637847	0.15562	0.351368	0.143464	0.300064	-0.0223866	0.891478	-0.107986	0.370084	0.187223	0.295437	0.120607	0.323098	-0.215748	0.027377
Solyc01g087900	N-acetyltransferase-like protein (AHRD V3.3 *** A8J3X9_CHLRE)	AT5G13780	0.00619106	0.978729	0.0632275	0.555841	-0.145971	0.0574279	0.046077	0.784838	-0.0286739	0.822033	-0.106301	0.31762	0.0082594	0.947625	-0.0680685	0.377696	-0.141483	0.0307102	0.0231368	0.933191	-0.00141052	0.990256	0.0528434	0.410983
Solyc01g087910	F-box/WD-40 repeat-containing protein (AHRD V3.3 *** A0A1J3H907_NOCCA)	AT3G52030	-0.107272	0.660385	0.127877	0.46746	-0.303015	0.0100856	-0.266383	0.0841953	0.0745826	0.70966	-0.15311	0.363583	-0.0360391	0.853715	-0.345047	0.000964784	-0.336058	0.000716422	0.00809198	0.988079	-0.0135423	0.932819	-0.104791	0.292153
Solyc01g087970	Carboxypeptidase (AHRD V3.3 *** A0A2G2XQG5_CAPBA)	AT3G63470	-0.0458604	0.880009	0.0815628	0.668276	0.554018	2.12706e-07	0.051533	0.86155	0.103403	0.554717	0.512576	4.86978e-06	-0.494062	0.00252142	-0.105903	0.636305	0.858615	1.00517e-12	0.301279	0.345077	-0.596907	0.000206087	0.147934	0.280259
Solyc01g087980	DUF793 domain-containing protein (AHRD V3.3 *** A0A1Q3CNG5_CEPFO)	NA	0.300851	0.779474	-0.738162	0.220354	0.0815656	0.914247	0.35021	0.751078	0.00256169	0.99883	-0.0176845	0.990979	-0.348398	0.631995	0.0927144	0.904584	0.169835	0.789517	-0.0296804	0.989713	-0.114453	0.884115	-0.0421338	0.940188
Solyc01g087990	MADS-box transcription factor (AHRD V3.3 *** Q75V01_9ASPA)	AT5G13790	-0.294825	0.56131	-0.184914	0.678994	-0.439251	0.145795	-0.0236942	0.977965	-0.0986773	0.849774	0.0803139	0.907422	-0.304607	0.339479	0.339075	0.214646	-0.594116	0.0130014	0.291542	0.503868	-0.0625877	0.847593	-0.42803	0.0305655
Solyc01g088000	S-adenosyl-L-methionine-dependent methyltransferases superfamily protein (AHRD V3.3 *** Q8RXT8_ARATH)	AT3G60910	0.0816953	0.724398	-0.215889	0.096101	-0.0019757	0.991434	-0.0334661	0.910872	-0.164671	0.247115	0.0195305	0.939774	0.0220923	0.911507	-0.147778	0.22672	-0.0408279	0.760779	-0.0370103	0.936363	-0.158732	0.194892	0.127947	0.192407
Solyc01g088020	Protein transport protein SEC31-like protein B (AHRD V3.3 *** A0A2G3AKI6_CAPAN)	AT3G63460	0.114508	0.252208	-0.0356353	0.746471	0.179537	0.00711115	0.137392	0.127082	0.139762	0.0559114	0.14205	0.08677	0.0699148	0.42404	0.078132	0.289604	0.28833	7.79158e-07	0.0965231	0.432747	0.181082	0.00379504	0.593149	7.01754e-28
Solyc01g088040	Unknown protein	NA	-0.0460165	0.917745	0.12352	0.612507	0.311354	0.0659357	0.128932	0.719005	0.0544341	0.855258	0.156262	0.575509	-0.026197	0.930112	0.14902	0.436104	0.275798	0.0897634	-0.042293	0.952673	0.0539767	0.816083	0.162974	0.282123
Solyc01g088050	Serine/threonine-protein kinase-like protein (AHRD V3.3 *** A0A2G2XQK9_CAPBA)	AT3G51990	0.185751	0.542729	0.564936	0.000766191	0.307808	0.0878168	0.295149	0.232281	0.711098	8.19532e-06	0.350406	0.101898	0.161142	0.51075	-0.0710811	0.776789	0.182818	0.336645	0.148647	0.757421	0.0838629	0.735726	0.00375059	0.985488
Solyc01g088060	NBS-LRR resistance protein (AHRD V3.3 *** A0A2K3NXD2_TRIPR)	NA	-0.123037	0.77929	0.117536	0.686897	-0.1271	0.645801	-0.0168772	0.977271	0.0386705	0.91272	0.234731	0.44504	0.219484	0.349772	-0.0570755	0.819367	0.152314	0.466485	0.0891714	0.88652	-0.0635913	0.793762	-0.0984178	0.578888
Solyc01g088080	T-complex protein 1 subunit theta (AHRD V3.3 *** A0A1U8F9M6_CAPAN)	AT3G03960	0.0492542	0.76141	-0.0182264	0.894385	-0.071184	0.41333	-0.0219656	0.910461	0.0319374	0.786837	-0.054921	0.664097	0.0982264	0.234298	0.172892	0.00613375	0.16593	0.00940561	0.00119314	0.997866	0.36584	1.13425e-10	0.841542	7.84717e-55
Solyc01g088090	Pheophytinase, chloroplastic (AHRD V3.3 *** A0A2G3C5T3_CAPCH)	AT5G13800	0.112946	0.707306	0.00795622	0.980866	0.121154	0.498083	0.171117	0.514505	0.127817	0.559364	0.0392589	0.909971	0.0252526	0.929764	0.0287349	0.904473	0.0927991	0.611522	0.101253	0.833747	0.0874188	0.670102	0.140954	0.341427
Solyc01g088100	Zinc finger transcription factor 12	AT3G51950	0.748725	6.19451e-33	0.769722	9.09166e-37	0.648431	1.2967e-25	0.497079	1.49042e-15	0.446881	4.2558e-13	0.311125	4.29507e-06	0.0604993	0.529733	0.21295	0.000905268	0.0320791	0.704391	0.0167149	0.956375	0.194564	0.00302279	-0.0925643	0.140105
Solyc01g088140	hypothetical protein (AHRD V3.3 *-* AT5G13470.1)	AT5G13470	0.0578422	0.838659	0.115342	0.445774	0.159947	0.240048	-0.297583	0.0283366	0.0438361	0.812263	-0.0214656	0.939935	-0.0687949	0.669739	-0.161726	0.139941	-0.115968	0.315779	-0.0828988	0.75532	-0.093814	0.404875	-0.195159	0.0263661
Solyc01g088150	Glycerol-3-phosphate dehydrogenase [NAD(+)] (AHRD V3.3 *** A0A1U8F7U7_CAPAN)	AT3G07690	0.147469	0.587457	0.365387	0.00864147	0.0713281	0.716121	0.388932	0.0153303	0.287684	0.0424093	0.322029	0.0507846	0.171736	0.267675	0.409541	0.00026159	0.312841	0.00779465	0.201681	0.334026	0.426613	0.000155223	0.623623	1.16754e-09
Solyc01g088160	cytokinin oxidase2	AT3G63440	0.138981	0.882626	-0.568408	0.208947	0.307085	0.490688	0.0422116	0.971266	-0.646199	0.151491	0.219054	0.765358	-0.366533	0.464992	0.0269186	0.966571	0.0391123	0.939563	0.680514	0.273521	-0.142869	0.796768	0.0307413	0.941693
Solyc01g088170	aldehyde oxidase 2	AT5G20960	-0.162305	0.243504	-0.325577	0.000643198	-0.0376945	0.776345	-0.11343	0.499547	-0.171967	0.130363	0.0279535	0.897374	-0.271678	0.00814022	-0.23411	0.0134353	-0.0441751	0.705782	-0.111551	0.608488	-0.12701	0.244229	-0.103508	0.250433
Solyc01g088200	aldehyde oxidase 4 pseudogene	NA	-0.616785	0.44668	-1.00215	0.0757947	-0.349203	0.359628	0.309288	0.776805	-0.693035	0.244765	-0.506153	0.33583	-0.335563	0.315429	-0.800509	0.000676322	-0.740229	0.00102695	-0.234544	0.831522	-0.16628	0.722091	-0.485647	0.0819129
Solyc01g088240	F-box protein FBW2 (AHRD V3.3 *** A0A2I0XBZ1_9ASPA)	NA	-0.0415732	0.917573	0.051856	0.83858	0.156529	0.341434	-0.0681853	0.853676	0.307054	0.0634045	0.126995	0.60919	0.0252982	0.925333	-0.0121839	0.96016	-0.162639	0.282347	0.0868336	0.8438	0.0420785	0.840291	-0.190245	0.136801
Solyc01g088250	SUN domain protein3	AT5G13460	0.324306	0.0214737	0.748174	1.93075e-12	0.946836	5.27427e-19	0.374767	0.00642091	0.79202	6.98957e-14	0.531529	5.02589e-06	0.352768	0.00370269	1.19389	1.57922e-34	0.906221	6.82453e-20	0.151124	0.522147	0.466399	9.48696e-06	0.00656407	0.960375
Solyc01g088300	Germin-like protein subfamily 1 member 15 (AHRD V3.3 *** A0A2G3C5Q2_CAPCH)	NA	-0.257779	0.647498	0.218942	0.623599	-0.891716	0.00588959	-0.324413	0.422037	0.0573471	0.903713	-0.102047	0.845521	-0.0761255	0.857286	0.287977	0.306843	-0.719059	0.00415523	-0.147661	0.839904	-0.0352751	0.923762	-1.09115	9.06524e-08
Solyc01g088310	Geranylgeranyl diphosphate reductase, chloroplastic (AHRD V3.3 *** A0A2G3DH35_CAPCH)	NA	0.582466	0.000482275	0.120967	0.574121	0.135205	0.486797	0.237083	0.302847	0.399482	0.005103	0.071045	0.823205	0.348445	0.0127271	0.316767	0.0108762	-0.0266213	0.882151	0.0958469	0.806959	0.34579	0.00679712	0.620503	3.88512e-08
Solyc01g088350	NADH dehydrogenase ubiquinone 1 alpha subcomplex assembly factor-like protein (DUF498/DUF598) (AHRD V3.3 *** Q682I4_ARATH)	AT2G44525	0.112066	0.6664	0.0482314	0.830391	0.335013	0.0084083	0.0722165	0.80549	0.0844919	0.661349	0.0869552	0.696627	-0.104308	0.503827	-0.0657484	0.647602	0.0469381	0.732784	-0.0999523	0.705447	-0.255645	0.0111876	0.0290146	0.791885
Solyc01g088370	Eukaryotic translation initiation factor 3 subunit B (AHRD V3.3 *** A0A1U8E9Z5_CAPAN)	AT5G25780	0.053562	0.701151	-0.113339	0.162663	-0.232642	0.000254458	-0.0503833	0.719023	-0.139534	0.0602824	-0.0926306	0.333848	0.117117	0.132081	0.186242	0.0026232	0.121392	0.062981	0.116805	0.259996	0.309561	9.35169e-08	0.700294	6.5992e-39
Solyc01g088380	DNA replication helicase (AHRD V3.3 *** A0A2U1N8T9_ARTAN)	AT1G08840	0.186756	0.579132	-0.114204	0.6632	0.00594265	0.984143	-0.0282959	0.954469	-0.0909154	0.717992	0.265147	0.24422	0.199608	0.28995	0.171942	0.312124	0.361589	0.0122508	-0.0880337	0.83834	0.231747	0.121107	0.411529	0.0008161
Solyc01g088390	Sister chromatid cohesion protein DCC1 (AHRD V3.3 *** A0A2K3PFF6_TRIPR)	AT2G44580	0.0634004	0.896826	-0.0689753	0.834092	0.176672	0.48595	-0.263813	0.292789	-0.0253535	0.937303	-0.330689	0.140604	0.193436	0.254259	0.389386	0.00273151	0.234847	0.0961031	0.0524917	0.909759	0.195779	0.151629	0.496041	5.53174e-06
Solyc01g088400	ECERIFERUM 1	AT1G02205	-0.303888	0.638976	0.507971	0.123986	0.854988	0.00261835	-0.209985	0.691251	0.0446916	0.929954	0.204771	0.653866	0.35658	0.294985	1.01492	2.75482e-05	2.16734	4.84033e-21	-0.205679	0.775353	0.315771	0.287789	0.479639	0.0395041
Solyc01g088430	Fatty acid hydroxylase superfamily (AHRD V3.3 *** A0A2U1L8N4_ARTAN)	AT1G02205	-0.0257009	0.975526	0.206033	0.624469	0.163423	0.637755	-0.356241	0.417194	0.012555	0.980356	0.179201	0.715426	0.0240528	0.963843	0.249566	0.463116	-0.790095	0.00389863	0.0758515	0.947288	-0.15627	0.656161	-0.275243	0.270441
Solyc01g088450	RING/U-box superfamily protein (AHRD V3.3 *-* A0A2U1LDD8_ARTAN)	NA	-0.208698	0.682138	-0.3056	0.372943	0.204781	0.573577	-0.0169969	0.98183	-0.434364	0.146618	-0.0807657	0.897282	-0.0442162	0.907702	-0.139662	0.617043	-0.16374	0.548928	0.0497962	0.95704	-0.121827	0.651788	-0.135067	0.521061
Solyc01g088460	Unknown protein	NA	0.0792665	0.829698	0.069585	0.773906	-0.254357	0.119062	-0.251023	0.156809	-0.0894212	0.633642	-0.0707882	0.776847	-0.113445	0.631642	-0.0686135	0.731731	-0.349136	0.0209942	-0.285187	0.175717	-0.118649	0.452607	-0.17957	0.169964
Solyc01g088470	50S ribosomal protein L18 (AHRD V3.3 *** A0A1J3IW82_NOCCA)	AT3G20230	-0.057964	0.848795	-0.00591714	0.983907	-0.166421	0.230029	-0.114116	0.575163	-0.113505	0.462282	-0.0692148	0.734337	0.0722998	0.730265	-0.283137	0.023969	-0.28435	0.0258083	-0.20492	0.295437	-0.28462	0.0106204	-0.192764	0.0718278
Solyc01g088480	UMP-CMP kinase (AHRD V3.3 *** A0A2G2XT48_CAPBA),Pfam:PF00406	AT5G26667	-0.046535	0.848239	-0.0830606	0.569149	0.308422	0.00129485	0.120868	0.460151	0.0575902	0.711545	0.171371	0.183373	0.25173	0.00958801	0.0498165	0.68368	0.209908	0.0175194	0.0881849	0.693503	-0.00816906	0.954873	0.252361	0.0015157
Solyc01g088500	Wall-associated receptor kinase galacturonan-binding domain (AHRD V3.3 *** A0A200R1S9_9MAGN)	AT3G17350	0.140785	0.896826	-0.255091	0.74066	-0.182342	0.750291	-0.122428	0.8372	0.407787	0.155257	0.229762	0.583312	-0.0733378	0.8042	0.286324	0.125532	-0.227236	0.224351	-0.014618	0.988079	0.500804	0.00579914	0.06564	0.730277
Solyc01g088520	Dynamin-related protein 1E (AHRD V3.3 *-* A0A1U8EK16_CAPAN)	NA	0.344297	0.251674	0.0252752	0.953884	-0.150881	0.541892	0.159565	0.69194	0.0791785	0.827094	-0.162729	0.633753	0.0689882	0.835269	0.0731457	0.797314	0.173735	0.433893	-0.056148	0.947443	0.362951	0.0827127	0.803195	1.74755e-06
Solyc01g088530	hypothetical protein (AHRD V3.3 *** AT2G44600.1)	AT2G44600	-0.228512	0.431984	0.0634363	0.849276	0.0360801	0.889455	-0.0538181	0.910667	0.100399	0.729804	-0.137401	0.65575	-0.0407211	0.890435	-0.0963723	0.666313	-0.301968	0.0671859	0.258467	0.386132	-0.0844163	0.709414	-0.444489	0.00223334
Solyc01g088550	Purine permease (AHRD V3.3 *** A0A2P5FPT3_TREOI),Pfam:PF16913	AT1G44750	-0.259532	0.172838	-0.215701	0.189338	-0.0500747	0.796441	0.199521	0.376328	-0.21295	0.210454	-0.284986	0.1221	-0.17152	0.333251	-0.200863	0.173226	-0.37829	0.00389358	0.0294153	0.96542	-0.129815	0.443876	0.167706	0.205417
Solyc01g088560	Rab family GTPase (AHRD V3.3 *** A0A1Y1IFP9_KLENI)	AT2G44610	0.253038	0.0214557	0.199511	0.0453255	0.478145	1.3787e-08	0.168119	0.222424	0.215444	0.028441	0.132762	0.329334	0.175206	0.0885818	0.139497	0.136981	0.286006	0.00048972	0.0805095	0.72103	0.109751	0.275398	0.631767	1.53667e-17
Solyc01g088570	Acyl carrier protein (AHRD V3.3 *** A0A1U8EAL0_CAPAN)	AT2G44620	0.019801	0.947169	-0.00407349	0.987149	0.276591	0.00760111	0.0800054	0.714309	0.0479106	0.786299	0.106581	0.524724	0.0878619	0.537937	0.0209959	0.894137	0.255147	0.00858209	0.0097901	0.985484	-0.0839191	0.495987	0.285919	0.000979809
Solyc01g088600	protein TRIGALACTOSYLDIACYLGLYCEROL 4, chloroplastic (AHRD V3.3 *** A0A2I4EI43_9ROSI)	AT2G44640	-0.0621152	0.791498	-0.31775	0.00475872	-0.258097	0.0147819	-0.137055	0.356248	-0.33548	0.000231384	0.166857	0.167877	-0.0825893	0.564293	-0.221688	0.0287698	0.247238	0.0106167	-0.105616	0.629508	-0.019736	0.894619	0.536847	2.111e-11
Solyc01g088610	10 kDa chaperonin (AHRD V3.3 *** A0A2K3N899_TRIPR)	AT3G60210	0.0439986	0.886175	-0.263657	0.0497139	-0.149031	0.266655	-0.061103	0.8297	-0.280174	0.0300871	0.0630975	0.790824	0.296686	0.0241881	-0.0120069	0.9514	0.247152	0.036238	0.10177	0.748801	0.00691693	0.970463	0.583522	7.05392e-09
Solyc01g088620	Ferredoxin-like protein (AHRD V3.3 *** Q8GYG8_ARATH)	AT1G02180	-0.29375	0.65163	0.730086	0.0585987	0.396281	0.331895	-0.225175	0.562839	0.155448	0.641194	-0.243531	0.443186	0.221183	0.363608	0.537224	0.00415121	0.269604	0.144398	0.199183	0.577015	0.20905	0.262816	0.109459	0.48583
Solyc01g088640	E3 ubiquitin ligase BIG BROTHER-related-like (AHRD V3.3 *-* A0A2I4HNQ7_9ROSI)	NA	-0.372162	0.0122229	-0.140673	0.440079	0.103647	0.51073	-0.0927042	0.756877	-0.101623	0.643854	-0.0624275	0.822224	-0.0317104	0.89716	-0.17953	0.236965	-0.134792	0.357579	-0.272411	0.182172	-0.417508	0.000851003	-0.729199	1.97173e-10
Solyc01g088650	Alpha-1,3-glucosyltransferase (AHRD V3.3 *** A0A2G3DIZ7_CAPCH)	AT2G44660	0.0769464	0.807843	0.420477	0.00113431	0.207868	0.0827864	0.251733	0.111924	0.265083	0.0306467	0.268765	0.0293689	0.186618	0.0991768	-0.130093	0.19309	0.141786	0.14214	0.0361079	0.924763	0.0619648	0.606854	-0.0223958	0.816997
Solyc01g088660	FCS-Like Zinc finger 3 (AHRD V3.3 *** FLZ3_ARATH)	AT2G44670	0.287274	0.413331	0.248411	0.381841	0.530199	0.0130317	0.0529344	0.933196	0.205964	0.513057	0.0467231	0.927642	0.195711	0.496224	-0.19132	0.443876	-0.409177	0.0478702	0.0326546	0.976163	-0.396121	0.0666372	-0.156762	0.436297
Solyc01g088670	Pentatricopeptide repeat-containing protein (AHRD V3.3 *** A0A2K3NV92_TRIPR)	NA	0.100611	0.882117	-0.246962	0.469305	-0.295669	0.334491	0.000738247	0.999599	-0.0643388	0.864275	-0.0746673	0.872406	0.0443661	0.907578	-0.0616841	0.840339	0.134202	0.584257	-0.0567684	0.947288	0.0105902	0.972429	-0.00921009	0.967964
Solyc01g088690	Protein kinase superfamily protein (AHRD V3.3 *** A0A2U1KAY9_ARTAN)	AT5G47070	0.124524	0.805095	0.194823	0.492922	-0.149138	0.641616	-0.177638	0.711002	-0.0659365	0.87234	0.120692	0.805309	-0.17506	0.477907	-0.259079	0.180347	-0.176293	0.394211	0.0187216	0.984449	-0.0829241	0.724102	-0.655414	1.56014e-05
Solyc01g088700	Eukaryotic translation initiation factor 4G (AHRD V3.3 *** A0A2G2XT28_CAPBA)	AT3G60240	0.0339463	0.817927	-0.0461586	0.630056	-0.00506194	0.959456	-0.035351	0.811057	0.0408354	0.678691	-0.0443453	0.700583	0.0174051	0.872598	0.0529052	0.483871	0.122571	0.0455278	0.0317702	0.884033	0.175982	0.00285467	0.209166	8.07481e-05
Solyc01g088710	metacaspase-1 (AHRD V3.3 *** A0A1U8ED67_CAPAN),Pfam:PF00656	AT1G02170	0.117854	0.651787	-0.0338824	0.878576	-0.0730396	0.657393	0.227505	0.238469	-0.0140306	0.953999	0.00104535	0.998426	-0.109816	0.485883	0.256531	0.0179086	0.189377	0.0969506	-0.00290057	0.995727	0.0209982	0.904567	0.468419	1.05484e-06
Solyc01g088720	Transcription factor IIIB 90 kDa subunit (AHRD V3.3 *** A0A2G2XT56_CAPBA)	AT3G09360	-0.0951425	0.541892	0.0267823	0.863776	-0.0776201	0.439801	-0.13611	0.268586	0.0195581	0.901274	0.0381088	0.823995	-0.0316707	0.804944	0.100329	0.246	-0.0184869	0.858907	0.0678473	0.715762	0.16356	0.02695	0.165852	0.0115705
Solyc01g088730	DnaJ domain-containing protein (AHRD V3.3 *** A0A2U1Q731_ARTAN)	AT5G23590	-0.086208	0.73157	-0.153238	0.297672	-0.0196003	0.915039	0.0558613	0.852592	-0.0453754	0.825158	-0.0916051	0.671096	0.103876	0.499537	-0.118057	0.353882	-0.218234	0.0432701	0.0245283	0.961471	-0.0286355	0.859063	0.0787383	0.455161
Solyc01g088740	Casein kinase II subunit beta (AHRD V3.3 *** A0A328DKK1_9ASTE)	NA	0.203739	0.233404	0.147484	0.308527	-0.00409215	0.982907	0.00475394	0.988727	0.175965	0.206874	-0.0118911	0.970176	0.147384	0.269947	0.22211	0.0314749	0.0543365	0.676136	0.0689008	0.825995	0.198398	0.0585425	0.393852	9.34398e-06
Solyc01g088750	Pentatricopeptide repeat-containing protein (AHRD V3.3 *** A0A2G2XT23_CAPBA)	AT1G69290	0.144619	0.735435	-0.276798	0.291978	-0.258516	0.183151	-0.055508	0.916215	-0.204787	0.421599	-0.277622	0.238264	-0.144743	0.5536	0.23735	0.198734	0.0369523	0.860396	0.0326701	0.96753	-0.0474312	0.847593	0.282414	0.0544269
Solyc01g088760	Cytochrome P450 (AHRD V3.3 *** A0A200RC30_9MAGN)	NA	-0.169814	0.58783	0.138845	0.578845	-0.0346912	0.888807	0.0162579	0.975483	0.0432219	0.902151	0.0942922	0.783215	-0.357517	0.166998	-0.672174	0.00125636	0.238104	0.207295	-0.515019	0.244235	-0.934186	0.000120968	-0.967363	4.49727e-07
Solyc01g088770	Cytochrome c oxidase-assembly factor COX23, mitochondrial (AHRD V3.3 *** A0A2G3DIY6_CAPCH)	AT1G02160	0.0437951	0.909316	-0.0306977	0.916541	0.0114333	0.959456	-0.120731	0.69272	-0.126565	0.56265	-0.0821991	0.770544	-0.0260389	0.919734	-0.0996821	0.56546	-0.0794481	0.62012	-0.0668609	0.884033	-0.233839	0.0736744	-0.0258336	0.850449
Solyc01g088780	Rac-like GTP binding protein (AHRD V3.3 *** Q9S821_PHYPA)	AT2G44690	0.207551	0.691862	-0.228954	0.568158	0.317326	0.276042	-0.14545	0.765658	-0.179855	0.580034	0.119166	0.776302	0.0203234	0.95541	-0.114246	0.646498	-0.4727	0.00918233	-0.210678	0.623512	0.0925494	0.717303	0.0017008	0.994481
Solyc01g088800	RNA binding protein (AHRD V3.3 *-* A0A2K3MUE2_TRIPR)	AT2G44710	-0.0834723	0.557293	-0.0540614	0.64706	-0.198213	0.00981091	-0.0148921	0.948848	-0.0210351	0.881722	-0.235868	0.00345764	0.00577841	0.967094	-0.0138051	0.903837	-0.245472	0.000201883	0.0469954	0.829124	0.0243401	0.811957	0.0637098	0.341173
Solyc01g088820	trihelix transcription factor ASIL2-like (AHRD V3.3 *** A0A2I4HF85_9ROSI)	AT2G44730	0.0806704	0.886175	0.200498	0.515254	-0.14486	0.567561	-0.108393	0.811057	-0.11369	0.705486	0.253542	0.372082	0.130685	0.592985	0.24915	0.159585	-0.0923269	0.66166	-0.148085	0.725415	0.210974	0.247846	0.0630868	0.705775
Solyc01g089850	cyclinU4_1	AT2G44740	0.671996	0.000513	1.16476	7.06917e-13	0.710182	6.90114e-05	0.303353	0.268178	0.687665	7.93728e-05	0.282841	0.267207	0.511666	0.00959115	1.01856	2.41816e-10	1.05262	6.02842e-11	-0.0951579	0.881279	0.43249	0.0168279	0.244097	0.142575
Solyc01g089857	histone-lysine N-methyltransferase SETD1B (AHRD V3.3 *-* XP_010325181.1)	NA	0.502471	0.00174	0.31117	0.054852	0.0317827	0.883964	0.434236	0.0236771	0.422576	0.00748227	0.192573	0.436492	0.173152	0.360324	0.200484	0.203036	-0.195265	0.221593	0.0122434	0.986855	-0.134575	0.426322	-0.27336	0.0404631
Solyc01g089870	Pentatricopeptide repeat-containing protein (AHRD V3.3 *** A0A1U8F0K6_CAPAN)	AT1G02150	0.019295	0.95032	-0.16033	0.237385	-0.410275	7.45416e-05	-0.207099	0.17272	-0.308937	0.00511659	-0.0344952	0.886431	0.114637	0.462694	-0.00824118	0.967935	-0.120031	0.336669	-0.0193263	0.972542	0.0962913	0.476298	0.587028	2.39639e-10
Solyc01g089880	PRA1 family protein (AHRD V3.3 *** A0A2G3AMA6_CAPAN)	NA	-0.562947	0.147722	-0.448927	0.183546	-0.262745	0.432058	-0.631814	0.160965	-0.225971	0.62002	-0.166741	0.786191	-0.0268349	0.96441	-0.366614	0.352893	-1.31216	1.74089e-05	-0.258092	0.789608	-0.340671	0.395672	-1.9939	2.16116e-11
Solyc01g089900	Mannosyltransferase (AHRD V3.3 *** A0A1U8EDJ7_CAPAN)	AT1G02145	-0.187663	0.451565	-0.0259242	0.92268	0.00303909	0.990535	0.00947449	0.982632	0.0387489	0.876811	0.0923467	0.73494	0.0995318	0.577023	0.0442703	0.79827	0.189607	0.135641	-0.0769186	0.835833	-0.200869	0.101474	0.20666	0.0622807
Solyc01g089950	F-box domain (AHRD V3.3 *-* A0A200QFG4_9MAGN)	NA	-0.195459	0.709535	0.0869901	0.851041	-0.241633	0.46632	0.315539	0.516021	-0.448555	0.14242	0.178078	0.728286	0.383056	0.067201	-0.291137	0.146627	0.252889	0.206932	-0.0578564	0.936363	-0.255891	0.186087	0.0199394	0.919099
Solyc01g089960	WRKY transcription factor 12	AT2G44745	0.0475206	0.9602	-1.05698	0.00302427	1.10636	0.0105854	-0.132577	0.868958	-0.388842	0.352906	-0.10919	0.870884	-0.461657	0.0964292	-0.599	0.00965325	-0.376364	0.124832	-0.345914	0.449235	-0.589121	0.0126366	-0.428426	0.0490516
Solyc01g089970	Nucleoside diphosphate kinase (AHRD V3.3 *** A0A1U8EKT2_CAPAN)	AT4G09320	-0.053193	0.789142	-0.185609	0.0605538	-0.320331	0.000124218	-0.0396964	0.85767	-0.132168	0.229137	-0.0473949	0.788971	0.121179	0.27602	0.0191433	0.887912	-0.000613189	0.997681	0.0405197	0.899081	0.150553	0.104533	0.71959	5.20713e-23
Solyc01g089980	ELMO/CED-12 family protein (AHRD V3.3 *** Q8VZ78_ARATH)	AT3G60260	-0.0555272	0.848917	-0.0917204	0.61176	0.343129	0.00364038	0.0703198	0.802205	0.0681765	0.730014	0.0914756	0.671933	0.22971	0.0954464	0.398925	0.000246626	0.387406	0.000381661	0.0421415	0.930951	0.163362	0.215116	-0.0157487	0.90193
Solyc01g090120	Uclacyanin-3 (AHRD V3.3 *** A0A1U8ED46_CAPAN)	AT3G60280	0.402507	0.477508	0.220967	0.657486	0.0544568	0.909916	0.163413	0.809206	0.277483	0.499658	0.178727	0.736727	-0.172086	0.686005	-0.221748	0.507819	0.379663	0.192798	0.488325	0.289872	0.23278	0.4976	-0.466406	0.0611127
Solyc01g090170	Ras-related small GTP-binding protein (AHRD V3.3 *** A0A1Y0K2B8_9ROSI)	AT1G02130	-0.0518593	0.788002	0.0834963	0.489982	-0.0464965	0.683233	-0.104846	0.473116	0.0202819	0.900701	-0.0605628	0.700327	0.0268024	0.852201	-0.0480829	0.662332	-0.0268563	0.804119	-0.10451	0.55486	-0.0617631	0.547065	-0.181798	0.0140577
Solyc01g090180	4,5-DOPA dioxygenase extradiol (AHRD V3.3 *** A0A1U8ED16_CAPAN)	AT4G15093	-0.184033	0.623742	-0.250959	0.340902	-0.288115	0.170713	-0.522218	0.0318065	-0.335017	0.164427	0.190785	0.542796	-0.302737	0.233625	-0.633511	0.000539281	-0.304877	0.163214	-0.434147	0.122294	-0.368214	0.0771168	-0.719406	3.56804e-05
Solyc01g090190	Nuclear RNA binding protein (AHRD V3.3 *** C7TPG6_SOLTU)	AT4G16830	-0.0550861	0.629731	0.0277352	0.783902	-0.0488812	0.494368	-0.0669343	0.518418	-0.0341391	0.72238	-0.000255948	0.999803	-0.0805583	0.287822	-0.0640846	0.353894	-0.0926169	0.128894	0.0281139	0.895577	-0.00888105	0.922843	-0.0137845	0.823492
Solyc01g090200	Glycine-tRNA ligase (AHRD V3.3 *** A0A2U1L4F3_ARTAN)	AT3G48110	-0.122099	0.448159	-0.199864	0.06963	-0.372787	3.42356e-05	-0.0786871	0.685849	-0.225818	0.0306467	-0.0580561	0.749808	-0.0325152	0.849656	-0.080097	0.519028	-0.000285073	0.999673	0.00978316	0.985484	-0.0890744	0.457361	0.0437041	0.659739
Solyc01g090220	Phospholipase A1 (AHRD V3.3 *-* A4ZX88_BRACM)	NA	0.0485038	0.817901	-0.183644	0.107055	-0.186537	0.0336848	0.0300204	0.909539	-0.140594	0.273392	-0.0462163	0.80594	-0.153416	0.153367	-0.193503	0.0286177	-0.344177	1.01262e-05	-0.248412	0.0220522	-0.174681	0.0514465	-0.328029	2.09709e-05
Solyc01g090230	GRAM domain family protein (AHRD V3.3 *** A0A2U1KYE4_ARTAN)	AT1G02120	0.0214061	0.946764	0.0817228	0.606522	0.210842	0.051608	-0.0418989	0.878914	0.181006	0.130114	-0.0173798	0.945884	0.0121087	0.946731	-0.097091	0.378539	-0.176852	0.0555845	-0.0691314	0.809461	-0.121091	0.24821	-0.0558859	0.542925
Solyc01g090240	AvrPto-dependent Pto-interacting protein 3	NA	0.314592	0.261522	0.156469	0.568955	-0.0354189	0.899564	0.00137512	0.998685	0.273215	0.213193	-0.289456	0.240571	0.0230719	0.94296	0.114224	0.602465	-0.186754	0.312111	0.0122836	0.988228	0.11692	0.587549	-0.328953	0.0297205
Solyc01g090260.5	ARM repeat superfamily protein (AHRD V3.3 *** AT3G08800.1)	AT3G08800	-0.11258	0.670437	-0.0156136	0.953332	0.0947572	0.562523	-0.0171921	0.966619	-0.0413389	0.855258	-0.157573	0.409837	0.015877	0.94601	-0.154962	0.262454	-0.248201	0.0433947	0.0620038	0.881279	0.0923687	0.518262	-0.218737	0.0380648
Solyc01g090270	DUF632 domain-containing protein/DUF630 domain-containing protein (AHRD V3.3 *** A0A1Q3CQQ2_CEPFO)	AT3G60320	0.146094	0.420051	0.25813	0.0235597	0.234824	0.0426057	0.169479	0.322508	0.449418	8.11479e-06	0.18961	0.213816	0.27201	0.0185491	0.492906	1.25532e-07	0.18723	0.0815269	0.243022	0.0947583	0.565747	1.82371e-09	0.307869	0.00100765
Solyc01g090280	Leucine carboxyl methyltransferase 1 homolog (AHRD V3.3 *** A0A2G2XS18_CAPBA)	AT1G02100	-0.0777218	0.746088	-0.0588569	0.75254	0.110656	0.397289	-0.0438109	0.878914	-0.109329	0.487622	-0.1081	0.554417	0.117847	0.411644	-0.0163046	0.922139	0.13518	0.235441	-0.0777445	0.795621	-0.0879209	0.491911	0.210814	0.0226843
Solyc01g090290	COP9 signalosome complex subunit 7 (AHRD V3.3 *** A0A1U8ECL6_CAPAN)	AT1G02090	-0.0746526	0.694898	0.0121346	0.949415	0.0499435	0.690456	0.0409799	0.863219	0.0181407	0.918597	-0.0882686	0.580548	0.109696	0.298932	0.0942912	0.321899	0.175837	0.0305551	-0.00323387	0.993387	0.10363	0.250869	0.392214	9.5328e-09
Solyc01g090340	Ethylene-responsive transcription factor 2 (AHRD V3.3 *** A0A2G3DEZ8_CAPCH)	NA	-0.48741	0.0823296	-0.592994	0.0113374	-1.13975	1.84265e-08	-0.293171	0.423862	-0.0952755	0.80511	-0.647782	0.00735117	-0.0356908	0.931321	-1.31927	3.0432e-11	-0.590021	0.0053097	0.150589	0.825685	-0.0989068	0.753316	-0.614405	0.00186014
Solyc01g090380	hypothetical protein (AHRD V3.3 *** AT2G44850.3)	AT2G44850	-0.307682	0.245084	-0.305205	0.153109	-0.12333	0.608134	-0.0491431	0.939101	-0.302055	0.22778	-0.0512494	0.928684	-0.0703314	0.771322	-0.407005	0.00393999	-0.366259	0.0176728	-0.188333	0.540461	-0.515668	0.000277947	-0.339337	0.015592
Solyc01g090410	Alpha/beta-Hydrolases superfamily protein (AHRD V3.3 *** A0A2U1KLU2_ARTAN)	AT2G44880	-0.507706	0.169327	-0.749101	0.0263452	-0.463015	0.106747	-0.228361	0.647563	-1.01975	9.91107e-05	-0.414959	0.221618	-0.263651	0.687751	-0.751509	0.218157	-1.3717	0.00105038	-0.242061	0.82312	-0.855476	0.0200394	-1.39032	2.07488e-06
Solyc01g090420	Protein ARABIDILLO 1 (AHRD V3.3 *** A0A2G3DEY3_CAPCH)	AT2G44900	0.0676101	0.758555	-0.0902029	0.536032	-0.00603253	0.970028	-0.00521912	0.985355	-0.0227343	0.90497	0.0140862	0.955833	-0.0500879	0.746187	0.0560484	0.663951	0.157949	0.108763	-0.00140301	0.998477	0.0894585	0.428629	0.329778	4.36053e-05
Solyc01g090430	NRC1	NA	0.0558659	0.898873	-0.180098	0.400807	0.0945509	0.664373	0.162493	0.610418	-0.0997482	0.69908	0.124317	0.697593	0.128791	0.580062	-0.0419538	0.859772	0.087545	0.661934	0.12171	0.802768	-0.0930876	0.65812	0.109079	0.496995
Solyc01g090440	cotton fiber protein (AHRD V3.3 *-* AT3G60380.1)	AT3G60380	0.102252	0.741054	0.319815	0.0928188	0.481829	9.84335e-05	0.0626783	0.844636	0.250336	0.111188	0.292698	0.0498108	0.248272	0.0944705	0.0897748	0.582827	0.124052	0.362253	0.185913	0.449658	0.116462	0.460992	-0.148109	0.206996
Solyc01g090450	Actin-related protein 2/3 complex subunit 5 (AHRD V3.3 *** A0A1U8EEJ8_CAPAN)	AT4G01710	0.30934	0.0558122	0.392638	0.000825496	0.4248	0.00128849	0.222491	0.279332	0.0724331	0.723092	0.045715	0.891852	0.0720135	0.661905	0.0314655	0.842693	0.0204235	0.892076	0.132196	0.604598	-0.0418014	0.786749	-0.175539	0.0995038
Solyc01g090460	HD-ZIP	AT2G44910	3.35674	4.49584e-59	2.98223	2.44363e-43	4.29709	6.30326e-92	2.14355	6.09167e-29	1.72899	1.00859e-18	2.60466	7.70166e-44	2.81488	5.94746e-59	2.77626	5.85004e-57	2.2682	4.31959e-40	2.0708	1.72759e-32	1.85176	5.46798e-27	1.19415	3.24765e-12
Solyc01g090470	rRNA processing protein-like protein (AHRD V3.3 *** A0A1P8BD18_ARATH)	AT5G61330	0.138931	0.356924	0.0664712	0.662168	-0.309579	0.000787066	-0.161866	0.26036	-0.0169495	0.926514	-0.257446	0.0157056	0.278003	0.00188585	0.288246	0.000248401	0.0040025	0.977225	0.194863	0.0677141	0.299499	6.42672e-05	0.33907	1.30207e-06
Solyc01g090480	RNA-binding KH domain-containing protein PEPPER-like (AHRD V3.3 *** A0A2I4EJW1_9ROSI)	NA	0.0071762	0.98393	0.0242125	0.900433	0.0096361	0.953474	-0.0606226	0.794979	-0.0454047	0.785723	-0.0802778	0.657433	0.0630191	0.657424	0.00429064	0.979288	-0.0978575	0.341149	0.0448784	0.893108	-0.0750497	0.506319	0.0771167	0.38188
Solyc01g090500	StAR lipid transfer-like protein (AHRD V3.3 *** AT3G60480.1)	AT3G60480	0.0610053	0.837428	-0.058623	0.771727	-0.00699516	0.970717	0.0955921	0.723053	0.12546	0.453462	-0.031919	0.908071	0.123162	0.394161	-0.0962295	0.447163	-0.283269	0.0061031	-0.127267	0.579356	-0.14815	0.185237	-0.161242	0.0959419
Solyc01g090550	DnaJ protein like (AHRD V3.3 *** A0A2I0VGE3_9ASPA)	NA	-0.129096	0.726923	-0.510086	0.00425088	0.264095	0.130395	-0.293608	0.302847	-0.288382	0.224436	-0.277816	0.235414	-0.132571	0.540407	-0.0991408	0.6214	-0.240254	0.122133	-0.142473	0.71517	-0.133388	0.483679	-0.544582	3.42241e-05
Solyc01g090560	Ethylene-responsive transcription factor (AHRD V3.3 *** A0A2G3DJ78_CAPCH)	AT2G44940	-0.751632	0.133156	-1.6301	9.27204e-07	-0.683496	0.0837075	-0.570744	0.31396	-1.72458	1.44446e-07	-0.798872	0.0655939	-0.482406	0.222349	-1.55172	3.73074e-08	-0.55207	0.085856	-0.390519	0.570631	-1.66883	7.13834e-09	-0.681528	0.0174958
Solyc01g090590	Alpha/beta-Hydrolases superfamily protein (AHRD V3.3 *** A0A2U1P0W9_ARTAN)	AT2G44970	-0.0978275	0.73157	0.00644483	0.983512	-0.244267	0.0883719	-0.103499	0.734815	-0.132103	0.505684	-0.251391	0.184416	-0.0433102	0.845539	-0.318862	0.0125597	-0.242745	0.0653884	-0.0310456	0.958496	-0.224241	0.102179	-0.215686	0.073582
Solyc01g090650	SNF2 domain-containing protein / helicase domain-containing protein (AHRD V3.3 *** A0A1P8AXX5_ARATH)	NA	0.171129	0.804319	-0.355533	0.313541	-0.480634	0.126235	-0.0449988	0.962966	0.101237	0.837756	0.206832	0.714264	-0.139213	0.730361	-0.0169506	0.970049	0.0697912	0.839168	-0.0699123	0.947333	-0.0674709	0.853409	0.377721	0.0972369
Solyc01g090670	nuclear pore complex protein NUP62 (AHRD V3.3 *-* A0A2I4GEZ1_9ROSI)	AT2G45000	0.111233	0.676138	-0.0774623	0.704481	-0.353067	0.00671347	0.0163747	0.964602	0.0399041	0.84446	-0.0970045	0.640283	0.0723603	0.657424	0.14393	0.231216	-0.0404171	0.770088	-0.0541847	0.884928	0.205387	0.0606211	0.294751	0.00157541
Solyc01g090680	Uncharacterized conserved protein (UCP012943) (AHRD V3.3 *** AT4G25170.1)	NA	-0.0478965	0.918166	-0.0368281	0.905662	0.0978107	0.676515	-0.0699497	0.895606	-0.263757	0.214018	0.0680751	0.878079	-0.469093	0.0469145	-0.572262	0.00135833	-0.792632	8.49422e-05	-0.481104	0.238854	-0.540653	0.00827269	-1.20809	1.07115e-06
Solyc01g090690	Elongation factor G, mitochondrial (AHRD V3.3 *** A0A1U8EDZ1_CAPAN)	AT2G45030	-0.0152432	0.956494	-0.103508	0.417117	-0.163333	0.11031	0.0286341	0.916215	0.0248234	0.886543	-0.0744203	0.664412	-0.000434812	0.999029	0.0771365	0.461853	0.0470976	0.662325	0.186791	0.12378	0.305238	0.000122401	0.667008	3.6331e-20
Solyc01g090693	3-hydroxyisobutyryl-CoA hydrolase-like protein 1, mitochondrial (AHRD V3.3 *** A0A1U8EBI0_CAPAN)	NA	-0.0197913	0.954595	-0.00308083	0.99184	-0.0280471	0.882152	-0.120556	0.599566	-0.0380729	0.85543	-0.0540827	0.831089	-0.0372654	0.833541	-0.146526	0.191132	-0.159004	0.144807	-0.132393	0.559594	-0.163238	0.124136	-0.146202	0.126803
Solyc01g090710	cytosolic malate dehydrogenase	NA	-0.125098	0.896753	0.0254795	0.973041	0.58343	0.161802	0.0231042	0.983188	0.107144	0.869359	0.0603892	0.945884	-0.281938	0.567438	0.174084	0.716679	-0.0263347	0.960243	0.106768	0.94098	-0.0725864	0.892096	-0.631857	0.0414868
Solyc01g090720	P53/DNA damage-regulated protein (AHRD V3.3 *** AT3G15351.5)	AT3G15351	-0.0401952	0.905022	0.0821089	0.66076	0.113691	0.475655	0.0735906	0.807185	-0.15925	0.317849	-0.113272	0.595318	0.0639184	0.704356	-0.160544	0.167356	-0.101374	0.40465	0.0659744	0.838008	0.0874916	0.497287	0.0893081	0.379609
Solyc01g090730	Squamosa promoter binding protein 8b	AT1G02065	-0.22929	0.825012	0.203446	0.742814	-1.1237	0.0410865	-0.0699021	0.923375	-0.63067	0.0200556	-0.584687	0.0663746	-0.0180949	0.972969	0.762137	0.00175615	0.310985	0.2928	-0.358717	0.43368	0.303418	0.262816	-0.00220705	0.994467
Solyc01g090740	zinc ion-binding protein (AHRD V3.3 *** AT3G60520.1)	AT1G02070	-0.695212	0.080664	-0.504003	0.0975671	0.0502152	0.914906	-0.15411	0.839452	-0.618716	0.0436829	-0.561326	0.209485	-0.476335	0.0888211	-0.639111	0.00613087	-0.316512	0.212777	-0.499102	0.209355	-0.495749	0.0576375	-0.839882	0.000254431
Solyc01g090750	T-complex protein 1 subunit alpha (AHRD V3.3 *** A0A2G3DJ65_CAPCH)	AT3G20050	0.0811228	0.595602	-0.0439607	0.723981	0.0640497	0.522955	0.0144358	0.949487	-0.0415495	0.717799	-0.0931572	0.406384	0.113328	0.167136	0.115627	0.10028	0.239035	0.000131034	-0.0187139	0.947539	0.256212	2.32795e-05	0.689652	6.62892e-36
Solyc01g090760	GATA transcription factor (AHRD V3.3 *** K4AZ17_SOLLC)	AT2G45050	0.793662	0.0291624	1.23109	6.04854e-07	0.909266	0.0073957	0.44291	0.231484	1.01365	1.09182e-05	0.42522	0.201075	0.826143	0.000167912	0.974192	4.45172e-07	1.611	2.30228e-16	1.09407	4.09038e-07	1.9639	1.07693e-24	1.96808	1.13159e-25
Solyc01g090770	alanine-tRNA ligase (AHRD V3.3 *** AT2G45060.1)	AT2G45060	-0.199935	0.186808	0.0828287	0.606675	0.311538	0.00244648	-0.0151063	0.962966	0.125614	0.334844	0.216807	0.0728029	0.0572157	0.686135	-0.0651029	0.574766	0.133849	0.158817	0.0713998	0.778921	-0.0364537	0.774975	0.237471	0.00270137
Solyc01g090780	CCR4-NOT transcription complex subunit 1 (AHRD V3.3 *** A0A1J3I902_NOCCA)	AT1G02080	-0.130068	0.313739	-0.12938	0.212038	-0.0588587	0.575123	0.0643334	0.712069	-0.0436454	0.751475	-0.0279975	0.879589	-0.0888711	0.425272	-0.00921151	0.946043	0.0657009	0.483971	-0.0582987	0.814554	0.141988	0.102535	0.091405	0.233993
Solyc01g090790	PIF8a bHLH transcription factor	AT4G00050	-0.435435	0.0027661	-0.28368	0.0615355	-0.35013	0.00886383	-0.369493	0.0241084	-0.246596	0.128041	-0.0878734	0.732831	-1.32956	8.59174e-26	-1.30026	1.26561e-24	-0.274781	0.0480783	-0.859435	1.37516e-11	-0.654092	1.95131e-07	-0.836136	1.47945e-12
Solyc01g090800	cyclinU2_1	AT2G45080	-0.0190199	0.983885	0.314404	0.38305	0.0865093	0.831599	-0.0174078	0.982899	0.0701226	0.890375	0.260179	0.565308	0.223286	0.535945	-0.394626	0.152679	-0.602288	0.0160201	-0.112809	0.904395	-0.247166	0.422758	-0.838286	0.000220365
Solyc01g090850	Zf-met domain-containing protein (AHRD V3.3 *-* A0A1Q3B1Z8_CEPFO)	NA	0.196325	0.196889	0.128457	0.35374	0.189002	0.0870563	0.0920671	0.662822	0.0478501	0.779119	-0.0390193	0.863777	0.00169098	0.994547	0.0673878	0.582274	0.133693	0.175778	-0.0623329	0.830094	0.009051	0.948778	-0.0995341	0.254536
Solyc01g090860	Non-canonical poly(A) RNA polymerase PAPD7 (AHRD V3.3 *-* A0A1J3H7W2_NOCCA)	AT4G00060	0.0383448	0.88834	-0.120487	0.368466	-0.0230888	0.877795	0.0449251	0.860204	0.0562792	0.728908	0.0266705	0.907422	-0.16775	0.164761	0.0522475	0.696234	-0.0869424	0.429216	-0.0118569	0.981474	0.0371179	0.789764	-0.329763	9.25187e-05
Solyc01g090880	Holliday junction resolvase (AHRD V3.3 *** B6TEN1_MAIZE)	AT1G12244	0.0186176	0.946771	0.0918002	0.517801	-0.188131	0.0589043	0.0774205	0.685849	-0.0313502	0.856005	0.0387824	0.843163	0.0687493	0.661848	-0.0028552	0.987978	-0.374868	7.19159e-05	-0.115004	0.591071	-0.129626	0.221763	-0.239552	0.00522183
Solyc01g090900	cytochrome P450 family protein (AHRD V3.3 *** AT3G60590.3)	AT3G60590	-0.0304669	0.920505	-0.0111112	0.961269	-0.112941	0.384727	-0.0690958	0.794595	-0.00135751	0.996876	0.130615	0.461123	0.0899713	0.613568	0.00323991	0.988453	-0.125504	0.358051	0.14354	0.635445	-0.0840983	0.596478	0.0448428	0.733555
Solyc01g090910	Vesicle-associated protein 1-1 (AHRD V3.3 *** A0A1J3D959_NOCCA)	AT3G60600	0.0488956	0.855025	-0.0552113	0.748638	0.183069	0.0892204	-0.0926397	0.655322	0.213331	0.0613379	0.107868	0.517935	0.087511	0.505529	0.133848	0.18827	0.111792	0.264616	-0.00145934	0.99835	0.173237	0.0696767	0.26285	0.00101502
Solyc01g090940	Phosphatidate cytidylyltransferase (AHRD V3.3 *** A0A2G2XTA5_CAPBA),Pfam:PF01148	AT2G45150	-0.0321497	0.894894	0.106257	0.394309	-0.0543931	0.633274	-0.0522229	0.807328	0.139668	0.211627	-0.0177452	0.933911	-0.0932281	0.498889	0.028492	0.842609	-0.0122417	0.928396	0.0239024	0.957431	-0.0977665	0.394376	-0.040635	0.686135
Solyc01g090950	Transcription factor GRAS (AHRD V3.3 *-* A0A2U1PW81_ARTAN)	AT4G00150	-0.0909503	0.76979	-0.0628034	0.797014	0.0044878	0.984281	-0.080885	0.810218	0.171964	0.370914	0.0266065	0.939245	-0.018791	0.94437	0.426817	0.00139234	-0.00264468	0.991413	0.14004	0.688618	0.192771	0.225022	-0.19651	0.132905
Solyc01g090965	Bifunctional inhibitor/lipid-transfer protein/seed storage 2S albumin superfamily protein (AHRD V3.3 *** Q9FJS1_ARATH)	NA	0.155005	0.524802	0.180778	0.31097	-0.0876378	0.623923	0.0874976	0.779586	0.0205959	0.940527	0.173904	0.41121	0.15396	0.419819	0.529982	4.83298e-05	0.391221	0.0039887	-0.131162	0.715762	0.000335258	0.999594	-0.0189447	0.903095
Solyc01g090990	Vesicle-associated protein 1-1 (AHRD V3.3 *** A0A2G3DJD8_CAPCH)	AT4G00170	0.0155087	0.959871	0.218756	0.0624861	0.119934	0.327986	0.0337631	0.905413	0.208496	0.0628948	-0.00326008	0.992402	0.107111	0.376419	0.303121	0.000337051	0.394334	7.76937e-07	0.117141	0.536574	0.250012	0.00419088	0.590892	7.95625e-16
Solyc01g091010	CRABS CLAW-like protein1a	AT2G45190	-0.558747	0.764974	-0.705967	0.576594	0.365501	0.752948	-0.575537	0.754648	-0.0681454	0.968261	-0.187795	0.925282	5.67196	8.30836e-06	-5.13e-15	1	0	1	0.896223	0.667769	-1.92596	0.0314128	-1.0955	0.175027
Solyc01g091020	Golgi SNAP receptor complex member 1 (AHRD V3.3 *** A0A2G3BCT5_CAPCH)	AT2G45200	0.111213	0.516385	0.134917	0.266756	0.122626	0.249571	-0.00443591	0.987284	0.176108	0.105237	-0.00606531	0.982462	0.122762	0.248371	-0.00130911	0.994506	-0.0141371	0.904905	0.055706	0.830151	-0.106326	0.260432	0.0179789	0.842613
Solyc01g091030	Small auxin up-regulated RNA1	AT2G45210	-0.388913	0.378963	-0.261314	0.512483	-0.402196	0.177128	-0.340006	0.499547	-0.111592	0.836031	-0.3627	0.398479	-0.515451	0.152618	-1.79771	2.15401e-10	-2.80515	4.61572e-19	-0.328807	0.774307	-0.21108	0.67952	-1.03548	0.00421219
Solyc01g091040	Cysteine-rich repeat secretory protein 15 (AHRD V3.3 *** A0A2G2XNS3_CAPBA)	AT3G60720	-0.264021	0.625963	-0.559688	0.0814955	0.274327	0.409915	-0.188587	0.77046	-0.140638	0.773678	-0.132093	0.826841	-0.336907	0.35313	-0.137184	0.7216	0.0046662	0.992361	0.00627138	0.996582	-0.108775	0.785787	-0.0816048	0.77813
Solyc01g091050	Pectinesterase (AHRD V3.3 *** A0A2G2XP44_CAPBA)	AT2G45220	0.106174	0.892509	-0.0241105	0.967821	0.185512	0.626243	-0.507202	0.214739	0.0416053	0.940624	0.0189688	0.980367	-0.0428287	0.935383	0.152124	0.690997	0.076927	0.832815	0.0229665	0.987473	-0.0508309	0.912193	-0.434857	0.098267
Solyc01g091070	Methionine aminopeptidase (AHRD V3.3 *** A0A2G2XNQ4_CAPBA)	AT2G45240	-0.208321	0.060381	-0.0133788	0.939029	-0.148552	0.107477	-0.116181	0.393548	-0.0887874	0.417488	-0.0539337	0.730915	0.00954896	0.943516	0.066601	0.419404	-0.074174	0.346795	0.0562127	0.757279	0.13398	0.0482973	0.41437	4.1336e-13
Solyc01g091080	tubulin-folding cofactor D (AHRD V3.3 *** A0A2I4EM28_9ROSI)	AT3G60740	0.00898539	0.982912	0.179969	0.149128	-0.0971618	0.581893	0.196112	0.231546	0.133352	0.31045	-0.0860791	0.679166	0.283242	0.00156886	0.11904	0.205231	0.379893	1.77014e-06	0.0111609	0.980194	0.107538	0.255332	0.449736	5.00354e-10
Solyc01g091090	Tubulin-folding cofactor D (AHRD V3.3 *-* A0A2G2XNQ5_CAPBA)	AT3G60740	0.171166	0.665559	-0.0766215	0.784123	0.205242	0.435897	-0.0547233	0.901861	0.227231	0.223586	0.0358555	0.933281	0.103387	0.598267	0.185151	0.196144	0.401418	0.00155432	0.0794301	0.852016	0.250321	0.0613376	0.453145	5.89718e-05
Solyc01g091120	DUF641 domain-containing protein (AHRD V3.3 *** A0A1Q3CEI9_CEPFO)	AT2G45260	-0.0410102	0.804165	-0.00329665	0.984659	0.104647	0.172983	-0.0808318	0.510372	0.0262308	0.830575	-0.103948	0.286101	0.0326852	0.732241	-0.0401993	0.610879	-0.0271947	0.716663	-0.00727011	0.981474	-0.0757899	0.265285	0.0632166	0.257888
Solyc01g091130	Nitroreductase family protein (AHRD V3.3 *** A0A2K3NXL4_TRIPR)	AT1G02020	0.0216014	0.95983	-0.12419	0.597915	-0.202659	0.222758	0.119061	0.700839	0.0851374	0.733963	0.0681753	0.826258	-0.0629662	0.816363	0.153655	0.455845	-0.00388802	0.988674	0.185536	0.626582	-0.00549016	0.983858	-0.160953	0.288124
Solyc01g091160	arginase 1	AT4G08870	-0.0845203	0.862717	-0.0185872	0.964576	-0.321851	0.114399	-0.159213	0.725561	0.151275	0.633196	-0.224331	0.464426	-0.0249644	0.941596	-0.117142	0.622848	-0.395391	0.0230844	-0.273131	0.459738	-0.0562516	0.836102	0.00260802	0.991012
Solyc01g091170	ARGINASE 2	NA	-0.861078	0.473283	-1.79523	0.0196875	-1.47274	0.0462297	-0.0048402	0.998772	-3.57971	9.54367e-07	0.149633	0.932225	0.891665	0.609492	-0.546807	0.664594	-4.2778	0.0130014	0.363958	0.920815	-1.14743	0.212157	0.380581	0.699583
Solyc01g091190	5-enolpyruvylshikimate-3-phosphate synthase	AT2G45300	0.063351	0.732416	-0.00131975	0.996145	-0.29859	0.000217195	-0.0606721	0.731494	-0.0615529	0.633196	-0.0986996	0.429036	-0.00203518	0.990797	0.118479	0.186802	0.0940142	0.294625	-0.0368065	0.902352	0.153258	0.0744491	0.282818	6.61462e-05
Solyc01g091200	UDP-glucuronate 4-epimerase 4 (AHRD V3.3 *** A0A1J3F7T2_NOCCA)	AT4G00110	0.0705206	0.772244	0.274359	0.0427968	-0.073105	0.573288	0.0360542	0.900352	0.247496	0.0425105	0.245603	0.043011	0.144569	0.281197	0.207945	0.0543607	0.279196	0.00447753	-0.0299586	0.947751	0.0743125	0.584476	0.26355	0.00379777
Solyc01g091210	RNA 2'-phosphotransferase, Tpt1 / KptA family (AHRD V3.3 *** F4IW52_ARATH)	AT2G45330	0.168168	0.46151	0.196339	0.234214	-0.166071	0.278192	-0.00930759	0.982897	0.0701031	0.760841	-0.0187729	0.957376	0.0611064	0.777873	-0.0924259	0.576159	-0.0284316	0.873457	0.05736	0.904395	-0.108617	0.487775	-0.00544419	0.971529
Solyc01g091220	40S ribosomal protein S13 (AHRD V3.3 *** A0A2I0WN36_9ASPA)	AT4G00100	0.0970179	0.610517	-0.0495917	0.760055	-0.0522797	0.688106	-0.105483	0.524174	-0.271869	0.00345005	-0.120459	0.383676	0.254129	0.00656655	0.103701	0.302654	0.0721564	0.476386	0.0470652	0.876839	0.147819	0.110773	0.714037	1.4086e-22
Solyc01g091230	Receptor-like kinase (AHRD V3.3 *** A0A191UPW4_CASSA)	AT2G45340	-0.137929	0.825155	-0.109077	0.768182	0.211595	0.576985	-0.17026	0.687244	-0.0559432	0.884155	-0.207876	0.552489	0.26379	0.310838	-0.339541	0.111769	-0.493333	0.0123432	-0.128387	0.836373	-0.0733003	0.800727	-0.569492	0.00124322
Solyc01g091240	Pentatricopeptide repeat-containing protein, chloroplastic (AHRD V3.3 *** A0A2G3DDW2_CAPCH)	AT2G45350	-0.261719	0.420051	-0.353273	0.153109	-0.433088	0.0328382	-0.156185	0.691616	-0.266208	0.301373	-0.0735257	0.858599	-0.0746677	0.849826	-0.554291	0.0113843	-0.00869409	0.979011	-0.119983	0.869816	-0.443234	0.0374059	-0.285722	0.135974
Solyc01g091260	myeloid leukemia factor (AHRD V3.3 *** AT2G45380.4)	NA	0.233362	0.641273	0.879956	0.0010377	0.164633	0.578415	0.118987	0.81924	0.438885	0.158282	0.00622081	0.993211	1.07496	1.15317e-11	0.252495	0.205075	-0.472756	0.00532815	0.605205	0.00155529	0.316211	0.110617	-0.54504	0.000374098
Solyc01g091270	myeloid leukemia factor (AHRD V3.3 *** AT2G45380.4)	AT2G45380	0.191346	0.505605	0.0800136	0.773906	-0.0583773	0.802745	-0.255351	0.357888	-0.0353597	0.915858	0.137581	0.653133	0.121653	0.499797	-0.0259476	0.90172	-0.258952	0.0484901	-0.0590955	0.913044	-0.222409	0.115825	0.200925	0.104141
Solyc01g091280	S-acyltransferase (AHRD V3.3 *** A0A1U8GVQ8_CAPAN)	AT3G60800	0.215428	0.18901	0.0381164	0.851035	0.022459	0.89545	0.104621	0.656727	0.0545372	0.773437	0.249579	0.0934381	0.194121	0.0818444	-0.129118	0.220839	-0.0663976	0.550929	0.0437185	0.904395	-0.0561565	0.656161	0.127507	0.156338
Solyc01g091310	Transducin/WD40 repeat-like superfamily protein (AHRD V3.3 *** A0A2U1L635_ARTAN)	AT4G00090	0.0822995	0.760347	-0.0957409	0.557214	0.250907	0.0359158	-0.111618	0.608675	0.0281997	0.887416	0.124414	0.49582	0.144723	0.238736	0.155538	0.132035	0.186647	0.0579599	0.140191	0.45473	0.194015	0.047354	0.765248	1.92504e-21
Solyc01g091320	Methylsterol monooxygenase 1-2 (AHRD V3.3 *** A0A1U8H2N7_CAPAN)	NA	-0.392411	0.254644	-1.95775	3.01368e-20	-2.05586	2.47319e-22	-0.434913	0.19936	-1.737	4.22229e-16	-1.15948	2.75793e-07	-0.803296	0.000959533	-1.83708	1.61139e-18	-1.89927	1.27765e-19	-0.496079	0.150701	-1.03204	2.63867e-06	-1.9148	1.72441e-20
Solyc01g091330	Glutathione S-transferase (AHRD V3.3 *** A0A200QB36_9MAGN)	NA	-0.154996	0.746088	-0.562237	0.0190202	-1.15898	3.48802e-06	-0.196556	0.63514	-0.696088	0.00145368	-0.364183	0.210559	-0.0529702	0.89573	-0.575452	0.00758806	-0.159748	0.552018	-0.183052	0.744976	-0.198265	0.440631	-0.291568	0.142436
Solyc01g091340	Peptidylprolyl isomerase (AHRD V3.3 *** A0A2G3AH66_CAPAN)	AT3G12340	0.079005	0.841935	-0.164612	0.455912	-0.286519	0.092294	-0.0366415	0.934105	-0.00151483	0.996967	-0.280326	0.168408	0.109395	0.533426	0.280434	0.0244745	0.216734	0.0872216	0.0622286	0.881279	0.369188	0.0010848	0.949505	1.22933e-21
Solyc01g091350	ATP-dependent DNA helicase 2 subunit KU80 (AHRD V3.3 *** A0A2G3AH96_CAPAN)	AT1G48050	-0.262266	0.332628	-0.216012	0.418241	-0.459052	0.00810679	-0.287407	0.214249	-0.517805	0.00209632	-0.281111	0.172004	-0.136797	0.546532	-0.405193	0.00589928	-0.506111	0.00072982	-0.0785558	0.875982	-0.0374261	0.858325	-0.126928	0.36007
Solyc01g091360	DUF1499 family protein (AHRD V3.3 *** AT3G60810.1)	AT3G60810	-0.0828362	0.838659	0.065265	0.842747	-0.613367	9.84335e-05	-0.142977	0.613004	-0.156819	0.467854	-0.105608	0.690349	-0.292746	0.472481	-0.803562	0.0039709	-0.00970736	0.982558	-0.0790839	0.900779	-0.2277	0.226782	-0.245874	0.124601
Solyc01g091370	AT-hook motif nuclear-localized protein 1 (AHRD V3.3 *** A0A2G3AH71_CAPAN)	AT4G00200	-0.0100099	0.992243	-0.786284	0.00179868	-0.0115605	0.978266	-0.196032	0.678092	-0.559429	0.0260469	-0.56205	0.0485764	-0.543774	0.0222651	-1.3974	3.5438e-14	-1.22973	2.59695e-10	-0.175725	0.766872	-0.385618	0.0866886	-0.289607	0.14641
Solyc01g091380	65-kDa microtubule-associated protein 9 (AHRD V3.3 *** A0A2G2XNT4_CAPBA),Pfam:PF03999	AT3G60840	-0.312327	0.385649	-0.228531	0.474114	0.124667	0.706343	-0.0850387	0.851532	0.0502511	0.877418	-0.0639892	0.874795	-0.167765	0.477257	-0.502915	0.00110877	0.0350234	0.880416	-0.148994	0.715922	-0.2377	0.145502	0.258399	0.0696734
Solyc01g091390	hypothetical protein (AHRD V3.3 *** AT3G60850.1)	NA	0.102606	0.684522	0.0144533	0.954421	-0.214314	0.103599	-0.0519252	0.870115	0.0538313	0.795722	-0.0857334	0.705305	-0.113673	0.485202	-3.64e-06	1	-0.0904305	0.512823	-0.0338882	0.947288	-0.00720212	0.967012	-0.246016	0.018977
Solyc01g091450	Pentatricopeptide repeat-containing protein (AHRD V3.3 *** A0A2G2XNT7_CAPBA)	AT1G01970	-0.178888	0.51955	-0.131402	0.569614	-0.166492	0.386262	-0.114993	0.714209	-0.200827	0.28865	0.0885366	0.761536	0.133612	0.607184	-0.14305	0.503655	0.341437	0.0392956	-0.20132	0.553122	0.000993316	0.997131	0.0781449	0.622041
Solyc01g091460	Brefeldin A-inhibited guanine nucleotide-exchange protein 2 (AHRD V3.3 *** A0A2G2XNT6_CAPBA)	AT3G60860	0.185953	0.0828638	-0.0598409	0.620669	0.18904	0.0256757	0.195816	0.052749	0.0965262	0.355145	0.125728	0.273848	0.111262	0.253383	0.144991	0.0673208	0.282501	7.25241e-05	0.0399381	0.884033	0.206969	0.00561854	0.416956	1.89152e-10
Solyc01g091480	Kinesin-like protein (AHRD V3.3 *** K4AZ88_SOLLC)	AT1G01950	-0.0453009	0.896753	0.174464	0.267255	0.292456	0.0317519	-0.0797857	0.751071	0.0311068	0.882124	0.0698003	0.748816	0.0206487	0.914005	0.122681	0.294491	0.00268268	0.987606	0.0544459	0.877657	0.261982	0.00709944	-0.00950684	0.932361
Solyc01g091500	SMAD/FHA domain protein (AHRD V3.3 *** A0A2K3NM18_TRIPR)	AT2G45460	-0.0174666	0.957324	0.0119034	0.957695	-0.129299	0.391267	0.0153567	0.962624	0.00881324	0.964605	-0.0999016	0.587742	0.0977157	0.460473	-0.00312618	0.986542	-0.0385007	0.762099	0.00459589	0.991915	0.125994	0.207993	0.0172236	0.863306
Solyc01g091510	ankyrin repeat and zinc finger domain-containing protein 1 (AHRD V3.3 *** A0A2I4GRZ6_9ROSI)	AT1G01930	0.0200845	0.943976	-0.0886187	0.498417	-0.152009	0.169578	0.0730082	0.720175	-0.0355096	0.830267	0.0231636	0.921864	0.0814123	0.522608	0.125478	0.195143	-0.0903405	0.370084	-0.0720995	0.758142	0.117832	0.215627	0.199081	0.0103397
Solyc01g091520	Enoyl-CoA delta isomerase 1, peroxisomal (AHRD V3.3 *** A0A2G3DDW4_CAPCH)	AT1G65520	-0.125249	0.381286	-0.110903	0.360762	-0.145136	0.123311	-0.060046	0.767223	0.0280685	0.869397	0.0937436	0.515775	-0.0676263	0.595496	-0.197092	0.0243244	-0.34455	1.31888e-05	-0.182234	0.13983	-0.198729	0.0192591	-0.857316	2.09559e-32
Solyc01g091530	Fasciclin-like arabinogalactan protein (AHRD V3.3 *** E3WHD6_9ROSI)	AT3G60900	0.30746	0.0129576	0.508773	5.35447e-07	0.473407	2.42607e-06	0.132876	0.472881	0.454122	8.19532e-06	0.287716	0.0174806	0.211183	0.0926041	0.399098	4.83365e-05	0.497289	1.99784e-07	0.153097	0.461095	0.366657	0.00028617	0.489736	9.3797e-08
Solyc01g091540	Growth-regulating factor 10 (AHRD V3.3 *** A0A2G3AGX2_CAPAN)	AT2G45480	0.414721	0.630817	0.0457482	0.961946	-0.660286	0.0934816	-0.374816	0.360294	-0.0566797	0.915968	-0.508733	0.0938706	-0.219147	0.712501	0.0336564	0.961082	-0.00409994	0.995237	-0.214044	0.753113	-0.0219954	0.955414	-0.74153	0.000514369
Solyc01g091550	Thioesterase superfamily (AHRD V3.3 *** A0A200QUL3_9MAGN)	AT3G61200	-0.0469359	0.884759	-0.11356	0.55693	-0.170081	0.207121	-0.100132	0.707256	-0.0396304	0.871801	-0.122314	0.543585	0.0182416	0.941618	-0.198127	0.159576	-0.163311	0.224321	0.073644	0.867918	-0.121829	0.43196	-0.243972	0.0344356
Solyc01g091570	Thioesterase superfamily (AHRD V3.3 *** A0A200QUL3_9MAGN)	AT3G61200	0.135331	0.511574	0.368619	0.00303026	-0.0732955	0.640797	0.239479	0.253883	0.174112	0.362448	0.0665416	0.804877	-0.0789049	0.629596	-0.243984	0.0274601	-0.386431	0.000128432	0.122268	0.692769	-0.0338095	0.851124	-0.3721	0.000410708
Solyc01g091580	Signal recognition particle receptor FtsY (AHRD V3.3 *** E0RG96_PAEP6)	AT2G45770	0.0352463	0.897609	-0.0753065	0.64706	-0.121459	0.301047	-0.0025699	0.993813	-0.166771	0.192855	0.184375	0.171478	0.0712322	0.683731	-0.0235812	0.897071	0.361064	0.000486034	-0.0752382	0.823171	-0.141663	0.254822	0.385118	3.69347e-05
Solyc01g091590	BON1-associated protein 2-like (AHRD V3.3 *** A0A2I4E3A5_9ROSI)	AT2G45760	1.22349	0.670318	-0.478829	0.850618	0.353586	0.86597	0.344937	0.93297	0.148781	0.959897	1.63889	0.476614	-2.34305	0.209626	-1.34404	0.448723	2.44855	0.114763	-0.732386	0.885497	1.63482	0.352534	1.10704	0.432095
Solyc01g091600	RING/U-box superfamily protein (AHRD V3.3 *** Q93YQ5_ARATH)	AT1G12760	0.135663	0.369336	-0.131572	0.250083	-0.0426303	0.746254	0.0140531	0.966619	-0.0878393	0.550623	-0.0533529	0.800401	-0.010355	0.949548	-0.0406728	0.729651	0.184206	0.0309986	-0.0136625	0.976552	0.0218992	0.863434	0.091264	0.278932
Solyc01g091620	Shaggy-related protein kinase theta (AHRD V3.3 *** A0A2G2XNW0_CAPBA)	AT4G00720	-0.223542	0.0570239	0.0268357	0.882046	-0.0437719	0.729007	-0.232516	0.050955	-0.0393011	0.813584	0.0874144	0.577433	-0.082465	0.521597	-0.141794	0.152894	-0.271985	0.00163942	-0.138725	0.412156	-0.004205	0.976382	-0.249882	0.00169777
Solyc01g091630	cutin deficient 2	AT4G00730	-0.420304	0.0199372	-0.255737	0.169907	-0.342983	0.029492	-0.429994	0.020064	-0.288511	0.113036	-0.0374963	0.917793	0.0376455	0.896071	0.0210713	0.934004	-0.0206269	0.926531	-0.159785	0.674953	-0.000498897	0.999053	-0.233052	0.106159
Solyc01g091640	S-adenosyl-L-methionine-dependent methyltransferases superfamily protein (AHRD V3.3 *** A0A2U1MZF9_ARTAN)	AT4G00740	0.179303	0.140654	-0.0726524	0.569614	0.182304	0.0593121	0.0345143	0.878884	0.100925	0.375587	0.198403	0.0672785	0.155879	0.108972	0.054862	0.602361	0.208192	0.00872137	-0.0422434	0.884928	0.0515375	0.630206	0.323302	5.12404e-06
Solyc01g091650	COP9 signalosome complex subunit 1 (AHRD V3.3 *** A0A2G3AGT2_CAPAN)	AT3G61140	0.115388	0.318514	-0.0586622	0.588379	0.0320331	0.759201	-0.0119518	0.960207	-0.0117808	0.93073	0.0760566	0.535279	0.190031	0.00513345	0.0773845	0.281402	0.06582	0.355685	0.119464	0.213539	0.239841	2.41664e-05	0.617747	2.27616e-32
Solyc01g091660	NAD(P)-binding Rossmann-fold superfamily protein (AHRD V3.3 *** A0A2U1QER6_ARTAN),Pfam:PF13561	AT2G47140	-0.823486	0.0927246	0.447612	0.351044	-0.0167406	0.980285	-0.251699	0.62232	0.0983692	0.838904	-0.0294638	0.96545	-0.0429896	0.931321	-0.120884	0.755238	-0.577773	0.0298475	0.0443289	0.973488	-0.284699	0.34962	-0.417503	0.0785964
Solyc01g091670	3-oxo-Delta(4,5)-steroid 5-beta-reductase (AHRD V3.3 *** A0A2G3DDY0_CAPCH)	NA	-0.112463	0.894894	0.191039	0.71228	0.160134	0.71808	-0.398603	0.304165	0.0549488	0.908683	-0.25185	0.540947	0.199114	0.576654	-0.112955	0.739376	-0.402948	0.149063	0.152989	0.832632	-0.0580271	0.86807	-0.384501	0.0709164
Solyc01g091690	S-adenosyl-L-methionine-dependent methyltransferases superfamily protein (AHRD V3.3 *** A0A2U1NM08_ARTAN)	AT4G00750	-0.162474	0.777049	-0.421657	0.125755	-0.0450388	0.911596	-0.133434	0.820968	-0.202556	0.559151	0.129212	0.798841	-0.152789	0.67239	-0.217315	0.439598	-0.22357	0.394511	0.0306038	0.980423	-0.24603	0.384071	-0.173241	0.457353
Solyc01g091700	F-box protein PP2-A15 (AHRD V3.3 *** A0A2G3DE53_CAPCH)	AT3G61060	-1.12126	0.0350975	-1.17102	0.0112829	-0.171192	0.787199	-0.370181	0.686953	-0.0280728	0.975273	-0.386996	0.621928	-0.148349	0.834767	-0.611493	0.18791	-0.349878	0.464646	-0.24355	0.862812	-0.908224	0.0367982	-2.09714	2.42181e-08
Solyc01g091710	F-box family protein (AHRD V3.3 *** A0A2U1QK66_ARTAN)	AT4G00755	-0.400896	0.000309279	-0.0685768	0.722795	0.0684168	0.630247	-0.086327	0.691616	0.0622956	0.738577	0.0760565	0.696815	0.0733445	0.598277	-0.104368	0.369294	0.199055	0.0329549	0.052982	0.875982	-0.0146771	0.923581	-0.0546076	0.575228
Solyc01g091720	F-box family protein (AHRD V3.3 *** A0A2U1QK66_ARTAN)	AT4G00755	-0.132759	0.521973	-0.061951	0.753158	-0.0960268	0.513804	0.0119497	0.972322	-0.0811834	0.630674	-0.0223397	0.933281	-0.113914	0.444999	-0.222199	0.0434395	-0.0244598	0.866575	-0.0937306	0.727398	-0.177997	0.0971603	-0.230964	0.0129856
Solyc01g091730	Peroxisomal membrane protein 11E (AHRD V3.3 *** A0A1U8GV12_CAPAN)	AT2G45740	-0.0870996	0.516024	-0.0169117	0.908312	-0.0759484	0.393427	-0.0331038	0.865838	-0.00220963	0.989874	-0.11752	0.273102	-0.00825405	0.956361	-0.0646211	0.513434	0.121797	0.134983	-0.048733	0.848126	-0.0581677	0.565318	0.233601	0.000757109
Solyc01g091740	ARM repeat superfamily protein (AHRD V3.3 *** A0A2U1QPK4_ARTAN)	AT2G45720	-0.123931	0.682952	0.497669	0.000438553	0.0690708	0.721456	-0.0834386	0.808789	0.327619	0.0370669	0.0145944	0.968308	-0.178738	0.322029	0.0356868	0.865739	-0.210933	0.141291	-0.00609267	0.992842	0.146037	0.365257	0.0985328	0.458013
Solyc01g091750	Arginine/serine-rich-splicing factor (AHRD V3.3 *-* G5DW02_SILLA)	NA	0.187162	0.142443	0.0824968	0.503479	0.233894	0.0155405	-0.00424689	0.986598	0.0704929	0.565847	0.03304	0.867808	0.0993961	0.320928	-0.0267063	0.812368	-0.139389	0.070464	-0.00767002	0.985484	-0.048823	0.606027	0.00645714	0.937413
Solyc01g091770	RING/U-box superfamily protein (AHRD V3.3 *-* A0A2U1LC40_ARTAN)	NA	-0.143665	0.608982	-0.00103233	0.998482	-0.0850349	0.649785	-0.0912506	0.792543	-0.0735145	0.783275	0.0329816	0.925102	-0.13368	0.572983	-0.654228	2.24108e-05	-0.00317873	0.990568	-0.0180702	0.983196	-0.3406	0.0354391	-0.389524	0.00529024
Solyc01g091780	Protein-ribulosamine 3-kinase, chloroplastic (AHRD V3.3 *** A0A2G2W3U1_CAPBA)	AT3G61080	0.0431541	0.860472	-0.11026	0.410435	-0.382978	4.97266e-05	-0.0065178	0.982899	-0.0139823	0.943311	-0.133107	0.363656	-0.0593834	0.737435	-0.247228	0.0175603	-0.139848	0.22648	-0.214907	0.197571	-0.308587	0.00165098	-0.109162	0.280819
Solyc01g091800	Ribosomal RNA small subunit methyltransferase A (AHRD V3.3 *** F4FS23_LACBN)	AT1G01860	0.197557	0.17861	0.140213	0.315755	-0.487742	3.98199e-07	0.0145898	0.964545	-0.136073	0.324347	-0.0647134	0.738189	0.038781	0.841885	-0.201096	0.104072	0.0327727	0.825711	-0.157509	0.459961	-0.185755	0.110706	-0.163561	0.099519
Solyc01g091820	Flap endonuclease GEN-like 1 (AHRD V3.3 *** A0A2G2W3T5_CAPBA)	AT1G01880	-0.0934704	0.813309	0.0110878	0.97581	-0.148861	0.476795	-0.00534987	0.991238	-0.112466	0.668314	-0.132469	0.640244	-0.0162444	0.957136	-0.0809508	0.709345	-0.307387	0.0491106	-0.0242345	0.975784	-0.116671	0.525814	-0.0392146	0.800681
Solyc01g091830	hypothetical protein (AHRD V3.3 *** AT4G23020.2)	AT4G00770	0.248874	0.858498	-0.369261	0.517221	-5.24198	0.00490262	-0.106881	0.938073	-0.457029	0.402544	-0.781622	0.376957	-0.806663	0.267675	0.34272	0.577499	1.18229	0.119349	-0.269261	0.828711	0.563969	0.204465	0.18685	0.649124
Solyc01g091860	SET domain-containing protein (AHRD V3.3 *** A0A2U1QPR8_ARTAN)	AT1G01920	-0.0719469	0.797854	-0.222353	0.130348	-0.0932045	0.533186	-0.113836	0.637758	-0.122595	0.501872	-0.212317	0.192046	-0.0899888	0.625514	-0.0470255	0.795353	-0.142301	0.281096	0.0728049	0.855508	-0.0376059	0.835846	-0.18785	0.0887064
Solyc01g091870	SPX domain-containing protein (AHRD V3.3 *** D7MDY2_ARALL)	AT1G01910	-0.352188	0.182455	-0.816991	2.33051e-05	-0.902072	1.87153e-07	-0.428001	0.106012	-0.679821	0.00816229	-0.528693	0.0129901	-1.04468	0.0012388	-1.53062	3.35209e-05	-1.77535	1.56314e-07	-0.448499	0.8928	-2.06554	0.0120537	-3.22592	0.0341818
Solyc01g091880	ATPase (AHRD V3.3 *** A0A1U8GU61_CAPAN)	AT1G01910	0.0982252	0.473283	0.0748849	0.479042	-0.084865	0.372326	0.126866	0.264362	0.14071	0.0913676	-0.0743324	0.561358	0.0645567	0.503113	0.113828	0.11427	0.050148	0.543861	-0.0146397	0.964333	0.102366	0.164604	0.296497	4.02311e-07
Solyc01g091890	Ubiquitin-related modifier 1 homolog (AHRD V3.3 *** A0A2G3DDZ7_CAPCH)	AT2G45695	0.144219	0.493949	-0.0586145	0.767531	0.0912336	0.536823	-0.140201	0.568388	0.13032	0.435078	-0.00603557	0.986412	0.0519576	0.749838	0.02517	0.869602	0.0371128	0.781129	0.073903	0.799521	0.00289088	0.985969	-0.0385577	0.708089
Solyc01g091900	Peroxisomal membrane protein PEX16 (AHRD V3.3 *** A0A2G2W3T2_CAPBA)	AT2G45690	-0.098058	0.717792	-0.0877437	0.625762	0.0198966	0.925925	-0.116122	0.671112	-0.0168646	0.944611	-0.054016	0.858343	0.034267	0.877586	-0.0373437	0.83295	-0.0469091	0.768209	-0.153603	0.559977	-0.0166251	0.927609	-0.0231588	0.858029
Solyc01g091910	phospholipase PLDb2	AT4G00240	0.0810498	0.862778	0.0875631	0.777968	0.171606	0.428554	0.0345008	0.952072	-0.197126	0.430114	0.0640718	0.873265	-0.0145186	0.966521	0.0760564	0.763125	0.167508	0.400771	0.0573564	0.940858	-0.0453744	0.866534	0.2732	0.0937401
Solyc01g091920	Subtilisin-like protease-like protein (AHRD V3.3 *** A0A2K3L9Q1_TRIPR)	NA	0.185236	0.634624	-0.223056	0.42858	-0.0252787	0.934066	-0.0173682	0.975756	-0.060186	0.860697	-0.107739	0.769596	-0.284394	0.232485	-0.262904	0.216492	-0.201098	0.350984	-0.0152488	0.986855	-0.155905	0.506069	0.0432682	0.830006
Solyc01g091930	Subtilisin-like protease SBT4.14 (AHRD V3.3 *** A0A2G3AGX3_CAPAN)	AT4G00230	0.0534297	0.952129	-0.183327	0.696689	-0.195616	0.604312	-0.363741	0.43084	-0.0418185	0.939	0.071969	0.907422	-0.270851	0.425423	-0.227524	0.450899	-0.339836	0.207079	0.174925	0.830094	0.173948	0.613061	-0.394137	0.106947
Solyc01g091940	CRS2-associated factor 1, mitochondrial (AHRD V3.3 *** A0A2G2W3S2_CAPBA)	AT4G31010	-0.00512144	0.992243	-0.136021	0.575265	-0.298261	0.0590604	-0.0640242	0.866055	-0.0812105	0.742531	-0.113137	0.657862	-0.230789	0.171904	0.0221569	0.917501	0.0471946	0.793253	0.00483555	0.994356	0.166124	0.270488	0.184361	0.129442
Solyc01g091950	Lysophospholipid acyltransferase LPEAT2 (AHRD V3.3 *** A0A1U8GTY1_CAPAN)	AT2G45670	-0.0818663	0.614402	-0.278038	0.00150712	-0.0871493	0.361477	-0.0893288	0.577912	-0.1899	0.0578099	-0.0531292	0.739597	-0.153083	0.129425	-0.0250844	0.842609	-0.227219	0.00366241	0.0412383	0.895703	-0.0484977	0.674374	-0.194899	0.00969734
Solyc01g092950	MADS-box protein (AHRD V3.3 *** A1BQ41_VITVI)	NA	-0.138039	0.806839	-0.00760572	0.99184	0.185699	0.503176	-0.178233	0.628704	-0.0952665	0.773302	-0.237925	0.408948	0.491793	0.187227	-0.248344	0.588098	-0.324234	0.33455	-0.116734	0.859786	-0.149434	0.550474	-0.617457	0.000322211
Solyc01g093965	MADS-box transcription factor (AHRD V3.3 *** Q1EMR8_PLAMJ)	NA	0.133106	0.776386	-0.134726	0.786727	-0.116765	0.673557	-0.169614	0.683814	0.0603266	0.896581	-0.403959	0.0933675	0.0856403	0.802761	-0.209519	0.419736	0.310345	0.155077	-0.151504	0.774307	0.0289187	0.920913	-0.411181	0.0132911
Solyc01g093970	Hexosyltransferase (AHRD V3.3 *** A0A2G2W3R9_CAPBA)	AT3G61130	0.144272	0.24916	0.237932	0.00475313	0.187962	0.0235046	0.189095	0.0710218	0.20744	0.0118166	0.159798	0.118976	0.0604729	0.570667	0.315577	1.66163e-06	0.188664	0.00724024	0.0434928	0.86057	0.170078	0.0202804	0.20393	0.00150478
Solyc01g093990	Glyoxylate/hydroxypyruvate reductase HPR3 (AHRD V3.3 *** A0A2G3AGX8_CAPAN)	AT2G45630	0.00947192	0.986103	-0.271755	0.2372	0.202462	0.232816	-0.466513	0.00734454	-0.12552	0.597865	0.185524	0.391728	-0.26728	0.161661	-0.292347	0.0699653	0.15386	0.325441	-0.192811	0.536574	-0.373718	0.00922365	-0.0506844	0.728389
Solyc01g094000	Poly(A) RNA polymerase cid11 (AHRD V3.3 *** A0A1J3CZT2_NOCCA)	AT2G45620	0.048812	0.806839	0.116745	0.24292	-0.0958316	0.363129	0.0488887	0.816558	0.0160208	0.921208	0.0101578	0.965215	-0.0439923	0.720383	-0.0478781	0.632408	0.0554377	0.553766	-0.0995514	0.55486	-0.111096	0.187217	-0.176894	0.0127047
Solyc01g094010	Alpha/beta-hydrolases superfamily protein (AHRD V3.3 *** A0A2U1LX98_ARTAN)	AT2G45600	0.0314892	0.95983	-0.277134	0.337748	0.05505	0.866013	-0.256723	0.510669	-0.494795	0.0450112	-0.0614966	0.903709	0.214861	0.482279	-0.00627584	0.987978	-0.0517246	0.860396	0.0490762	0.962196	-0.0782831	0.808923	-0.29882	0.14712
Solyc01g094020	Receptor-like serine/threonine-protein kinase (AHRD V3.3 *** A0A2G3DE20_CAPCH)	AT2G45590	-0.031355	0.956494	-0.52251	0.00053074	-0.58797	0.0034468	-0.0803059	0.811554	-0.331349	0.022905	-0.562286	0.000145076	0.155716	0.367429	0.352523	0.00333325	-0.0246114	0.892915	0.00382182	0.995039	0.146548	0.297356	-0.0413082	0.754754
Solyc01g094030	CLB1	AT3G61050	-0.0341207	0.857663	-0.00245019	0.989688	0.0809037	0.373744	-0.134333	0.226613	-0.0329013	0.802284	-0.107954	0.337898	-0.124207	0.164643	-0.174569	0.0164838	-0.0132823	0.89531	-0.20038	0.0225327	-0.23228	0.000736574	-0.349518	2.26636e-08
Solyc01g094040	blue copper protein-like (AHRD V3.3 *** A0A2I4GQX2_9ROSI)	NA	0.200262	0.39432	0.545014	3.042e-05	0.313743	0.0259224	0.156799	0.55918	0.326083	0.0334647	0.335436	0.0451825	0.314087	0.0531279	0.626597	4.63605e-07	0.326337	0.0169166	-0.115644	0.775353	0.164262	0.322021	0.174419	0.186467
Solyc01g094050	WD-40 repeat family protein / beige-like protein (AHRD V3.3 *-* AT2G45540.6)	NA	0.503153	0.0633956	-0.143324	0.66321	0.226096	0.355178	0.203321	0.592994	0.0123604	0.975496	0.109596	0.789248	-0.334743	0.184009	0.125091	0.641013	0.509682	0.00962978	-0.0571358	0.948686	0.342924	0.114663	0.228894	0.228373
Solyc01g094060	BEACH domain-containing protein (AHRD V3.3 *-* A0A2U1L7V5_ARTAN)	AT2G45540	0.0683341	0.704105	0.0625897	0.630056	0.303644	0.000141679	0.0707498	0.664956	0.0251204	0.865462	0.136746	0.205713	0.00731794	0.96186	-0.0189543	0.87612	0.338993	1.97403e-06	0.0509147	0.834259	0.0677001	0.48564	0.267414	8.2038e-05
Solyc01g094070	Dihydroflavonol-4-reductase (AHRD V3.3 *** A0A2K3N028_TRIPR)	AT2G45400	0.326208	0.707306	0.226999	0.724885	-0.103468	0.890083	-0.329786	0.583344	-0.178626	0.72996	-0.0348427	0.967351	0.51779	0.352196	0.0457972	0.944843	0.337377	0.520237	0.178039	0.862812	-0.260892	0.491112	-0.518556	0.0716376
Solyc01g094080	Cytochrome P450 (AHRD V3.3 *** A0A200PMP8_9MAGN)	NA	-0.12601	0.700532	0.0449388	0.875267	0.15986	0.399496	0.0431518	0.923871	0.093474	0.71107	0.0970607	0.758678	0.201633	0.350498	0.419179	0.00715977	-0.137463	0.459562	-0.110901	0.816619	-0.0762993	0.723294	-0.159285	0.292039
Solyc01g094090	3-hydroxyisobutyryl-CoA hydrolase 1 (AHRD V3.3 *** A0A2G3BVL3_CAPCH)	AT5G65940	-0.48019	0.535866	-0.120304	0.879079	-0.750411	0.148301	-0.134868	0.893098	-0.191106	0.762352	-0.069974	0.939549	0.204484	0.76274	0.166812	0.786598	-0.943966	0.035499	0.182828	0.8928	-0.161431	0.758999	-0.481569	0.166613
Solyc01g094100	Cytochrome P450 (AHRD V3.3 *** A0A200PMP8_9MAGN)	NA	-0.00518202	0.998365	0.132442	0.873438	-0.89555	0.0959225	-0.0898308	0.937072	-0.0970879	0.897387	-0.155801	0.853087	1.33694	0.291453	-1.31487	0.295518	-1.71655	0.407152	1.0023	0.620126	1.84311	0.0504585	-0.772479	0.634044
Solyc01g094110	11-S seed storage protein (AHRD V3.3 *** A0A2U1KM33_ARTAN)	NA	-0.162433	0.8922	0.684836	0.284045	-1.17637	0.01884	-0.239543	0.737701	-0.0849445	0.894983	-0.10535	0.891464	1.09443	0.10047	-0.311616	0.700327	-2.30732	0.0934765	0.201932	0.852016	-0.410318	0.278868	-0.655259	0.0430488
Solyc01g094150	AAA-type ATPase family protein (AHRD V3.3 *** A0A2U1ML03_ARTAN)	AT2G45500	-0.191704	0.187764	-0.0909537	0.54183	0.0467353	0.747877	0.0884251	0.689422	0.0311352	0.87687	-0.0053396	0.986412	-0.103265	0.451795	-0.129846	0.246416	-0.0581211	0.632393	0.0199323	0.966797	-0.0866607	0.479138	-0.285809	0.0012883
Solyc01g094170	Digalactosyldiacylglycerol synthase 2, chloroplastic (AHRD V3.3 *** A0A1U8E3X1_CAPAN)	AT4G00550	0.334322	0.73653	0.340941	0.59509	0.959813	0.0296876	-0.0824187	0.949487	0.637063	0.27611	0.171205	0.828019	0.127047	0.797465	0.527682	0.0966374	0.258687	0.440126	0.441189	0.448232	0.323465	0.36547	0.239548	0.396362
Solyc01g094190	dTDP-4-dehydrorhamnose reductase (AHRD V3.3 *-* A0A200QUJ0_9MAGN)	AT4G00560	-0.000980112	0.999058	0.22292	0.131109	0.0666169	0.710909	0.00292898	0.99393	0.116333	0.464284	0.0623596	0.798346	0.166537	0.237444	-0.129068	0.305788	0.189256	0.0933413	0.00773608	0.988445	0.00882686	0.956808	0.100912	0.329602
Solyc01g094200	Malic enzyme (AHRD V3.3 *** A0A2G3BT53_CAPCH)	AT4G00570	-0.36248	0.0893042	-0.133745	0.590862	0.409559	0.0135496	-0.0954083	0.809804	-0.00543189	0.98827	0.0468415	0.902786	-0.309743	0.118469	0.0459649	0.855085	-0.00909755	0.972049	0.0866623	0.88306	-0.0459647	0.856029	-0.130733	0.419096
Solyc01g094210	NAD(P)-binding Rossmann-fold superfamily protein (AHRD V3.3 *** A0A2U1PI64_ARTAN)	NA	0.019044	0.96979	0.346985	0.0771813	-0.0103918	0.969448	0.0885541	0.832737	0.325181	0.129058	-0.127577	0.674144	0.0535227	0.86147	-1.01312	9.66901e-09	-0.0186789	0.938512	0.93548	4.48619e-06	0.163948	0.598832	-0.206089	0.236396
Solyc01g094220	NAD(P)-binding Rossmann-fold superfamily protein (AHRD V3.3 *** A0A2U1PI94_ARTAN)	AT3G61220	-0.145379	0.623695	-0.270092	0.180582	-0.0649971	0.759089	-0.0646956	0.879465	-0.073968	0.815388	-0.0373181	0.918376	-0.0921918	0.707152	-0.526043	0.000953088	0.237109	0.122208	-0.192922	0.610774	-0.479745	0.00411295	-0.179523	0.215929
Solyc01g094230	Riboflavin biosynthesis protein PYRR, chloroplastic (AHRD V3.3 *-* A0A2G3CU21_CAPCH)	NA	-0.517142	0.167165	-0.193053	0.68873	0.121719	0.728298	-0.0420402	0.95419	-0.118471	0.774855	-0.0809752	0.873794	0.513016	0.111282	-0.174824	0.610757	0.16176	0.570225	-0.0993268	0.909486	-0.237088	0.39015	0.613422	0.00202138
Solyc01g094280	Bifunctional protein folD (AHRD V3.3 *** A0A2K3NTE4_TRIPR)	AT4G00620	-0.118104	0.480947	-0.291541	0.00491638	-0.549001	5.03826e-09	-0.231088	0.0829309	-0.258943	0.0126349	-0.396177	0.000112526	0.112452	0.399519	0.12482	0.259168	-0.153771	0.16022	0.133292	0.454293	0.238082	0.00824521	0.605075	9.25625e-14
Solyc01g094290	K(+) efflux antiporter 1, chloroplastic (AHRD V3.3 *** A0A2G2YXI5_CAPAN)	AT4G00630	0.0306375	0.920409	-0.128081	0.392535	-0.370731	0.000531972	-0.0386158	0.898329	-0.193258	0.14951	-0.105094	0.575423	-0.172024	0.230443	-0.273316	0.0148708	-0.144594	0.238984	-0.0471058	0.915151	-0.0545483	0.73007	-0.0089808	0.944276
Solyc01g094330	Terpene utilization protein AtuA (AHRD V3.3 *** A0A191YQC8_9PSED)	AT1G01770	0.131399	0.801771	0.000696271	0.999497	0.0154933	0.965687	0.357778	0.303636	0.145735	0.651997	-0.0383611	0.945884	0.285882	0.265024	0.216401	0.344567	0.144369	0.537922	0.117966	0.852436	0.128462	0.609475	-0.0314927	0.881871
Solyc01g094340	Acetyl-coenzyme A carboxylase carboxyl transferase subunit alpha (AHRD V3.3 *** B5LAS6_CAPAN)	NA	0.00908845	0.986901	-0.256387	0.191797	-0.585383	7.93986e-05	-0.0239349	0.962415	-0.391147	0.0247521	-0.0386994	0.915805	-0.135909	0.56189	0.342532	0.0395773	0.00102583	0.998169	0.0965116	0.857215	0.118895	0.565984	-0.56176	6.87404e-05
Solyc01g094350	RNA helicase DEAD4	NA	0.0290111	0.87148	-0.023702	0.842128	-0.0531186	0.536812	0.0108267	0.960407	-0.0171317	0.889323	-0.107006	0.247931	0.10356	0.146678	0.0602358	0.383948	0.0221399	0.768704	-0.0174285	0.946586	0.0505393	0.475865	0.253614	2.75844e-07
Solyc01g094360	MYB transcription factor (AHRD V3.3 *-* A0A0U3IU11_MESCR)	AT3G61250	-1.37198	0.164941	0.330346	0.81746	-0.291622	0.708272	-0.76324	0.22207	0.134153	0.871345	-0.10734	0.911945	0.307165	0.5809	0.120001	0.834818	0.25866	0.551711	-0.189831	0.879167	0.214442	0.64524	-0.148969	0.677353
Solyc01g094370	remorin 2	AT4G00670	0.529881	0.00169669	0.660431	6.6138e-06	1.02801	2.13893e-12	0.174021	0.557776	0.175812	0.422017	0.288135	0.204226	-0.0405975	0.886217	0.26518	0.111154	0.196861	0.243365	0.238942	0.422555	0.0859357	0.688529	0.235289	0.108316
Solyc01g094380	O-glucosyltransferase rumi-like protein (AHRD V3.3 *** A0A1J3GP63_NOCCA)	AT2G45830	-0.492494	0.81075	0.224122	0.919205	-0.330409	0.861557	-0.0701238	0.969138	-0.885654	0.268789	-0.68767	0.428488	-0.178498	0.786492	0.250211	0.635964	-0.696072	0.157425	0.123595	0.927901	-0.0217932	0.966881	-1.6455	7.41883e-08
Solyc01g094410	C2 calcium/lipid-binding plant phosphoribosyltransferase family protein (AHRD V3.3 *** A0A061G6B5_THECC)	AT3G61300	0.0368453	0.959871	-0.298042	0.394309	-0.312249	0.28623	-0.081811	0.909617	-0.190968	0.64008	-0.13806	0.794852	-0.671893	0.0196713	-0.513356	0.0567513	0.0289606	0.937541	-0.411513	0.390266	-0.0857242	0.827515	-0.483311	0.0423341
Solyc01g094420	Peptidyl-prolyl cis-trans isomerase PASTICCINO1 (AHRD V3.3 *-* A0A2G2VE40_CAPBA)	AT4G08430	0.09975	0.426547	-0.0702244	0.516505	-0.165869	0.037333	-0.0345341	0.856121	0.0555801	0.634361	-0.0241975	0.890321	0.00165062	0.991698	0.0147181	0.895236	-0.101434	0.178382	0.0409384	0.863788	-0.0699351	0.406308	0.0309727	0.668254
Solyc01g094460	AT-hook motif nuclear-localized protein 9-like (AHRD V3.3 *** A0A2I4E613_9ROSI)	AT2G45850	-0.297253	0.0496306	0.0669252	0.749721	-0.14516	0.294617	-0.128079	0.571924	-0.0156524	0.950402	0.0599966	0.813123	-0.196942	0.213819	-0.329659	0.0072532	0.263164	0.035499	-0.0617155	0.889683	-0.0880116	0.581167	-0.683728	1.32729e-10
Solyc01g094470	Unknown protein	NA	0.101313	0.600739	-0.0686529	0.673303	-0.0454461	0.746586	-0.0526768	0.828059	-0.0437875	0.806689	-0.146591	0.302332	0.217833	0.0509076	0.0279533	0.847992	-0.018878	0.887576	0.0619254	0.833747	0.0246957	0.865465	0.430476	1.40448e-07
Solyc01g094480	WD40 repeat (AHRD V3.3 *** A0A200PPU0_9MAGN)	AT4G15900	-0.0716171	0.612396	0.105668	0.256425	-0.123066	0.112129	-0.115356	0.288369	0.0361284	0.760835	-0.0916052	0.388827	-0.105363	0.23502	-0.0524251	0.553455	-0.14318	0.0394585	-0.0741551	0.653325	-0.0588694	0.48961	-0.167092	0.00633835
Solyc01g094500	Riboflavin biosynthesis protein RibD (AHRD V3.3 *** A0A2K3P0N6_TRIPR)	AT4G20960	-0.10908	0.692796	0.211214	0.121571	0.112883	0.542199	0.11118	0.635505	0.074763	0.661434	0.230321	0.143884	0.157395	0.295151	0.156412	0.204	0.258447	0.0269754	0.0359758	0.945354	0.0843318	0.539539	0.187739	0.0761409
Solyc01g094520	F-box/kelch-repeat protein SKIP4 (AHRD V3.3 *** A0A2G3BT10_CAPCH)	AT3G61350	0.169675	0.413266	0.273481	0.0475849	0.135898	0.373632	0.300661	0.0544906	0.270976	0.04046	0.0472831	0.873265	0.280984	0.0142296	0.132057	0.258155	0.00289217	0.987138	0.139686	0.528668	0.0504983	0.724763	-0.0415285	0.712292
Solyc01g094530	Acyl-CoA thioesterase family protein (AHRD V3.3 *** A0A2U1Q5B6_ARTAN),Pfam:PF13622	AT1G01710	0.160788	0.579299	0.130284	0.543906	0.10202	0.608	0.0685775	0.851926	0.0829165	0.710669	-0.0759023	0.801781	0.0911754	0.646066	-0.0566506	0.757479	-0.0709217	0.661523	-0.099608	0.792001	-0.0244592	0.901748	-0.0616043	0.637552
Solyc01g094540	Small nuclear ribonucleoprotein-associated protein (AHRD V3.3 *-* A0A2G3BT11_CAPCH)	AT4G20440	-0.0935549	0.781906	-0.0490345	0.853168	-0.258029	0.0910894	0.0238526	0.954767	-0.167115	0.326167	-0.273507	0.100305	0.245371	0.0759794	0.220782	0.0751274	0.0949855	0.491678	0.184145	0.371549	0.349174	0.0017135	0.814123	1.42934e-16
Solyc01g094550	Acyl-CoA thioesterase family protein (AHRD V3.3 *** A0A2U1Q5B6_ARTAN),Pfam:PF13622	AT1G01710	-0.0119006	0.988194	-0.519081	0.0346922	-0.0713606	0.8252	-0.0250462	0.971752	-0.56837	0.0200911	-0.047686	0.931582	-0.0477628	0.907578	-0.0609501	0.858646	-0.0542019	0.857159	-0.0969608	0.909486	-0.141187	0.635653	-0.233795	0.27652
Solyc01g094560	60S ribosomal protein L36 (AHRD V3.3 *-* A0A2G2Z8V1_CAPAN)	AT3G53740	0.156695	0.348245	0.114911	0.422389	-0.0996365	0.425988	-0.113275	0.515814	0.0262441	0.884289	-0.171119	0.183579	0.187485	0.0733545	0.0887374	0.407312	-0.0691046	0.514967	-0.00360857	0.993169	0.132304	0.159124	0.536682	2.83876e-13
Solyc01g094570	Alpha/beta-Hydrolases superfamily protein (AHRD V3.3 *** A0A2U1MXT7_ARTAN)	AT4G00500	-0.0937545	0.816261	0.231648	0.205607	0.045263	0.866258	0.190996	0.519153	0.163872	0.441751	0.239108	0.307933	-0.121707	0.56189	-0.0219689	0.921356	-0.241703	0.103804	-0.0498221	0.938507	-0.0566919	0.784551	-0.510763	3.98396e-05
Solyc01g094580	Beta-amylase (AHRD V3.3 *** A0A2G2W5P7_CAPBA)	AT2G45880	-0.016835	0.954428	0.13703	0.306774	0.0671969	0.591335	0.0660988	0.760922	0.0848166	0.561517	-0.0345927	0.869228	-0.00942357	0.960178	0.0417903	0.766477	0.147506	0.130165	-0.0434166	0.900898	0.0855532	0.463659	0.0519966	0.575858
Solyc01g094610	Rop guanine nucleotide exchange factor 2 (AHRD V3.3 *** A0A2G3BT06_CAPCH)	AT1G01700	-0.30499	0.562498	-0.680435	0.0322854	0.386273	0.229984	0.20248	0.678394	-0.0418642	0.929954	-0.322036	0.370973	0.234972	0.46101	0.283767	0.282312	-0.238998	0.36497	-0.165435	0.824161	-0.186572	0.534457	-0.795214	0.000218407
Solyc01g094620	Mediator of RNA polymerase II transcription subunit 12 (AHRD V3.3 *** A0A2G2YXN8_CAPAN)	AT4G00450	-0.100896	0.556204	-0.0348404	0.833398	-0.0170226	0.904641	0.0356672	0.885254	0.0952908	0.465812	-0.0231224	0.916236	-0.13017	0.258991	-0.128322	0.198288	-0.103125	0.294303	0.0297919	0.937504	0.0646921	0.567431	-0.161828	0.0467941
Solyc01g094630	pre-mRNA-splicing factor CWC22-like protein (DUF3245) (AHRD V3.3 *-* AT3G61370.3)	AT3G61370	-0.0903886	0.696977	0.0280842	0.887372	-0.0449678	0.787126	-0.223872	0.149286	-0.0655234	0.699932	0.0686964	0.768252	0.18107	0.129921	-0.0733136	0.563752	-0.0926292	0.437718	-0.0815419	0.754082	-0.0478103	0.702515	0.0986251	0.291561
Solyc01g094640	DUF3741 domain-containing protein/DUF4378 domain-containing protein (AHRD V3.3 *** A0A1Q3CNJ4_CEPFO)	AT4G00440	-0.151266	0.429508	-0.209259	0.112189	-0.0065683	0.972032	-0.0376927	0.904808	-0.0647869	0.725135	0.0340449	0.89722	-0.0528362	0.763949	-0.0339438	0.832139	-0.138225	0.236455	-0.0301227	0.949834	-0.174078	0.138925	-0.187669	0.0594117
Solyc01g094660	Protein kinase domain (AHRD V3.3 *** A0A200QU61_9MAGN)	AT2G45910	-0.179388	0.433178	-0.0166561	0.951487	-0.0939124	0.586442	-0.164713	0.499632	0.0206598	0.936608	0.0276847	0.933906	-0.258301	0.0885818	-0.205541	0.128417	-0.236083	0.0667076	0.0226506	0.972542	-0.0957597	0.543518	-0.278593	0.013825
Solyc01g094670	Aberrant root formation protein (AHRD V3.3 *** A0A1P8BFN5_ARATH)	AT5G11030	0.136947	0.682902	0.12641	0.620997	-0.0812888	0.722335	0.086606	0.825979	-0.163569	0.480767	-0.204076	0.443155	-0.023337	0.932687	-0.270169	0.0848499	-0.0906841	0.620553	-0.314786	0.133082	-0.257959	0.0955019	-0.0635761	0.679629
Solyc01g094680	Signal peptide peptidase-like 4 (AHRD V3.3 *** A0A2G3BSX8_CAPCH)	AT1G01650	-0.205295	0.168653	-0.180838	0.145159	0.0307203	0.845018	-0.183163	0.237738	-0.0849288	0.585758	0.0235891	0.925919	-0.259326	0.0195519	-0.381165	3.40575e-05	-0.0266779	0.840329	-0.374028	0.000201527	-0.340834	0.000180407	-0.322765	0.000145302
Solyc01g094690	plasma membrane intrinsic protein 1.2	AT4G23400	0.181948	0.687957	-0.106623	0.777347	0.412643	0.0727571	0.0170613	0.978678	0.123212	0.734929	0.180085	0.640143	0.079002	0.831784	0.034694	0.920586	0.249342	0.294103	0.0860559	0.921827	0.0275564	0.936083	0.210878	0.314939
Solyc01g094700	Glycerol-3-phosphate acyltransferase, expressed (AHRD V3.3 *** D8L9N9_WHEAT)	AT1G01610	0.421037	0.111809	0.531169	0.0134148	0.0734865	0.793398	-0.0244647	0.969138	0.363852	0.132327	0.0523329	0.909971	0.550522	0.0125485	0.445562	0.0304118	0.292723	0.165183	0.14222	0.816558	0.220965	0.360799	0.206233	0.283041
Solyc01g094720	Phosphate transporter (AHRD V3.3 *** A0A2H4H6T0_MALDO)	AT4G00370	-0.0514277	0.840942	-0.271418	0.0173408	-0.0935962	0.457331	-0.143524	0.409906	-0.163581	0.217608	0.106753	0.535315	-0.048574	0.783803	-0.165502	0.166602	0.426526	1.07975e-05	-0.159953	0.427403	-0.193684	0.0893806	-0.0245886	0.826224
Solyc01g094750	Cytochrome P450 (AHRD V3.3 *** A0A2U1NG86_ARTAN)	AT2G45970	0.64766	0.0472893	0.541145	0.0942054	0.674703	0.00880943	0.238517	0.629196	0.26881	0.469158	0.505416	0.115621	0.890007	0.00177088	1.34356	1.20473e-07	1.02076	3.69516e-05	0.112409	0.908254	0.341105	0.257304	0.540412	0.0199527
Solyc01g094760	Origin of replication complex subunit 5 (AHRD V3.3 *** A0A2G3BSZ3_CAPCH)	AT4G29910	0.109284	0.734731	0.26107	0.131627	-0.0704708	0.752943	0.118212	0.699534	0.146496	0.465936	-0.0186188	0.962908	0.277379	0.0323229	0.530768	2.73484e-07	0.188243	0.123092	-0.0202519	0.968534	0.412142	2.45568e-05	0.572693	5.4277e-10
Solyc01g094770	mesoderm induction early response protein (AHRD V3.3 *** AT4G00355.3)	AT2G45980	0.0932404	0.537442	0.221309	0.00764552	0.147484	0.134694	0.229084	0.0360634	0.215285	0.0154947	-0.0291184	0.897883	0.00449447	0.977224	-0.033495	0.770967	0.164002	0.0441355	0.0775797	0.724148	0.000442801	0.997695	-0.194916	0.0125673
Solyc01g094790	Cysteine synthase (AHRD V3.3 *** A0A2G3BSX6_CAPCH)	AT3G61440	-0.183956	0.474568	0.187884	0.347962	0.103243	0.582214	0.121312	0.701338	0.232151	0.231733	0.336972	0.0672785	0.101528	0.680707	-0.184425	0.330584	-0.00638898	0.979831	0.2281	0.461095	0.193216	0.3009	0.182642	0.210852
Solyc01g094800	ATP-dependent helicase BRM (AHRD V3.3 *** A0A2G2YXU8_CAPAN)	AT2G46020	0.0992425	0.418668	0.0582095	0.602328	-0.15304	0.0495522	-0.00711409	0.974325	0.0615142	0.567355	-0.114615	0.262288	-0.0565459	0.590608	-0.0734431	0.387955	-0.173156	0.0141121	-0.0498743	0.815443	0.051972	0.561869	-0.139997	0.0286987
Solyc01g094810	Ubiquitin-conjugating enzyme (AHRD V3.3 *** A0A200QU68_9MAGN)	AT5G41340	0.0782908	0.865345	-0.0861594	0.781188	0.316399	0.106969	0.0112528	0.98413	0.225882	0.399745	-0.049872	0.908863	-0.171103	0.474755	-0.413908	0.0158309	0.0255465	0.914757	-0.287045	0.361076	-0.408044	0.0204997	-0.979691	1.28056e-10
Solyc01g094820	ARID domain-containing protein (AHRD V3.3 *** A0A1Q3B9R1_CEPFO)	AT2G46040	0.00112667	0.998547	0.163039	0.279447	0.162062	0.30769	0.0176736	0.961429	0.0253305	0.90531	0.243359	0.0983458	0.146384	0.271814	0.104003	0.412727	0.163506	0.149701	0.116109	0.551874	0.154375	0.108091	0.473013	6.77612e-09
Solyc01g094830	G-type lectin S-receptor-like serine/threonine-protein kinase SD2-2 (AHRD V3.3 *** A0A2G3BSY6_CAPCH)	AT4G00340	-0.125501	0.65014	-0.292705	0.0504674	-0.0632494	0.749127	-0.192923	0.40998	-0.199334	0.23735	0.0902504	0.73503	-0.195646	0.252378	0.00222649	0.993799	-0.00796128	0.969406	0.0419822	0.944453	-0.11063	0.510405	0.234402	0.0596947
Solyc01g094840	RING/U-box superfamily protein (AHRD V3.3 *** A0A2U1M4T4_ARTAN)	AT4G00335	-0.319667	0.0154499	0.116387	0.469228	-0.0625486	0.698057	-0.113352	0.668903	0.135893	0.454716	0.0896403	0.707713	-0.29674	0.0610944	-0.113018	0.492971	-0.140979	0.376796	0.14478	0.683779	-0.111101	0.521489	-0.108042	0.452409
Solyc01g094860	Transmembrane protein-related protein (AHRD V3.3 *** A0A2U1LWU9_ARTAN)	AT2G46060	-0.3385	0.0639266	-0.132063	0.449647	0.168238	0.33919	0.100541	0.763062	-0.115435	0.54089	-0.161777	0.508899	-0.0899662	0.650462	0.0799764	0.618115	-0.100221	0.540429	0.129783	0.701464	0.115157	0.431546	0.00214507	0.989913
Solyc01g094880	Quinoprotein amine dehydrogenase, beta chain-like RIC1-like guanyl-nucleotide exchange factor (AHRD V3.3 *** F4K735_ARATH)	AT5G28350	0.324964	0.000164346	0.0782237	0.481421	0.331253	1.84762e-05	0.147243	0.193346	0.249792	0.00113132	0.155899	0.124576	0.102808	0.271814	0.0571425	0.530457	0.18407	0.00933628	0.0784988	0.646882	0.0680405	0.441709	0.0631155	0.368229
Solyc01g094890	Ferric reduction oxidase 2 (AHRD V3.3 *** A0A2G2W6D0_CAPBA)	AT1G01580	-0.151779	0.694194	-0.403861	0.0573839	0.023068	0.93578	-0.150069	0.703645	-0.0951084	0.76832	-0.0318056	0.946161	-0.335725	0.142412	-0.241356	0.264496	-0.644059	0.000261556	-0.0863525	0.901973	-0.36701	0.0684095	-0.771911	2.88783e-06
Solyc01g094910	ferric-chelate reductase	AT1G01580	-0.351036	0.479934	-0.251412	0.559806	0.861863	0.00224843	-0.283099	0.61916	0.426478	0.264861	0.810618	0.014954	-0.804949	0.0476662	-0.665182	0.141681	0.489163	0.124529	0.77188	0.238854	-0.524157	0.339129	1.0386	0.000286665
Solyc01g094920	Receptor-like protein kinase (AHRD V3.3 *** A0A2K3LAU4_TRIPR)	AT4G00300	0.376866	0.511574	0.275591	0.567767	0.118846	0.795476	0.42569	0.441701	0.24429	0.630975	0.311579	0.57133	-0.0564814	0.927311	0.44646	0.22409	0.439371	0.207079	-0.0856664	0.953152	0.484551	0.18866	0.713709	0.0160135
Solyc01g094930	CAAX prenyl protease 1 (Peptidase family M48) (AHRD V3.3 *** A0A166XK07_9PEZI)	AT4G01320	0.0806957	0.579819	0.0918188	0.365101	0.144167	0.0748965	-0.0428216	0.811354	0.0298628	0.819869	0.0714629	0.575862	-0.000608182	0.997966	-0.0748978	0.381216	0.200363	0.00430246	-0.0648426	0.726848	0.0482482	0.598141	0.416392	5.69018e-12
Solyc01g094940	Protein kinase superfamily protein (AHRD V3.3 *** A0A2U1NZX1_ARTAN)	AT1G01540	0.317515	0.0493741	0.775699	2.72102e-11	0.534191	1.33561e-05	0.419238	0.00312073	0.966028	5.56221e-18	0.396999	0.00383896	0.265028	0.0758505	0.920207	4.6762e-17	0.730921	9.12554e-11	0.332742	0.0367834	0.707988	3.74228e-10	0.592327	4.55243e-08
Solyc01g094950	Protein BPS1, chloroplastic (AHRD V3.3 *** A0A2G2YY51_CAPAN)	AT2G46080	0.133507	0.694898	0.172509	0.455579	0.129987	0.524785	0.104463	0.785758	0.186949	0.423272	0.177457	0.516012	-0.188202	0.404692	0.0148276	0.959225	-0.0243064	0.917078	-0.00458613	0.995532	0.0994627	0.658765	-0.185046	0.245134
Solyc01g094960	mitogen-activated protein kinase 5	AT4G01370	-0.0775261	0.73157	0.0957165	0.492607	0.112817	0.348908	0.0517016	0.832294	0.177027	0.1159	0.0914266	0.594618	0.070987	0.591683	0.0130373	0.926299	0.0676045	0.518051	-0.12052	0.503936	0.0240405	0.855903	-0.228272	0.00329998
Solyc01g095000	Nuclear transport factor 2 (NTF2) family protein (AHRD V3.3 *** B4FRE7_MAIZE)	AT2G46100	0.020186	0.959222	0.0887534	0.690922	-0.187399	0.229313	0.0194982	0.965919	-0.0564217	0.824154	-0.0260952	0.940538	-0.253578	0.178237	-0.585911	5.94692e-05	-0.557431	7.10194e-05	-0.197267	0.555919	-0.579046	8.55018e-05	-0.629394	3.23537e-06
Solyc01g095010	Sphingoid long-chain bases kinase 2, mitochondrial (AHRD V3.3 *** A0A2G3BT73_CAPCH)	AT2G46090	-0.163581	0.599528	-0.390903	0.0224415	-0.174349	0.359896	-0.210364	0.406514	-0.220505	0.247588	-0.0149951	0.968935	-0.150264	0.476757	-0.241707	0.127551	-0.0622618	0.746885	-0.0795557	0.879167	-0.0982606	0.603805	0.137653	0.329683
Solyc01g095020	chorismate synthase (AHRD V3.3 *** AT4G01290.2)	AT4G01290	-0.0433329	0.820851	-0.0745552	0.533625	-0.100587	0.259202	0.0556123	0.763884	-0.049419	0.713328	-0.00317054	0.988949	-0.191606	0.0439381	-0.0988089	0.304344	0.00942607	0.935235	-0.00795986	0.986095	-0.055254	0.60257	-0.10516	0.170103
Solyc01g095030	Altered Response to Salt Stress 1	AT1G01520	0.0940744	0.805564	0.161123	0.5111	-0.0443985	0.853431	-0.0619039	0.890675	0.298819	0.167834	0.016264	0.969782	-0.0458208	0.879397	-0.568097	0.000563348	-0.324886	0.0504827	-0.0750802	0.905209	-0.415928	0.0165769	-0.822743	1.10945e-08
Solyc01g095040	C-terminal binding protein AN (AHRD V3.3 *** A0A2G3BT74_CAPCH)	AT1G01510	0.170871	0.0841801	-0.0686355	0.523195	0.068503	0.448488	0.0207692	0.916215	0.13106	0.104094	0.0158266	0.927217	0.0192049	0.860726	-0.0218269	0.81336	-0.0312994	0.691896	-0.00235034	0.994183	0.0269507	0.756791	0.156993	0.0042878
Solyc01g095050	cAMP-regulated phosphoprotein 19-related protein (AHRD V3.3 *** A0A2U1NUR8_ARTAN)	AT5G64130	0.169632	0.0401788	0.293011	4.34566e-06	0.220492	0.000678183	0.101661	0.369904	0.267175	5.80293e-05	0.172649	0.0336383	0.105346	0.202017	0.0887146	0.230577	0.0571885	0.444945	0.00456016	0.988547	-0.022684	0.816805	-0.113804	0.0599924
Solyc01g095070	Heavy metal-associated isoprenylated plant protein (AHRD V3.3 *-* A0A2R6R9M9_ACTCH)	AT1G01490	-0.158297	0.486226	-0.183242	0.292453	0.0889348	0.587636	-0.118966	0.652668	0.0337008	0.901499	0.0291646	0.926568	-0.0706238	0.735643	-0.232523	0.0987457	-0.0951773	0.532972	-7.91e-06	1	-0.578354	4.60705e-06	-0.292329	0.0143295
Solyc01g095090	RING/U-box superfamily protein (AHRD V3.3 *** A0A2U1PKV6_ARTAN)	AT4G01270	0.0433136	0.933585	-0.175575	0.569149	-0.577472	0.00295807	-0.188337	0.506664	0.0356595	0.910778	-0.097949	0.752474	-0.178807	0.342087	0.0265324	0.909019	0.612961	1.42201e-05	-0.0884432	0.810282	0.257709	0.0396098	0.345138	0.00213379
Solyc01g095100	WRKY transcription factor 22	AT4G01250	-0.21105	0.774596	-0.425088	0.331751	0.0247462	0.962933	-0.0697839	0.94523	-0.54578	0.186888	0.143035	0.8405	-0.444727	0.29709	0.175087	0.699408	0.352943	0.328018	0.0121586	0.994356	0.163662	0.720642	0.0211427	0.955359
Solyc01g095110	Pentatricopeptide repeat-containing protein (AHRD V3.3 *** A0A1J3JYF9_NOCCA)	AT3G61520	-0.156132	0.789142	-0.21941	0.463099	-0.503238	0.0709532	-0.308875	0.337401	0.0164491	0.962771	-0.027449	0.958585	0.0418111	0.893733	-0.0130533	0.96016	-0.00369331	0.990294	0.0416244	0.949288	0.109216	0.531432	0.58736	3.75285e-06
Solyc01g095120	Proline iminopeptidase (AHRD V3.3 *** A0A1J3I0I9_NOCCA)	AT3G61540	0.283835	0.114659	0.248302	0.09364	0.245049	0.0828686	-0.0512242	0.87642	0.107667	0.549355	0.0445903	0.867204	0.149464	0.350126	0.14957	0.270521	0.194929	0.113249	-0.00869229	0.988504	0.0252758	0.892343	0.255782	0.0160996
Solyc01g095140	Desiccation protectant protein Lea14-like protein (AHRD V3.3 *** A0A2G3BT76_CAPCH)	AT1G01470	1.35372	0.506281	-0.108164	0.963326	0.579315	0.709844	0.64082	0.81774	-2.58513	0.0572621	0.87024	0.725922	-0.104923	0.962064	-0.103839	0.958066	-0.0381093	0.984166	0.125773	0.984449	-1.31191	0.339129	0.407169	0.74013
Solyc01g095150	late embryogenesis-like protein	AT2G46140	0.502216	0.732486	-0.131969	0.92157	0.138525	0.893746	0.22407	0.906753	-1.02929	0.249738	0.216108	0.892379	-0.421334	0.697048	0.287504	0.774451	0.605685	0.4471	-0.564855	0.774307	-0.291772	0.770828	0.722135	0.281108
Solyc01g095180	RING/U-box superfamily protein (AHRD V3.3 *-* A0A178VRD3_ARATH)	AT2G46160	0.228978	0.495828	0.311233	0.203345	-0.0605853	0.824181	-0.0710591	0.889053	0.0113289	0.976165	-0.0936246	0.809652	0.21188	0.426104	0.122845	0.642465	-0.0355873	0.894587	0.085191	0.900779	0.0244707	0.934582	0.0669199	0.727258
Solyc01g095190	S-adenosyl-L-methionine-dependent methyltransferases superfamily protein (AHRD V3.3 *** Q9M144_ARATH)	AT4G01240	0.847568	0.359776	0.596904	0.47857	0.625815	0.245165	-0.277243	0.788405	-0.0967354	0.913414	-0.103862	0.914884	0.0865531	0.859653	0.233435	0.514302	0.00975838	0.982773	0.118978	0.907354	0.015122	0.972899	-0.145768	0.592484
Solyc01g095200	proteinase inhibitor 2	AT4G23630	0.127238	0.336769	-0.055372	0.682874	0.118857	0.201144	0.0566568	0.775506	0.113113	0.326485	0.111011	0.404574	0.152036	0.130037	0.0863326	0.383791	0.0393435	0.70519	-0.000230168	1	-0.0109973	0.93351	0.308745	2.04011e-05
Solyc01g095210	Golgin candidate 4 (AHRD V3.3 *** A0A2G2YY90_CAPAN)	AT2G46180	0.252519	0.00057996	0.150084	0.0337275	0.285665	1.17532e-05	0.273075	0.000141622	0.106042	0.185848	0.158375	0.0740211	0.133026	0.0585912	0.0430231	0.574346	0.159316	0.00642766	0.0246119	0.921171	0.0577323	0.428532	0.0489268	0.412944
Solyc01g095220	Unknown protein	NA	0.0129043	0.986949	-0.261593	0.378009	-0.348126	0.145166	0.0279144	0.968178	-0.161374	0.652476	-0.329553	0.312934	0.0759172	0.819114	-0.298916	0.19709	-0.240337	0.272266	-0.114139	0.87441	-0.238111	0.403685	-0.966849	4.08903e-07
Solyc01g095230	U11/U12 small nuclear ribonucleoprotein 59 kDa protein (AHRD V3.3 *** A0A2G3BSX0_CAPCH)	AT2G46200	0.0991407	0.798313	0.0160964	0.963055	-0.0450016	0.86911	0.152344	0.653722	-0.160169	0.478753	-0.0620347	0.872907	0.0800762	0.736207	0.150969	0.398153	0.246403	0.121151	0.086633	0.848658	0.17696	0.281226	0.179543	0.187314
Solyc01g095240	Calcium-transporting ATPase 2, endoplasmic reticulum-type (AHRD V3.3 *-* A0A2G2XWG1_CAPAN)	NA	0.427536	0.441357	1.31119	0.000360438	0.301188	0.451731	0.244348	0.736724	0.452624	0.351326	0.200284	0.761826	0.624798	0.176244	0.400308	0.375029	0.270948	0.531368	0.0457767	0.983196	-0.124999	0.835846	-0.599801	0.102236
Solyc01g095270	DUF2358 domain-containing protein (AHRD V3.3 *** A0A1Q3BPE1_CEPFO)	AT2G46220	-0.0114078	0.983524	-0.138066	0.526284	-0.289044	0.153842	-0.0423461	0.934105	-0.117123	0.626219	-0.174083	0.620643	0.0177602	0.958933	-0.397166	0.0115654	-0.164099	0.433758	-0.101842	0.869274	-0.274736	0.110108	-0.439121	0.00840277
Solyc01g095280	Protein ABIL1 (AHRD V3.3 *** A0A1U8E2Z9_CAPAN)	AT2G46225	0.566389	2.37343e-08	0.680641	4.65107e-13	1.0425	6.81023e-28	0.410925	0.000188275	0.329724	0.00168385	0.490072	1.05452e-06	0.0685039	0.648941	0.033607	0.819367	0.0425118	0.739715	0.0930704	0.721778	-0.00527413	0.97395	-0.11898	0.213554
Solyc01g095290	Glycosyltransferase (AHRD V3.3 *** A0A1U8DT12_CAPAN)	AT4G01220	0.0603612	0.880856	0.0762787	0.75353	0.224255	0.210576	0.139679	0.583282	0.0861791	0.676261	0.12983	0.590837	0.260856	0.0608122	0.173107	0.182627	0.223195	0.066704	-0.00188901	0.99835	0.0518468	0.754898	0.276638	0.00943856
Solyc01g095300	Glycosyl transferase, family 1 (AHRD V3.3 *** A0A2U1P6H1_ARTAN)	AT4G01210	0.153153	0.196889	0.299319	0.000251178	0.042095	0.711572	0.108768	0.441541	0.260691	0.00203065	0.157235	0.149561	0.141187	0.163522	0.357376	1.73011e-06	0.167908	0.0420463	0.0465176	0.87273	0.226932	0.0050454	0.126701	0.0946543
Solyc01g095320	Bag family molecular chaperone regulator 6-like protein (AHRD V3.3 *** A0A2K3PRI9_TRIPR)	AT2G46240	0.399329	0.229541	0.0530251	0.903814	-0.804672	0.000293462	-0.0774233	0.914678	0.0849997	0.858472	-0.295013	0.477841	-0.0190798	0.964214	0.0849005	0.795019	-0.443049	0.0491574	0.0540584	0.961286	0.103283	0.754601	-0.0576181	0.817137
Solyc01g095360	Calcium-dependent lipid-binding (CaLB domain) family protein (AHRD V3.3 *-* Q9M148_ARATH)	AT4G01200	0.00181684	0.999814	0.0613813	0.942331	-0.418802	0.459778	-0.393711	0.374321	-0.0527853	0.926255	-0.404634	0.344614	0.36936	0.0586072	0.104065	0.654061	-0.0737006	0.737484	-0.0459925	0.947288	0.201931	0.273621	0.19401	0.207638
Solyc01g095370	F-box/kelch-repeat protein (AHRD V3.3 *** A0A1U8DT00_CAPAN)	AT3G61590	0.0900068	0.759696	0.848051	4.72743e-14	0.203493	0.137027	0.141516	0.540033	0.356612	0.00557553	0.193522	0.271807	0.164932	0.254621	0.135445	0.30081	0.0169499	0.914191	0.324229	0.0192873	-0.100143	0.481531	0.00116758	0.993996
Solyc01g095390	Intracellular protein transporter USO1-like protein (AHRD V3.3 *-* A0A1P8BBF8_ARATH)	NA	0.509986	0.0984421	0.932683	4.45508e-05	0.331525	0.1332	0.620268	0.0268514	0.814123	0.000298104	0.0246468	0.96368	-0.11957	0.713062	0.211768	0.407051	0.220787	0.326175	0.285415	0.502953	0.114952	0.675214	-0.12551	0.53037
Solyc01g095400	BTB/POZ domain-containing protein (AHRD V3.3 *** A0A1U8E4A8_CAPAN)	AT3G61600	0.0913481	0.51066	0.0716732	0.504229	0.140717	0.105261	0.104423	0.460151	0.078537	0.479857	-0.0412737	0.817109	-0.0402238	0.704967	-0.115453	0.109592	-0.138399	0.0478702	-0.0227999	0.939645	-0.0637773	0.443958	-0.161304	0.00987824
Solyc01g095410	eukaryotic translation initiation factor 1A-like (AHRD V3.3 *** A0A2I4HKY5_9ROSI)	AT2G04520	-0.0357002	0.824092	0.0161638	0.898454	-0.0242715	0.807594	0.0437135	0.787226	-0.0154065	0.908115	-0.0875993	0.42672	0.0629089	0.50698	0.0747329	0.335899	-0.0852047	0.253087	0.0541195	0.774307	0.0612714	0.450031	0.171597	0.00428852
Solyc01g095420	copper ion binding protein (AHRD V3.3 *** AT4G05400.3)	AT4G05400	0.0696929	0.804717	-0.0381589	0.859358	-0.0698741	0.651864	-0.0767677	0.779296	-0.010485	0.963085	-0.324129	0.0156287	0.163736	0.196279	0.0758706	0.552313	0.0640585	0.603883	0.0993021	0.675876	0.0994864	0.396982	0.540004	7.14576e-11
Solyc01g095430	Protein CURVATURE THYLAKOID 1A, chloroplastic (AHRD V3.3 *** A0A2G2YXY1_CAPAN)	AT4G01150	0.0429956	0.865981	0.0592221	0.72377	-0.480217	3.15437e-07	-0.0114816	0.971556	-0.00731109	0.972256	-0.0721974	0.702202	0.016366	0.93286	-0.330978	0.000788622	-0.28957	0.00344973	-0.0526809	0.888524	-0.30004	0.00311762	-0.361937	6.8412e-05
Solyc01g095450	GDSL esterase/lipase (AHRD V3.3 *** A0A2G2W6L9_CAPBA)	AT4G01130	-0.887643	0.492376	0.800557	0.176979	0.261242	0.778809	0.408646	0.418965	0.595079	0.00207411	0.605015	0.0322629	0.536803	0.0781254	0.41756	0.0414824	0.469543	0.052157	0.288517	0.225142	0.531913	2.85824e-05	0.0176729	0.919555
Solyc01g095460	Common plant regulatory factor 1 (AHRD V3.3 *** A0A1U8DT23_CAPAN)	AT2G46270	0.0211237	0.985117	0.0360742	0.956712	0.0367711	0.939564	0.0612545	0.950871	-0.0646629	0.919677	0.119001	0.865091	-0.032908	0.957187	0.157859	0.72627	0.0878679	0.83385	0.0704539	0.962282	-0.0669148	0.895316	-0.06001	0.860579
Solyc01g095470	Glucose-6-phosphate 1-epimerase (AHRD V3.3 *** A0A1U8DT32_CAPAN)	AT3G61610	-0.359312	0.000248187	-0.254032	0.0153857	-0.168633	0.0773341	-0.0884846	0.552281	-0.149712	0.117278	-0.0288012	0.869503	-0.0102253	0.945859	-0.0777936	0.411662	0.0545106	0.553216	-0.0767859	0.681477	-0.0240197	0.833812	0.0896525	0.20694
Solyc01g095480	Exosome complex component Rrp41 (AHRD V3.3 *** A0A2G2YY34_CAPAN)	AT3G61620	-0.0021964	0.996595	0.160034	0.36845	-0.158485	0.28408	-0.164326	0.464502	-0.0930071	0.604923	-0.115909	0.582805	0.149845	0.239099	0.0566257	0.660877	-0.204669	0.0430632	0.107141	0.615418	0.183996	0.0505076	0.599667	9.48523e-14
Solyc01g095490	Ubiquitin-conjugating enzyme (AHRD V3.3 *** H6VUS9_9FABA)	NA	-0.144312	0.427598	-0.0324783	0.868616	-0.199267	0.0724428	-0.323759	0.0408902	0.144444	0.380769	-0.217081	0.201503	-0.0967707	0.510769	-0.0506992	0.727414	-0.305809	0.00216534	0.100742	0.719324	-0.146043	0.21843	-0.0474257	0.665828
Solyc01g095500	Sl Cytokinin Response Factor 5	NA	0.377673	0.697108	-0.485326	0.554063	0.327993	0.544597	0.483043	0.50629	-0.0213286	0.978859	-0.565759	0.286928	0.110276	0.833141	0.120691	0.781946	-0.156229	0.685192	-0.309527	0.677429	-0.00342922	0.995091	1.22602	9.4164e-07
Solyc01g095510	Mitochondrial carrier protein MTM1 (AHRD V3.3 *** A0A2G3BTD4_CAPCH)	AT2G46320	-0.246194	0.259771	-0.596499	3.22152e-05	-0.870341	4.18193e-11	-0.258433	0.24759	-0.599847	6.82922e-05	-0.674268	2.06157e-06	-0.322804	0.0888007	0.132461	0.530863	-0.205104	0.205818	0.136198	0.744699	-0.217294	0.226891	-0.0479369	0.757592
Solyc01g095515	Arabinogalactan peptide (AHRD V3.3 *** A0A200Q7C1_9MAGN)	NA	0.644573	0.149811	0.631026	0.0853407	1.90399	6.42741e-11	-0.16708	0.828036	0.809585	0.00700223	0.344723	0.45911	0.434533	0.124948	0.877012	6.43917e-05	1.36226	1.29647e-10	0.443896	0.33665	0.733655	0.00518167	1.04808	2.28971e-06
Solyc01g095530	hypothetical protein (AHRD V3.3 *-* AT5G41761.1)	AT5G41761	0.0167328	0.977587	0.0476055	0.894463	0.434458	0.022242	0.0605177	0.9081	0.655077	0.000663461	0.249445	0.383413	0.0474858	0.889844	-0.0209473	0.946827	-0.0701804	0.772616	0.193787	0.675876	0.213998	0.340451	-0.422996	0.0129002
Solyc01g095540	CMP-sialic acid transporter 1 (AHRD V3.3 *** A0A1U8E4F1_CAPAN)	AT5G41760	0.0710112	0.794977	0.266968	0.0346643	0.27418	0.0238999	-0.0337301	0.915842	0.20299	0.0985481	0.0839256	0.681376	0.154292	0.135021	0.118031	0.226798	0.256148	0.00145593	0.107284	0.576269	0.0444033	0.713386	0.278971	0.000266994
Solyc01g095570	Mitochondrial carrier protein (AHRD V3.3 *** A0A200PUN8_9MAGN)	AT4G01100	0.0359564	0.857279	-0.13757	0.19673	0.00598301	0.961861	0.0324387	0.878914	-0.00514451	0.975752	0.096572	0.428488	0.0151801	0.917344	-0.209944	0.00843693	-0.10922	0.181065	0.0832025	0.662585	-0.14945	0.0797539	-0.135191	0.0600606
Solyc01g095580	Auxin-responsive GH3 family protein (AHRD V3.3 *** A0A2U1NZC8_ARTAN)	AT2G46370	-0.362389	0.1694	-0.31871	0.166872	-0.0172722	0.95351	-0.312521	0.287879	-0.326834	0.165275	0.0636166	0.883014	-0.10003	0.746848	-0.88948	5.94251e-07	-0.523276	0.0059034	0.0227959	0.982182	-0.721147	8.07854e-05	-1.50536	5.51009e-19
Solyc01g095590	Extra-large G-like protein, putative (DUF3133) (AHRD V3.3 *** Q0WVG1_ARATH)	AT2G46380	0.0493478	0.853255	-0.00861144	0.967821	-0.362512	0.000637493	-0.135366	0.448951	0.107791	0.470466	-0.133572	0.415029	-0.176371	0.179051	-0.310101	0.00229916	-0.187899	0.0960834	-0.155873	0.426785	-0.130426	0.265671	-0.560138	4.23065e-10
Solyc01g095610	Protein trichome birefringence-like 25 (AHRD V3.3 *** A0A2G2W6P1_CAPBA)	AT1G01430	0.0287796	0.962464	0.409863	0.083218	0.49081	0.0429503	0.379653	0.225984	0.285681	0.294078	0.288199	0.392442	-0.16613	0.582036	0.020753	0.951646	0.184928	0.439353	0.0181338	0.986841	-0.330428	0.149421	-0.813745	1.44757e-05
Solyc01g095620	Glycosyltransferase (AHRD V3.3 *** A0A2U1KKS2_ARTAN)	AT4G01070	-0.284162	0.0570239	-0.40773	0.000665922	-0.275862	0.0238974	-0.201762	0.2717	-0.246591	0.0805455	-0.13017	0.505971	-0.90709	4.7674e-17	-1.3277	2.27924e-36	-0.946554	1.5268e-18	-0.401667	0.00342484	-0.691347	3.94215e-10	-1.20644	6.65227e-30
Solyc01g095630	WRKY transcription factor 41	AT2G46400	0.204391	0.935541	-0.67862	0.617546	-0.477099	0.684861	-0.00680386	0.998685	-0.649139	0.644049	0.427814	0.820055	-1.0918	0.361782	-0.632038	0.585268	0.533624	0.621845	-0.735727	0.769508	0.0383763	0.978589	-0.13716	0.889273
Solyc01g095650	Histone H3 (AHRD V3.3 *** A1BPL5_ARAHH)	AT1G01370	-0.0359599	0.972561	-0.187282	0.711946	0.136242	0.794103	-0.128692	0.850316	-0.0837518	0.867269	-0.310496	0.486757	0.24532	0.506237	-0.00603842	0.990588	0.187872	0.546951	0.0433654	0.969955	0.142045	0.638167	0.0538349	0.827723
Solyc01g095670	Rhodanese-like domain-containing protein 4, chloroplastic (AHRD V3.3 *** A0A2G2YYH2_CAPAN)	AT4G01050	-0.0400508	0.837039	-0.180316	0.0458916	-0.317696	2.3819e-05	-0.0852584	0.562218	-0.0688784	0.570128	-0.00892796	0.965175	-0.181225	0.0580182	-0.294757	0.000169169	-0.0382447	0.710945	-0.0594886	0.812829	-0.204115	0.0137422	-0.233501	0.00138932
Solyc01g095680	Plant organelle RNA recognition domain containing protein (AHRD V3.3 *-* A0A2P5DTG0_TREOI)	NA	-0.157898	0.505605	-0.320829	0.0272583	-0.49543	0.000207953	-0.307607	0.0698793	-0.475311	0.000154178	0.0649396	0.809652	0.0528871	0.817813	-0.120292	0.470354	-0.114952	0.487483	0.0852446	0.831845	0.114797	0.476689	0.768857	1.18247e-11
Solyc01g095690	Pentatricopeptide repeat-containing protein, mitochondrial (AHRD V3.3 *** A0A2G2YY96_CAPAN)	AT4G01030	-0.567558	0.502356	-1.17279	0.0273668	-0.207765	0.778809	0.000163488	1	-0.619483	0.333868	-0.454668	0.586886	-0.565486	0.38692	-1.66069	0.000514522	-0.632027	0.233997	-0.333007	0.82282	-0.974875	0.0549109	-0.802835	0.0747408
Solyc01g095700	Abscisic acid receptor PYL10 (AHRD V3.3 *** A0A2G3BTC1_CAPCH)	AT4G01026	-0.392208	0.10917	-0.752373	2.11224e-05	-0.146915	0.536217	-0.298782	0.303628	-0.541434	0.00625004	-0.194041	0.541279	0.0505814	0.879803	-0.764379	7.40706e-06	-0.288666	0.137943	-0.0371714	0.966903	-0.920403	6.94311e-08	-1.13069	3.06157e-12
Solyc01g095710	RNA helicase DEAH-box3	AT1G33390	0.14114	0.507706	-0.0991498	0.540828	-0.192881	0.185596	-0.0961155	0.664956	-0.161419	0.22598	-0.18878	0.238933	-0.0164372	0.936995	0.025312	0.879487	0.093336	0.470433	0.0186355	0.972542	0.113787	0.344233	-0.0262152	0.814449
Solyc01g095730	PAP/OAS1 substrate-binding domain superfamily (AHRD V3.3 *-* F4J4G2_ARATH)	AT3G61690	-0.102495	0.505214	-0.149622	0.145948	-0.124141	0.181554	-0.0270361	0.904808	-0.0729045	0.552493	-0.0629011	0.670933	-0.148102	0.133453	-0.0595566	0.565061	-0.115244	0.177682	0.0262099	0.939015	0.0360452	0.744742	-0.309609	5.75837e-06
Solyc01g095740	RNA helicase DEAD5	AT5G08610	-0.136775	0.446207	-0.266971	0.0163201	-0.422974	4.85871e-05	-0.239866	0.0794974	-0.304637	0.00345005	0.0596283	0.771244	-0.0342311	0.851623	0.183887	0.0922725	0.0359271	0.802071	0.153536	0.428901	0.363598	0.000130756	0.81596	1.7939e-20
Solyc01g095750	Long chain acyl-CoA synthetase 5 (AHRD V3.3 *** A0A2G3BTB6_CAPCH)	NA	-0.852711	0.611482	0.13418	0.92268	-1.29605	0.0550456	-0.645754	0.340369	-1.07701	0.0844392	-0.732127	0.223032	-0.442338	0.340235	-0.759036	0.0492383	-0.325493	0.314452	-0.733182	0.00880235	-0.210031	0.497523	-1.56731	1.4431e-13
Solyc01g095790	Protein SDE2-like protein (AHRD V3.3 *** A0A2G3BTD6_CAPCH)	AT4G01000	-0.0767823	0.685593	-0.0771603	0.578384	-0.157776	0.118031	-0.067014	0.732169	-0.00280079	0.989064	-0.0421831	0.828768	-0.174265	0.109881	-0.290094	0.00073569	-0.280387	0.00110353	-0.110084	0.585406	-0.196427	0.0318349	-0.416693	1.09408e-07
Solyc01g095800	F-box protein (AHRD V3.3 *** A0A2G2XT66_CAPBA)	AT5G51380	-0.167744	0.500648	-0.223988	0.218734	-0.227384	0.131185	-0.189027	0.409906	-0.255167	0.129479	-0.0255073	0.939614	-0.183888	0.358437	-0.44068	0.0023928	-0.264614	0.0747608	0.0634036	0.904313	-0.179554	0.274106	-0.253515	0.0481667
Solyc01g095890	Histone-lysine N-methyltransferase (AHRD V3.3 *** A0A2G2YYC3_CAPAN)	AT3G61740	0.0507172	0.846468	-0.0111817	0.96072	-0.144293	0.225151	0.0984428	0.602219	0.00244193	0.991723	0.0105585	0.966582	-0.087579	0.551716	-0.0872233	0.487953	0.00907618	0.952238	0.0130419	0.980194	0.0801987	0.504033	-0.0996363	0.287751
Solyc01g095900	Tetratricopeptide repeat (TPR)-like superfamily protein (AHRD V3.3 *** A0A2U1QFM4_ARTAN)	AT1G01320	-0.119518	0.653056	-0.0394407	0.873465	-0.168392	0.262505	-0.192878	0.3726	-0.204576	0.227513	0.0777314	0.770544	-0.210317	0.244498	-0.193469	0.218353	0.485088	0.000153708	-0.196914	0.468476	-0.224643	0.134392	-0.0471414	0.740351
Solyc01g095970	Dynamin-like protein (AHRD V3.3 *** F4K015_ARATH)	AT5G42080	0.232337	0.175431	0.15489	0.296665	0.172906	0.172939	0.326667	0.014618	0.202619	0.116	0.116546	0.527611	0.23502	0.0372134	0.269808	0.00459913	0.210743	0.0322209	0.0210178	0.966067	0.0671357	0.605719	0.713097	1.56988e-17
Solyc01g095980	Acid phosphatase/vanadium-dependent haloperoxidase-related protein (AHRD V3.3 *** Q8RXV2_ARATH)	AT3G61770	-0.121463	0.549798	-0.112065	0.532407	-0.308274	0.0043595	-0.228392	0.125633	-0.196802	0.154565	0.0782542	0.693757	0.0449213	0.831831	-0.0880947	0.61888	0.220676	0.0578108	-0.0887259	0.799269	-0.141875	0.32369	0.0484043	0.67721
Solyc01g095990	phosphatidylinositol 4-kinase gamma 4-like (AHRD V3.3 *** A0A2I4FK44_9ROSI)	AT2G46500	0.224407	0.482697	0.12716	0.662313	0.0568	0.833107	0.145727	0.70873	0.168545	0.541982	0.0654197	0.874584	-0.127945	0.652021	0.311273	0.121285	0.301783	0.11872	-0.101922	0.877592	0.0715123	0.793762	0.402002	0.0172049
Solyc01g096000	Late embryogenesis abundant (LEA) hydroxyproline-rich glycoprotein family (AHRD V3.3 *** Q9T0A8_ARATH)	NA	0.065461	0.865981	-0.20612	0.216203	0.0990878	0.585375	-0.0405543	0.91014	-0.0818099	0.686422	-0.0953256	0.665771	-0.0529678	0.685471	-0.29695	0.000119661	-0.285728	8.64548e-05	-0.213051	0.0531399	-0.394146	9.62123e-08	-0.561484	5.46037e-16
Solyc01g096010	Embryo defective 1703 (AHRD V3.3 *** Q9M360_ARATH)	AT3G61780	0.0560752	0.844906	-0.129025	0.405371	-0.143342	0.264645	-0.140894	0.444573	-0.200079	0.102108	0.185443	0.182846	-0.0707783	0.660949	0.00772309	0.96664	0.0334159	0.810939	0.0130276	0.980423	0.115589	0.32759	0.517126	3.15547e-09
Solyc01g096020	E3 ubiquitin-protein ligase (AHRD V3.3 *** A0A2G3BTI0_CAPCH)	AT3G61790	0.199216	0.368287	0.105952	0.603982	0.260856	0.0673976	0.277869	0.171334	0.206471	0.238859	0.0558427	0.859082	0.0451641	0.81963	0.354821	0.00130325	0.0674588	0.638751	0.095721	0.785755	0.0076278	0.966881	0.659121	7.4399e-11
Solyc01g096030	UV-stimulated scaffold protein A homolog (AHRD V3.3 *** A0A2I4GS49_9ROSI)	AT3G61800	0.091	0.813309	-0.292514	0.139023	-0.0216302	0.930883	-0.0629888	0.881821	-0.164854	0.480524	-0.1984	0.429373	-0.216443	0.272998	-0.21145	0.224697	-0.0575398	0.76833	-0.00105018	1	-0.2767	0.0841114	-0.220199	0.111974
Solyc01g096040	Eukaryotic aspartyl protease family protein (AHRD V3.3 *** A0A072U5I5_MEDTR)	AT1G01300	-0.160787	0.696852	-0.233371	0.373122	0.552509	0.00584268	-0.199249	0.585632	-0.108932	0.735514	0.0368894	0.939245	-0.166394	0.552446	-0.25088	0.255512	-0.267671	0.19373	-0.532609	0.026249	-0.560449	0.00319892	-0.114487	0.558216
Solyc01g096050	Transcription factor bHLH13 (AHRD V3.3 *** A0A2G2W6S0_CAPBA)	AT1G01260	0.877093	5.00685e-06	0.639311	0.0011431	0.692969	0.000229602	0.64153	0.00451098	0.309543	0.215888	0.504836	0.0287135	-0.392283	0.0889805	-0.294452	0.170767	0.213699	0.319964	0.0204241	0.985484	-0.160729	0.522161	0.0988872	0.622442
Solyc01g096060	Exportin-2 (AHRD V3.3 *** A0A2G2YYL9_CAPAN)	AT2G46520	0.216877	0.0429142	-0.0606893	0.656486	-0.0438258	0.707413	0.0899813	0.560205	0.0125422	0.937761	-0.145155	0.205713	0.213586	0.00793374	0.0921316	0.281835	0.242733	0.000571018	0.0710145	0.699278	0.335155	4.8691e-07	0.714375	2.7725e-31
Solyc01g096070	Auxin Response Factor 18	AT4G23980	0.168152	0.576199	0.0831635	0.754024	-0.052013	0.820733	0.0252269	0.959138	0.0368732	0.902702	0.123864	0.648307	-0.185275	0.366727	-0.346282	0.025085	-0.526011	0.000297866	-0.265046	0.294525	-0.0552454	0.803993	-0.481087	0.000314342
Solyc01g096080	DUF688 domain-containing protein (AHRD V3.3 *** A0A1Q3BJN3_CEPFO)	AT4G00950	-0.297292	0.132222	-0.28021	0.102201	0.275269	0.0616951	-0.148142	0.616317	0.393467	0.0104499	0.37099	0.034508	-0.27956	0.104484	-0.424246	0.00247858	-0.713044	8.22912e-08	-0.125797	0.750565	-0.210587	0.19379	-0.909616	1.06711e-12
Solyc01g096090	Fiber protein Fb11 (AHRD V3.3 *** B6SNA3_MAIZE)	AT2G46540	-0.0412798	0.871516	0.00391017	0.987303	0.117717	0.308816	0.0194866	0.951428	-0.0490077	0.778609	-0.022927	0.925398	0.0315526	0.856993	-0.194403	0.0609062	0.146575	0.166596	-0.0152691	0.977036	-0.123173	0.279921	0.112132	0.237505
Solyc01g096100	Transmembrane protein (AHRD V3.3 *** A0A1P8B1K1_ARATH)	NA	-0.184205	0.504856	0.123746	0.585601	0.0314152	0.918326	0.0195395	0.969416	0.112145	0.640522	0.141998	0.708684	-0.283678	0.126984	-0.317256	0.0410228	-0.306525	0.0689275	-0.265655	0.310448	-0.139645	0.459443	-0.644664	7.05737e-06
Solyc01g096110	Transducin family protein / WD-40 repeat family protein (AHRD V3.3 *** A0A2U1M7G0_ARTAN)	AT2G46560	0.0258864	0.92967	0.0341768	0.845824	0.124447	0.274578	0.0842452	0.66599	0.0271287	0.87897	0.175313	0.167214	-0.075571	0.578608	0.186775	0.0465382	0.252697	0.00513982	0.0360217	0.921065	0.280263	0.00107471	-0.0176069	0.856306
Solyc01g096120	Dof zinc finger protein1	AT2G46590	0.466676	0.46151	0.952574	0.00370957	0.061818	0.937231	-0.0964287	0.914885	0.518367	0.154878	0.222999	0.734631	0.133642	0.775385	1.17363	3.57686e-06	0.822309	0.00313809	0.24396	0.744699	1.03675	5.57162e-05	0.376841	0.153132
Solyc01g096130	ORMDL (AHRD V3.3 *** A0A200Q7B4_9MAGN)	AT1G01230	0.130223	0.500099	0.209569	0.0831445	-0.0134814	0.941884	0.0382806	0.906851	0.0282687	0.899839	0.024294	0.93691	-0.0325086	0.866197	-0.134726	0.279107	0.0598032	0.659513	-0.0387781	0.936413	-0.212657	0.0594021	-0.504899	4.76253e-07
Solyc01g096150	LRAT domain-containing protein (AHRD V3.3 *** A0A1Q3AS87_CEPFO)	AT1G01225	0.0201569	0.971498	0.203879	0.384229	0.664231	1.34218e-05	0.128271	0.635309	0.268385	0.0643981	0.204648	0.247918	0.125836	0.382412	-0.00304339	0.987978	-0.263975	0.00938399	-0.0825064	0.792846	-0.150121	0.200898	-0.601117	3.34648e-11
Solyc01g096160	L-fucokinase/GDP-L-fucose pyrophosphorylase (AHRD V3.3 *** A0A2U1NSI7_ARTAN)	AT1G01220	-0.0524708	0.843839	0.0888319	0.536051	-0.00296365	0.987374	0.159354	0.358931	0.23445	0.0345017	0.0437998	0.861765	-0.0873543	0.568759	-0.223049	0.0323449	-0.272495	0.0125954	-0.0393992	0.931029	-0.0437606	0.763063	-0.436933	6.90832e-06
Solyc01g096180	Serine/arginine-rich-splicing factor RS31 (AHRD V3.3 *** A0A0M8KSL4_NICAT)	AT3G61860	-0.162731	0.478805	0.12034	0.524629	-0.0473684	0.791022	0.263549	0.166567	-0.0328635	0.901173	-0.046349	0.870499	0.042786	0.847568	0.0160213	0.941338	-0.0846151	0.56458	0.0268846	0.966421	-0.0370616	0.850199	-0.0564908	0.66062
Solyc01g096190	Ca2+-ATPase	AT4G00900	0.00732942	0.985464	0.159188	0.283305	-0.509099	1.56331e-06	-0.00189996	0.996653	0.0701707	0.703471	-0.264564	0.048503	-0.117001	0.459215	0.208124	0.0826668	-0.373524	0.000551375	-0.0509436	0.904313	0.000607328	0.997695	-0.263332	0.00944153
Solyc01g096200	RING-type E3 ubiquitin transferase (AHRD V3.3 *** A0A2G2W6T8_CAPBA)	NA	-0.273445	0.509438	-0.308911	0.300554	0.0682893	0.842651	0.0362486	0.961523	-0.422283	0.127762	-0.0999357	0.843163	-0.149752	0.683297	-0.097959	0.771662	-0.158023	0.572952	-0.235081	0.689187	-0.112829	0.730238	-0.247575	0.272128
Solyc01g096210	Pentatricopeptide repeat (AHRD V3.3 *** A0A200Q2Z2_9MAGN)	AT5G16420	0.22565	0.304506	0.0492226	0.84421	-0.0985444	0.563533	0.0668973	0.832294	-0.0505441	0.830623	-0.124799	0.564524	-0.203829	0.158171	0.0831364	0.576484	-0.0551464	0.699137	0.0701578	0.850134	-0.278724	0.0131667	-0.203832	0.049691
Solyc01g096220	Ras-related protein RABA3 (AHRD V3.3 *** A0A2G2W6X9_CAPBA)	AT1G01200	-0.555001	3.7127e-06	-1.19837	1.13994e-29	-0.406226	0.00058426	-0.362913	0.00974505	-0.435219	0.00043073	0.0132006	0.964753	-0.320703	0.00138481	-0.358404	5.20366e-05	-0.427258	7.51622e-07	-0.429785	4.48619e-06	-0.466969	6.91781e-08	-0.430439	1.2863e-07
Solyc01g096230	P-loop containing nucleoside triphosphate hydrolases superfamily protein (AHRD V3.3 *** A0A2U1NSJ9_ARTAN)	AT2G46620	-0.120078	0.744237	-0.0244611	0.94794	-0.0242883	0.925137	0.0870397	0.846018	0.203044	0.445108	0.282936	0.227999	-0.335028	0.0953001	-0.240203	0.207285	-0.0495156	0.821222	-0.106325	0.848658	-0.427154	0.0147511	-0.192329	0.230942
Solyc01g096240	plant/protein (AHRD V3.3 *** AT3G61870.1)	AT3G61870	0.100391	0.599913	0.057234	0.73203	-0.465043	5.93831e-07	0.000442014	0.99944	0.0127697	0.950089	-0.108742	0.502381	-0.00122729	0.996441	-0.162184	0.149834	-0.0355285	0.78976	-0.0258504	0.9559	-0.177852	0.108329	-0.164135	0.0825375
Solyc01g096250	proline-rich receptor-like protein kinase PERK2 (AHRD V3.3 *-* A0A2I4GSB7_9ROSI)	NA	-0.0565587	0.948994	-0.198524	0.686405	0.510945	0.11801	0.0549098	0.954938	0.230119	0.630975	0.251135	0.64586	-0.256837	0.562725	0.271552	0.475836	-0.099996	0.803757	0.178111	0.863063	0.389622	0.271551	0.0715823	0.825625
Solyc01g096260	NAD-dependent protein deacetylase HST1-like protein (AHRD V3.3 *** AT2G46640.2)	AT2G46640	-0.175084	0.77143	-0.317464	0.299877	1.29241	4.38166e-09	0.110127	0.86306	0.449996	0.0911236	1.00295	3.40859e-05	-0.00971531	0.984998	1.33531	5.1519e-10	2.29688	2.69592e-29	-0.0549362	0.955814	1.02498	2.38314e-07	1.051	2.06814e-08
Solyc01g096270	Cytochrome b5 (AHRD V3.3 *** A0A2G2W6T4_CAPBA)	AT2G46650	-0.254171	0.00653047	-0.111253	0.284127	0.0414216	0.707783	0.0620975	0.732862	-0.183435	0.039777	-0.0999689	0.450226	-0.0532985	0.648381	-0.205675	0.0053371	-0.0741945	0.396147	-0.15551	0.165876	-0.160371	0.0346426	-0.0930492	0.194537
Solyc01g096280	Cytochrome P450 (AHRD V3.3 *** A0A200Q2S1_9MAGN)	AT2G46660	0.0122149	0.991501	-0.548722	0.173019	0.38795	0.290907	-0.18901	0.876571	0.270174	0.702819	0.154766	0.867808	0.432018	0.30086	1.19818	3.15039e-05	-0.106871	0.857769	-0.597564	0.20367	-0.747176	0.015133	-1.92412	2.8054e-12
Solyc01g096290	Ubiquitin (AHRD V3.3 *** B2W3N0_PYRTR)	AT3G52590	0.0694651	0.741054	-0.101888	0.454429	-0.247036	0.0100534	-0.100456	0.568928	-0.151208	0.201172	-0.1379	0.312837	0.145034	0.222585	0.122129	0.252746	0.0365633	0.762099	0.00663756	0.988533	0.121969	0.254822	0.698613	1.06077e-18
Solyc01g096300	Ubiquitin-specific protease family C19 protein (AHRD V3.3 *-* A0A2K3NKS0_TRIPR)	NA	0.0066341	0.992243	-0.0700615	0.851041	0.0740897	0.801869	0.0173941	0.975252	-0.00872363	0.979758	0.314462	0.167397	0.0860453	0.740105	0.0497227	0.830631	0.147783	0.391203	-0.0971217	0.852016	0.108131	0.583376	-0.169153	0.254297
Solyc01g096320	Homeobox-leucine zipper protein HOX6 (AHRD V3.3 *** A0A1U8DTA9_CAPAN)	AT3G61890	0.508474	0.157473	0.0733449	0.915098	0.451728	0.0856858	0.32301	0.554233	1.03476	0.131864	0.752312	0.00695369	0.900815	0.00146705	1.85648	1.00213e-12	0.922097	8.12338e-05	2.13187	2.66374e-05	2.55626	4.33874e-06	1.32766	1.02681e-06
Solyc01g096340	Small auxin up-regulated RNA2	AT3G61900	-0.281341	0.191843	-0.506717	0.000999422	-0.0432482	0.850342	-0.3231	0.146604	-0.459986	0.00632445	-0.0757089	0.823995	-0.404953	0.0319736	-0.693913	1.17184e-05	-0.0271049	0.904636	-0.380853	0.179267	-0.517301	0.00543811	-0.756414	1.24974e-06
Solyc01g096350	CDPK-related kinase 4 (AHRD V3.3 *** A0A2G2W6Y9_CAPBA)	AT2G46700	-0.0266899	0.933585	-0.0428832	0.82132	-0.120335	0.348797	-0.102081	0.643641	-0.063903	0.72238	-0.146899	0.396407	0.0472255	0.781059	-0.0252136	0.872754	-0.374676	0.000109672	0.0132511	0.981159	-0.0908473	0.484109	-0.15189	0.118496
Solyc01g096360	Rho GTPase-activating protein 3 (AHRD V3.3 *** A0A2G2YYE8_CAPAN)	AT2G46710	0.261354	0.146777	0.56558	4.21896e-06	0.494354	0.000164244	0.140173	0.552585	0.40234	0.00205334	0.250113	0.138356	0.376204	0.00954305	0.564423	2.42086e-06	0.412472	0.00122616	0.0660493	0.889683	0.229232	0.103472	0.185847	0.128766
Solyc01g096370	transcription factor MYC2 (AHRD V3.3 *** A0A2I4DDN6_9ROSI)	NA	0.467934	0.0700152	0.101475	0.770974	-0.0357389	0.909579	0.147695	0.726059	-0.0575989	0.87687	-0.264413	0.374838	0.0573171	0.875269	-0.409069	0.0536023	-0.111149	0.663936	0.172488	0.749894	-0.0223401	0.942827	-0.316072	0.0897038
Solyc01g096390	DNA-directed RNA polymerase subunit (AHRD V3.3 *** A0A2G2YYG0_CAPAN)	AT2G40030	-0.148834	0.402787	-0.165952	0.214399	-0.131213	0.296962	-0.0656044	0.781022	-0.15378	0.237888	-0.00345208	0.991732	-0.105018	0.453349	-0.123751	0.287881	-0.11823	0.285535	-0.0497297	0.890747	0.0676838	0.602294	-0.280238	0.00150404
Solyc01g096400	Transglut_core2 domain-containing protein (AHRD V3.3 *** A0A1Q3C505_CEPFO)	NA	-0.412265	0.385649	-0.425155	0.193349	-0.0336224	0.952704	0.0721349	0.93923	-0.852655	0.00203243	0.0620197	0.937554	0.010639	0.989434	-0.582093	0.0490453	0.610689	0.127502	-0.557373	0.295437	-0.0982812	0.814863	-0.0101429	0.980222
Solyc01g096410	Phosphatidylinositol 4-phosphate 5-kinase (AHRD V3.3 *** K4B029_SOLLC)	AT3G07960	0.789881	0.00765723	1.66875	1.43218e-09	0.674589	0.00241747	0.293485	0.444613	0.349085	0.268604	-0.186066	0.613439	0.980921	3.98908e-05	2.39305	6.22442e-33	1.81256	2.18205e-21	-0.10889	0.893108	0.363406	0.138078	0.153925	0.461129
Solyc01g096420	NADPH quinone oxidoreductase (AHRD V3.3 *** A0A2K3LWY2_TRIPR)	AT3G27890	0.173571	0.764631	-0.628174	0.0131347	-0.855428	0.0148412	0.0755224	0.937914	-0.279326	0.470466	0.096909	0.925374	-0.232207	0.487735	-0.348471	0.176818	-0.451385	0.0834272	0.397231	0.405847	0.217251	0.470727	-0.00138846	0.997233
Solyc01g096430	NADPH:quinone oxidoreductase-like (AHRD V3.3 *** A0A2I4GZV4_9ROSI)	AT3G27890	0.233904	0.366718	-0.114854	0.592282	0.0275235	0.914576	0.183291	0.533576	0.150306	0.478921	0.0861736	0.799949	0.130647	0.499449	0.0102925	0.965911	-0.0143195	0.942902	0.0111454	0.988079	0.0120749	0.956031	0.20689	0.122102
Solyc01g096440	Pentatricopeptide repeat-containing protein (AHRD V3.3 *** A0A2I0X265_9ASPA)	NA	-0.00704622	0.996427	-0.110812	0.808968	-0.115997	0.835725	-0.0549712	0.95419	-0.152427	0.676261	-0.109235	0.88421	-0.343603	0.305343	0.0535063	0.866384	-0.0841868	0.810212	-0.43319	0.216227	0.258679	0.231675	0.183205	0.393698
Solyc01g096450	Eukaryotic aspartyl protease family protein (AHRD V3.3 *** A0A2U1PLR1_ARTAN)	AT5G07030	0.308608	0.299704	0.522557	0.0104965	0.205405	0.377891	0.134079	0.752664	0.340252	0.14114	0.102565	0.794742	0.200864	0.446831	0.284143	0.180344	0.444445	0.0185878	0.00494973	0.995648	0.494844	0.00993841	0.632732	0.000182141
Solyc01g096460	RING-type E3 ubiquitin transferase (AHRD V3.3 *-* T1R384_DATGL)	AT1G08315	0.00700736	0.990387	-0.405624	0.0139377	0.136125	0.591895	0.122126	0.768689	-0.498085	0.0034161	0.132778	0.739685	0.13101	0.5243	-0.317195	0.0247774	-0.365508	0.0141067	-0.0417395	0.955814	-0.455426	0.00206228	-0.470831	0.00339305
Solyc01g096470	Sequence-specific DNA binding transcription factor (AHRD V3.3 *** A0A1I9LTW1_ARATH)	AT3G54390	0.253449	0.344004	0.125674	0.633785	0.386192	0.0262103	0.399368	0.0818166	0.496729	0.00664611	0.266788	0.279418	0.480615	0.00904961	0.815028	1.02676e-07	0.261786	0.140488	0.762286	9.19253e-06	0.431315	0.0120547	-0.175316	0.288865
Solyc01g096480	thioredoxin AF261142	NA	-0.115873	0.526207	-0.228557	0.0748266	-0.770232	6.38968e-16	-0.134169	0.344601	-0.341881	7.94928e-05	-0.220013	0.0317593	0.172508	0.179324	-0.0315252	0.840743	0.311552	0.00108429	-0.0131	0.978243	-0.0211901	0.878148	0.452069	3.2333e-09
Solyc01g096490	E3 ubiquitin-protein ligase KEG (AHRD V3.3 *** A0A2G2W6Y1_CAPBA)	AT5G13530	0.0118278	0.959871	-0.1298	0.18309	-0.0539076	0.60371	0.0637061	0.703451	0.0522014	0.678691	0.0505204	0.744584	-0.03877	0.753705	0.00778899	0.951207	-0.0326782	0.737999	0.0533632	0.819946	0.0483323	0.628902	-0.14219	0.0411607
Solyc01g096500	Sphingoid long-chain bases kinase 1 (AHRD V3.3 *** A0A2G2W708_CAPBA)	AT5G23450	-0.0208932	0.944077	0.0942829	0.519754	-0.0754952	0.545243	-0.0292531	0.918666	0.0621293	0.708932	-0.0161724	0.948978	-0.0634293	0.680892	-0.083247	0.501897	0.0758341	0.511705	-0.0242925	0.957532	0.0442728	0.754431	-0.170948	0.0636523
Solyc01g096510	Sigma factor binding protein 1, chloroplastic (AHRD V3.3 *** A0A2G2W6X7_CAPBA)	NA	0.58812	0.803334	-0.828964	0.591426	0.69658	0.600554	1.07322	0.584014	-0.615524	0.733137	1.47702	0.38277	-0.326495	0.85529	-1.3778	0.252763	-0.207213	0.884099	-0.121815	0.985484	2.54891	0.0571605	0.683651	0.599816
Solyc01g096520	Peptidyl-prolyl cis-trans isomerase (AHRD V3.3 *** A0A2G2YYH4_CAPAN)	AT2G38730	-0.0653307	0.717792	0.0061887	0.972738	-0.100991	0.287725	-0.00984735	0.971556	-0.00185432	0.992743	-0.0175553	0.932153	0.04049	0.756288	-0.0332364	0.770522	-0.127182	0.131087	0.00990954	0.981343	-0.0167944	0.892191	0.183732	0.00949023
Solyc01g096530	Trafficking protein particle complex subunit (AHRD V3.3 *** A0A1U8DVU7_CAPAN)	AT5G54750	-0.185656	0.46151	0.131143	0.498039	0.526116	0.000129297	0.135794	0.659606	0.200071	0.280794	0.15191	0.549765	0.167354	0.277316	-0.0284093	0.875465	0.176858	0.160401	0.0271169	0.962551	0.0500248	0.767291	0.478132	5.82059e-06
Solyc01g096540	DUF810 domain-containing protein (AHRD V3.3 *** A0A1Q3BQC6_CEPFO),Pfam:PF05664	AT5G06970	-0.0886081	0.559599	-0.150574	0.0911982	0.0396474	0.707203	-0.024411	0.904315	-0.0227701	0.864275	0.0784651	0.487067	0.0835096	0.370909	0.00282595	0.981317	0.219973	0.000770487	0.00556315	0.986855	0.00157065	0.989096	0.389745	4.04789e-12
Solyc01g096550	Protein arginine N-methyltransferase (AHRD V3.3 *** A0A200R777_9MAGN)	AT3G12270	0.14638	0.669225	-0.011116	0.971883	-0.732057	2.80921e-06	-0.295609	0.190729	-0.251985	0.135069	-0.490113	0.00507596	0.288554	0.0468438	0.317705	0.010646	-0.0744538	0.645335	0.250951	0.154394	0.670125	7.15663e-10	1.12101	1.00373e-26
Solyc01g096560	Subtilisin-like protease (AHRD V3.3 *** A0A2I0XJ46_9ASPA)	NA	-1.32073	0.0152441	-0.681798	0.242185	0.152703	0.809715	-0.0450087	0.971212	-0.132046	0.854439	0.283062	0.692462	-0.350042	0.487791	-0.0320912	0.959616	-0.1714	0.704932	0.160316	0.906551	0.113686	0.835846	-0.0755323	0.845851
Solyc01g096570	Exonuclease (AHRD V3.3 *** A0A200Q3Q8_9MAGN)	NA	0.0105765	0.961356	-0.0437043	0.718454	0.191952	0.0114946	-0.00429583	0.985194	0.0112738	0.940556	0.0329154	0.846053	-0.100534	0.29032	-0.279172	3.22744e-05	-0.0955384	0.220857	-0.124001	0.33736	-0.233145	0.000828505	-0.612008	1.21505e-22
Solyc01g096580	40S ribosomal protein S20 (AHRD V3.3 *** A0A2G3BTN1_CAPCH)	AT5G62300	-0.0263946	0.92967	0.0149819	0.945125	-0.193073	0.0738393	-0.0571048	0.807168	-0.159651	0.184185	-0.112385	0.460879	0.154189	0.190661	0.104358	0.347342	0.101567	0.33513	0.050231	0.879582	0.204743	0.0322716	0.876971	1.36516e-28
Solyc01g096590	40S ribosomal protein S20 (AHRD V3.3 *** A0A2G3BTN1_CAPCH)	AT5G62300	9.11686e-05	1	-0.0647541	0.692628	-0.201256	0.0552544	-0.0831562	0.678162	-0.11261	0.4011	-0.158482	0.235168	0.200646	0.0702941	0.150785	0.142734	0.261648	0.00428986	0.0618301	0.832052	0.224857	0.0177053	0.939152	4.35639e-32
Solyc01g096600	THO complex subunit 1 (AHRD V3.3 *** A0A2G2YYN0_CAPAN)	AT5G09860	-0.0468328	0.832977	0.0689627	0.630887	-0.0403639	0.761221	-0.150089	0.268114	-0.0279818	0.865937	-0.0118972	0.960367	-0.00107688	0.996423	-0.0265846	0.835024	-0.125803	0.172219	0.00825034	0.985574	0.0685405	0.51336	-0.00666841	0.944449
Solyc01g096610	Cilia- and flagella-associated protein 20 (AHRD V3.3 *** CFA20_CHLRE)	AT3G12300	0.0592822	0.813309	-0.0466112	0.809502	-0.061198	0.672202	-0.0472808	0.868798	0.0241617	0.913414	-0.209758	0.133233	0.131614	0.365185	-0.0284098	0.867215	-0.189383	0.0917904	0.0311916	0.947288	-0.130385	0.290988	-0.0607319	0.574346
Solyc01g096620	Cilia-and flagella-associated protein 20 (AHRD V3.3 *-* A0A2G2YYL7_CAPAN)	AT3G12320	0.387035	0.0326208	0.333892	0.0693535	0.477873	0.000790406	0.294437	0.175478	0.217261	0.315223	0.545381	0.000348978	0.118929	0.615426	-0.0239488	0.929469	0.0728859	0.701344	0.280801	0.294525	0.129799	0.543965	-0.312731	0.0276685
Solyc01g096630	Cilia-and flagella-associated protein 20 (AHRD V3.3 *-* A0A2G2YYL7_CAPAN)	NA	0.210105	0.276634	0.273136	0.0815879	0.580955	7.58111e-07	0.320314	0.0561174	0.205882	0.261522	0.502654	9.51217e-05	0.149279	0.413607	-0.285384	0.0559827	0.0607136	0.708891	0.233168	0.308103	0.00919455	0.966881	-0.468908	5.32934e-05
Solyc01g096660	proline-rich family protein (AHRD V3.3 *** AT5G07020.1)	AT5G07020	-0.0129976	0.963852	-0.0210648	0.915098	-0.363332	0.00014483	-0.0751543	0.728665	-0.0832222	0.592339	-0.106275	0.520416	-0.0980361	0.502707	-0.456132	2.57327e-06	0.135761	0.215368	-0.106993	0.674325	-0.373212	0.000158875	-0.226591	0.0144719
Solyc01g096670	Cytochrome P450 (AHRD V3.3 *** A0A2U1MC34_ARTAN)	AT2G40890	-0.201598	0.489505	-0.492587	0.00415368	-0.462218	0.00247611	-0.237969	0.357221	-0.267337	0.182738	-0.162583	0.521723	-0.0644196	0.802761	-0.232181	0.172186	-0.169439	0.318034	-0.0631328	0.919754	-0.0436055	0.856327	-0.239706	0.0933708
Solyc01g096680	65-kDa microtubule-associated protein 5 (AHRD V3.3 *** A0A2G2YYM5_CAPAN),Pfam:PF03999	AT2G38720	0.221058	0.686486	-0.16256	0.66021	0.303525	0.349253	-0.294327	0.265493	-0.274373	0.192855	-0.0291283	0.952886	0.052628	0.845559	-0.180875	0.320251	-0.00749639	0.977761	-0.092908	0.828322	-0.0242557	0.909931	0.266447	0.0394992
[truncated: 15,912 more rows]

## Sheet: Normalized_CPM_WT_3h_6h_24h
	WT_3h_C_WL_1	WT_3h_C_WL_2	WT_3h_C_WL_3	WT_3h_C_FR_1	WT_3h_C_FR_2	WT_3h_C_FR_3	WT_3h_E_WL_1	WT_3h_E_WL_2	WT_3h_E_WL_3	WT_3h_E_FR_1	WT_3h_E_FR_2	WT_3h_E_FR_3	WT_3h_h_WL_1	WT_3h_h_WL_2	WT_3h_h_WL_3	WT_3h_h_FR_1	WT_3h_h_FR_2	WT_3h_h_FR_3	WT_3h_L_WL_1	WT_3h_L_WL_2	WT_3h_L_WL_3	WT_3h_L_FR_1	WT_3h_L_FR_2	WT_3h_L_FR_3	WT_6h_C_WL_1	WT_6h_C_WL_2	WT_6h_C_WL_3	WT_6h_C_FR_1	WT_6h_C_FR_2	WT_6h_C_FR_3	WT_6h_E_WL_1	WT_6h_E_WL_2	WT_6h_E_WL_3	WT_6h_E_FR_1	WT_6h_E_FR_2	WT_6h_E_FR_3	WT_6h_h_WL_1	WT_6h_h_WL_2	WT_6h_h_WL_3	WT_6h_h_FR_1	WT_6h_h_FR_2	WT_6h_h_FR_3	WT_6h_L_WL_1	WT_6h_L_WL_2	WT_6h_L_WL_3	WT_6h_L_FR_1	WT_6h_L_FR_2	WT_6h_L_FR_3	WT_24h_C_WL_1
[truncated: 17,161 more rows]
[truncated: 23 more columns]

[truncated: 1 more sheets: HTSeqcounts_WT_3h_6h_24h]
