# Supplementary material for: Species-specific PHYTOCHROME-INTERACTING FACTOR utilization in the plant morphogenetic response to environmental stimuli
Source: Plant Cell. 2025 Mar 14;37(5):koaf048. doi: 10.1093/plcell/koaf048 (PMC12070396; doi:10.1093/plcell/koaf048)
Supplement: koaf048_Supplementary_Data [file koaf048_supplementary_data.zip › Supplemental Data set S5.xlsx]

## Sheet: Legend
Supplementary Data Set S5: Complete RNA-seq data for wild-type, slpif8a, and slpifq, including fold change, normalized cpm, and HTSeqcounts.
Log2FC_WT_slpif8a_slpifq_6h	Log2 fold change of 24FR relative to 24WL at six hours of 24FR in wild-type, slpif8a and slpifq plants
Normalized_CPM_WT_slpif8a_slpifq_6h	Normalized counts per million reads mapped (cpm) generated with edgeR
HTSeqcounts_WT_slpif8a_slpifq_6h	Number of reads count per gene based on HTseq in wild-type, slpif8a and slpifq samples at 6 hours of 24FR
Gene Name	Tomato Gene ID
Description	Annotation based on ITAG4
AtName	Arabidopsis homolog
Log2FC	Log2 fold cahnge 24FR relative to 24WL
FDR	False discovery rate for each of the comparison
6h	6 hour in 24°C white light supplement with Far-red
Sample name
Genotype_Tissue_Light_Sample#
Genotype	WT		wild-type
	slpif8a
	slpifq		mutant in slpif47a7b8a
Tissue	C	Cot	Cotyledons
	E	Epi	Epicotyl
	h	Hyp	Hypocotyl
	L	Leaf	First leaf
Light	WL	White light
	FR	White light supplement with Far-red (R/FR =0.6)
Sample number	1,2,3
Log2FC_WT_slpif8a_slpifq_6h
Normalized_CPM_WT_slpif8a_slpifq_6h
HTSeqcounts_WT_slpif8a_slpifq_6h

## Sheet: Log2FC_WT_slpif8a_slpifq_6h
Gene_ID	discription	AtName	Cotyledons 24FR/24WL						Hypocotyl 24FR/24WL						First leaf 24FR/24WL						Epicotyl 24FR/24WL
			Log2FC_Cot_WT	FDR	Log2FC_Cot_slpif8a	FDR	Log2FC_Cot_slpifq	FDR	Log2FC_Hyp_WT	FDR	Log2FC_Hyp_slpif8a	FDR	Log2FC_Hyp_slpifq	FDR	Log2FC_Leaf_WT	FDR	Log2FC_Leaf_slpif8a	FDR	Log2FC_Leaf_slpifq	FDR	Log2FC_Epi_WT	FDR	Log2FC_Epi_slpif8a	FDR	Log2FC_Epi_slpifq	FDR
Solyc00g006650	Unknown protein	NA	-0.44522	0.169877	-0.100753	0.838759	0.0927894	0.819049	-0.350966	0.240368	-0.0492576	0.919352	-0.27771	0.518919	-0.0941133	0.871465	0.120946	0.821646	0.0124734	0.989185	-0.773608	0.00233854	-0.73403	0.00183783	-0.794297	0.00376177
Solyc00g021640	Ribosomal protein S4 (AHRD V3.3 *** A0A0C5B738_9SOLA)	ATMG00290	-0.181103	0.874506	0.0834215	0.947508	0.512865	0.50186	-0.4593	0.549843	0.448483	0.578866	0.618685	0.47993	0.499601	0.700253	-0.270281	0.855552	0.844389	0.54446	-1.33971	0.0135895	-0.471035	0.441851	-0.362747	0.68161
Solyc00g500062	NAD(P)H-quinone oxidoreductase subunit K, chloroplastic (AHRD V3.3 *** A0A1U8QCE3_CAPAN)	ATCG00430	0.280949	0.708512	0.541595	0.350394	1.2428	0.00399051	-1.83947	0.00273845	-0.114989	0.908921	-0.515139	0.603671	0.857846	0.124081	1.32886	0.0109816	1.11575	0.0909569	-0.84299	0.124469	-0.393673	0.5167	-0.209333	0.81768
Solyc00g500063	Ribulose bisphosphate carboxylase large chain (AHRD V3.3 *** A0A2G2Z7Q2_CAPAN)	ATCG00490	0.229264	0.746546	0.853564	0.0655257	1.46894	0.000187669	-0.553546	0.245062	0.0364984	0.966142	-0.0807552	0.934811	0.370521	0.573919	0.555928	0.343075	0.818971	0.193076	-1.15001	0.00481385	-0.758701	0.0789689	-0.50161	0.394035
Solyc00g500064	Ycf15 (AHRD V3.3 *-* A0A346JLD3_9ASTE)	ATCG00480	0.101981	0.774192	0.140393	0.651236	0.317334	0.140064	-0.292783	0.231587	-0.143835	0.641317	-0.22359	0.495498	-0.148796	0.656195	0.178036	0.571414	0.0178189	0.975721	-0.200689	0.455256	-0.177082	0.481112	0.0743267	0.854467
Solyc00g500065	Acetyl-coenzyme A carboxylase carboxyl transferase subunit beta, chloroplastic (AHRD V3.3 *** ACCD_SOLLC)	ATCG00500	0.823751	0.284688	0.783255	0.293938	1.88318	0.000880649	-0.0317809	0.98275	-0.531104	0.575732	-0.205243	0.889285	0.787204	0.346309	0.392661	0.692058	1.20871	0.189902	-1.11214	0.0906258	-0.810139	0.219476	0.0976524	0.936895
Solyc00g500164	Unknown protein	NA	-0.186778	0.70491	-0.0352282	0.950332	0.23437	0.504052	-0.38336	0.261599	0.0648207	0.900314	-0.00897007	0.991044	-0.121209	0.827307	0.10825	0.841446	-0.0470287	0.949578	-0.958851	0.000343418	-0.869498	0.0012949	-0.944043	0.0019682
Solyc00g500183	NADH dehydrogenase subunit 7 (AHRD V3.3 *-* A0A220T1K3_9ROSI)	NA	-0.1637	0.835199	0.395548	0.513903	-0.121009	0.847079	-0.425546	0.434331	0.0298476	0.973092	-0.102515	0.914681	0.342582	0.684702	0.315886	0.702555	-0.509773	0.619299	-0.838734	0.0253788	-0.503767	0.175715	-0.150726	0.809047
Solyc00g500234	Unknown protein	NA	-0.171057	0.78914	-0.102172	0.880398	0.101249	0.846476	-0.704632	0.0569719	0.0693535	0.911084	0.00654632	0.995127	-0.173725	0.799191	0.0348012	0.965226	0.111134	0.903848	-0.578984	0.122239	-0.569107	0.0968816	-0.827147	0.034414
Solyc00g500259	Unknown protein	NA	-0.18303	0.792678	0.0287218	0.967126	0.219749	0.60873	-0.474298	0.296433	-0.0440278	0.945681	-0.000380702	1	0.171829	0.786403	0.0662221	0.927154	0.0873178	0.915256	-1.12301	0.000281362	-0.877326	0.00532382	-0.967075	0.00728232
Solyc01g005000	Glutamate decarboxylase (AHRD V3.3 *** B1Q3F2_SOLLC)	AT2G02010	-0.693908	0.0797805	-0.6801	0.0865738	-0.0380726	0.946932	-0.519473	0.178747	-0.272915	0.58086	-0.224162	0.71048	-0.3884	0.450906	-0.0987629	0.886666	-0.0217036	0.983801	-0.239642	0.614195	-0.069076	0.891685	-0.00727568	0.993543
Solyc01g005010	protein XRI1-like (AHRD V3.3 *** A0A2I4FA04_9ROSI)	AT2G01990	-0.119361	0.781648	0.0148999	0.976062	-0.369597	0.147779	-0.337461	0.127666	-0.0261505	0.947549	-0.219825	0.479638	-0.118384	0.757984	-0.152958	0.657048	-0.18519	0.625863	-0.361873	0.117311	-0.308847	0.177748	-0.345689	0.214374
Solyc01g005020	Salt Overly Sensitive 1	AT2G01980	-0.170635	0.117942	-0.133913	0.234386	-0.00126881	0.994333	-0.207915	0.0126026	-0.149566	0.11073	-0.0348056	0.840499	0.051713	0.758827	-0.0197974	0.917827	0.0985813	0.534825	-0.070529	0.533138	-0.185554	0.0332871	-0.0150392	0.932959
Solyc01g005030	MAP kinase kinase kinase 1	AT4G32250	0.0160521	0.954061	-0.0106078	0.966487	0.2129	0.0982896	-0.373239	0.000746426	-0.391745	0.000371292	-0.198305	0.205961	-0.00825234	0.97985	0.178959	0.310764	-0.0196819	0.952559	-0.204	0.12286	-0.40126	0.000474066	-0.161266	0.340522
Solyc01g005040	CASP-like protein (AHRD V3.3 *** A0A2G3CF58_CAPCH)	NA	-0.212193	0.921496	-0.748316	0.640546	0.424745	0.767472	-0.938056	0.473004	-0.0627313	0.977404	0.0307534	0.991584	-0.570923	0.770712	0.641558	0.727557	0.625733	0.775095	0.634381	0.722824	0.149776	0.941359	0.587436	0.801821
Solyc01g005060	Zinc finger protein (AHRD V3.3 *** A0A200QDS5_9MAGN)	NA	0.103789	0.84667	0.114634	0.800544	0.674626	0.0102239	-0.326586	0.189628	0.0861159	0.820383	0.170153	0.646694	-0.299139	0.459663	0.308337	0.422899	0.172712	0.740847	-0.441727	0.0642371	-0.12448	0.670569	0.1266	0.751078
Solyc01g005070	ENTH/ANTH/VHS superfamily protein (AHRD V3.3 *** AT1G68110.1)	AT1G25240	2.82885	0.079663	0.0655993	0.97698	0.609271	0.777288	0.0615528	0.927696	0.258813	0.655053	-0.189251	0.810759	-0.251109	0.88021	-0.307047	0.837322	-2.04867	0.209801	-0.491624	0.397718	0.13363	0.844151	-0.353056	0.672142
Solyc01g005080	65-kDa microtubule-associated protein 6 (AHRD V3.3 *** A0A2G2XSF2_CAPBA),Pfam:PF03999	AT2G01910	-0.392993	0.00141213	-0.409834	0.000491572	-0.0946035	0.537091	-0.764302	2.55878e-16	-0.691249	2.48633e-13	-0.327578	0.00643329	0.0404941	0.862949	-0.145794	0.370547	-0.070024	0.758297	-0.349878	0.000719342	-0.383183	0.000195392	-0.219644	0.102615
Solyc01g005100	2-oxoglutarate (2OG) and Fe(II)-dependent oxygenase superfamily protein (AHRD V3.3 *** AT1G68080.1)	AT1G68080	0.0944619	0.662565	-0.0489451	0.835574	-0.0478408	0.797281	0.109774	0.504431	0.0465759	0.833929	0.0813748	0.717559	0.190581	0.298974	0.128381	0.532924	0.0489773	0.871438	0.0814077	0.649741	-0.128729	0.388923	-0.0782067	0.725689
Solyc01g005110	Dolichol-phosphate mannosyltransferase-related protein (AHRD V3.3 *** A0A2U1LCX2_ARTAN)	AT1G48140	0.383498	0.132975	0.125928	0.707091	0.582025	0.00432308	0.281742	0.214384	0.046457	0.896442	0.144313	0.667592	0.219013	0.509779	0.475677	0.0829555	-0.0311166	0.9581	-0.0742453	0.814198	-0.000144993	1	-0.230402	0.429257
Solyc01g005120	Xyloglucan endotransglucosylase/hydrolase (AHRD V3.3 *** A0A2G3AYH1_CAPCH)	AT2G01850	0.208541	0.371355	0.27427	0.174349	0.0979886	0.663435	0.215934	0.244662	0.252944	0.178702	0.157447	0.537552	0.367669	0.0610614	0.271747	0.238024	-0.124391	0.702541	0.222341	0.245396	0.314533	0.0653604	-0.0627241	0.842102
Solyc01g005130	Zinc finger protein 1 (AHRD V3.3 *** A0A2G2XSH3_CAPBA)	AT1G24625	0.197681	0.408914	0.0211481	0.949945	-0.132967	0.534883	0.204748	0.287828	0.0897393	0.727017	0.082302	0.7915	-0.07959	0.808453	-0.112158	0.696897	-0.095636	0.787105	0.140384	0.512944	-0.0358759	0.882306	0.110521	0.690869
Solyc01g005150	Cytochrome b561/ferric reductase transmembrane protein family (AHRD V3.3 *** A0A2U1MNM8_ARTAN)	AT1G14730	0.122392	0.910966	-0.669436	0.299672	0.746398	0.183918	0.0014016	1	0.210419	0.782305	0.116082	0.911239	0.0432793	0.969253	0.115983	0.902861	0.157669	0.882048	-0.300205	0.639641	0.322195	0.580208	-0.194063	0.824461
Solyc01g005160	Avr9/Cf-9 rapidly elicited protein 1	AT5G37490	-2.67421	0.321739	-2.10359	0.452015	0.935118	0.723313	0.200061	0.956509	0.498091	0.889132	1.98119	0.54872	-7.04396	0.0227024	4.31866	0.251901	-0.728107	0.868026	0	1	1.61421	0.522464	2.37492	0.458008
Solyc01g005210	Trehalose-6-phosphate synthase (AHRD V3.3 *** E5GC29_CUCME)	AT1G68020	-0.128926	0.515943	-0.338893	0.0156789	0.136747	0.390599	-0.206588	0.154846	-0.322699	0.0169648	-0.0828177	0.721447	0.0930644	0.689567	0.136138	0.515922	0.105421	0.678263	-0.0129109	0.955879	-0.0522653	0.774076	0.13342	0.505863
Solyc01g005220	MACPF domain-containing protein (AHRD V3.3 *** A0A2G3AYJ5_CAPCH)	AT1G14780	0.0104915	0.990737	-0.222899	0.663625	0.083674	0.863059	-0.317352	0.480161	0.0789856	0.899968	0.162198	0.813743	0.221503	0.711593	0.262001	0.640019	0.16041	0.826232	-0.0707043	0.945969	0.616006	0.267212	0.178467	0.869209
Solyc01g005230	S-adenosyl-L-methionine-dependent methyltransferases superfamily protein (AHRD V3.3 *** A0A2U1QHF5_ARTAN)	AT1G68040	-0.295168	0.667291	-0.557331	0.302882	-0.51819	0.277494	-1.29311	0.0236118	-1.60799	0.00138675	-0.641383	0.384456	-0.484342	0.743118	1.6595	0.366633	1.3678	0.366182	-1.62169	0.182975	-0.543256	0.686769	2.00064	0.309622
Solyc01g005240	Aspartokinase (AHRD V3.3 *** A0A2I4FQZ8_9ROSI)	AT5G14060	-0.0317341	0.90875	0.0244412	0.924611	0.127313	0.422468	-0.0325131	0.876952	0.107584	0.557111	0.108641	0.60848	0.110306	0.613431	0.119275	0.573669	0.168066	0.449621	0.293181	0.0263728	0.312273	0.0168357	0.208262	0.22966
Solyc01g005250	Aspartate-semialdehyde dehydrogenase (AHRD V3.3 *** A0A2G3AYJ3_CAPCH)	AT1G14810	-0.101779	0.586591	0.115171	0.507128	-0.156902	0.249138	0.019241	0.922514	0.194083	0.142753	0.031596	0.90266	-0.0977956	0.604551	0.0326273	0.888431	-0.127132	0.523467	0.156867	0.247128	0.233277	0.0540438	0.154582	0.344156
Solyc01g005253	Sec14p-like phosphatidylinositol transfer family protein (AHRD V3.3 *** A0A1Y1I4L4_KLENI)	NA	-0.239393	0.454838	-0.151248	0.655693	-0.103265	0.733836	-0.414677	0.0674917	-0.578978	0.0054999	0.23269	0.447267	-0.0264445	0.963146	0.0912377	0.852893	0.222099	0.640026	-0.0251419	0.945945	-0.133799	0.623153	0.0409924	0.92747
Solyc01g005257	Sec14p-like phosphatidylinositol transfer family protein (AHRD V3.3 *** A0A1Y1I4L4_KLENI)	NA	0.216178	0.257841	-0.0223511	0.937625	0.091566	0.641934	0.113239	0.531607	-0.0220542	0.931991	-0.112364	0.630798	0.127995	0.587367	0.0512445	0.853532	0.0427269	0.90061	-0.0310562	0.897416	0.130275	0.445538	0.0384992	0.894684
Solyc01g005280	Sec14p-like phosphatidylinositol transfer family protein (AHRD V3.3 *** A0A1Y1I4L4_KLENI)	AT1G14820	-0.0528413	0.910414	-0.189964	0.568012	-0.370725	0.130188	-0.132326	0.602721	-0.13712	0.619721	-0.189432	0.526866	-0.0875284	0.836233	-0.0315348	0.946305	0.120736	0.788579	0.00826779	0.981107	-0.159783	0.482984	-0.174259	0.553678
Solyc01g005290	Sec14p-like phosphatidylinositol transfer family protein (AHRD V3.3 *** A0A1Y1I4L4_KLENI)	AT1G14820	0.169029	0.566475	-0.0118051	0.977299	-0.280048	0.199554	0.379883	0.0296823	0.171195	0.462172	0.0692468	0.848484	-0.12943	0.733421	0.0811404	0.835692	0.0560136	0.91385	0.402831	0.0243997	-0.145395	0.496441	-0.204613	0.425873
Solyc01g005300	Adagio-like protein 1 (AHRD V3.3 *** A0A1U8H9V5_CAPAN)	AT1G68050	-0.199936	0.877268	-0.298075	0.796106	-0.111032	0.913964	0.167104	0.874786	0.0249177	0.985352	-0.0953186	0.954171	-0.251499	0.848754	0.319378	0.784894	0.215833	0.884162	0.322316	0.74168	0.363894	0.671812	0.135584	0.921059
Solyc01g005320	3-oxo-5-alpha-steroid 4-dehydrogenase (DUF1295) (AHRD V3.3 *** O81042_ARATH)	NA	-0.472288	0.541051	-0.864625	0.257012	-0.377068	0.536722	-0.498435	0.11644	-0.294485	0.455172	-0.0460444	0.950658	-0.697052	0.270525	0.00652753	0.996454	-0.290227	0.779309	-0.508406	0.143217	0.347817	0.356598	0.295079	0.554843
Solyc01g005330	Microtubule-associated protein 70 (AHRD V3.3 *** A0A200QNX4_9MAGN)	AT1G24764	0.182055	0.0820097	0.0532671	0.723061	0.083025	0.455652	0.150394	0.115626	0.0647406	0.617631	0.0119878	0.957604	0.211117	0.0342499	0.112589	0.392359	0.0937943	0.550984	0.217135	0.0140681	0.131272	0.172359	0.0318735	0.851941
Solyc01g005340	Ankyrin repeat-containing protein (AHRD V3.3 *** A0A2G2XSI9_CAPBA)	AT2G01680	-0.163139	0.551779	-0.17277	0.504892	-0.134801	0.556095	-0.283723	0.138094	-0.307125	0.117562	-0.147028	0.60911	-0.337273	0.150477	0.120139	0.720172	0.087664	0.830584	-0.253565	0.222749	-0.130746	0.562937	-0.243608	0.333446
Solyc01g005350	S-adenosyl-L-methionine-dependent methyltransferases superfamily protein (AHRD V3.3 *** A0A2U1QHF5_ARTAN)	AT1G68040	-0.0260414	0.983917	0.258919	0.759101	-0.846982	0.106169	0.561786	0.387355	0.860461	0.109609	0.174376	0.886635	-0.155629	0.853036	-0.095417	0.911793	0.187141	0.839905	-0.010326	0.99038	0.0674138	0.910202	0.0721116	0.932108
Solyc01g005370	Calcium-dependent protein kinase (AHRD V3.3 *-* CDPK_DAUCA)	AT1G24620	-0.651442	0.0833548	-0.098223	0.881095	-0.306472	0.505589	-0.278987	0.464481	-0.746264	0.0148218	-0.146259	0.798245	-0.0662084	0.943607	-0.460185	0.478443	0.0173565	0.990021	-0.636035	0.0892486	-0.59724	0.117989	-0.0449822	0.952111
Solyc01g005380	Histone-lysine N-methyltransferase setd3 (AHRD V3.3 *** A0A1J3D0A4_NOCCA)	AT1G24610	-0.157326	0.304212	-0.00674075	0.977602	-0.469044	1.26772e-05	-0.0290795	0.87676	-0.0515914	0.781711	-0.141992	0.389471	-0.0666329	0.718561	-0.178898	0.207829	-0.155994	0.360278	0.0932203	0.49437	-0.0618019	0.661867	0.0642973	0.731536
Solyc01g005400	Caleosin (AHRD V3.3 *** A0A200QL80_9MAGN)	AT1G70680	-0.249324	0.450722	-0.202276	0.54997	-0.217679	0.432032	-0.209274	0.469246	0.0637894	0.8738	-0.0662978	0.895023	-0.0279221	0.959433	-0.00892926	0.985612	-0.0068035	0.993959	0.16816	0.588751	-0.130969	0.660867	0.00280075	0.997132
Solyc01g005410	Caleosin (AHRD V3.3 *** A0A200QL80_9MAGN)	AT1G23240	0.0791037	0.872088	0.0962297	0.830661	-0.228099	0.451915	-0.480991	0.0661548	-0.284702	0.375844	-0.134562	0.770676	-0.285261	0.440637	0.377157	0.281141	-0.00783288	0.993711	-0.246627	0.445051	0.0660804	0.858167	0.149292	0.738074
Solyc01g005420	C2 calcium-dependent membrane targeting (AHRD V3.3 *-* A0A2U1LLL4_ARTAN)	NA	0.287059	0.708762	0.149502	0.857947	0.713178	0.154873	1.63775	0.385476	0.866551	0.622411	0.47269	0.832256	0.227375	0.793701	0.39915	0.588721	0.72148	0.330401	-0.386194	0.764468	0.386417	0.763244	-0.447876	0.757122
Solyc01g005430	Plant ubx domain-containing protein 2 (AHRD V3.3 *** A0A1J6HWL3_NICAT)	AT2G01650	-0.0431587	0.913244	-0.0736398	0.827755	0.20458	0.358552	-0.201813	0.398328	-0.183948	0.487011	-0.250603	0.368142	0.0778311	0.839623	0.220324	0.454292	-0.0250903	0.962398	-0.149242	0.576754	-0.0135255	0.967163	-0.0411633	0.921129
Solyc01g005440	Jasmonate ZIM-domain protein 2 (AHRD V3.3 *** B3Y562_TOBAC)	AT3G17860	0.385876	0.417552	0.700117	0.0700225	0.742529	0.033316	-0.461927	0.236873	-0.00636295	0.993597	0.365019	0.484782	-0.0075489	0.992877	0.52185	0.270136	0.760511	0.13496	-0.00907616	0.990072	0.564868	0.121242	0.372153	0.462019
Solyc01g005450	F-box protein SKIP28 (AHRD V3.3 *** A0A2I4F4P9_9ROSI)	AT2G01620	-0.309223	0.487634	-0.473708	0.201849	-0.329152	0.356292	-1.13073	0.00014184	-0.610343	0.0734735	-0.432325	0.322591	-0.437999	0.294109	-0.397241	0.36663	-0.293982	0.585404	-0.542409	0.12561	-0.263399	0.489143	-0.480408	0.250327
Solyc01g005460	Dynein light chain (AHRD V3.3 *** A0A1U8EJW7_CAPAN)	AT1G23220	0.0236074	0.970887	0.368539	0.211263	0.200096	0.523703	-0.0205156	0.941057	0.161459	0.443386	0.402085	0.0322838	-0.10289	0.786403	-0.0561917	0.886848	-0.0868605	0.846889	0.106799	0.636062	0.0791333	0.717716	-0.0607617	0.845659
Solyc01g005470	protein PLANT CADMIUM RESISTANCE 2-like (AHRD V3.3 *** A0A1U8ETE7_CAPAN)	AT1G14870	-0.279832	0.731758	-0.00648478	0.996177	0.419741	0.472565	-0.303456	0.64338	-0.0629891	0.946587	0.386823	0.626219	-0.429291	0.581971	0.781654	0.240369	0.438288	0.617388	-0.199027	0.791001	0.517216	0.360092	0.0708709	0.946858
Solyc01g005480	transmembrane protein%2C putative (DUF677) (AHRD V3.3 *** AT3G19330.4)	AT3G19330	0.208136	0.323822	-0.0549089	0.836794	0.0479721	0.82971	-0.214296	0.153366	-0.043461	0.852291	0.0577181	0.830447	-0.186348	0.343084	0.0122073	0.968232	0.045127	0.888905	0.0590797	0.766279	-0.172671	0.244157	0.0231372	0.933232
Solyc01g005490	IAA-amino acid hydrolase ILR1 (AHRD V3.3 *** A0A2G2WJJ8_CAPBA)	AT3G02875	-0.0161827	0.946498	-0.0367548	0.84881	-0.21677	0.0537223	-0.0783133	0.582267	-0.0893729	0.551472	-0.0233412	0.926096	-0.0437948	0.845971	-0.124429	0.466252	-0.0486297	0.844637	-0.0650043	0.659428	-0.0583898	0.673486	-0.0332094	0.875733
Solyc01g005520	Protein LOW PSII ACCUMULATION 1, chloroplastic (AHRD V3.3 *-* A0A1J3E7D8_NOCCA)	AT1G55480	-0.00590967	0.985221	-0.0430037	0.85615	-0.448156	0.0002445	-0.501716	3.73742e-05	-0.381776	0.003718	-0.367869	0.0143118	-0.0868363	0.698542	-0.0664429	0.773912	-0.140976	0.524689	-0.341607	0.00946971	-0.186096	0.204392	-0.00608361	0.985387
Solyc01g005530	nuclear polyadenylated RNA-binding protein (AHRD V3.3 *** AT3G13480.2)	AT3G13480	0.601664	0.00669199	0.564195	0.00656846	0.402764	0.0719448	0.495622	0.00711558	0.489418	0.00973645	0.0185756	0.970314	0.692951	0.000727812	0.551181	0.0186455	0.346611	0.289297	0.182604	0.451035	0.159995	0.483753	-0.042179	0.914934
Solyc01g005540	Lysine--tRNA ligase (AHRD V3.3 *** A0A1U8HGH5_CAPAN)	AT3G13490	-0.161097	0.288995	-0.123145	0.446684	-0.418488	0.000140921	-0.00949848	0.964348	0.0913383	0.567084	-0.0897243	0.633422	-0.348171	0.00144113	-0.256443	0.0554326	-0.239518	0.14263	0.00767791	0.969443	0.0955452	0.476199	0.0157502	0.948019
Solyc01g005550	DUF239 domain-containing protein/DUF4409 domain-containing protein (AHRD V3.3 *** A0A1Q3BKR6_CEPFO)	AT1G55360	0.221692	0.0744809	0.214137	0.0865199	0.0305713	0.850593	-0.00582219	0.978726	-0.0133002	0.949455	-0.0313878	0.894222	0.103361	0.539795	-0.126128	0.432658	-0.162934	0.346462	0.0536485	0.734077	0.0571465	0.684333	-0.0121699	0.958893
Solyc01g005560	Isocitrate dehydrogenase [NADP] (AHRD V3.3 *** A0A2G3BR90_CAPCH)	AT1G65930	-0.0459762	0.81651	-0.126611	0.377133	-0.226089	0.0386439	0.107711	0.413846	0.0500475	0.777409	0.121484	0.449487	0.069952	0.709054	0.138734	0.371021	0.183785	0.279938	0.0376405	0.827288	0.0813283	0.542242	0.102528	0.537473
Solyc01g005570	hypothetical protein (DUF1639) (AHRD V3.3 *** AT1G55340.1)	AT1G55340	0.0352068	0.892553	0.0481959	0.827694	-0.0759842	0.646058	0.0540921	0.758335	-0.0293359	0.890656	-0.0854085	0.670887	0.158257	0.385371	0.123504	0.527248	0.0276842	0.929986	-0.162952	0.227153	-0.191971	0.124968	-0.0900536	0.6398
Solyc01g005580	hypothetical protein (DUF1639) (AHRD V3.3 *** AT1G55340.1)	NA	-0.0517719	0.87442	0.155677	0.513757	-0.248674	0.17259	0.00854312	0.979242	0.0565394	0.841667	-0.0550486	0.875333	0.0769757	0.806349	-0.142831	0.586899	-0.0358874	0.9293	-0.0133311	0.962222	0.0205311	0.934771	0.0959367	0.732566
Solyc01g005590	Unknown protein	NA	0.619681	0.000965031	0.455334	0.0261632	0.344497	0.0898856	0.566188	0.00155361	0.461766	0.0180726	0.277402	0.298672	0.876445	4.68617e-07	0.409366	0.0858201	0.352795	0.233951	0.410868	0.0348342	0.677254	0.000166525	0.284102	0.269706
Solyc01g005600	5'-adenylylsulfate reductase-like 5 (AHRD V3.3 *** A0A2G2W4X9_CAPBA)	AT3G03860	-0.0180858	0.9313	0.00127576	0.996328	-0.0788419	0.512251	-0.042213	0.768028	-0.128562	0.26382	-0.12856	0.34486	0.0721605	0.669428	-0.138133	0.331066	-0.0906793	0.619527	-0.0978605	0.413041	-0.172724	0.0887388	-0.119978	0.377343
Solyc01g005620	oxoglutarate/malate translocator	AT5G19760	-0.0292849	0.838029	-0.0419786	0.742841	-0.221301	0.00247242	-0.0259545	0.823674	0.0602569	0.574192	0.0890684	0.424084	-0.0151288	0.929212	-0.0656291	0.582366	-0.0583232	0.677552	-0.0408158	0.708275	-0.0267955	0.799683	-0.0833416	0.453046
Solyc01g005640	Histidine-tRNA ligase (AHRD V3.3 *** A0A1I9LTH3_ARATH)	AT5G04090	-0.0629537	0.794444	-0.0835592	0.674969	0.0223078	0.912559	-0.171777	0.202222	-0.129937	0.387384	-0.0466688	0.84855	0.200518	0.243864	-0.0767654	0.733282	0.032313	0.918449	-0.0627856	0.715825	-0.162881	0.215738	-0.155672	0.349328
Solyc01g005670	BTB/POZ domain-containing protein (AHRD V3.3 *** A0A2I0X876_9ASPA)	AT4G10800	0.229612	0.274603	-0.0185018	0.953777	0.00596606	0.985506	-0.182484	0.322588	-0.0231549	0.935589	0.064217	0.837832	0.0586539	0.874306	0.0278744	0.942252	-0.150187	0.640209	-0.12794	0.547252	-0.171806	0.349571	-0.147323	0.550898
Solyc01g005680	Cytokinin riboside 5'-monophosphate phosphoribohydrolase (AHRD V3.3 *** A0A2I4FSE2_9ROSI)	NA	-0.752607	0.015965	-0.268007	0.526585	0.509167	0.0974774	-0.176166	0.64338	-0.141388	0.750533	0.0446805	0.948401	-0.169014	0.787155	0.173346	0.77415	-0.0433058	0.961815	-0.076755	0.875398	0.371021	0.251652	0.166682	0.742152
Solyc01g005690	Calcium ion binding protein (AHRD V3.3 *** A0A2U1KGE3_ARTAN)	AT4G08810	0.0240402	0.941424	0.0798572	0.754752	0.0970091	0.617345	0.0723446	0.725362	-0.0438766	0.862443	-0.0973923	0.689423	0.244888	0.197711	0.187331	0.392266	0.0721212	0.822508	0.145789	0.423471	0.343006	0.0210517	0.321219	0.0696013
Solyc01g005700	Transposase, MuDR, MULE transposase domain protein (AHRD V3.3 *** A0A2U1N7R9_ARTAN)	AT1G49920	-0.0814566	0.74849	-0.0904473	0.683955	0.0559856	0.778152	-0.104611	0.559909	0.0288029	0.904833	0.00596304	0.986872	0.0588697	0.829802	-0.118321	0.59251	-0.0545469	0.861198	0.0858981	0.627604	0.152394	0.305068	-0.0921164	0.668019
Solyc01g005710	Hcr9-Avr9-hir2 (AHRD V3.3 *-* Q3T7E8_SOLHA)	NA	-0.955068	0.343843	-1.11234	0.230515	0.896127	0.294743	0.586085	0.594369	0.450354	0.699339	0.366205	0.804431	-0.617173	0.627855	0.1355	0.933686	0.254398	0.881405	-0.0520409	0.970878	1.23411	0.141024	-0.0668017	0.96804
Solyc01g005720	NL0D (AHRD V3.3 *** Q9ZS82_SOLLC)	NA	-0.542316	0.651315	-0.602703	0.572678	0.647872	0.461773	-2.10708	0.0179551	-0.028009	0.98555	0.785113	0.501306	-0.658229	0.605931	-0.00821722	0.997427	0.114861	0.952559	0.311643	0.813247	1.2656	0.131638	0.203673	0.89515
Solyc01g005760	NL0D (AHRD V3.3 *** Q9ZS82_SOLLC)	NA	-0.506512	0.588824	-0.667503	0.422828	0.910331	0.173248	-0.702855	0.371049	0.36838	0.695351	0.93843	0.276971	-0.236861	0.852107	0.125633	0.924559	0.0765452	0.964268	-0.0316534	0.977786	0.339315	0.675236	-0.475368	0.639439
Solyc01g005790	Pentatricopeptide repeat (AHRD V3.3 *** A0A200QH82_9MAGN)	AT1G10330	0.118485	0.809137	-0.00383063	0.995553	-0.109056	0.745667	0.268661	0.283945	-0.0727959	0.838181	-0.0718041	0.87519	0.042528	0.934445	0.0933379	0.820176	0.0866956	0.858165	0.462816	0.0225222	0.126476	0.634643	0.180417	0.572233
Solyc01g005800	Calmodulin binding protein (AHRD V3.3 *** A0A2K3N563_TRIPR)	AT3G13600	0.00967604	0.997101	0.461727	0.59803	0.0218328	0.986341	-0.293504	0.697158	0.416277	0.57848	1.28518	0.0455401	-1.17054	0.137257	-0.253228	0.819204	0.0924832	0.952758	-0.0210179	0.982454	-0.0305338	0.971729	0.342485	0.7084
Solyc01g005810	Protein MAK16 homolog (AHRD V3.3 *** A0A2G3DEE9_CAPCH)	AT1G23280	0.0770427	0.593533	0.192841	0.0475333	0.0348206	0.785306	0.0951919	0.284255	0.141129	0.0855586	0.0753112	0.527796	-0.0368143	0.811048	-0.111161	0.320856	-0.0995894	0.452356	0.153207	0.0422987	0.0988312	0.227116	0.0309373	0.822205
Solyc01g005820	Serine/arginine-rich-splicing factor SCL30A (AHRD V3.3 *** A0A0M9UMR8_NICAT)	AT3G13570	-0.0396067	0.826596	0.129662	0.29082	0.00184579	0.992756	0.112068	0.309428	0.132966	0.234326	0.126981	0.338454	-0.13029	0.321707	-0.0574571	0.72817	-0.053949	0.78259	0.163619	0.10539	0.0637188	0.586551	-0.0357995	0.84128
Solyc01g005830	Glucan endo-1,3-beta-glucosidase 4 (AHRD V3.3 *-* A0A2G2XNZ6_CAPBA)	AT3G13560	0.411905	1.82983e-05	0.389216	2.5696e-05	0.404393	2.66948e-05	0.210241	0.0162695	0.249419	0.00421501	0.189768	0.0814226	0.325869	0.000365765	-0.0156356	0.938515	0.123973	0.426713	0.396827	3.72493e-07	0.410445	2.84856e-07	0.232983	0.0216171
Solyc01g005840	Ubiquitin conjugating enzyme (AHRD V3.3 *** W7U085_9STRA)	AT3G13550	-0.0237277	0.941403	-0.177633	0.354672	-0.154192	0.373959	-0.333098	0.0315753	-0.267661	0.105187	-0.0713112	0.804242	-0.223288	0.264042	-0.13335	0.58103	-0.328013	0.150702	-0.452913	0.00157117	-0.34129	0.0233346	-0.21895	0.277349
Solyc01g005870	Cf-like protein (AHRD V3.3 *** A0A140GMU3_SOLLC)	NA	-0.601017	0.615344	-0.579737	0.620736	0.531772	0.583748	-0.258651	0.836936	0.20571	0.882749	0.566225	0.667286	-0.734919	0.537287	0.457078	0.729086	-0.399975	0.800962	0.255751	0.842039	0.581617	0.548744	-0.44583	0.746625
Solyc01g005900	Transferase (AHRD V3.3 *** A0A200Q1C0_9MAGN)	NA	-0.0499265	0.815982	-0.0561211	0.769612	0.135194	0.32686	0.139463	0.252459	-0.0257667	0.890953	0.0495128	0.808587	0.172012	0.241181	0.17514	0.272324	0.0852688	0.695229	0.144295	0.232868	0.119804	0.348332	0.00187861	0.995621
Solyc01g005910	Acid phosphatase/vanadium-dependent haloperoxidase-related protein (AHRD V3.3 *** A0A2U1NM03_ARTAN)	AT3G12685	0.00494607	0.983259	-0.0602631	0.677718	-0.278399	0.00153876	-0.0283008	0.85897	-0.112047	0.370031	0.0277114	0.898241	-0.0640661	0.684799	-0.00517044	0.979551	-0.0377813	0.853647	-0.230735	0.0215987	-0.112926	0.326154	-0.208174	0.0894939
Solyc01g005920	Amino acid/polyamine transporter I (AHRD V3.3 *** A0A200RCI7_9MAGN)	NA	-0.443733	0.285609	-0.908481	0.0050987	0.240225	0.546014	-0.573685	0.0907896	-0.483382	0.189299	-0.448803	0.31084	-0.402837	0.41449	-0.00445468	0.996552	0.161159	0.825487	-0.70561	0.0332983	-0.44892	0.209232	-0.448035	0.311255
Solyc01g005930	Lipase/lipooxygenase%2C PLAT/LH2 family protein (AHRD V3.3 *** AT1G55280.2)	AT1G55280	0.130226	0.617235	-0.104164	0.696448	-0.170887	0.385238	-0.100987	0.750813	-0.317252	0.155323	-0.180322	0.579655	-0.105839	0.730974	0.120685	0.670877	-0.107036	0.758291	-0.43018	0.0403698	-0.402793	0.0518611	-0.238386	0.417222
Solyc01g005950	Serine/threonine-protein phosphatase (AHRD V3.3 *** A0A2G3DEI1_CAPCH)	AT3G58500	0.118813	0.189298	0.108873	0.218954	-0.117246	0.138038	-0.0130714	0.909706	-0.0615178	0.520133	0.0784136	0.450601	0.0669929	0.567195	0.00713442	0.965226	-0.11839	0.314325	0.014294	0.904288	-0.0916382	0.23869	-0.125067	0.161588
Solyc01g005960	RNA helicase DEAD1	NA	0.0249033	0.86156	0.0145119	0.915883	-0.0414032	0.666411	-0.0381398	0.694948	-0.0432542	0.669857	0.0210419	0.887186	0.0139338	0.928911	-0.0576304	0.598013	0.011961	0.945492	0.0560757	0.517862	-0.100682	0.161428	-0.110337	0.202944
Solyc01g005970	F-box/kelch-repeat protein (AHRD V3.3 *** A0A1U8GYH7_CAPAN)	AT1G55270	0.057731	0.865133	0.345233	0.0640495	0.371501	0.0378731	0.00516786	0.986963	-0.055427	0.833929	-0.0115982	0.976828	0.491374	0.00469706	0.220932	0.354689	0.102638	0.768986	-0.00874769	0.975428	0.00522548	0.983699	-0.00445449	0.990904
Solyc01g005980	transmembrane protein%2C putative (Protein of unknown function%2C DUF538) (AHRD V3.3 *** AT5G19860.1)	AT5G19860	0.182717	0.600828	-0.0166124	0.971202	-0.118069	0.69456	-0.235475	0.344685	-0.16686	0.571247	-0.0251803	0.962011	-0.416081	0.131897	-0.280888	0.390383	-0.22414	0.575001	-0.099861	0.758347	-0.284132	0.231742	-0.209161	0.525472
Solyc01g005985	Bifunctional inhibitor/lipid-transfer protein/seed storage 2S albumin superfamily protein, putative (AHRD V3.3 *** A0A061GSH0_THECC)	NA	0.193243	0.39162	0.23102	0.259176	-0.254534	0.152381	0.167677	0.402669	-0.0678311	0.805213	0.119696	0.666138	0.420858	0.0121191	-0.0404302	0.900378	0.00317301	0.995963	0.241092	0.181799	0.146704	0.443127	0.307243	0.127464
Solyc01g006000	GPI mannosyltransferase 2 (AHRD V3.3 *** A0A2G3DEG8_CAPCH)	AT1G11880	0.180317	0.440093	0.283064	0.140276	0.111312	0.592016	0.17963	0.320794	0.0710665	0.774992	-0.113307	0.65633	0.392615	0.025519	0.142563	0.574532	0.0559542	0.880674	0.0268373	0.919129	-0.127017	0.48862	-0.257006	0.191968
Solyc01g006010	Branchpoint-bridging protein (AHRD V3.3 *-* A0A1J3JYE2_NOCCA)	AT3G32940	-0.0636369	0.798454	0.0820181	0.699198	0.110082	0.493041	0.0503433	0.780569	0.0912216	0.58561	0.0459652	0.853378	-0.074169	0.747582	-0.125333	0.524204	-0.0999674	0.667783	0.263145	0.0227879	0.189854	0.125664	0.203318	0.167688
Solyc01g006020	BnaCnng41690D protein (AHRD V3.3 *** A0A078JEK8_BRANA)	AT3G32930	-0.0453571	0.873543	-0.0545107	0.833107	-0.109676	0.544509	-0.291084	0.051129	-0.347523	0.0192974	-0.138535	0.543534	-0.119637	0.615256	0.136294	0.545191	0.0331006	0.924185	-0.210525	0.201556	-0.302847	0.0411035	-0.0859476	0.734196
Solyc01g006040	E3 ubiquitin protein ligase (AHRD V3.3 *** A0A2I4FSG3_9ROSI)	AT1G55250	-0.0399977	0.836263	0.0542863	0.737306	-0.0876718	0.474161	-0.025971	0.860582	-0.0604125	0.65604	-0.0501135	0.767933	-0.0132668	0.95407	-0.180215	0.148906	0.0376955	0.860082	0.0852294	0.455256	0.0240261	0.856948	0.0161225	0.932038
Solyc01g006055	Dirigent protein (AHRD V3.3 *** K4ASH2_SOLLC)	NA	-0.344703	0.515033	-0.0679275	0.923734	0.263904	0.504473	-0.331618	0.23414	-0.191995	0.577023	-0.0112554	0.986755	0.155183	0.81773	-0.158569	0.807295	0.094718	0.91385	-0.283204	0.459135	0.518493	0.124503	0.618242	0.0932097
Solyc01g006090	Eukaryotic rRNA processing (AHRD V3.3 *** A0A2U1PZE8_ARTAN)	AT3G22660	-0.0501506	0.925853	0.446151	0.108863	-0.101329	0.764817	0.371883	0.0509464	0.46912	0.0119772	0.134654	0.668726	-0.302617	0.29593	0.164816	0.631347	-0.207638	0.582131	0.536742	0.00171647	0.319417	0.0968223	0.334088	0.149659
Solyc01g006100	cytosine-5 DNA methyltransferase1L	AT1G69770	-0.0615326	0.855608	-0.159606	0.525242	-0.162561	0.425506	0.0326658	0.89114	0.0402709	0.878642	-0.0412384	0.898241	-0.0973351	0.715698	-0.36147	0.0480063	-0.187265	0.454131	0.0850152	0.678364	0.0176807	0.938	-0.00142162	0.997763
Solyc01g006110	PP2A regulatory subunit TAP46 (AHRD V3.3 *** A0A2G2XNB2_CAPBA)	AT5G53000	0.0916856	0.391057	0.105965	0.253061	-0.0068515	0.957637	0.0600342	0.512406	0.0458307	0.661919	0.0759651	0.479356	0.0503686	0.702955	0.00723256	0.965226	0.050011	0.733813	0.0634112	0.479312	-0.0756864	0.356129	0.0508077	0.660567
Solyc01g006120	Protein kinase family protein (AHRD V3.3 *** A0A2U1M4N4_ARTAN)	AT3G13670	0.0383249	0.795423	-0.06492	0.591316	-0.0896404	0.341581	-0.0582704	0.581985	-0.0522703	0.660809	-0.0816869	0.507966	-0.00146686	0.994469	-0.0456337	0.749663	0.0321025	0.859009	0.00714528	0.959048	0.0295494	0.791295	0.0129803	0.93886
Solyc01g006130	DnaJ/Hsp40 cysteine-rich domain superfamily protein (AHRD V3.3 *-* AT2G34860.2)	AT2G34860	-0.157828	0.265793	-0.256758	0.0308306	-0.545043	5.19666e-08	-0.590148	6.2388e-09	-0.409699	0.000156978	-0.367799	0.00281192	-0.214763	0.098643	-0.214915	0.132005	-0.328201	0.0191429	-0.48108	2.72823e-06	-0.388226	0.000301949	-0.263013	0.050014
Solyc01g006140	CDT1-like protein a, chloroplastic (AHRD V3.3 *** A0A2I4F6Q2_9ROSI)	AT2G31270	0.113561	0.815159	0.43399	0.162831	-0.122313	0.724525	0.384195	0.241946	0.136851	0.760311	0.225972	0.619013	-0.20149	0.626174	-0.108747	0.814458	-0.111509	0.835598	0.0894443	0.810668	0.0586178	0.8683	0.00699904	0.990782
Solyc01g006150	Cation efflux protein (AHRD V3.3 *** A0A200PY73_9MAGN)	AT3G58060	0.0872226	0.654325	-0.037383	0.866856	-0.110181	0.453902	-0.106833	0.503531	-0.104687	0.55192	-0.103897	0.616413	-0.0824238	0.703939	-0.00615761	0.982218	-0.100416	0.6774	0.0328113	0.876362	-0.0200271	0.917313	0.108847	0.592118
Solyc01g006160	60S acidic ribosomal protein P1 (AHRD V3.3 *** A0A2G2W8Q0_CAPBA),Pfam:PF00428	AT4G00810	0.0557466	0.808544	0.263149	0.0574525	0.0748265	0.647373	0.199276	0.130322	0.193368	0.168527	0.236167	0.129974	-0.0547595	0.816155	-0.0235594	0.928186	-0.113965	0.605013	0.170036	0.224055	0.209493	0.101565	0.0414638	0.86133
Solyc01g006170	Eukaryotic rRNA processing (AHRD V3.3 *** A0A2U1PZE8_ARTAN)	AT3G22660	-0.122826	0.643645	0.552432	0.000271222	0.224583	0.208323	0.448633	0.000694487	0.666466	1.69074e-07	0.409264	0.0100234	-0.22479	0.262838	0.118831	0.630275	-0.0386252	0.914221	0.689182	2.40089e-08	0.83212	2.35749e-11	0.546963	0.000181438
Solyc01g006180	P-loop containing nucleoside triphosphate hydrolases superfamily protein (AHRD V3.3 *** A0A2U1MH74_ARTAN)	AT4G10620	0.0926093	0.743216	0.104788	0.654385	0.115697	0.563099	0.391145	0.000376401	0.282755	0.0163009	0.0237722	0.933159	0.10685	0.679538	-0.0449762	0.87956	0.175709	0.492475	0.343667	0.00122747	0.334624	0.00328664	0.136087	0.420179
Solyc01g006190	E3 ubiquitin-protein ligase (AHRD V3.3 *** A0A1U8H1Q2_CAPAN)	AT3G58040	0.207067	0.104522	-0.0434782	0.8222	-0.118977	0.351421	-0.100257	0.467713	-0.0764497	0.633869	-0.0448952	0.840534	0.0457235	0.834651	-0.063405	0.742334	-0.0941378	0.64335	-0.21319	0.0581761	-0.367409	0.000282428	-0.265078	0.0334753
Solyc01g006200	Unknown protein	NA	0.115119	0.718716	0.0466265	0.893611	0.143948	0.536599	0.0748654	0.771743	0.0170539	0.961808	0.0821387	0.811008	-0.190776	0.524785	0.16242	0.595678	-0.0601346	0.892705	0.0520507	0.851586	0.0238704	0.929152	-0.197048	0.44837
Solyc01g006210	Non-structural maintenance of chromosomes element 1 (AHRD V3.3 *** A0A200Q0A2_9MAGN)	AT5G21140	0.196167	0.65188	0.0418172	0.933355	-0.123203	0.730676	0.0136033	0.971953	0.168216	0.528328	0.0429264	0.925223	-0.0188348	0.973104	-0.313252	0.308441	-0.299711	0.40509	0.325753	0.0824735	0.153046	0.480649	0.194184	0.462448
Solyc01g006220	histone-lysine N-methyltransferase ASHH3 (AHRD V3.3 *** A0A1S4DKJ0_TOBAC)	AT2G44150	0.00898785	0.982909	-0.011945	0.970307	-0.24863	0.147401	-0.117295	0.43548	-0.078019	0.658214	-0.0670373	0.759191	-0.0870479	0.711755	-0.16198	0.395571	-0.161755	0.457164	-0.046211	0.790572	-0.0903456	0.514373	-0.0990258	0.576937
Solyc01g006230	Cysteine protease (AHRD V3.3 *** A0A2G3AHQ7_CAPAN)	AT2G44140	-0.410615	2.46682e-06	-0.4309	2.60276e-07	-0.276201	0.00257718	-0.272605	0.00203341	-0.270214	0.00278663	-0.130671	0.316032	-0.238347	0.0214734	-0.219669	0.0624681	-0.125496	0.419432	-0.145597	0.155569	-0.0906698	0.411556	-0.00220118	0.992663
Solyc01g006240	Inactive protein restricted tev movement 1 (AHRD V3.3 *** A0A314KP80_NICAT)	NA	-0.773714	0.238632	-1.17824	0.0305722	0.448209	0.459839	-0.0120331	0.991177	-0.13145	0.877663	-0.269266	0.757382	-0.114607	0.915571	0.114965	0.907183	-0.046606	0.973156	-0.392568	0.534713	-0.108843	0.876111	-0.149053	0.875275
Solyc01g006250	F-box protein (AHRD V3.3 *** A0A2G3AHK9_CAPAN)	NA	0.00847558	0.992876	0.0301435	0.962296	-0.103468	0.844165	-0.192901	0.760954	0.40631	0.341337	-0.18578	0.830437	-0.0818002	0.910335	-0.146504	0.793868	0.114019	0.883399	-0.296523	0.461835	0.0027106	0.997226	-0.0345597	0.963052
Solyc01g006260	Ribonuclease P/MRP protein subunit POP5 (AHRD V3.3 *** A0A200Q6K4_9MAGN)	AT1G04635	0.311151	0.396145	0.0201924	0.968711	-0.0957432	0.792642	0.0251505	0.950825	0.0871072	0.816884	-0.126491	0.765231	-0.0311693	0.953644	-0.137003	0.746365	-0.0634062	0.908337	0.253599	0.313117	-0.151713	0.561526	-0.221968	0.483342
Solyc01g006280	Formate--tetrahydrofolate ligase (AHRD V3.3 *** A0A2G3DED7_CAPCH)	AT1G50480	-0.279194	0.00659602	-0.176925	0.133986	-0.378196	5.02118e-05	-0.0806019	0.530639	-0.0788839	0.577493	-0.0415227	0.837105	-0.107739	0.475153	-0.150172	0.282351	-0.0926897	0.606059	-0.144505	0.201577	-0.133442	0.226891	-0.010056	0.963751
Solyc01g006290	Peroxidase (AHRD V3.3 *** K4ASJ5_SOLLC)	AT5G19880	-0.71375	0.0649911	-0.377815	0.431501	-0.238128	0.591826	-0.515706	0.133312	-0.443499	0.24406	-0.142804	0.819789	-0.245014	0.7098	-0.0587604	0.942472	0.543028	0.39394	-0.649013	0.0581761	0.200772	0.637255	0.220751	0.693981
Solyc01g006300	LECEVI1A	AT5G19880	-0.643604	0.0640645	-0.174753	0.736672	0.0701993	0.879242	-0.504142	0.129067	-0.477312	0.18135	-0.0998359	0.880279	-0.387119	0.401703	0.266767	0.611935	0.538018	0.296082	-0.949586	0.0097112	0.250376	0.648239	0.43581	0.502657
Solyc01g006320	Late embryogenesis abundant (LEA) hydroxyproline-rich glycoprotein family (AHRD V3.3 *** Q9LJT9_ARATH)	AT3G20600	-0.0731011	0.928464	0.139665	0.83564	0.402484	0.363576	-0.162098	0.797206	-0.0932375	0.896103	0.802878	0.128668	0.142331	0.845971	-0.0447588	0.955767	0.334966	0.610288	0.286197	0.565497	0.22492	0.644907	0.19301	0.777018
Solyc01g006330	Plastid-lipid associated protein PAP / fibrillin family protein (AHRD V3.3 *** A0A2U1MH95_ARTAN)	AT1G51110	-0.0788725	0.788156	-0.135415	0.578116	-0.555005	0.000308088	-0.639879	9.48968e-05	-0.634553	0.000135565	-0.410431	0.0518107	-0.0942387	0.748012	-0.135369	0.600406	-0.0920097	0.78029	-0.318285	0.0828439	-0.367123	0.036263	-0.155548	0.562265
Solyc01g006340	DEAD-box ATP-dependent RNA helicase 41 (AHRD V3.3 *** A0A2G3DEE5_CAPCH)	AT3G02065	0.154975	0.567077	0.091419	0.756743	0.055586	0.825728	-0.125354	0.581198	-0.064718	0.81676	-0.140549	0.602704	0.169257	0.540687	-0.163338	0.562597	0.024417	0.959705	0.147472	0.49437	0.0112866	0.967956	0.261622	0.250565
Solyc01g006350	Callose synthase 1 (AHRD V3.3 *** A0A2G3AHL0_CAPAN)	AT3G07160	-0.0274	0.853177	0.00978852	0.946904	0.0590908	0.529849	-0.0142141	0.902135	-0.0691638	0.461815	-0.0736189	0.496103	0.0559556	0.650575	0.0426315	0.740022	0.0623557	0.644817	0.0702513	0.424929	0.0154947	0.882306	0.104917	0.272617
Solyc01g006360	Callose synthase 9 (AHRD V3.3 *** A0A2G3AHT3_CAPAN)	AT3G07160	-0.165981	0.531567	-0.0663259	0.834763	-0.147593	0.498706	-0.0456908	0.867208	-0.123745	0.62106	-0.36231	0.0899839	0.0192066	0.962119	-0.0661272	0.839567	0.0226979	0.9617	0.323173	0.0758718	0.45973	0.00812258	0.268545	0.247971
Solyc01g006370	Callose synthase (AHRD V3.3 *** K7PRK8_MAIZE)	AT5G13000	-0.0333506	0.92046	-0.0704771	0.801117	0.375241	0.0181269	0.0678344	0.767534	0.0502045	0.854726	-0.0237731	0.951496	0.104578	0.697916	-0.0432446	0.889105	0.044239	0.902202	0.117693	0.573491	0.0693444	0.742157	0.0644773	0.825275
Solyc01g006380	RING-type E3 ubiquitin transferase (AHRD V3.3 *-* A0A2U1P546_ARTAN)	NA	0.166696	0.835998	-0.169714	0.800725	-0.437578	0.373544	-0.598579	0.419148	-0.877244	0.111805	-0.426764	0.625181	-0.0192759	0.983377	-0.524448	0.259149	-0.176324	0.812347	-0.0326191	0.989873	0.756169	0.557158	1.47568	0.523034
Solyc01g006400	Pistil extensin like protein, partial CDS only (AHRD V3.3 *-* Q7DLN2_TOBAC)	NA	-0.401482	0.272257	-0.32899	0.390501	-0.306144	0.356509	-0.741631	0.00690266	-0.46094	0.155323	-0.13329	0.808239	-0.790887	0.00753789	-0.300708	0.483902	0.00884487	0.993711	-0.138513	0.742626	-0.049792	0.906024	0.102168	0.851194
Solyc01g006430	Fatty acid desaturase (AHRD V3.3 *** E7CCC0_9BRAS)	AT3G12120	-0.351321	8.66909e-05	-0.160827	0.152461	-0.294976	0.00111264	-0.251986	0.00486048	-0.208956	0.0313506	-0.0926542	0.523687	-0.234407	0.0198119	-0.269793	0.0100786	-0.194499	0.168399	-0.198695	0.0395535	-0.0166522	0.905057	-0.163326	0.17536
Solyc01g006440	Protein NRT1/ PTR FAMILY 7.1 (AHRD V3.3 *** A0A1U8GXZ4_CAPAN)	AT5G19640	-1.80576	0.208663	-1.55236	0.260317	-0.844798	0.498592	-2.07153	0.00426688	-1.06335	0.201753	-0.377235	0.77067	-1.64181	0.33898	-1.90049	0.455839	0.281911	0.937762	-1.8992	0.00819008	-0.293275	0.764475	-0.700625	0.515447
Solyc01g006450	Enoyl-[acyl-carrier-protein] reductase [NADH], chloroplastic (AHRD V3.3 *** A0A2G3DE80_CAPCH)	AT2G05990	0.257179	0.147345	0.22142	0.213642	-0.0785753	0.687417	0.122754	0.455996	0.234221	0.109253	0.155647	0.423678	-0.0152894	0.960725	-0.0820974	0.714513	-0.0165612	0.963131	0.144861	0.361216	0.21048	0.130831	0.252748	0.120049
Solyc01g006480	Alpha/beta-Hydrolases superfamily protein (AHRD V3.3 *** Q8GYI7_ARATH)	AT5G19630	-0.0534927	0.842254	0.0476389	0.836865	-0.101176	0.553737	0.0171721	0.928904	0.113438	0.414975	-0.0822322	0.656131	-0.121466	0.549486	-0.144398	0.451835	0.00576554	0.988224	0.125532	0.323643	-0.0887474	0.506928	-0.062312	0.743557
Solyc01g006490	UPF0061 protein (AHRD V3.3 *** A0A2G2XP25_CAPBA)	AT5G13030	0.195144	0.2386	0.0968231	0.590811	-0.0541653	0.758095	0.0711661	0.648998	-0.0505573	0.779291	0.0414172	0.864302	0.176869	0.305628	0.0297197	0.909209	-0.105394	0.656852	0.183761	0.138864	0.189933	0.14411	0.174223	0.288521
Solyc01g006500	Pentatricopeptide repeat-containing protein (AHRD V3.3 *** A0A2I0XE98_9ASPA)	AT5G48730	-0.140494	0.685574	-0.240479	0.387669	-0.589405	0.00358465	-0.376572	0.0907369	-0.163396	0.579673	-0.29153	0.32406	-0.185039	0.573961	-0.44022	0.0876382	-0.264294	0.428362	-0.104238	0.729631	-0.272223	0.232151	-0.182406	0.569509
Solyc01g006510	sorbitol related enzyme	AT5G51970	-0.00316634	0.993329	-0.123844	0.514884	-0.408192	0.00123491	-0.311737	0.0219885	-0.262509	0.0743756	-0.153735	0.448771	-0.120642	0.568724	-0.0783882	0.733611	-0.10646	0.665626	-0.208659	0.175252	-0.0494892	0.79876	0.0306813	0.914522
Solyc01g006520	Receptor-like protein kinase (AHRD V3.3 *** A0A2U1PPA0_ARTAN)	AT5G60900	0.0353816	0.941424	-0.143424	0.687664	-0.5335	0.0166905	-0.570855	0.0366492	-0.582591	0.0311827	-0.214775	0.632943	0.205474	0.58017	-0.0637653	0.890598	0.0203441	0.976473	-0.157413	0.68972	-0.347842	0.29186	0.132189	0.796727
Solyc01g006540	lipoxygenase C	AT3G45140	0.124101	0.88869	-0.449482	0.4625	-0.632617	0.188831	0.984078	0.0288469	1.12953	0.0119622	0.160758	0.86682	0.130048	0.885322	-0.112716	0.896606	0.232504	0.793721	0.165668	0.805058	0.317923	0.548744	0.256654	0.731704
Solyc01g006555	Lipoxygenase (AHRD V3.3 *** C0KKU8_SOLLC)	NA	-0.149227	0.917549	0.2886	0.815054	2.1589	0.0104219	-1.7631	0.462148	-1.58242	0.500541	-2.3392	0.402751	0.291358	0.632053	-0.281709	0.633326	0.59694	0.302194	-0.594104	0.611717	0.84906	0.616888	-1.10257	0.35728
Solyc01g006580	2-oxoglutarate (2OG) and Fe(II)-dependent oxygenase superfamily protein (AHRD V3.3 *** A0A2U1LXD5_ARTAN)	AT1G52820	-0.212354	0.843288	-1.71536	0.0285844	0.12969	0.876239	-1.21933	1.8995e-12	-0.677133	0.000424069	-0.361704	0.167769	-0.00692494	0.993807	-0.486011	0.368576	1.0229	0.0454949	-0.603086	0.0187174	0.700882	0.0205254	-0.306196	0.4851
Solyc01g006585	2-oxoglutarate (2OG) and Fe(II)-dependent oxygenase superfamily protein (AHRD V3.3 *** A0A2U1LXD5_ARTAN)	NA	-0.157175	0.909664	-1.08439	0.108811	0.827925	0.22631	-0.352061	0.449193	-0.0885258	0.891648	-0.0940988	0.904174	-0.812929	0.300099	0.415173	0.636251	-1.02775	0.263293	-0.309075	0.49437	0.169487	0.71624	-0.00247054	0.998016
Solyc01g006630	NAD(P)-binding Rossmann-fold superfamily protein (AHRD V3.3 *** A0A2U1KNW2_ARTAN)	AT3G20790	0.284129	0.00609088	0.110605	0.396205	0.151759	0.15878	0.0671413	0.508854	0.0211499	0.880348	0.0635203	0.629985	0.174505	0.0858515	0.0994528	0.441913	-0.000662685	0.999874	0.101069	0.263668	0.00241433	0.985496	0.113487	0.286559
Solyc01g006650	ETHYLENE INSENSITIVE 3-like 3 protein (AHRD V3.3 *** A0A2G3DES0_CAPCH)	AT1G73730	0.351174	0.406554	0.540401	0.0990104	-0.153787	0.702562	0.0237462	0.959623	-0.0700934	0.874643	-0.0909527	0.864302	0.285557	0.5632	-0.000840769	1	0.373806	0.488531	-0.147632	0.709347	-0.124816	0.732879	0.0393306	0.947338
Solyc01g006660	Subtilisin-like protease (AHRD V3.3 *** A0A2I0XJ46_9ASPA)	NA	-0.754654	0.178625	0.183139	0.808042	0.477646	0.295605	0.366011	0.854125	1.0752	0.220488	0.672516	0.634238	-0.210698	0.724255	-0.311455	0.570737	0.0963566	0.900627	-3.68367	0.027366	2.81694	0.183913	1.11359	0.671524
Solyc01g006670	Glycosyltransferase (AHRD V3.3 *** A0A2I4H5S7_9ROSI)	NA	-0.694252	0.183071	-0.265995	0.653495	-0.319854	0.487335	-0.478798	0.234962	-0.305418	0.515651	-0.478293	0.329226	-0.105588	0.909842	0.281365	0.679825	-0.241968	0.78228	-0.311982	0.507009	0.0312645	0.954722	-0.33983	0.545137
Solyc01g006680	2-oxoglutarate (2OG) and Fe(II)-dependent oxygenase superfamily protein (AHRD V3.3 *** A0A2U1NBL4_ARTAN)	AT3G20810	-1.13048	0.00012889	-0.600221	0.0732239	-1.02254	0.000457243	-0.542576	0.062436	-0.169504	0.685945	-0.355113	0.3841	-0.396597	0.357464	-0.046344	0.943147	-0.595805	0.223256	0.09801	0.826306	-0.297463	0.354316	-0.452018	0.224615
Solyc01g006690	IRK-interacting protein (AHRD V3.3 *** A0A2I4FH54_9ROSI)	AT5G12900	-0.659227	0.00536287	-0.349466	0.218568	-1.01835	2.11512e-06	-0.584626	0.00953261	-0.738254	0.000952461	-0.136915	0.738645	-0.217119	0.540611	-0.449375	0.124828	-0.303615	0.409462	-0.58336	0.0102841	-0.53631	0.0195338	-0.168524	0.652606
Solyc01g006700	downstream neighbor of Son (AHRD V3.3 *** AT3G54750.4)	AT3G54750	-0.0927888	0.615608	-0.0520884	0.795945	-0.0921866	0.525978	-0.00631352	0.976531	0.079113	0.595974	-0.0144114	0.956108	-0.130541	0.43001	-0.24952	0.0760779	-0.0466848	0.853163	0.156193	0.170747	0.0954784	0.435974	0.117497	0.429943
Solyc01g006710	Helicase (AHRD V3.3 *** A0A200PRN8_9MAGN)	AT5G04895	-0.0675724	0.709899	-0.077792	0.622635	-0.166749	0.149649	-0.0342112	0.820132	-0.0680803	0.628025	-0.079155	0.622944	0.0089428	0.973417	-0.0322374	0.878596	0.0842132	0.6753	0.022273	0.888124	-0.238609	0.0103121	0.00342385	0.988802
Solyc01g006720	ABC transporter G family member 27 (AHRD V3.3 *** A0A2G2VCM9_CAPBA)	AT5G06530	-0.0644261	0.895655	0.0375076	0.936326	0.114659	0.726117	0.219999	0.476723	0.103695	0.799644	-0.00353305	0.996442	0.194134	0.627375	0.0470455	0.927154	-0.0372366	0.9526	0.207679	0.513123	-0.118389	0.714509	0.13711	0.74903
Solyc01g006740	Sucrose-phosphatase (AHRD V3.3 *** Q84ZX6_SOLLC)	AT2G35840	0.0480723	0.888029	-0.0546185	0.851261	-0.147893	0.453826	0.00966045	0.975877	0.052913	0.837564	-0.0852634	0.759764	-0.051894	0.887778	-0.00969298	0.978907	-0.117455	0.741682	-0.0327799	0.899898	-0.033856	0.88167	-0.0835718	0.758387
Solyc01g006790	hypothetical protein (AHRD V3.3 *-* AT2G27180.1)	AT3G11690	0.140706	0.702061	0.0778493	0.845501	-0.685726	0.00128676	-0.110948	0.743614	0.0613891	0.883532	-0.186231	0.625641	0.153208	0.725508	0.0866837	0.862518	-0.0680086	0.907963	-0.14523	0.664026	0.0717045	0.83568	-0.199034	0.606736
Solyc01g006800	Methionine aminopeptidase 2 (AHRD V3.3 *** A0A2G3AXU8_CAPCH)	AT3G59990	-0.0975917	0.312993	0.0375419	0.756698	-0.0467128	0.617148	0.0911147	0.222584	0.00569011	0.96629	0.00698591	0.967897	-0.0667708	0.544938	-0.0565185	0.618992	-0.0555813	0.672805	0.0997002	0.170008	0.158422	0.0170458	0.170645	0.0244369
Solyc01g006810	E3 ubiquitin-protein ligase RHF2A-like (AHRD V3.3 *** A0A2I4GY35_9ROSI)	NA	-0.308374	0.0260616	0.0064719	0.981108	-0.217749	0.102859	-0.270164	0.0171707	-0.207932	0.0927745	-0.127235	0.451681	-0.310444	0.0149018	-0.179256	0.280848	-0.00445438	0.9908	-0.25016	0.0302497	-0.168826	0.169081	-0.0396471	0.856254
Solyc01g006830	Protein WVD2-like 1 (AHRD V3.3 *** A0A2G3AXV0_CAPCH)	AT2G35880	-0.0505281	0.864677	0.0220956	0.941004	-0.239814	0.145944	0.0788707	0.718489	0.0536875	0.841122	-0.004708	0.991218	-0.122945	0.623888	-0.042763	0.887566	0.0447873	0.898211	-0.0692575	0.763606	0.197577	0.24611	0.145391	0.535618
Solyc01g006850	Pentatricopeptide repeat (AHRD V3.3 *** A0A200Q9W7_9MAGN)	AT5G06400	-0.280272	0.504418	-0.257072	0.554497	0.0233305	0.963405	-0.0518037	0.892405	0.307474	0.244405	0.159029	0.681412	-0.119396	0.832045	0.249095	0.59251	0.137484	0.816207	0.146404	0.58887	0.617413	0.00416108	0.302976	0.303041
Solyc01g006860	Co-chaperone, HscB-like protein (AHRD V3.3 *** A8IK66_CHLRE)	AT5G06410	-0.129573	0.540404	-0.212356	0.229982	-0.264983	0.0769578	0.00965129	0.970896	-0.09209	0.641807	-0.012396	0.971806	0.00921398	0.979513	-0.102973	0.659257	-0.167834	0.476827	-0.0687627	0.716122	-0.25332	0.0627107	-0.0420806	0.871588
Solyc01g006870	Polyketide cyclase/dehydrase/lipid transport superfamily protein (AHRD V3.3 *** F4K3U5_ARATH)	AT5G06440	0.125902	0.486923	-0.0187796	0.937369	-0.00371626	0.987632	0.0199127	0.926795	0.0289567	0.896676	0.0167415	0.957229	0.1382	0.467867	-0.0463335	0.845712	0.00222253	0.996662	-0.110752	0.499606	0.000745025	0.99883	-0.0889319	0.671524
Solyc01g006880	Histone-lysine N-methyltransferase ATXR7 (AHRD V3.3 *-* A0A2G3AXS4_CAPCH)	AT5G42400	-0.225886	0.157423	-0.0889983	0.661185	-0.188866	0.192411	0.051052	0.796001	-0.120459	0.490937	-0.106486	0.618262	-0.0525261	0.841159	-0.0266741	0.923395	0.0239758	0.941872	-0.0414168	0.84187	0.0588527	0.73751	-0.00519501	0.988258
Solyc01g006890	EEIG1/EHBP1 N-terminal domain (AHRD V3.3 *** A0A200Q9Q9_9MAGN)	AT3G11760	0.0259676	0.949568	-0.0427	0.901329	0.130792	0.568637	0.151889	0.511477	-0.0267369	0.937403	0.129781	0.670149	0.0173965	0.966956	0.200313	0.463779	0.118371	0.73974	0.015133	0.961478	-0.0467701	0.857567	0.0526298	0.882329
Solyc01g006900	MD-2-related lipid recognition domain-containing protein / ML domain-containing protein (AHRD V3.3 *** A0A2U1NF61_ARTAN)	AT5G06480	-0.24562	0.0174924	-0.105969	0.426988	-0.219114	0.0251197	-0.433868	1.61142e-07	-0.258673	0.00573494	-0.0312121	0.877085	-0.308171	0.00151085	-0.19774	0.110905	-0.187266	0.207248	-0.340416	0.000111515	-0.321461	0.000341242	-0.183621	0.120843
Solyc01g006920	Pentatricopeptide repeat-containing protein (AHRD V3.3 *** A0A2G2XTB6_CAPBA)	AT4G39530	-0.0787256	0.949859	-0.57831	0.286955	0.683525	0.233779	0.469883	0.216387	-0.222698	0.647647	-0.11638	0.864302	0.102803	0.901887	-0.51455	0.368576	0.00333339	0.999773	0.198331	0.595997	0.22354	0.556469	0.0561434	0.92433
Solyc01g006930	Nuclear transcription factor Y subunit A-4 (AHRD V3.3 *** A0A2G2XTD6_CAPBA)	AT5G06510	0.00187841	0.999333	-0.0962206	0.816443	0.0178114	0.964868	-0.426279	0.0804549	-0.18041	0.575685	0.127853	0.755476	0.0094432	0.988784	-0.0608192	0.911056	-0.157706	0.774238	-0.376469	0.156707	-0.349913	0.171481	-0.137164	0.740904
Solyc01g006940	RNA-binding protein CP33, chloroplastic (AHRD V3.3 *-* A0A1J3GQ27_NOCCA)	AT3G52380	-0.382095	0.000595046	-0.206338	0.122338	-0.474224	7.98856e-06	-0.231635	0.0559909	-0.258005	0.0352044	-0.0174225	0.953072	-0.255833	0.0380711	-0.135296	0.40813	-0.145873	0.421414	-0.172198	0.181729	-0.112333	0.408762	0.0155758	0.950542
Solyc01g006950	syntaxin-121-like (AHRD V3.3 *** A0A2I4H4W7_9ROSI)	AT3G11820	-0.903175	0.609518	-0.493029	0.805339	0.991556	0.475846	-1.15502	0.430253	-1.42096	0.344261	2.51111	0.159559	-0.374401	0.87654	1.5528	0.386254	2.03589	0.283439	0.861982	0.692283	2.06283	0.232897	1.84195	0.380627
Solyc01g006960	Trafficking protein particle complex subunit 8 (AHRD V3.3 *** A0A1J3IJK6_NOCCA)	AT5G16280	-0.0337093	0.815982	0.0790156	0.439074	0.0618739	0.513779	0.0206531	0.845579	0.0269551	0.81085	0.00317804	0.986634	0.14862	0.0858974	0.119063	0.239113	0.0410509	0.788973	0.0102174	0.931934	0.0655204	0.425591	0.0490754	0.667669
Solyc01g006970	RNA helicase family protein (AHRD V3.3 *** A0A2U1PBZ9_ARTAN)	AT2G35920	-0.219281	0.0330042	-0.0426984	0.784789	-0.15713	0.109513	-0.0755956	0.475094	-0.0854253	0.414856	-0.123999	0.271925	-0.127211	0.263788	-0.0457595	0.762447	0.00648033	0.979431	-0.00795556	0.953746	-0.159367	0.0519732	0.0317563	0.832568
Solyc01g006980	Malonyl CoA-acyl carrier protein transacylase containing protein, expressed (AHRD V3.3 *** Q10MS3_ORYSJ)	AT2G30200	0.0304703	0.88869	0.0471286	0.800725	-0.150569	0.203768	0.107479	0.375556	0.109732	0.398168	0.149614	0.284252	0.0520808	0.782383	0.0076498	0.971766	-0.0481125	0.823701	0.126976	0.281627	0.127502	0.260395	0.205564	0.0954639
Solyc01g006990	F-box family protein (AHRD V3.3 *** E5GBH4_CUCME)	AT1G23780	-0.252231	0.192176	-0.129268	0.569748	0.0118331	0.964719	-0.110423	0.577287	-0.184053	0.320341	-0.163786	0.467566	-0.123236	0.64937	0.00419833	0.990532	0.00253226	0.997461	-0.284279	0.0783055	-0.029779	0.897748	-0.0573157	0.844616
Solyc01g007000	RING-type E3 ubiquitin transferase (AHRD V3.3 *** Q3HLY8_CAPAN)	AT2G35930	-3.04475	0.317346	-3.06036	0.304369	0.607759	0.849125	0.348892	0.926218	4.18644	0.136085	6.28194	0.0554982	-3.6668	0.245281	2.03524	0.574711	0.749432	0.878852	-2.77399	0.288665	3.46185	0.211167	5.75575	0.0811965
Solyc01g007010	RING-type E3 ubiquitin transferase (AHRD V3.3 *** Q3HLY8_CAPAN)	AT3G52450	-0.238191	0.864792	-0.397231	0.745413	0.291471	0.772853	-0.21427	0.862287	1.09325	0.233853	0.924254	0.424084	-0.0474933	0.97985	0.123856	0.938228	0.40139	0.789834	0.553849	0.606189	0.576726	0.54197	1.74133	0.0677919
Solyc01g007020	RING-type E3 ubiquitin transferase (AHRD V3.3 *** Q3HLY8_CAPAN)	AT2G35930	-0.0145438	0.993786	-0.400118	0.702234	0.224866	0.806128	-0.399974	0.654106	0.530307	0.563308	1.26839	0.134077	-0.461646	0.675175	0.730146	0.455751	0.792428	0.462462	0.178194	0.873157	0.913712	0.21198	1.27161	0.129559
Solyc01g007030	RING-type E3 ubiquitin transferase (AHRD V3.3 *** Q3HLY8_CAPAN)	AT3G52450	-1.89458	0.489768	-1.65264	0.550772	1.72104	0.451386	-2.57774	0.265053	1.23119	0.660768	4.03868	0.140787	-2.00696	0.48999	0.964008	0.776366	1.33375	0.71235	0.212337	0.950434	2.35684	0.32733	2.91429	0.317576
Solyc01g007040	RING-type E3 ubiquitin transferase (AHRD V3.3 *-* A0A2G3AY39_CAPCH)	AT3G52450	-2.17855	0.393355	-1.61692	0.546464	1.27058	0.580906	-2.20904	0.325561	1.65819	0.517883	3.6786	0.161834	-2.09139	0.451071	0.784744	0.821533	1.68808	0.611014	-1.89569	0.460031	1.67618	0.498775	2.40933	0.385116
Solyc01g007060	BTB/POZ domain-containing protein (AHRD V3.3 *** A0A2G3AY53_CAPCH)	AT3G05675	0.17094	0.360356	-0.0390202	0.879224	-0.167506	0.279358	-0.125693	0.457211	-0.237722	0.0995426	-0.204704	0.260619	0.0966774	0.65672	-0.0889525	0.676023	-0.0359093	0.903613	-0.0680558	0.715974	-0.139686	0.343063	-0.193037	0.262405
Solyc01g007070	BEL1-like homeodomain protein 3 (AHRD V3.3 *** A0A2G3AY56_CAPCH)	AT2G35940	-0.619243	0.00478824	-0.300603	0.272483	-0.51451	0.0173442	-0.35651	0.125405	-0.161627	0.604696	0.0217414	0.969144	-0.337194	0.242515	-0.176164	0.619663	-0.167495	0.683419	-0.420425	0.065886	-0.138391	0.614835	0.0934806	0.816512
Solyc01g007080	Aluminum-activated malate transporter (AHRD V3.3 *** A0A2U1PS47_ARTAN)	AT3G11680	-0.0970778	0.957842	0.618088	0.494359	-0.706956	0.365777	0.157541	0.8521	0.888662	0.165366	-0.114585	0.929371	-0.171317	0.877306	-0.494828	0.529406	0.27794	0.797888	-0.0638906	0.94044	0.0293503	0.969775	0.437404	0.554622
Solyc01g007100	Digalactosyldiacylglycerol synthase 1, chloroplastic (AHRD V3.3 *** A0A1U8EIN3_CAPAN)	AT3G11670	-0.148662	0.404063	-0.0954533	0.630079	-0.398852	0.00119115	-0.27858	0.0389112	-0.215001	0.150437	-0.283952	0.0796896	-0.113072	0.582913	-0.106226	0.603328	-0.153041	0.473824	-0.160858	0.301807	-0.151354	0.309472	0.00193935	0.996304
Solyc01g007110	LRAT-like domain (AHRD V3.3 *** A0A200Q9S3_9MAGN)	AT5G06370	-0.0546452	0.914688	-0.0618977	0.894995	0.202955	0.502977	0.096123	0.791185	0.171103	0.632212	0.351586	0.298798	-0.0680335	0.899039	0.220583	0.574842	0.406118	0.29887	0.0155618	0.972046	0.281404	0.31183	0.265687	0.459849
Solyc01g007120	Protein serine/threonine kinase (AHRD V3.3 *** F4J3A9_ARATH)	AT3G51270	0.0678045	0.686279	0.0933641	0.508602	-0.0228294	0.881718	0.191685	0.0377501	0.225296	0.0122057	0.176486	0.124358	-0.0895608	0.554174	-0.0364497	0.842312	-0.0306133	0.890505	0.273197	0.00101445	0.168322	0.0741059	0.122195	0.327578
Solyc01g007130	Receptor protein kinase (AHRD V3.3 *** A0A2R6R7M6_ACTCH)	NA	0.37268	0.0171167	0.352109	0.024665	0.0559564	0.789506	-0.0554364	0.780916	-0.164808	0.323481	-0.102335	0.645426	0.468649	0.00106312	0.179947	0.393264	-0.00842995	0.984983	0.104381	0.566188	0.0187405	0.928851	0.011025	0.970041
Solyc01g007140	ARM repeat superfamily protein (AHRD V3.3 *** AT5G06350.2)	AT5G06350	-0.152697	0.534884	0.232101	0.19362	0.179686	0.301193	0.172588	0.204047	0.140156	0.33334	0.0889585	0.651459	-0.0418019	0.891661	-0.221177	0.263348	-0.287545	0.182931	0.435397	1.41401e-05	0.14868	0.239089	0.374262	0.00201288
Solyc01g007150	Coatomer subunit beta (AHRD V3.3 *** A0A1U8EGF1_CAPAN)	AT4G31490	-0.015252	0.922301	0.155995	0.0500613	-0.0259494	0.803553	0.217707	0.000592136	0.130497	0.0761371	0.0797324	0.429902	0.155277	0.0497976	0.0677617	0.534815	0.121905	0.275831	0.233356	0.000230529	0.193341	0.00389761	0.160125	0.0480256
Solyc01g007160	protein CHROMOSOME TRANSMISSION FIDELITY 7 (AHRD V3.3 *** A0A2I4GQF6_9ROSI)	AT4G31400	0.736186	0.170124	0.319597	0.654382	0.10498	0.863636	0.231997	0.506485	0.106831	0.813927	-0.0943588	0.869508	0.0229975	0.975606	-0.611046	0.118579	-0.142418	0.828519	0.0512373	0.899898	0.0602854	0.864898	0.153807	0.707147
Solyc01g007170	C2 calcium/lipid-binding plant phosphoribosyltransferase family protein (AHRD V3.3 *** A0A061F065_THECC)	AT3G03680	0.411593	0.496794	-0.326524	0.538503	-0.131956	0.824119	0.0491433	0.879741	-0.165492	0.551995	-0.0129055	0.981104	-0.0507275	0.9034	-0.229976	0.417102	-0.23496	0.463111	-0.0697795	0.794024	-0.157993	0.461188	-0.0145274	0.969426
Solyc01g007180	Spc97/Spc98 family of spindle pole body (SBP) component (AHRD V3.3 *** A0A2K3MUW2_TRIPR)	AT1G80245	-0.133462	0.68024	-0.0122093	0.973961	0.115771	0.619208	-0.0530457	0.840064	0.23384	0.20045	0.10149	0.724805	0.043459	0.92298	0.3334	0.220002	0.032559	0.949966	-0.014268	0.958594	0.126638	0.511984	-0.0925073	0.74069
Solyc01g007190	Unknown protein	NA	0.00436495	0.997793	0.138575	0.810643	-0.423111	0.279788	-0.0825156	0.882336	-0.256408	0.614746	-0.512802	0.281836	-0.00743567	0.993807	-0.157708	0.822594	0.102039	0.907075	-0.205887	0.705303	0.465997	0.287741	-0.352655	0.522927
Solyc01g007200	Unknown protein	NA	-3.78886	0.185286	1.02523	0.503923	0.0720293	0.977654	-0.605102	0.451045	-0.259129	0.812021	-0.264131	0.802202	-0.262287	0.611824	-0.498869	0.237497	-0.515059	0.300621	-0.0155178	0.977246	-0.454894	0.171481	-0.25169	0.60326
Solyc01g007220	Late embryogenesis abundant (LEA) hydroxyproline-rich glycoprotein family (AHRD V3.3 *** Q9SVC8_ARATH)	AT3G52470	0.572131	0.0806642	0.549087	0.0960244	0.823708	0.00326663	0.649732	0.0254536	0.560135	0.0741803	0.875606	0.00648718	0.66409	0.0436623	1.08735	0.000369041	0.995882	0.0051958	0.942911	0.00124229	0.906611	0.00265128	0.702158	0.0642687
Solyc01g007230	Late embryogenesis abundant (LEA) hydroxyproline-rich glycoprotein family (AHRD V3.3 *** A0A2U1KP17_ARTAN)	AT5G06320	0.047363	0.883739	0.352964	0.0360226	-0.048013	0.837797	0.0812836	0.699943	0.191523	0.287582	0.0823081	0.762916	0.267929	0.164758	0.0985317	0.707737	0.138822	0.620376	0.323159	0.0298062	0.331341	0.0303101	0.200572	0.330356
Solyc01g007250	U3 small nucleolar ribonucleoprotein imp4 (BRIX domain-containing protein) (AHRD V3.3 *** A0A166XUR7_9PEZI)	AT1G63780	0.0784827	0.727791	0.254333	0.0589588	0.195592	0.154323	0.251586	0.0124965	0.262043	0.00871794	0.206429	0.104007	-0.18208	0.244578	-0.0611355	0.772342	-0.0221966	0.93981	0.38186	1.42221e-05	0.312165	0.000888314	0.157789	0.224528
Solyc01g007260	Double Clp-N motif-containing P-loop nucleoside triphosphate hydrolases superfamily protein (AHRD V3.3 *** A0A2U1KPR9_ARTAN)	AT3G52490	0.0707391	0.909996	-0.29333	0.467853	0.11148	0.791139	-0.213023	0.55639	-0.176931	0.66557	-0.14702	0.766596	-0.215521	0.667123	-0.2563	0.574842	-0.427682	0.36724	-0.256368	0.474263	-0.310871	0.331408	-0.126993	0.803339
Solyc01g007267	Pentatricopeptide repeat (AHRD V3.3 *** A0A200Q9X6_9MAGN)	NA	-0.0390994	0.959604	-0.120896	0.828155	-0.0401046	0.940748	-0.0924186	0.834846	-0.229188	0.561982	-0.0384447	0.956985	-0.260038	0.58017	-0.407722	0.319666	-0.231811	0.672101	-0.00819612	0.987992	-0.123051	0.750948	-0.0769452	0.888776
Solyc01g007740	2-Cys peroxiredoxin (AHRD V3.3 *** G1JT83_VITVI)	AT5G06290	0.0495323	0.780034	0.124459	0.326678	-0.0368281	0.790926	-0.0861848	0.462967	-0.073658	0.579377	0.0610781	0.706529	-0.0335541	0.86462	-0.0671098	0.672438	-0.0853821	0.620376	-0.0015136	0.995214	0.039792	0.764017	0.14722	0.246853
Solyc01g007750	Mitochondrial transcription termination factor family protein (AHRD V3.3 *** O64685_ARATH)	AT2G36000	-0.26781	0.662969	-0.200663	0.757552	-0.903512	0.0175701	-0.732164	0.0696951	-0.726922	0.0839324	-0.487419	0.376149	-0.255208	0.69434	-0.328204	0.583377	-0.284613	0.686158	-0.351749	0.471203	-0.415901	0.343063	-0.269676	0.668904
Solyc01g007760	Transcription factor E2FA (AHRD V3.3 *** A0A2G2XS87_CAPBA)	AT5G22220	-0.0183038	0.930113	-0.0463154	0.769696	-0.187113	0.0550749	0.125454	0.211254	0.184277	0.0441167	0.092427	0.496103	-0.162627	0.185708	-0.133973	0.331066	-0.0971684	0.571725	0.0493725	0.681306	0.0469523	0.675652	-0.0706873	0.603693
Solyc01g007770	hypothetical protein (AHRD V3.3 *** AT5G06280.3)	AT5G06280	0.247226	0.516305	-0.148445	0.723463	0.236221	0.449733	-0.474789	0.0984226	-0.267035	0.4512	0.198933	0.653785	-0.19083	0.689735	0.662818	0.0587948	0.206646	0.690222	-0.315581	0.402403	0.286628	0.440255	0.117299	0.839418
Solyc01g007780	HVA22-like protein (AHRD V3.3 *** A0A2G3AY13_CAPCH)	AT2G36020	-0.139872	0.731819	-0.460654	0.0494587	0.0659285	0.841346	-0.367103	0.0682192	-0.317207	0.0916916	-0.020378	0.964554	-0.262421	0.364898	-0.251909	0.412177	0.0864761	0.85063	-0.618413	0.000712788	-0.365187	0.0746742	-0.186968	0.515447
Solyc01g007790	alpha/beta-Hydrolases superfamily protein (AHRD V3.3 *** AT3G11620.8)	AT3G11620	0.113733	0.543215	0.0452557	0.835012	-0.191889	0.151055	0.0292804	0.87385	-0.0836778	0.598657	-0.078401	0.681171	-0.00667771	0.982595	-0.0456725	0.830445	-0.0338876	0.89894	-0.132977	0.297373	-0.18793	0.0960055	-0.0777926	0.660311
Solyc01g007800	ovate family protein 2	AT2G36026	0.980675	0.00988857	0.540101	0.230527	-0.0952273	0.865361	2.23398	2.55878e-16	1.18401	8.19302e-05	-0.21737	0.721349	-0.122787	0.815351	-0.315154	0.436436	-0.31725	0.486148	0.407885	0.187795	0.21177	0.532016	0.0849174	0.877855
Solyc01g007810	ovate family protein 3	AT2G36050	0.689483	0.518765	1.27446	0.143018	-0.402671	0.675952	0.224439	0.852101	0.85049	0.400339	1.24804	0.284538	0.5101	0.674562	-0.145708	0.922177	-0.285306	0.855984	0.0973261	0.939941	0.411957	0.660129	0.1848	0.899917
Solyc01g007840	Polynucleotidyl transferase, ribonuclease H-like superfamily protein (AHRD V3.3 *** A0A2U1M9A7_ARTAN)	NA	0.1777	0.533747	0.0403341	0.909418	0.142991	0.548469	-0.119522	0.630091	-0.130792	0.612404	-0.00152976	0.998246	0.307066	0.215581	0.184456	0.539784	0.0316288	0.95025	-0.116503	0.642553	-0.115001	0.63166	-0.109949	0.73461
Solyc01g007850	Pentatricopeptide repeat (AHRD V3.3 *** A0A200QMV9_9MAGN)	NA	-0.206253	0.323505	-0.159891	0.461695	-0.469074	0.00216911	0.197099	0.304027	-0.120919	0.594424	-0.248587	0.266054	-0.181982	0.409211	-0.303478	0.119357	-0.248839	0.302287	0.259586	0.12724	0.0732397	0.734063	0.107452	0.688433
Solyc01g007860	Ubiquitin-conjugating enzyme variant (AHRD V3.3 *** C8CP48_CITSI)	AT3G52560	-0.0311953	0.855114	0.0318759	0.839407	0.231978	0.00703575	-0.0914197	0.379991	-0.0280799	0.85298	0.089323	0.499229	-0.0639845	0.670085	0.0854975	0.532816	-0.0180731	0.934819	-0.127943	0.189944	-0.145481	0.110673	-0.122493	0.299608
Solyc01g007870	hypothetical protein (AHRD V3.3 *** AT5G06270.2)	AT3G11600	-0.785536	0.161135	0.0348443	0.967126	-0.0769894	0.920915	0.188942	0.7214	-0.097958	0.877663	0.0336932	0.971309	0.0587574	0.929432	-0.478421	0.236843	-0.0746722	0.916327	0.107289	0.815727	-0.239752	0.499173	0.121605	0.823765
Solyc01g007880	Phosphatidylinositol 4-phosphate 5-kinase (AHRD V3.3 *-* D7KW77_ARALL)	AT1G75010	0.0075518	0.975344	-0.0997278	0.463024	-0.329722	0.000377289	0.134335	0.242959	0.0694643	0.630567	-0.196854	0.127439	-0.0511745	0.781105	0.0738363	0.643593	0.0380285	0.862971	0.12012	0.296669	-0.0341456	0.804095	0.0426913	0.815678
Solyc01g007890	Protein indeterminate-domain 5, chloroplastic (AHRD V3.3 *-* A0A2G3AYF3_CAPCH)	NA	-0.0736712	0.875716	0.0389559	0.932695	-0.294228	0.277917	-0.0645504	0.868646	-0.219771	0.515735	-0.184868	0.653896	-0.155237	0.705265	-0.213034	0.560838	-0.213405	0.614082	0.356473	0.21481	0.420756	0.127489	0.456281	0.16648
Solyc01g007900	Tobamovirus multiplication protein 3 (AHRD V3.3 *** A0A2G3CF46_CAPCH)	AT1G14530	0.0193815	0.950201	0.0533614	0.820918	-0.054122	0.778429	-0.00698797	0.978472	0.157492	0.308789	0.029102	0.919274	0.0536573	0.843649	-0.118599	0.580704	-0.0455371	0.882785	0.00692535	0.97551	-0.0219487	0.905864	-0.0781126	0.713694
Solyc01g007910	succinyl-CoA ligase alpha 1 subunit	AT5G23250	-0.0485052	0.826596	0.0911165	0.608751	0.303546	0.00874736	0.257793	0.0237607	0.284317	0.0142951	0.226932	0.117096	0.158092	0.336276	0.19408	0.235695	0.236489	0.197356	0.312142	0.00511921	0.469928	9.75322e-06	0.265333	0.0522966
Solyc01g007920	Isochorismatase-like (AHRD V3.3 *** A0A200QJT4_9MAGN)	AT5G23230	-0.0332993	0.930568	-0.0366118	0.914834	-0.305614	0.107466	-0.149916	0.526788	-0.0704173	0.819742	-0.1747	0.53861	-0.140928	0.65761	0.011985	0.976742	-0.117845	0.756891	-0.0873169	0.757615	-0.228719	0.288811	-0.169143	0.568861
Solyc01g007930	F-box protein (AHRD V3.3 *** A0A2G2XSM3_CAPBA)	AT1G70590	-0.0901681	0.686285	-0.106859	0.552341	0.160862	0.26886	-0.0106141	0.965073	-0.0395624	0.851661	0.094923	0.64935	-0.0338225	0.905093	-0.108779	0.594132	0.0277327	0.92817	-0.209143	0.119522	-0.0242682	0.895041	-0.0169507	0.949125
Solyc01g007950	Peroxidase (AHRD V3.3 *** K4ASZ3_SOLLC)	NA	-0.975381	0.02389	-0.380731	0.497778	-0.288059	0.562422	-0.902689	0.031554	-0.256493	0.664639	-0.461876	0.436009	-1.38395	0.00030187	-0.39132	0.515763	-0.414941	0.523467	-0.267181	0.62172	-0.268745	0.585441	-0.407308	0.484231
Solyc01g007980	Cysteine-rich receptor-like protein kinase 2 (AHRD V3.3 *** A0A2G2YVX5_CAPAN)	AT1G70520	-0.0726893	0.878961	-0.328097	0.283823	-0.351328	0.183123	-0.763608	0.00226789	-0.62823	0.0168658	-0.457872	0.172061	-0.492983	0.096879	-0.176705	0.670326	-0.0287851	0.966746	-0.685701	0.0156577	-0.760976	0.00402956	-0.715109	0.020497
Solyc01g007990	Cysteine-rich receptor-like protein kinase 2 (AHRD V3.3 *** A0A2G2XSC5_CAPBA)	AT1G70520	-0.301083	0.633635	-0.402405	0.47335	-0.0487234	0.938848	-0.131768	0.832884	-0.202609	0.754394	0.0835137	0.929263	-0.203227	0.790607	0.0288165	0.97356	0.242321	0.766526	0.000434888	1	-0.140371	0.8043	0.0125716	0.990449
Solyc01g008000	ADP-ribosylation factor (AHRD V3.3 *** A0A2U1LV56_ARTAN)	AT1G10630	-0.0942026	0.3599	0.0392725	0.762101	0.170386	0.0260778	-0.0223528	0.846325	0.0129722	0.924122	0.0584885	0.631019	0.109182	0.285407	0.184594	0.0459041	0.07874	0.554295	-0.0636566	0.511506	-0.100652	0.21885	-0.133959	0.155056
Solyc01g008010	DUF220 domain-containing protein (AHRD V3.3 *** A0A1Q3AZ34_CEPFO)	AT1G70480	-0.112087	0.539021	-0.102564	0.567315	-0.348361	0.00321232	-0.426011	0.000385227	-0.276128	0.0365543	-0.196994	0.25979	-0.109278	0.581857	-0.0852104	0.677405	-0.244355	0.191615	-0.315615	0.0103993	-0.368459	0.00203075	-0.161061	0.352399
Solyc01g008020	Equilibrative nucleotide transporter 1 (AHRD V3.3 *** A0A2G3AYC6_CAPCH)	AT1G70330	0.106418	0.260078	0.106914	0.229363	0.082861	0.337497	0.0375255	0.677927	-0.0924393	0.228159	-0.048777	0.651459	0.150078	0.0763358	0.0644857	0.583646	-0.0334556	0.836377	-0.130524	0.0705812	-0.0151006	0.884751	0.0889377	0.366539
Solyc01g008050	TRICHOME BIREFRINGENCE-LIKE 27 (AHRD V3.3 *** A0A2U1P3B7_ARTAN)	AT1G70230	1.07938	0.53985	0.457743	0.846363	1.8157	0.334581	-0.406019	0.217217	-0.0072739	0.990684	0.177737	0.729475	1.3037	0.534486	-2.04399	0.214193	4.14118	0.194706	-2.17564	0.0250834	-0.798467	0.666085	0.353542	0.901898
Solyc01g008060	Ribonuclease H (AHRD V3.3 *** A0A2U1P3J3_ARTAN)	AT1G24090	0.00561398	0.97791	-0.000223148	1	-0.0145309	0.907485	-0.0257068	0.825593	-0.024783	0.849736	0.00375827	0.985778	0.0284353	0.859264	0.0544558	0.672054	-0.0556879	0.713828	-0.100005	0.23737	-0.109228	0.170931	-0.11706	0.228903
Solyc01g008070	Plant/MCA23-20 protein (AHRD V3.3 *** G7LJD0_MEDTR)	AT5G47860	-0.0994278	0.531066	-0.00899254	0.967126	-0.0891124	0.497611	-0.0488393	0.77251	-0.216532	0.0728326	-0.0924412	0.617149	0.0287672	0.904561	0.0698757	0.708708	0.0662114	0.765594	-0.232922	0.0587231	-0.0904175	0.54197	0.0642975	0.762169
Solyc01g008080	40S ribosomal protein S27 (AHRD V3.3 *** S8E0G1_9LAMI)	AT3G61110	-0.260207	0.00164392	0.0660099	0.594787	-0.012257	0.92565	-0.103964	0.250264	0.0373315	0.772002	0.0127824	0.94831	-0.11371	0.293994	-0.0708038	0.577165	-0.154986	0.211849	-0.0610792	0.561171	-0.0794686	0.38539	-0.176036	0.0606552
Solyc01g008090	40S ribosomal protein S27 (AHRD V3.3 *** S8E0G1_9LAMI)	AT3G61110	-0.0900305	0.625389	0.20747	0.125806	0.0422647	0.798522	0.04807	0.77151	0.192674	0.123475	0.173322	0.259829	-0.204909	0.14045	-0.0194621	0.937041	-0.0382851	0.882048	0.188797	0.118678	0.296072	0.00663168	0.151621	0.324992
Solyc01g008100	Transferring glycosyl group transferase (AHRD V3.3 *** Q8L9Q7_ARATH)	AT4G14100	-0.226156	0.132994	-0.116829	0.511796	-0.250108	0.0561466	-0.459396	2.20494e-05	-0.314267	0.00777034	-0.147519	0.389489	-0.170526	0.315467	-0.142082	0.449245	-0.202411	0.308389	-0.45477	5.46827e-05	-0.179548	0.184643	-0.0182442	0.944856
Solyc01g008110	Cytochrome P450 (AHRD V3.3 *** A0A200R3Q9_9MAGN)	AT1G11680	-0.498474	0.000330115	-0.076962	0.757174	-0.0715756	0.71476	-0.48134	0.000306337	-0.395197	0.00613548	-0.169089	0.428673	-0.510072	0.000278966	-0.253437	0.187636	-0.0698934	0.819495	-0.186924	0.272806	0.0251065	0.907109	0.188339	0.352895
Solyc01g008120	Histone acetyltransferase HAC12 (AHRD V3.3 *** A0A1U8E264_CAPAN)	AT1G79000	0.0505696	0.697615	-0.048177	0.69725	-0.0997263	0.253246	0.0500447	0.627661	-0.0593806	0.578365	-0.0764827	0.513849	-0.0371202	0.79495	-0.0793183	0.490704	-0.0305712	0.854945	0.0719557	0.448998	0.0339402	0.741687	0.0445292	0.734196
Solyc01g008130	Glutaredoxin-related protein (AHRD V3.3 *** A0A2U1PBW7_ARTAN)	AT3G11920	-0.0601942	0.944216	0.10765	0.880852	-0.432469	0.364287	-0.152193	0.75476	0.0547823	0.931757	0.230457	0.685868	0.198886	0.780391	0.0417122	0.960757	0.0432709	0.968021	0.0446292	0.93893	-0.176302	0.683148	0.222612	0.682841
Solyc01g008140	Phytosulfokine receptor 1 (AHRD V3.3 *** A0A2G2YWA1_CAPAN)	AT2G02220	-0.224555	0.35795	-0.0713061	0.822442	0.284472	0.143639	0.223086	0.277181	0.0569018	0.855057	0.159337	0.570696	0.107822	0.741868	0.170299	0.548735	0.113454	0.756843	0.0997878	0.69771	-0.0297666	0.912483	0.0411192	0.911126
Solyc01g008160	Protein SLOW GREEN 1, chloroplastic (AHRD V3.3 *** A0A2G2YVV0_CAPAN)	AT3G18420	-0.162933	0.452151	-0.0419159	0.883118	0.0104016	0.968026	0.258998	0.111224	0.29451	0.0697039	0.0360783	0.915968	-0.205533	0.32327	-0.0356738	0.909225	-0.0755672	0.813423	0.29886	0.0531172	0.370027	0.0141253	0.172018	0.429943
Solyc01g008170	Zinc finger transcription factor 5	AT2G02160	-0.0954338	0.4417	-0.0353518	0.814815	-0.141173	0.131103	0.0256348	0.841009	0.0958411	0.341384	-0.0207823	0.908696	-0.090994	0.467682	-0.184671	0.0747383	-0.0226077	0.907075	0.0651591	0.52261	-0.0421809	0.683061	0.0230715	0.882102
Solyc01g008180	Remorin (AHRD V3.3 *** A0A200QBN3_9MAGN)	AT2G02170	0.144527	0.283788	0.0319104	0.863061	-0.0427093	0.766527	-0.161766	0.108587	-0.134337	0.224131	-0.0585641	0.720876	0.113698	0.438947	0.0364113	0.848229	-0.00902652	0.97571	-0.120806	0.267571	-0.282131	0.0016542	-0.144249	0.244508
Solyc01g008190	INO80 complex subunit D-like (AHRD V3.3 *-* A0A2K3PJC0_TRIPR)	AT2G31600	-0.279046	0.405504	0.00429333	0.994538	-0.178348	0.565122	-0.0911527	0.790105	-0.27702	0.316062	-0.240082	0.490525	-0.117762	0.788145	-0.259597	0.467312	0.109146	0.828242	-0.166617	0.589255	0.0437197	0.903144	0.136917	0.740904
Solyc01g008200	INO80 complex subunit D-like (AHRD V3.3 *-* A0A2I4G7W4_9ROSI)	NA	0.219345	0.539067	0.32964	0.232595	0.0908066	0.785399	-0.0977774	0.767646	0.10689	0.743866	0.0717638	0.875333	0.0533194	0.914707	0.0798916	0.857998	0.345561	0.378163	-0.194549	0.466109	-0.279758	0.21308	-0.0471468	0.912396
Solyc01g008230	TCP transcription factor 15	AT5G23280	0.3957	0.00445172	0.645822	1.31823e-07	0.171595	0.276375	0.784819	4.92558e-12	0.800073	3.98784e-12	0.202142	0.273672	0.300388	0.054332	0.167296	0.40708	0.110309	0.668209	0.338492	0.00981107	0.217618	0.121242	-0.0151346	0.958639
Solyc01g008250	Thioredoxin (AHRD V3.3 *** A0A2U1L6U5_ARTAN)	AT1G50320	-0.279491	0.122289	-0.113847	0.631151	-0.464789	0.00164544	-0.533835	0.000592742	-0.393779	0.0190079	-0.223654	0.338118	-0.33666	0.0533956	-0.110593	0.664309	-0.255126	0.294414	-0.541242	0.000516142	-0.418107	0.0109006	-0.337027	0.096451
Solyc01g008260	E2F-associated phosphoprotein (AHRD V3.3 *** A0A2I4ECY9_9ROSI)	AT5G08320	-0.0529773	0.886709	-0.0967678	0.759101	-0.101314	0.67854	-0.164107	0.447035	-0.186474	0.397034	0.00587899	0.990203	-0.180221	0.52249	-0.130151	0.680817	-0.0811293	0.844637	-0.13875	0.531253	-0.163431	0.419326	-0.260283	0.250347
Solyc01g008270	Prefoldin subunit 5 (AHRD V3.3 *** B6TVU2_MAIZE)	AT5G23290	0.186268	0.308747	0.143483	0.403825	0.0525121	0.784217	0.0673394	0.663877	0.0215372	0.914361	0.128654	0.437047	0.121145	0.523272	-0.0497335	0.827481	0.0565431	0.831247	0.125124	0.338966	0.149127	0.227116	0.152947	0.312329
Solyc01g008280	Serine/threonine-protein phosphatase 2A activator (AHRD V3.3 *** A0A2G3AYA9_CAPCH)	AT4G08960	-0.208032	0.174154	-0.0724114	0.71814	-0.203035	0.128128	-0.106156	0.461987	-0.092344	0.56956	-0.0958283	0.611637	-0.131598	0.499368	-0.166404	0.385915	-0.042668	0.885581	-0.163251	0.227389	-0.150496	0.262051	-0.169967	0.295236
Solyc01g008290	Dihydroorotate dehydrogenase (quinone), mitochondrial (AHRD V3.3 *** A0A1U8E220_CAPAN)	AT5G23300	-0.116799	0.580759	0.268642	0.0673874	-0.00317762	0.990543	0.219497	0.0742151	0.329465	0.00421127	0.248727	0.0852391	-0.112842	0.584628	-0.0787946	0.724829	0.13177	0.563712	0.46861	5.27095e-06	0.442705	4.70009e-05	0.219109	0.13254
Solyc01g008310	Phenylalanine--tRNA ligase beta subunit (AHRD V3.3 *** A0A0G2HIH6_9PEZI)	AT1G72550	0.0286562	0.830958	0.050507	0.634713	0.023013	0.819053	0.101185	0.160639	0.0811546	0.311574	0.0537979	0.615479	-0.034606	0.78598	-0.0996602	0.287998	0.0598423	0.625627	0.138725	0.0356221	0.196979	0.00165597	0.108316	0.200628
Solyc01g008320	Shoot gravitropism 2 (SGR2) protein (AHRD V3.3 *** A0A072UJS6_MEDTR)	AT1G31480	0.0300751	0.889987	0.0174875	0.932695	-0.168197	0.148632	0.0880579	0.51075	-0.0543294	0.736956	-0.230217	0.066698	-0.0559089	0.77756	-0.0697789	0.693684	0.0495132	0.825847	-0.0661008	0.639765	-0.0268394	0.857873	0.059866	0.738725
Solyc01g008330	Biotin carboxylase (AHRD V3.3 *** B5LAS7_CAPAN)	AT5G35360	0.0996495	0.619065	0.147706	0.3882	-0.213629	0.118369	0.122526	0.426951	0.0710599	0.714199	0.103866	0.611637	0.0670708	0.772481	0.0107322	0.968274	-0.0678282	0.793721	0.240462	0.0683357	0.368157	0.00246485	0.393814	0.00407259
Solyc01g008340	L19 ribosomal protein	AT4G11630	0.201653	0.265057	0.2191	0.157147	0.0365335	0.85437	0.206177	0.0656344	0.212349	0.0590996	0.0647102	0.737325	-0.149999	0.410445	-0.00786942	0.976739	-0.134292	0.531839	0.231521	0.0288454	0.207462	0.0569624	0.0985839	0.542146
Solyc01g008360	RNA binding protein (AHRD V3.3 *** B3TLZ0_ELAGV)	AT5G12190	0.0591357	0.772587	0.0506406	0.789787	0.181252	0.133537	-0.0846841	0.517177	0.0547535	0.723546	0.135984	0.338297	0.0418551	0.849873	-0.0544636	0.779229	-0.106344	0.584998	-0.0313541	0.841558	-0.0653406	0.594922	-0.0993079	0.497338
Solyc01g008370	26S proteasome non-ATPase regulatory subunit 7 (AHRD V3.3 *** A0A2G3AYA8_CAPCH)	AT5G05780	0.194719	0.00360003	0.138736	0.0495685	0.0646181	0.409777	0.0139959	0.888237	0.019965	0.852407	0.0931849	0.271224	0.105141	0.187314	-0.0144802	0.911063	-0.0247935	0.861198	0.0104396	0.921682	-0.0444701	0.558187	-0.0463043	0.642147
Solyc01g008420	Protein DETOXIFICATION (AHRD V3.3 *** S6BP63_TOBAC)	AT1G51340	-0.172151	0.761162	-0.171982	0.755084	-1.29088	2.57446e-05	-1.16085	0.485427	-0.399106	0.756312	-0.576138	0.874992	0.241125	0.667123	0.307722	0.559306	-0.239781	0.714221	0.281918	0.767957	-1.15519	0.0718752	-0.243599	0.833955
Solyc01g008440	Calcium-dependent protein kinase (AHRD V3.3 *** B2KTB2_WHEAT)	AT5G12480	0.0192928	0.945427	-0.00831564	0.975045	0.05543	0.751568	-0.0115869	0.958715	-0.0993809	0.559565	-0.0995298	0.621383	-0.0108304	0.973147	0.0642516	0.77785	-0.0915903	0.714221	-0.214813	0.105132	-0.0801638	0.604049	-0.176114	0.285935
Solyc01g008460	2Fe-2S ferredoxin (AHRD V3.3 *** A0A2G3B9S5_CAPCH)	AT4G05450	0.130834	0.563761	0.0415234	0.86256	0.00733322	0.977257	0.27833	0.0203688	0.194031	0.120895	0.146007	0.388081	-0.117903	0.602563	0.0577717	0.823991	0.0605485	0.841996	0.0488689	0.772505	0.19073	0.117594	-0.0165257	0.946921
Solyc01g008470	Translocation protein Sec62 (AHRD V3.3 *** A0A200QIN6_9MAGN)	AT3G20920	-0.0744706	0.775635	0.217264	0.186388	0.228088	0.138234	0.108578	0.442072	-0.0332892	0.866912	0.0611036	0.768762	0.152365	0.425227	0.00523702	0.985598	0.00190709	0.997854	0.142585	0.262301	0.108006	0.418189	0.130798	0.413931
Solyc01g008480	Pentatricopeptide repeat (AHRD V3.3 *** A0A200Q273_9MAGN)	AT2G01390	-0.0208757	0.935437	0.0266214	0.904651	-0.103512	0.473432	-0.0379449	0.837852	-0.0920922	0.565085	-0.094603	0.624766	-0.00984352	0.973992	0.0466393	0.833581	-0.148703	0.455928	0.0607748	0.710815	-0.127269	0.323599	-0.186027	0.213839
Solyc01g008490	Nuclear transcription factor Y subunit A-7 (AHRD V3.3 *** A0A2G2XP63_CAPBA)	AT5G12840	-0.0693245	0.794237	0.107989	0.612648	-0.182056	0.267053	-0.225745	0.150001	-0.327167	0.0218776	-0.161785	0.436009	-0.0482624	0.881228	0.0179046	0.957687	0.0719977	0.829227	-0.206761	0.197684	-0.158581	0.345343	-0.156292	0.451416
Solyc01g008520	Homolog of X-ray repair cross complementing 2 (XRCC2) (AHRD V3.3 *** A0A1P8BBF2_ARATH)	AT5G64520	-0.0646032	0.914443	-0.0231126	0.967948	-0.079237	0.847527	0.0679732	0.862372	0.0829518	0.839316	-0.383456	0.255745	-0.00260275	0.997673	0.103558	0.807295	-0.219702	0.617237	-0.0077152	0.985642	-0.437979	0.0638388	-0.281662	0.384971
Solyc01g008530	phenylacetaldehyde reductase 1	NA	0.145724	0.356134	0.0904989	0.583586	0.234807	0.0454879	0.218633	0.018854	0.0589533	0.67321	0.226542	0.0406302	0.172441	0.188765	0.0171612	0.939555	0.0178173	0.946806	0.0710749	0.576864	0.218024	0.0252327	0.140947	0.280449
Solyc01g008550	phenylacetaldehyde reductase 2	AT5G19440	0.00427345	0.983948	0.0712773	0.560814	0.0856385	0.387951	-0.092914	0.32789	-0.041811	0.743137	0.0925481	0.438813	0.0514802	0.728409	0.0300827	0.850899	0.048411	0.777721	-0.0698335	0.507209	-0.136915	0.109633	-0.0195071	0.905612
Solyc01g008560	NAD kinase (AHRD V3.3 *** F2Z9R4_NICBE)	AT3G21070	-0.446401	0.672866	-0.570762	0.550301	-0.0338162	0.977257	-0.190342	0.850999	-0.087242	0.945143	0.324498	0.7915	-0.458191	0.67837	0.500118	0.635124	0.604322	0.604273	0.01025	0.995304	0.409289	0.620869	0.386729	0.732566
Solyc01g008600	Zinc finger transcription factor 6	AT5G12440	-0.36819	0.224514	-0.0172948	0.969068	0.256602	0.319356	-0.073277	0.774201	0.183174	0.406767	0.0988171	0.748072	0.0795651	0.808358	-0.171007	0.515044	-0.0479564	0.903079	0.232369	0.217925	-0.13845	0.484589	-0.067507	0.827717
Solyc01g008660	F-box protein (AHRD V3.3 *** A0A2K3NCL9_TRIPR)	AT4G12560	-0.418203	0.268284	-0.135212	0.785408	-0.385007	0.226772	0.0398186	0.924381	-0.276551	0.372241	-0.310046	0.389683	0.0204589	0.975863	-0.488761	0.174115	-0.0396397	0.955742	-0.0960176	0.791941	-0.00739792	0.98569	-0.0240004	0.963751
Solyc01g008670	Cytochrome (AHRD V3.3 *** A0A1U8F0H8_CAPAN)	NA	0.280892	0.621804	-0.43547	0.326904	-0.484889	0.188831	1.06728	0.0128649	0.936139	0.0150717	0.148826	0.884616	0.227116	0.646421	0.0067432	0.992103	0.103791	0.878151	0.0693485	0.887198	0.29174	0.389115	0.205139	0.678485
Solyc01g008700	MutS2 (AHRD V3.3 *** AT2G26840.1)	AT2G26840	-0.134042	0.401102	-0.122459	0.414298	-0.303622	0.004985	-0.124581	0.322556	0.00339372	0.987495	-0.174219	0.218965	-0.128685	0.362986	-0.0627438	0.710824	-0.247833	0.0760675	-0.0766997	0.545265	-0.24538	0.00996094	-0.121189	0.370392
Solyc01g008730	BZIP transcription factor (AHRD V3.3 *** E9N3N2_9POAL)	AT5G06950	0.160849	0.265019	0.139946	0.289362	0.149483	0.226328	-0.0544427	0.726518	-0.0746205	0.610406	-0.177851	0.199545	0.0431824	0.863481	0.0821053	0.673976	-0.095623	0.681854	-0.0680433	0.637161	-0.277943	0.00704622	-0.120131	0.434708
Solyc01g008760	mediator-associated protein 2-like (AHRD V3.3 *** A0A1U8E6W4_CAPAN)	AT5G64680	0.175005	0.594228	0.193751	0.504892	-0.137593	0.611647	-0.129242	0.593149	-0.107871	0.682438	0.100392	0.755141	0.0337026	0.942794	0.0682937	0.863154	0.116074	0.78139	-0.052761	0.8533	-0.0878588	0.709473	-0.0733758	0.827731
Solyc01g008770	Rho GTPase-activating protein 7 (AHRD V3.3 *** A0A2G3DEM8_CAPCH)	AT5G19390	0.350575	1.96853e-07	0.178567	0.020547	0.00582707	0.963673	0.0301625	0.773423	0.0131553	0.918345	-0.0598906	0.597364	0.208103	0.00441353	0.00295841	0.984615	-0.046196	0.741682	0.070093	0.416395	0.031858	0.737414	0.0801335	0.427505
Solyc01g008780	Phospholipase A2 family protein (AHRD V3.3 *** AT4G29070.2)	AT4G29070	0.227069	0.352949	-0.0698182	0.830808	-0.258254	0.201102	-0.242245	0.277703	-0.383983	0.0573509	-0.371012	0.126246	0.139612	0.650841	-0.151811	0.604765	-0.162168	0.626422	-0.320205	0.121737	-0.46277	0.0132986	-0.315973	0.200043
Solyc01g008790	Non-specific phospholipase C6 (AHRD V3.3 *** A0A2G3DF85_CAPCH)	AT2G26870	-0.213309	0.244931	-0.243573	0.157832	-0.247298	0.107146	-0.353626	0.0120113	-0.262469	0.0951729	-0.0621135	0.828331	-0.0217829	0.948813	-0.0929937	0.707178	-0.0819146	0.784248	-0.20712	0.214456	-0.218573	0.170698	0.0502029	0.860567
Solyc01g008800	Disease resistance protein (TIR-NBS-LRR class) (AHRD V3.3 *** F4KIC7_ARATH)	NA	0.213769	0.744265	0.0128613	0.988033	-0.00774416	0.991924	0.116069	0.844662	0.00661521	0.994035	0.228901	0.741091	0.0940936	0.912271	0.282713	0.654436	0.288628	0.692311	0.354486	0.472592	0.130622	0.806805	0.215284	0.757615
Solyc01g008810	RING/U-box superfamily protein (AHRD V3.3 *** AT5G19430.6)	AT5G19430	0.161491	0.469602	-0.0980005	0.678847	-0.0791744	0.698441	-0.117746	0.519191	-0.150142	0.405825	-0.0452547	0.880348	-0.00318623	0.992877	-0.171295	0.406276	-0.219673	0.327929	-0.0934788	0.609976	-0.348423	0.00812258	-0.220512	0.210962
Solyc01g008820	signal peptide peptidase-like (AHRD V3.3 *** A0A2I4FPX2_9ROSI)	AT2G03120	0.100623	0.356865	0.185312	0.0248282	0.149621	0.0707599	0.261763	0.000138792	0.105226	0.229467	0.165346	0.0681583	0.0126382	0.943607	0.054539	0.672164	0.16154	0.170747	0.230389	0.000967902	0.233142	0.0014842	0.195494	0.0243349
Solyc01g008830	L-ascorbate oxidase (AHRD V3.3 *** A0A2G3AI57_CAPAN)	AT5G21105	-0.343081	0.440819	-0.424891	0.289256	-0.0679567	0.885185	0.38694	0.334867	-0.0268634	0.968241	0.0517909	0.95004	0.0256412	0.974137	-0.138387	0.81239	-0.121895	0.863797	-0.0414348	0.944004	-0.0597727	0.903385	0.0190098	0.980342
Solyc01g008840	COP9 signalosome complex subunit 2 (AHRD V3.3 *** A0A2G2XP81_CAPBA)	AT2G26990	0.0320895	0.871977	-0.0511974	0.76139	0.013717	0.929869	0.0487392	0.727083	0.0445916	0.774536	0.0411035	0.830817	0.0335617	0.8732	-0.0457831	0.800656	0.0895781	0.62316	0.129165	0.239605	0.0996527	0.375421	0.203448	0.0802411
Solyc01g008850	Non-specific serine/threonine protein kinase (AHRD V3.3 *** A0A2G2XP60_CAPBA)	AT2G26980	0.52402	0.127881	0.354735	0.357435	0.0792223	0.853475	1.13582	1.81151e-05	0.898344	0.00167857	0.673777	0.0557598	0.41992	0.279479	0.723123	0.0384498	0.390066	0.408049	0.805153	0.00493087	1.39057	1.97533e-07	0.867003	0.00795381
Solyc01g008890	Solanum lycopersicum Cytokinin Response Factor 3	NA	0.039602	0.917252	-0.0463481	0.895147	-0.299939	0.127546	-0.220442	0.313169	-0.252554	0.253194	-0.240263	0.360888	-0.0374731	0.928976	-0.0999184	0.757087	-0.260656	0.378831	-0.245908	0.235955	-0.292209	0.122156	-0.24349	0.32338
Solyc01g008900	D-cysteine desulfhydrase 2, mitochondrial (AHRD V3.3 *** A0A2G3DF42_CAPCH)	AT3G26115	0.255871	0.275967	-0.0665035	0.831006	-0.123992	0.596773	0.151876	0.406703	0.0133575	0.965258	-0.117861	0.634354	0.0237014	0.948396	0.0854757	0.75628	-0.162324	0.560813	-0.0305758	0.898372	-0.0396496	0.849023	-0.0400538	0.887887
Solyc01g008910	Transcription factor GRAS (AHRD V3.3 *** A0A200QIE7_9MAGN)	AT1G50420	0.399415	0.435522	0.653254	0.109528	0.132607	0.799854	-0.0201541	0.976935	0.241304	0.628497	-0.475649	0.342061	0.437457	0.357015	0.337158	0.519416	0.00147251	1	-0.462797	0.236031	0.0864203	0.857873	0.0849261	0.901204
Solyc01g008920	NAD(P)-binding Rossmann-fold superfamily protein (AHRD V3.3 *** A0A2U1L7S8_ARTAN)	AT4G31530	-0.00341895	0.995896	-0.0974164	0.767073	-0.43048	0.0249248	-0.741646	8.56953e-05	-0.535158	0.00860646	-0.578599	0.0111896	-0.137631	0.671664	-0.127846	0.691165	-0.129245	0.728264	-0.732474	0.000156514	-0.350878	0.110544	-0.245915	0.407843
Solyc01g008930	AUREA phytochromobilin synthase	AT3G09150	-0.129413	0.539444	-0.294546	0.0593914	-0.556447	2.62961e-05	-0.354364	0.0151104	-0.336911	0.0231214	-0.119632	0.61414	-0.106252	0.631598	-0.287426	0.0827711	-0.316475	0.0981122	-0.288027	0.0371893	-0.349162	0.00770809	-0.259117	0.11977
Solyc01g008940	Unknown protein	NA	0.132914	0.805921	0.075346	0.890139	-0.164101	0.671804	-0.535748	0.324246	-0.653486	0.223941	-0.0745349	0.943066	0.067435	0.92212	-0.168914	0.756643	0.13259	0.849543	0.0254724	0.974118	-0.377135	0.436633	-0.276894	0.659983
Solyc01g008950	Calmodulin 1	AT3G43810	0.0151954	0.930568	0.116888	0.244669	0.157116	0.0624494	-0.0715424	0.466977	0.0191015	0.892952	0.121985	0.256668	0.0796913	0.522918	0.0801353	0.520784	0.00670215	0.97773	-0.0988937	0.286398	-0.150136	0.06333	-0.220756	0.0121534
Solyc01g008960	Argonaute 4a	AT2G27040	-0.0803856	0.396604	-0.00474652	0.973277	0.0553739	0.513504	-0.112737	0.100227	-0.102755	0.164964	-0.0465063	0.667941	0.00443164	0.979207	-0.168572	0.0279685	-0.0579071	0.625627	0.0353111	0.702072	-0.114054	0.0894262	-0.0101352	0.940948
Solyc01g008970	RNA-binding (RRM/RBD/RNP motifs) family protein (AHRD V3.3 *-* F4IIL5_ARATH)	AT3G56860	-0.124696	0.30704	0.00248267	0.991451	-0.239266	0.00891314	-0.117841	0.262896	-0.104616	0.367089	-0.20866	0.0576877	-0.0895982	0.525843	-0.145898	0.24134	-0.118244	0.429143	0.00104127	0.997362	-0.0191519	0.886191	0.0525802	0.742881
Solyc01g008980	Abscisic acid-insensitive 5-like protein (AHRD V3.3 *-* A0A2K3P2S8_TRIPR)	NA	0.0626241	0.894137	0.144676	0.684975	-0.16037	0.585454	-0.00307219	0.9962	-0.146221	0.645869	-0.390014	0.185952	0.391561	0.212871	-0.178962	0.646313	-0.248884	0.553764	-0.333426	0.165658	-0.370102	0.0997084	-0.168763	0.629514
Solyc01g008990	THO complex subunit 7B (AHRD V3.3 *** A0A1U8H3F7_CAPAN)	AT3G02950	0.0350233	0.903662	-0.00931789	0.973038	0.0778536	0.668962	0.100206	0.485427	0.0611678	0.719558	-0.0905049	0.62303	0.103197	0.635971	0.138282	0.472686	0.0634216	0.817183	-0.032153	0.854212	0.00529733	0.976629	-0.134122	0.38372
Solyc01g009000	RING/U-box superfamily protein (AHRD V3.3 *** A0A1I9LQQ9_ARATH)	AT2G40830	-0.183302	0.269988	0.0988543	0.597915	-0.0324361	0.863767	-0.0190543	0.928376	-0.049953	0.805972	-0.0643821	0.774942	-0.0623067	0.798265	-0.127209	0.521319	-0.150336	0.488199	-0.148445	0.306981	-0.299896	0.0129188	-0.271698	0.0636813
Solyc01g009010	4-diphosphocytidyl-2-C-methyl-D-erythritol kinase	AT2G26930	-0.136854	0.238039	-0.032547	0.839964	-0.254849	0.00393698	-0.225185	0.0164292	-0.053702	0.700096	-0.136712	0.290981	-0.180199	0.0678737	-0.0704525	0.608263	-0.119955	0.389455	-0.127359	0.202257	-0.06663	0.545605	-0.0255258	0.886031
Solyc01g009020	Cysteine proteinase inhibitor (AHRD V3.3 *** A0A059TCI1_TOBAC)	AT2G40880	-0.0707973	0.850289	-0.206532	0.448743	0.246534	0.264677	-0.0727784	0.806419	0.0307979	0.932892	0.0070734	0.990085	0.108349	0.771169	0.302327	0.280012	0.130829	0.741383	-0.245036	0.299346	-0.168188	0.479628	-0.0885589	0.807994
Solyc01g009030	dgd1 suppressor 1 (AHRD V3.3 *** AT5G12290.4)	AT5G12290	0.0429963	0.850945	0.0441202	0.825376	0.0990731	0.486838	0.116787	0.324536	0.0389612	0.817961	0.119787	0.415493	0.0644131	0.754784	0.197233	0.191796	0.173223	0.347454	0.0690567	0.609924	0.103669	0.378869	0.023444	0.90863
Solyc01g009040	cyclinB1_4	AT4G37490	-0.079716	0.874078	0.0230611	0.96314	0.37602	0.157609	0.117406	0.671503	0.056665	0.872127	0.152629	0.643191	0.0695911	0.865107	-0.263298	0.348972	-0.173366	0.629067	0.125809	0.636996	-0.0182527	0.951318	0.00584757	0.990669
Solyc01g009050	Molybdopterin biosynthesis protein CNX1 (AHRD V3.3 *** A0A1U8HCP2_CAPAN)	AT5G20990	0.00963443	0.968553	-0.0726766	0.629456	-0.191309	0.0612189	-0.0570525	0.665371	-0.0798242	0.541749	-0.0874398	0.557584	-0.093646	0.521466	-0.104957	0.460659	-0.0170712	0.942447	0.0153381	0.925456	0.0273363	0.844736	0.138078	0.285935
Solyc01g009060	BTB-POZ and MATH domain protein (AHRD V3.3 *** B9VXZ7_CAPAN)	AT3G03740	-0.0289812	0.867081	0.0820149	0.498301	-0.0538345	0.638006	0.00559458	0.971687	-0.0408181	0.74313	-0.067585	0.603778	-0.0285546	0.873898	-0.00106353	0.996712	-0.0256718	0.898844	-0.00417941	0.976363	0.107975	0.211353	0.0102711	0.951471
Solyc01g009070	gamyb-like 1	AT3G11440	0.211287	0.346369	0.052291	0.86503	-0.0398778	0.870331	-0.181185	0.350477	-0.100504	0.674524	-0.0637617	0.848338	0.0525284	0.88047	-0.176476	0.482265	0.00256283	0.997461	-0.1199	0.568868	-0.362312	0.0192277	-0.28723	0.142162
Solyc01g009080	Zeaxanthin epoxidase, chloroplastic (AHRD V3.3 *** A0A1J3K020_NOCCA)	AT2G21530	0.00754246	0.984881	-0.198752	0.33545	-0.446902	0.00342867	-0.660487	1.50744e-05	-0.557499	0.000443692	-0.31882	0.137373	-0.045128	0.893082	-0.145655	0.55516	-0.205531	0.426246	-0.487852	0.00205394	-0.41318	0.0115966	-0.178101	0.462019
Solyc01g009090	Serrate RNA effector molecule (AHRD V3.3 *** A0A2G3AI64_CAPAN)	AT2G27100	-0.0544807	0.656764	0.0451549	0.701403	-0.0359481	0.721568	0.0487892	0.591739	0.0579235	0.540745	-0.053031	0.639025	-0.0569982	0.623888	-0.0641152	0.561703	-0.058999	0.651413	0.0887853	0.249645	0.0344061	0.699111	0.0197362	0.881871
Solyc01g009100	60S ribosomal protein L30 (AHRD V3.3 *-* A0A2G2XP72_CAPBA)	AT1G36240	0.0436706	0.853177	0.274879	0.0373003	0.17401	0.196398	0.172564	0.187866	0.330128	0.00470263	0.204965	0.187442	-0.0927186	0.640836	0.0489242	0.825828	-0.0731255	0.761007	0.296449	0.0107339	0.383795	0.000573733	0.1402	0.404477
Solyc01g009120	Histone deacetylase (AHRD V3.3 *** A0A2G2ZNY2_CAPAN)	AT4G33470	0.0985666	0.604567	0.00822796	0.973286	-0.158367	0.245648	0.0323205	0.884937	-0.0361838	0.877182	-0.0576122	0.835948	-0.0573844	0.801398	-0.0299289	0.902287	-0.0586558	0.818031	-0.115323	0.488714	-0.0894285	0.585725	-0.0208328	0.939597
Solyc01g009145	Glycosyl hydrolase (AHRD V3.3 *-* D9ZCD8_9CARY)	NA	0.0653809	0.853177	0.0287595	0.933355	0.13293	0.557143	0.13163	0.497686	-0.0507716	0.849105	0.119101	0.640445	0.0720714	0.833945	-0.0277439	0.942252	0.121007	0.728396	0.0570645	0.817009	0.408532	0.0126543	0.220632	0.323104
Solyc01g009160	Late embryogenesis abundant (LEA) hydroxyproline-rich glycoprotein family (AHRD V3.3 *** Q84VP8_ARATH)	AT2G27080	0.580309	0.625065	0.95887	0.333664	2.00357	0.00912718	0.251666	0.827779	0.943623	0.316916	1.74668	0.0617749	0.608556	0.631162	1.47287	0.147114	1.15316	0.347518	0.45915	0.669854	1.20703	0.146955	0.889582	0.423524
Solyc01g009170	EIL-EIN3/EIL	AT3G20770	0.416407	0.000137428	0.611996	1.0927e-09	0.278419	0.0157768	-0.0763978	0.617672	-0.138984	0.326264	-0.153904	0.337275	0.266516	0.0426271	0.250872	0.0928487	0.287617	0.0901948	0.0554629	0.748575	0.0912392	0.523605	0.133682	0.431384
Solyc01g009180	5-methyltetrahydropteroyltriglutamate--homocysteine methyltransferase (AHRD V3.3 *** A0A2G3DF96_CAPCH)	AT5G20980	0.0691866	0.646705	0.21014	0.0297494	-0.00216103	0.990595	0.0398226	0.759149	0.0723211	0.548394	-0.091993	0.486335	-0.0181623	0.92851	-0.115624	0.366707	0.0660971	0.695229	0.190499	0.0297029	0.291341	0.000579421	0.280634	0.0034481
Solyc01g009200	inactive protein RESTRICTED TEV MOVEMENT 2-like (AHRD V3.3 *-* A0A2I4GKR2_9ROSI)	AT5G20970	-0.767547	0.324421	-0.80246	0.272343	0.795452	0.212246	-0.0206084	0.985335	-0.0965009	0.925233	-0.121807	0.924967	-0.0674476	0.95961	0.0311073	0.979834	-0.169679	0.895107	-0.0300336	0.976436	0.0387989	0.965336	-0.0792818	0.947671
Solyc01g009220	inactive protein RESTRICTED TEV MOVEMENT 2-like (AHRD V3.3 *** A0A2I4H6X9_9ROSI)	AT5G20970	-0.225603	0.815736	-0.782483	0.176005	0.39534	0.502977	0.106274	0.884728	0.0776774	0.925178	-0.353812	0.632564	0.113499	0.910945	0.0808894	0.93398	-0.0997205	0.928381	-0.0509591	0.948345	-0.142778	0.819487	-0.350257	0.628471
Solyc01g009230	sitiens	AT2G27150	0.306842	0.00396139	0.335672	0.00092169	0.367423	0.000192555	0.0974769	0.449674	0.105205	0.431717	-0.0742784	0.665845	0.0110839	0.963146	-0.0944015	0.558255	-0.0459554	0.837164	0.109673	0.384977	0.136374	0.236363	0.132129	0.364016
Solyc01g009240	Glycosyl hydrolase family protein (AHRD V3.3 *** A0A2U1QCD6_ARTAN)	NA	0.00102361	1	-0.424851	0.525626	0.0751462	0.914184	-0.745504	0.266201	-0.274103	0.723546	-0.0693646	0.954211	-0.0966703	0.903165	-0.36839	0.478532	-0.5293	0.362482	-0.0854983	0.896037	0.220089	0.660129	-0.655909	0.180855
Solyc01g009245	Chlororespiratory reduction 42 (AHRD V3.3 *** A0A0F7J401_9ROSI)	AT5G20935	-0.0830892	0.808377	-0.181321	0.492121	-0.423635	0.0238108	-0.533757	0.0341512	-0.730009	0.000849541	-0.686515	0.00559638	-0.101811	0.758827	-0.126809	0.672438	-0.275329	0.342928	-0.582117	0.00317023	-0.498084	0.013045	-0.24896	0.385116
Solyc01g009260	protein FAF-like, chloroplastic (AHRD V3.3 *** A0A2I4H6U5_9ROSI)	AT5G22090	-1.14083	0.143623	-0.448585	0.634102	-0.0386775	0.971449	-0.426577	0.66359	0.241626	0.836566	-0.530695	0.617149	-0.75492	0.479463	-0.718333	0.469648	-0.574528	0.651783	-0.0553162	0.974345	-0.599901	0.625866	-0.489688	0.728044
Solyc01g009280	Serine/threonine-protein phosphatase (AHRD V3.3 *** A0A2G2XPM1_CAPBA)	AT2G27210	-0.0955211	0.402115	-0.0964904	0.361308	-0.148719	0.0840344	0.0570526	0.58095	-0.0967179	0.307532	-0.0560201	0.667286	0.0496299	0.726889	-0.0748728	0.547429	0.0145513	0.941998	-0.0186291	0.885609	0.0280374	0.799201	0.0115244	0.945136
Solyc01g009290	Protein CLP1 homolog (AHRD V3.3 *** A0A2G2XPN7_CAPBA)	AT3G04680	-0.0102409	0.971113	0.0495948	0.789004	-0.122091	0.338535	-0.0898394	0.463852	0.104988	0.38546	0.00484472	0.985719	-0.134987	0.346309	-0.0310095	0.879338	0.0277008	0.908024	0.164493	0.0926781	0.0783078	0.497253	-0.0211225	0.911223
Solyc01g009300	Serine/threonine-protein kinase Nek2 (AHRD V3.3 *** A0A2G2XPS8_CAPBA)	AT3G44200	0.297093	0.0375089	0.148737	0.392241	0.0939283	0.57049	0.0305901	0.878538	-0.0311658	0.889898	-0.227754	0.160492	0.272097	0.0715009	0.0444365	0.861884	0.0808946	0.760671	-0.229739	0.0904068	-0.11464	0.447776	0.0806778	0.710979
Solyc01g009310	meloidogyne-induced giant cell protein DB217	AT1G50430	-0.0574451	0.719714	0.00676249	0.972887	0.171163	0.0829592	0.0754515	0.513993	0.00199391	0.992245	0.084354	0.554128	0.141087	0.263885	0.102961	0.480496	0.128797	0.408717	0.190536	0.0418215	0.180921	0.0561209	0.234472	0.0265904
Solyc01g009340	SUN-domain protein2	AT3G49380	-0.480803	0.379523	0.185106	0.769531	0.0161636	0.981878	0.396545	0.28646	0.00345391	0.996658	0.283352	0.559133	0.131074	0.818634	-0.430146	0.293682	-0.185015	0.754273	0.309422	0.384415	-0.156558	0.680049	-0.145123	0.783072
Solyc01g009380	Nicalin (AHRD V3.3 *** A0A1Q3D0I4_CEPFO)	AT3G44330	-0.129018	0.524081	-0.129725	0.497801	-0.163864	0.286442	0.0418321	0.844662	-0.0363292	0.879341	-0.0436486	0.881439	-0.0308135	0.919038	0.0403638	0.880191	-0.0111667	0.977733	0.0929952	0.614556	-0.0904694	0.598788	-0.0494165	0.849261
Solyc01g009390	mRNA-decapping enzyme-like protein (AHRD V3.3 *** A0A2G2XQ62_CAPBA)	AT1G08370	0.0812266	0.76663	0.133888	0.504277	0.0389458	0.856475	0.00664112	0.981517	-0.114914	0.543762	-0.0785221	0.749982	0.110526	0.651856	-0.269245	0.160734	-0.0665369	0.829785	-0.133818	0.418621	-0.0428421	0.826766	0.114364	0.59284
Solyc01g009420	UDP-apiose/UDP-xylose synthase (AHRD V3.3 *** A0A1B3TP38_SPIPO)	AT1G08200	0.17657	0.0301586	0.288384	3.17691e-05	0.0886136	0.303792	0.179694	0.0114971	0.113655	0.176233	0.0946785	0.360888	0.275808	0.000122685	0.238862	0.00308809	0.20184	0.0504331	0.112468	0.170747	0.228405	0.0011971	0.0942844	0.363238
Solyc01g009430	hypothetical protein (AHRD V3.3 *** AT2G27830.1)	AT2G27830	0.101455	0.889008	0.548989	0.216725	-0.461499	0.257027	0.548997	0.177633	0.60626	0.147266	-0.764272	0.0998695	0.429273	0.413587	0.597772	0.224376	-0.00521181	0.997854	0.766814	0.0442647	1.34656	0.000104769	0.0564898	0.943295
Solyc01g009443	Mitochondrial inner membrane protease ATP23 (AHRD V3.3 *** A0A2G3DGC1_CAPCH)	NA	-0.128167	0.504557	0.0109307	0.967228	-0.201062	0.155652	-0.0687681	0.712834	0.0623593	0.766139	-0.173044	0.345311	-0.0767709	0.741715	0.00249379	0.993592	-0.111259	0.638013	-0.104872	0.538118	-0.0607577	0.724756	-0.273519	0.0786056
Solyc01g009447	60S acidic ribosomal protein family (AHRD V3.3 *-* F4IGR3_ARATH),Pfam:PF00428	NA	-0.0713002	0.758334	0.0715842	0.730002	-0.12709	0.40052	0.180926	0.126403	0.25796	0.0202232	0.125009	0.444892	-0.236943	0.0646468	-0.128245	0.436752	-0.203702	0.244827	0.242899	0.0209879	0.24005	0.0232527	0.0631503	0.729685
Solyc01g009500	Alpha/beta-Hydrolases superfamily protein (AHRD V3.3 *** F4J341_ARATH)	AT3G44510	0.0234312	0.940217	0.0528176	0.835211	-0.253761	0.0958455	0.0917205	0.636627	-0.0130476	0.964949	0.0434792	0.888341	0.123753	0.591585	0.10624	0.647123	-0.0165676	0.966965	-0.0462197	0.837365	0.0748888	0.683148	0.0138165	0.96403
Solyc01g009520	Ribosomal protein (AHRD V3.3 *** Q6ER67_ORYSJ)	AT1G08360	-0.0606047	0.71724	0.196004	0.077049	0.0740144	0.549049	0.0932878	0.419569	0.180169	0.0771289	0.0746057	0.631019	-0.197985	0.0746743	0.0280947	0.882548	-0.0804242	0.64901	0.22235	0.018179	0.300792	0.000786671	0.1464	0.242655
Solyc01g009565	receptor-like protein 12 (AHRD V3.3 *-* A0A1U8E178_CAPAN)	NA	-0.759061	0.0124595	-0.653018	0.0391757	-0.528079	0.0833608	-1.22217	5.60131e-06	-0.712698	0.0182865	-0.634803	0.0787793	-0.841029	0.00469166	-0.323834	0.452538	-0.279751	0.582191	-0.864893	0.00217326	-0.640429	0.029646	-0.633204	0.0708004
Solyc01g009610	Protein phosphatase inhibitor 2-like (AHRD V3.3 *** A0A2K3NNM1_TRIPR)	AT5G52200	0.0892167	0.614746	0.222654	0.066407	0.0757641	0.589888	-0.00350581	0.985739	0.0225759	0.89463	0.0122097	0.959896	0.0936632	0.588103	0.150454	0.321513	0.00107553	0.99941	-0.089662	0.453069	-0.0603732	0.617792	0.0472853	0.784052
Solyc01g009620	Cleavage and polyadenylation specificity factor subunit 5 (AHRD V3.3 *** A0A2G2XQG1_CAPBA)	AT4G25550	0.0203407	0.959604	0.244731	0.211031	0.199238	0.298062	-0.0340206	0.873118	0.0765093	0.700096	0.159142	0.402436	0.03951	0.901622	-0.124921	0.592824	-0.20801	0.383242	0.144855	0.347133	0.0408595	0.82306	0.104076	0.613405
Solyc01g009630	Cleavage and polyadenylation specificity factor subunit 5 (AHRD V3.3 *** A0A1U8G7I4_CAPAN)	AT4G25550	0.0535272	0.844144	-0.0877683	0.68162	-0.0498755	0.795125	-0.049948	0.788284	0.161761	0.274421	0.108474	0.579569	-0.00171763	0.996229	-0.128322	0.487676	0.000214102	1	0.0099266	0.961009	-0.163463	0.20267	0.00473039	0.988176
Solyc01g009670	Poly(A) polymerase I (AHRD V3.3 *** A0A1J3JYV1_NOCCA)	AT5G23690	-0.34904	0.0726952	-0.31201	0.114709	-0.583497	0.000287462	-0.302862	0.208103	-0.068997	0.840619	-0.238448	0.426958	-0.370666	0.0447055	-0.328378	0.118078	-0.257989	0.323443	-0.366921	0.0425946	-0.133476	0.532541	-0.116829	0.69245
Solyc01g009690	SC0A (AHRD V3.3 *** Q9ZS79_SOLLC)	NA	-1.62564	0.0114066	-0.332522	0.726908	-0.244386	0.761233	0.0288568	0.980315	-0.680917	0.340053	0.0484712	0.973404	0.769679	0.55298	-0.547042	0.668625	0.24924	0.890681	0.958527	0.3183	0.268253	0.802986	0.253616	0.869209
Solyc01g009700	NL0E (AHRD V3.3 *** Q9ZS81_SOLLC)	NA	-1.31368	0.0114066	-0.606768	0.359951	-0.0511837	0.94799	-0.0336974	0.970761	0.125971	0.881284	-0.149247	0.877059	-0.0780639	0.948169	0.0514032	0.963789	-0.0381616	0.978499	-0.0901549	0.929074	-0.555082	0.424486	-0.974041	0.172873
Solyc01g009720	E3 ubiquitin protein ligase DRIP2 (AHRD V3.3 *-* A0A2I0WFP3_9ASPA)	AT5G13250	0.637261	0.300919	-0.749228	0.10889	-0.44174	0.329688	-0.303001	0.264433	0.0842056	0.827429	-0.384258	0.186696	0.0575078	0.936671	-0.0875042	0.872244	-0.547233	0.234678	-0.196329	0.56013	0.263233	0.428916	-0.160934	0.732148
Solyc01g009750	cysteine-rich and transmembrane domain-containing protein WIH2 (AHRD V3.3 *-* XP_004228441.1)	NA	-0.0484433	0.775295	0.188887	0.0735699	-0.00294431	0.987523	0.0638968	0.61124	-0.0391448	0.801851	0.0220911	0.916248	0.10665	0.471235	0.12734	0.37035	0.0512878	0.802674	-0.0376833	0.791662	-0.102413	0.339162	-0.0483685	0.772871
Solyc01g009760	GRAM domain family protein (AHRD V3.3 *** A0A2U1NIK8_ARTAN)	AT5G13200	-0.155507	0.788156	-0.540145	0.145405	0.232157	0.556737	0.50278	0.158772	0.274526	0.531033	0.233226	0.657408	0.166099	0.812221	0.790023	0.0841009	0.209493	0.779021	0.474215	0.18648	-0.08773	0.848989	-0.0769398	0.90422
Solyc01g009770	ATP-dependent RNA helicase (AHRD V3.3 *** Q5HZ54_ARATH)	AT2G33510	0.126151	0.691745	0.42991	0.0186614	0.173246	0.444653	0.82866	2.33962e-10	0.657013	7.84947e-07	0.159351	0.492838	0.362589	0.108355	0.372914	0.0891288	0.151451	0.649375	0.423155	0.00143367	0.0913659	0.607265	-0.0597873	0.820196
Solyc01g009780	GSH-induced LITAF domain protein (AHRD V3.3 *** GILP_ARATH)	AT5G13190	0.013877	0.98126	-0.0131187	0.979056	0.333989	0.190132	0.079382	0.823194	0.150752	0.661919	0.271937	0.423991	0.0950116	0.839345	0.296206	0.392908	0.410166	0.274378	-0.0311772	0.939933	0.121361	0.691753	0.14198	0.724357
Solyc01g009820	Hydroxyproline-rich glycoprotein family protein (AHRD V3.3 *** A0A1P8AYF9_ARATH)	AT2G33490	0.0671694	0.858044	-0.0440704	0.905375	0.036136	0.904559	0.0178227	0.960927	-0.0914806	0.777335	0.0129418	0.980796	0.0108105	0.983377	-0.0140946	0.972663	0.148117	0.685382	0.134742	0.617279	-0.0720504	0.793044	0.0945127	0.793343
Solyc01g009850	hypothetical protein (AHRD V3.3 *-* AT1G27435.1)	NA	-0.0616892	0.799184	-0.0160146	0.949557	-0.0825633	0.625941	-0.0450972	0.799776	0.0881727	0.597114	0.0642487	0.762916	-0.0590187	0.80398	-0.138256	0.457017	-0.229849	0.241737	0.0361711	0.841558	-0.0395778	0.801807	-0.162005	0.287678
Solyc01g009860	NAC domain-containing protein (AHRD V3.3 *** A0A2K3LZ45_TRIPR)	AT5G13180	-0.563511	0.0372953	-0.262644	0.447931	-0.321489	0.24929	-0.872269	0.000214664	-0.587026	0.0254299	-0.144524	0.753835	-0.933978	0.000129645	0.131544	0.770022	0.114532	0.83237	-0.354075	0.313939	0.316406	0.365691	-0.11522	0.837902
Solyc01g009900	Glutaredoxin (AHRD V3.3 *** A0A1R3H2Z3_COCAP)	AT3G02000	-0.485544	0.488304	-0.02574	0.977602	-1.06268	0.0431432	0.264189	0.698002	0.396506	0.496878	0.135682	0.890084	-0.39701	0.564666	-0.813438	0.166622	0.0431053	0.975609	-0.107677	0.834557	-0.152945	0.728725	0.201852	0.724258
Solyc01g009970	Hydrolase (AHRD V3.3 *** A0A2U1P3E1_ARTAN)	AT2G35450	-0.116855	0.418818	-0.118101	0.390236	-0.416676	1.7633e-05	-0.11647	0.400775	-0.112889	0.437726	0.0310324	0.898241	-0.134171	0.345865	-0.144171	0.318516	-0.110761	0.53239	-0.29876	0.00490509	-0.141747	0.24919	-0.164721	0.259442
Solyc01g009990	Peptidyl-prolyl cis-trans isomerase (AHRD V3.3 *** A0A2G3DGA1_CAPCH)	AT5G13120	-0.282257	0.0705494	-0.0894644	0.687651	-0.335864	0.0145073	0.00810652	0.976935	0.091237	0.658063	0.0471403	0.874921	-0.271215	0.0920298	-0.173787	0.381276	-0.247771	0.247612	-0.0372321	0.872331	0.170151	0.271752	0.108841	0.627154
Solyc01g010000	ACT domain-containing protein (AHRD V3.3 *** A0A1Q3BTU5_CEPFO)	NA	-0.293671	0.266049	-0.0622212	0.869684	-0.308341	0.169195	-0.28024	0.229901	-0.11262	0.722499	-0.249447	0.399598	-0.335232	0.187002	-0.281569	0.318937	-0.474499	0.103184	-0.337078	0.137747	-0.158699	0.531165	-0.232201	0.43948
Solyc01g010020	Calmodulin (AHRD V3.3 *** B6SJJ2_MAIZE)	AT3G25600	0.203419	0.66426	0.13576	0.779737	-0.0556804	0.90171	0.251388	0.524295	0.420442	0.246602	0.287915	0.594218	-0.21738	0.648759	0.273809	0.528843	0.0818534	0.900119	-0.643312	0.0628862	-0.0625839	0.895617	-0.109724	0.867853
Solyc01g010030	Proline-rich receptor-like protein kinase PERK13 (AHRD V3.3 *-* A0A2G3AJ74_CAPAN)	AT1G68690	0.0221891	0.938468	-0.0311403	0.895706	0.176966	0.225825	0.0975436	0.508613	0.0282607	0.890066	0.0906537	0.628073	0.260462	0.0448256	-0.00223734	0.993517	0.0705277	0.76245	0.0680967	0.669703	0.177133	0.154577	0.123576	0.466571
Solyc01g010050	S-adenosylmethionine decarboxylase 3	AT3G25570	-0.172755	0.539169	-0.154345	0.583722	-0.313956	0.119656	-0.271872	0.196748	-0.368028	0.0702401	-0.230334	0.399218	-0.0902123	0.800091	-0.14062	0.648923	-0.0685143	0.871661	-0.209738	0.361756	-0.22663	0.286049	-0.263211	0.307821
Solyc01g010060	Unknown protein	NA	0.518621	0.720054	0.108914	0.947663	1.97284	0.0270314	0.296655	0.825437	-0.132197	0.934074	1.76415	0.130694	0.253813	0.890182	1.39827	0.25529	0.912611	0.553764	1.67286	0.121791	2.89321	0.00351766	2.20614	0.104192
Solyc01g010130	bHLH transcription factor 001	AT1G68920	-0.0318817	0.916581	-0.00853686	0.97796	-0.0527699	0.796236	0.0232055	0.92131	-0.11479	0.550909	-0.172634	0.388081	0.126327	0.570455	-0.0803029	0.735548	0.0111509	0.978124	0.0637242	0.740332	-0.332605	0.00928182	-0.332408	0.0270306
Solyc01g010150	ACT domain-containing protein (AHRD V3.3 *** A0A2U1MM44_ARTAN)	AT1G69040	0.397225	0.0311834	0.31916	0.075924	0.466748	0.00435744	0.0445557	0.844498	0.0930464	0.663429	-0.0173992	0.961323	0.362103	0.06968	0.30446	0.17281	0.158421	0.607828	5.77326e-05	1	-0.285992	0.0582753	-0.266925	0.148898
Solyc01g010180	Unknown protein	NA	0.31262	0.366513	0.303272	0.373237	0.233612	0.451092	0.563963	0.0286235	0.298464	0.357629	0.757295	0.00784521	0.0912626	0.863471	0.584298	0.0663327	0.370512	0.372868	0.246568	0.453594	0.664236	0.00924349	0.626357	0.0395726
Solyc01g010185	Retrovirus-related Pol polyprotein from transposon TNT 1-94 (AHRD V3.3 *-* A0A2K3MSD0_TRIPR)	NA	-0.324978	0.391988	-0.389794	0.223622	0.358251	0.211098	0.0530066	0.893865	0.102032	0.7993	0.307888	0.356956	-0.0627078	0.905093	-0.099659	0.822436	-0.173618	0.701585	-0.199181	0.495519	-0.0705125	0.826697	0.250122	0.447111
Solyc01g010215	UBN2 domain-containing protein (AHRD V3.3 *-* A0A1Q3DGW3_CEPFO)	NA	0.0145531	0.982755	-0.0369911	0.938676	0.30184	0.287648	-0.0681992	0.850211	-0.0417167	0.918435	0.39732	0.161303	0.475567	0.0689004	-0.108707	0.784542	0.0395422	0.943618	-0.00303143	0.995832	0.0122606	0.970923	0.174787	0.595367
Solyc01g010220	Copia-like polyprotein/retrotransposon (AHRD V3.3 --* Q9FI33_ARATH)	NA	-0.162466	0.668135	-0.379392	0.152391	0.161688	0.569368	-0.102385	0.746864	-0.141321	0.653402	0.391607	0.148914	0.132072	0.756917	-0.407285	0.205509	0.157408	0.738894	-0.0904412	0.758418	-0.225316	0.339782	0.114272	0.74138
Solyc01g010230	MDIS1-interacting receptor like kinase 2 (AHRD V3.3 --* XP_024448779.1)	NA	-0.384578	0.25427	-0.450938	0.126431	0.63636	0.0113125	-0.27809	0.319131	-0.188694	0.572193	0.270562	0.436483	-0.198538	0.629888	-0.0268684	0.960757	0.280117	0.501812	-0.217061	0.469433	-0.0949987	0.769401	0.288335	0.384971
Solyc01g010250	6-phosphogluconolactonase (AHRD V3.3 *** B6U0H2_MAIZE)	AT1G13700	-0.298654	0.401743	0.0959077	0.825823	0.151099	0.659157	-0.557623	0.117444	-0.206847	0.65101	-0.631212	0.161303	0.0456128	0.941521	0.401811	0.265435	-0.0421755	0.951415	0.584699	0.0352918	0.196465	0.552795	-0.304924	0.475045
Solyc01g010270	Protein SPIRAL1 (AHRD V3.3 *** A0A2G3DFN1_CAPCH)	AT1G26355	-0.0742466	0.738553	-0.0665283	0.761687	0.187469	0.181927	-0.208303	0.110051	-0.20713	0.128986	0.208695	0.195454	-0.0808659	0.742301	-0.195381	0.306972	0.0938073	0.721536	-0.313087	0.0112543	-0.275411	0.028946	-0.0671834	0.763377
Solyc01g010290	Ureide permease (AHRD V3.3 *** A0A2R6PBP7_ACTCH)	AT2G03530	0.0505577	0.844701	0.0674182	0.770942	-0.0498105	0.794779	0.051216	0.80542	-0.0959676	0.633446	-0.075562	0.762916	-0.0538135	0.850921	0.0202863	0.947102	-0.0921007	0.741566	-0.0689167	0.735308	-0.256049	0.0748035	-0.158791	0.427011
Solyc01g010310	Carbohydrate-binding X8 domain superfamily protein (AHRD V3.3 *** A0A1P8AZV6_ARATH)	AT1G13830	0.197912	0.530815	0.305837	0.208291	0.570181	0.00327056	0.261729	0.174559	0.0575429	0.849736	0.335157	0.130189	0.0315167	0.942134	-0.337731	0.165765	-0.247273	0.415281	0.302713	0.0983992	-0.0793468	0.730997	-0.0850179	0.78459
Solyc01g010370	S-adenosyl-L-methionine-dependent methyltransferases superfamily protein (AHRD V3.3 *** A0A2U1P6Q5_ARTAN)	AT2G03480	0.151814	0.516542	0.58676	1.73178e-05	-0.0393319	0.865098	0.292585	0.004018	0.0579333	0.724003	0.120589	0.448303	0.129207	0.472522	0.148759	0.393264	0.137991	0.501812	0.15009	0.194264	0.0752372	0.556707	0.00217326	0.993543
Solyc01g010390	Beta-glucosidase 34 (AHRD V3.3 *** A0A2G3DFM9_CAPCH)	AT1G26560	0.118232	0.763014	0.0300671	0.943432	0.401803	0.0798609	-0.485292	0.0274068	-0.463721	0.0417246	0.0755439	0.871463	-0.00453817	0.993652	0.0602164	0.889049	0.00557406	0.994661	-0.300508	0.235606	-0.108493	0.713791	0.00507633	0.992883
Solyc01g010430	Actin cross-linking protein, putative (DUF569) (AHRD V3.3 *** Q8GXC9_ARATH)	AT1G59710	0.284947	0.847113	-0.212157	0.88552	1.19734	0.160698	0.0527688	0.972216	0.402049	0.745405	0.81788	0.493532	0.0679101	0.971363	0.94937	0.416144	1.17139	0.355997	-0.262298	0.838902	0.365166	0.734618	0.542984	0.687806
Solyc01g010440	Glycine-rich protein (AHRD V3.3 *** Q9LFX8_ARATH)	AT1G27090	-0.23399	0.0812426	0.0818536	0.644172	-0.101866	0.472373	0.0861867	0.529371	0.120999	0.368878	0.0887101	0.610144	-0.123395	0.446753	-0.0944494	0.589212	-0.0788231	0.710695	0.0877621	0.525612	0.0835367	0.520124	0.0176019	0.936861
Solyc01g010460	5'-AMP-activated protein kinase subunit beta-2 (AHRD V3.3 *** A0A1J3EBW5_NOCCA)	NA	-0.483878	0.00496971	-0.433168	0.0110797	-0.778713	2.0264e-07	0.0513931	0.850621	-0.163893	0.475016	-0.250118	0.291829	-0.326657	0.0460001	-0.381432	0.0223564	-0.363067	0.0705379	0.0393784	0.877242	-0.0948078	0.633055	-0.0254823	0.936754
Solyc01g010470	5'-AMP-activated protein kinase subunit beta-2 (AHRD V3.3 *-* A0A1J3HGR2_NOCCA)	NA	-0.491539	0.0154544	-0.378498	0.0818797	-0.481007	0.00905805	-0.337185	0.10433	-0.0647958	0.845153	-0.113402	0.736986	-0.330753	0.117695	-0.331207	0.147114	-0.272306	0.324034	-0.0887331	0.732537	-0.20497	0.305938	-0.287158	0.213709
Solyc01g010480	Protein TWIN LOV 1 (AHRD V3.3 *** A0A2G3AIG6_CAPAN)	AT2G02710	0.477903	0.0262893	0.196121	0.495019	-0.0133331	0.969057	-0.235258	0.365097	-0.35868	0.152696	-0.388232	0.165424	0.612358	0.00327885	0.748635	0.000383469	0.380394	0.239856	-0.908484	0.00322209	-0.427724	0.253056	-0.202382	0.671082
Solyc01g010510	Pentatricopeptide repeat-containing protein, mitochondrial (AHRD V3.3 *** A0A2G2X910_CAPBA)	AT1G26900	-0.0198439	0.975306	0.0590369	0.888054	-0.122796	0.724144	0.459942	0.0454191	0.148007	0.638643	0.121972	0.785762	0.0822112	0.859674	0.0104507	0.982455	0.031887	0.956841	0.383071	0.0602155	0.339185	0.115674	-0.016696	0.969148
Solyc01g010520	Helicase with zinc finger protein (AHRD V3.3 *** B3H5Y3_ARATH)	AT2G46420	0.327843	0.00976526	0.250246	0.0571983	0.105715	0.477466	0.0178506	0.930062	0.0285309	0.890916	0.00720778	0.98193	0.228196	0.0826796	0.0399466	0.852685	-0.00416973	0.991027	-0.188645	0.115875	-0.254628	0.0206904	-0.170449	0.244508
Solyc01g010540	40S ribosomal protein S9 (AHRD V3.3 *** A0A1U8EPE0_CAPAN)	AT5G39850	-0.224962	0.086209	0.31782	0.00444674	-0.0876957	0.529909	0.202011	0.0524967	0.267672	0.00850513	0.114694	0.449487	-0.201059	0.107042	-0.0508564	0.785359	-0.0623338	0.77068	0.335629	0.000309253	0.383072	3.99004e-05	0.170886	0.18831
Solyc01g010570	Mucin-related protein (AHRD V3.3 *** A0A2U1LU51_ARTAN)	AT2G02880	-0.276893	0.220737	0.0494312	0.879792	-0.16215	0.440957	-0.0451651	0.853327	-0.251238	0.147373	-0.0447494	0.895632	-0.0829733	0.79495	-0.1118	0.682905	-0.293929	0.253025	-0.137412	0.47388	-0.458271	0.0014517	-0.169108	0.433907
Solyc01g010580	40S ribosomal protein S9 (AHRD V3.3 *** A0A1U8EPE0_CAPAN)	AT5G39850	0.0235445	0.930445	0.165158	0.303045	0.133782	0.364682	0.0858209	0.589775	0.0950408	0.576041	0.190949	0.240992	-0.0823592	0.695358	-0.015803	0.953267	-0.0805342	0.735873	0.18313	0.169426	0.143835	0.286049	0.0650808	0.759368
Solyc01g010590	Peptidyl-prolyl cis-trans isomerase (AHRD V3.3 *** A0A1U8HBC6_CAPAN)	AT1G26940	-0.0167515	0.951569	0.112426	0.48973	0.270399	0.024233	-0.07988	0.522699	0.0246756	0.884342	0.0581353	0.732308	0.0709419	0.722273	0.0749814	0.687291	0.128182	0.498841	-0.0184749	0.910527	-0.205184	0.0375761	0.00877112	0.966821
Solyc01g010600	Homeobox-leucine zipper protein HOX21 (AHRD V3.3 *** A0A1U8ELC5_CAPAN)	AT1G26960	0.112413	0.941424	-0.157936	0.912904	-0.226909	0.861996	0.344294	0.801879	-1.42672	0.157249	-0.506779	0.688311	-0.800825	0.488068	-0.761212	0.619546	-0.141858	0.946806	0.305368	0.380349	-0.219048	0.52582	0.210958	0.64147
Solyc01g010640	NAD(P)-linked oxidoreductase superfamily protein (AHRD V3.3 *** Q949S6_ARATH)	AT1G14345	-0.146767	0.598623	-0.138584	0.615651	-0.493581	0.0051783	-0.560649	0.00240532	-0.676525	0.000170788	-0.564124	0.00788778	-0.0535353	0.887706	-0.181316	0.514464	-0.240485	0.409462	-0.633324	0.000357435	-0.655479	0.000243387	-0.354411	0.133157
Solyc01g010650	UDP-galactose UDP-glucose transporter 3-like protein (AHRD V3.3 *** A0A2K3NS07_TRIPR)	AT1G14360	0.135163	0.520669	-0.00395626	0.989957	-0.067339	0.726117	-0.278982	0.0259077	-0.271299	0.0339305	-0.155249	0.377432	0.103728	0.671542	0.121467	0.590526	-0.00472392	0.992961	-0.208573	0.126103	-0.323412	0.0101096	-0.180576	0.287387
Solyc01g010660	Protein kinase 2B, chloroplastic (AHRD V3.3 *** A0A2G3AIH7_CAPAN)	AT2G02800	-0.314247	0.556565	-0.385529	0.428152	0.368061	0.376183	0.0176978	0.980327	0.0233918	0.975555	0.0252121	0.97798	-0.259348	0.663211	0.172309	0.785142	0.438883	0.453123	-0.193864	0.700698	0.0948498	0.85255	0.318378	0.560921
Solyc01g010700	SNF1-related protein kinase regulatory subunit gamma-1-like (AHRD V3.3 *** A0A2G3DFN0_CAPCH)	AT1G69800	-0.369425	0.0326058	-0.235702	0.200975	-0.357831	0.0245034	-0.144403	0.415087	-0.192878	0.256208	-0.0918039	0.710769	-0.192006	0.345189	-0.145342	0.528231	-0.186197	0.449764	-0.113886	0.563139	0.0709353	0.729516	0.0356826	0.906705
Solyc01g010710	Carboxypeptidase (AHRD V3.3 *** A0A2I4FWA2_9ROSI)	NA	0.24951	0.561701	0.334326	0.375371	-0.120845	0.741312	0.19362	0.397328	0.210205	0.393087	0.20728	0.469954	-0.164569	0.644876	-0.546026	0.0390494	0.00029017	1	0.233026	0.310888	-0.0580469	0.837522	0.316019	0.215266
Solyc01g010750	Ricin B lectin domain (AHRD V3.3 *-* A0A200Q0G6_9MAGN)	AT2G39050	0.0135937	0.932154	0.00718573	0.962602	0.0632095	0.487422	-0.0480625	0.618636	-0.0402068	0.716387	0.0383124	0.770158	0.161994	0.0560624	0.0461963	0.719572	0.0461736	0.760021	-0.104079	0.204302	-0.0799773	0.33745	0.0152717	0.918998
Solyc01g010760	Mitochondrial outer membrane protein porin (AHRD V3.3 *** A0A2K3KY08_TRIPR)	AT3G01280	-0.0882933	0.6473	-0.0774444	0.683127	0.0378216	0.825442	-0.0335676	0.856369	-0.0748879	0.671644	0.0118531	0.969243	-0.0693294	0.743976	-0.0690718	0.734973	-0.114838	0.583013	-0.0304405	0.876501	-0.00146241	0.99572	-0.0207442	0.932108
Solyc01g010780	Protein kinase superfamily protein (AHRD V3.3 *** A0A2U1NYF7_ARTAN)	AT5G15080	0.224714	0.0174609	0.04217	0.780363	0.0986	0.341784	-0.206356	0.0108888	-0.109163	0.270478	-0.126216	0.262727	0.163663	0.140757	0.0224398	0.903725	0.0117083	0.962624	-0.0355367	0.777708	-0.145131	0.0955636	-0.162488	0.115161
Solyc01g010810	Ran-interacting Mog1 protein (AHRD V3.3 *** A0A200QSC1_9MAGN)	AT1G69680	-0.0517697	0.863125	-0.0168975	0.955121	-0.0641573	0.76244	-0.0275016	0.903977	0.00850824	0.977267	-0.00947961	0.979158	0.148049	0.546192	-0.15573	0.524204	-0.0634687	0.858165	0.157001	0.34859	0.0947243	0.594481	0.101294	0.659761
Solyc01g010820	Cullin (AHRD V3.3 *** A0A2U1PKA1_ARTAN)	AT1G26830	-0.183958	0.1673	-0.0864394	0.588907	-0.161042	0.173291	-0.0919434	0.485742	-0.100538	0.466494	-0.0638068	0.725215	-0.0253091	0.914735	-0.105864	0.517447	-0.0740451	0.718737	0.0565532	0.698988	-0.075876	0.550374	0.01008	0.964108
Solyc01g010830	Haloacid dehalogenase-like hydrolase-like protein (AHRD V3.3 *** Q6Z026_ORYSJ),Pfam:PF13419	AT1G14310	0.149945	0.365146	-0.146233	0.347912	-0.183421	0.157755	0.0647624	0.708433	0.0211756	0.921077	0.0771728	0.708922	-0.0923683	0.630733	0.0178998	0.942868	-0.0585858	0.811484	-0.00532803	0.979296	-0.0515938	0.742414	0.0173724	0.943693
Solyc01g010860	Sphinganine C(4)-monooxygenase 1 (AHRD V3.3 *** A0A2G3DFM4_CAPCH)	AT1G69640	0.220732	0.199601	0.0733618	0.750013	-0.00358353	0.989905	0.0616698	0.760312	-0.0629189	0.773814	0.0529649	0.85045	-0.0452259	0.882233	-0.198624	0.335122	-0.0642569	0.841996	-0.0591879	0.769844	-0.107032	0.516767	0.0505409	0.842855
Solyc01g010870	S-adenosyl-L-methionine-dependent methyltransferases superfamily protein (AHRD V3.3 *** A0A2U1LK68_ARTAN)	AT1G26850	0.154045	0.113126	0.13336	0.153465	0.0498105	0.637962	0.121947	0.131468	0.0470453	0.667864	0.0838049	0.448771	0.0894722	0.447524	0.0603624	0.643589	0.0506602	0.752061	0.194569	0.00708683	0.0910906	0.283566	0.10432	0.308304
Solyc01g010880	RING/FYVE/PHD zinc finger superfamily protein (AHRD V3.3 *** A0A2U1NXA0_ARTAN)	NA	-0.0398327	0.913791	0.00311124	0.994528	-0.046918	0.859173	-0.173148	0.391169	-0.166904	0.436739	-0.0105226	0.98125	-0.0727732	0.835222	0.0212193	0.95633	0.13578	0.678391	-0.0138822	0.961009	-0.0822202	0.710732	-0.0183686	0.960065
Solyc01g010920	O-fucosyltransferase (AHRD V3.3 *-* A0A2P5G0B7_TREOI)	NA	0.253579	0.514979	0.220501	0.547645	-0.0974814	0.799264	-0.0606377	0.864089	-0.132433	0.681656	0.210253	0.536147	-0.0839048	0.866813	0.284045	0.436436	-0.212749	0.641452	-0.119572	0.685455	-0.397921	0.0514127	-0.383736	0.12803
Solyc01g010930	O-fucosyltransferase family protein (AHRD V3.3 *** A0A2U1NIF6_ARTAN)	AT2G03280	0.30991	0.325837	0.231267	0.471076	-0.0210843	0.955597	-0.148502	0.563729	0.249566	0.274238	0.0178271	0.971806	0.173538	0.622686	0.1033	0.769736	-0.00916699	0.98796	0.352281	0.0683732	-0.108696	0.645199	-0.0360336	0.92498
Solyc01g010940	Transmembrane emp24 domain-containing protein p24delta7 (AHRD V3.3 *** A0A2G3AIH0_CAPAN)	AT1G26690	0.312465	0.00706498	0.276374	0.0155296	0.0165658	0.925153	0.107417	0.396275	0.0873402	0.54592	0.233508	0.0622822	0.0261512	0.9163	0.073242	0.699882	0.0229606	0.934257	0.0895378	0.512247	0.226259	0.0401631	0.228501	0.0765603
Solyc01g010950	MAP kinase kinase kinase 2	AT1G14000	0.213528	0.219381	0.0426489	0.865238	-0.108982	0.532175	-0.0816848	0.666239	-0.020998	0.933372	-0.126395	0.559342	0.259514	0.137499	0.0413667	0.885744	-0.100881	0.721536	0.00163497	0.997165	-0.285295	0.0446649	-0.0863469	0.720751
Solyc01g010970	Argonaute7	AT1G69440	0.727788	0.018268	1.28918	7.42884e-09	0.545686	0.0946556	1.12577	2.47125e-13	0.775975	1.38796e-06	-0.16673	0.582553	0.628046	0.0142843	0.391285	0.209356	-0.227277	0.612373	0.550923	0.00157117	0.539896	0.00229206	-0.0465302	0.90651
Solyc01g010990	Son of sevenless protein (AHRD V3.3 *** Q9LQY7_ARATH)	AT1G26650	0.122066	0.659604	0.0748954	0.798793	0.172503	0.395555	0.336154	0.0365233	0.261994	0.138385	0.373374	0.048588	0.0364372	0.924549	0.0648802	0.84104	0.315691	0.246628	0.215999	0.249262	0.244242	0.165866	0.0961174	0.735457
Solyc01g011000	Eukaryotic translation initiation factor 5A (AHRD V3.3 *** A0A1U8HES8_CAPAN)	AT1G13950	-0.145497	0.175062	0.181328	0.0609786	0.141808	0.130859	0.123042	0.192753	0.227105	0.00739545	0.118057	0.323141	-0.168684	0.0993989	0.000529814	0.998542	-0.0749403	0.634264	0.159182	0.0754101	0.289085	0.000297354	0.128091	0.259305
Solyc01g011030	RING/U-box superfamily protein (AHRD V3.3 *** A0A2K3MXG0_TRIPR)	AT1G69330	-0.0234494	0.948663	0.217676	0.257266	0.292385	0.0807928	-0.0941667	0.628202	0.0151717	0.957903	0.0864685	0.734842	0.102219	0.693872	0.0259896	0.935778	0.0743902	0.82153	-0.148592	0.37677	-0.0914722	0.609214	-0.0104235	0.971879
Solyc01g011040	Leucine-rich repeat receptor-like protein kinase (AHRD V3.3 *** A0A2R6RFK8_ACTCH)	AT5G61240	0.160949	0.13875	0.208839	0.0263747	0.176797	0.0552359	0.113921	0.221342	0.11164	0.259362	0.173785	0.0889695	0.214836	0.0238277	0.155479	0.185048	0.214342	0.0885878	0.0666935	0.541237	0.0335579	0.769401	0.0469209	0.748513
Solyc01g011090	Phospholipid-transporting ATPase (AHRD V3.3 *-* A0A1U8GCQ9_CAPAN)	NA	-0.222736	0.367616	-0.10601	0.716615	-0.229842	0.255787	0.0213955	0.943476	-0.0950575	0.724906	-0.138206	0.633904	0.0538853	0.883871	-0.221336	0.386962	0.0405046	0.923822	0.150173	0.518081	0.236413	0.265633	0.117449	0.709602
Solyc01g011100	Phospholipid-transporting ATPase (AHRD V3.3 *** A0A1U8GCQ9_CAPAN)	NA	-0.105762	0.46256	-0.123724	0.34363	-0.0744263	0.554189	0.0349453	0.816694	-0.0413555	0.801407	-0.103342	0.492838	0.00460834	0.985222	0.0325737	0.867746	0.0334111	0.88241	-0.0384188	0.801413	-0.0531981	0.683288	-0.0337287	0.8617
Solyc01g011105	CLAVATA3/ESR (CLE)-related protein 25-like (AHRD V3.3 *-* A0A2I4EI69_9ROSI)	NA	-0.74663	0.290488	-1.00839	0.106663	0.225827	0.760092	-0.169279	0.844498	-0.445146	0.548279	-0.0819606	0.95086	-0.116405	0.932161	-0.199249	0.865798	-0.487526	0.656287	-0.564821	0.39551	-0.674331	0.258664	-0.558896	0.484888
Solyc01g011340	protein phosphatase 2A catalytic subunit 2	AT1G10430	0.165556	0.100248	0.134514	0.195234	0.1513	0.0978045	0.180394	0.0343919	0.0510667	0.689788	0.0589411	0.681105	0.280256	0.00130251	0.228497	0.0257979	0.114473	0.428443	0.106954	0.285996	0.0356962	0.762316	-0.0187329	0.915168
Solyc01g011350	DUF3755 domain-containing protein (AHRD V3.3 *** A0A1Q3D9X4_CEPFO)	AT1G60670	-0.175142	0.150558	-0.247814	0.0101391	0.00723856	0.96498	0.0685833	0.53981	0.0582155	0.642028	0.0603512	0.677708	0.0988928	0.536674	-0.0736015	0.659081	-0.0142634	0.959098	0.0225588	0.876362	0.0124067	0.92666	-0.01224	0.948453
Solyc01g011510	Aldehyde dehydrogenase (AHRD V3.3 *** A0A200Q0A3_9MAGN)	AT4G36250	-0.33991	0.097291	-0.27089	0.20477	-0.400922	0.0220946	-0.461807	0.0061161	-0.475124	0.00544488	-0.235089	0.336571	-0.111889	0.703458	-0.254025	0.277404	-0.120117	0.71002	-0.41808	0.0150566	-0.252091	0.175403	0.00602977	0.989609
Solyc01g014105	IRK-interacting protein (AHRD V3.3 *** A0A2I4FH54_9ROSI)	NA	-0.526948	0.289168	-0.490378	0.327402	-0.648158	0.112219	0.294349	0.569168	-0.158251	0.807615	-0.0811517	0.928362	0.0283106	0.976088	-0.425125	0.45599	-0.260558	0.723049	0.301583	0.557214	-0.0058061	0.994022	-0.00416708	0.997601
Solyc01g014140	receptor-like protein 12 (AHRD V3.3 *-* A0A2G2YW48_CAPAN)	NA	-0.244693	0.483828	0.0603355	0.898294	0.213692	0.474668	-2.5334	0.256893	0.817213	0.682637	-0.0779247	0.971774	0.462597	0.168241	0.187407	0.680672	-0.264608	0.556339	2.27881	0.274407	0	1	-1.36427	0.573384
Solyc01g014180	Zinc finger A20 and AN1 domain-containing stress-associated protein 8 (AHRD V3.3 *** A0A2G2UWG6_CAPBA)	AT1G51200	-0.105663	0.571172	-0.0328771	0.885821	0.201474	0.124998	0.0457177	0.798233	0.0495216	0.803237	0.0916214	0.640445	-0.0415938	0.871465	0.0978696	0.620456	0.0893425	0.704068	-0.00112628	0.998547	-0.262011	0.0281491	-0.179251	0.259176
Solyc01g014230	RING-type E3 ubiquitin transferase (AHRD V3.3 *** A0A2G3CB55_CAPCH)	AT2G23140	-0.244293	0.297793	-0.244335	0.279095	-0.171687	0.424901	0.0139999	0.966599	-0.127547	0.621072	0.010844	0.981982	-0.146834	0.621149	0.0349098	0.928075	0.10441	0.777058	-0.0204491	0.948598	-0.0758658	0.762666	0.084019	0.800043
Solyc01g014250	Unknown protein	NA	-0.137673	0.857982	0.338889	0.561345	0.164944	0.758318	-0.367717	0.442718	-0.246515	0.670251	-0.040413	0.96808	0.0787563	0.936007	-0.4055	0.529012	-0.687935	0.289591	-0.652812	0.132947	-0.30732	0.521448	-0.283954	0.655868
Solyc01g014270	Unknown protein	NA	-0.201934	0.409639	-0.192728	0.424207	-0.400284	0.0233391	-0.0979725	0.720441	-0.349881	0.0736357	-0.344287	0.150627	-0.255762	0.259382	-0.182034	0.480874	-0.262334	0.335052	-0.314388	0.0832289	-0.594143	0.000174976	-0.426283	0.0286221
Solyc01g014320	S-adenosyl-L-methionine-dependent methyltransferases superfamily protein (AHRD V3.3 *** A0A2U1QHF5_ARTAN)	NA	-0.0385013	0.934545	-0.158058	0.631579	-0.22893	0.373257	-0.713835	0.000694401	-0.519624	0.0230193	-0.0361079	0.94831	0.144519	0.73209	-0.420765	0.173475	0.0671407	0.903008	-0.718474	0.00117164	-0.506643	0.0299042	-0.163318	0.67051
Solyc01g014373	IRK-interacting protein (AHRD V3.3 *** A0A2I4FH54_9ROSI)	NA	-0.475863	0.662969	-0.345771	0.766987	-0.856149	0.263028	-0.567766	0.53454	-0.86803	0.324813	-0.275652	0.847859	-0.141597	0.926345	-0.832742	0.403213	-0.749938	0.515835	-0.645718	0.472322	-0.963011	0.215634	-0.346436	0.783593
Solyc01g014480	ETHYLENE INSENSITIVE 3-like 3 protein (AHRD V3.3 *** A0A2G3AJ97_CAPAN)	AT1G73730	-0.0741222	0.684009	-0.189911	0.12463	-0.207868	0.0686894	-0.0948104	0.480678	-0.173229	0.136381	-0.0635411	0.733274	-0.106392	0.549664	0.000903625	0.998305	-0.114656	0.560875	-0.0707942	0.62675	-0.134316	0.264396	-0.106294	0.515447
Solyc01g014490	DNA topoisomerase 6 subunit B (AHRD V3.3 *** A0A2I4GDF3_9ROSI)	AT3G20780	0.0114816	0.968971	-0.0764989	0.684797	-0.135459	0.321679	0.1337	0.310739	-0.016619	0.935589	-0.0313782	0.898241	0.103101	0.578219	-0.0868672	0.642199	0.0206886	0.942751	0.0680813	0.650592	-0.0825686	0.536514	0.0130703	0.955869
Solyc01g014840	Disease resistance protein (TIR-NBS-LRR class) (AHRD V3.3 *** A0A2U1PW75_ARTAN)	NA	0.309695	0.74847	-0.222721	0.816235	0.504821	0.439031	0.801013	0.163255	0.203611	0.818055	0.60802	0.428632	0.380225	0.744064	1.12679	0.238093	0.727648	0.509225	0.747324	0.222228	0.233874	0.749774	0.324068	0.725744
Solyc01g014850	Zinc finger transcription factor 7	NA	0.282267	0.0414592	0.115606	0.491001	0.245905	0.053637	0.033291	0.838973	-0.0209788	0.912015	0.299753	0.00955258	0.0230152	0.92851	-0.0554908	0.783521	0.00131576	0.99922	0.0110375	0.950434	-0.0839335	0.496879	-0.0529469	0.772394
Solyc01g015020	PRLI-interacting factor (AHRD V3.3 *-* AT5G19900.5)	AT5G19900	-0.216802	0.238039	-0.124867	0.559087	-0.121559	0.49593	-0.109988	0.559851	-0.128869	0.514987	-0.187454	0.358901	-0.163094	0.452223	-0.0909896	0.717408	-0.0097904	0.981857	-0.148931	0.405239	-0.149806	0.374632	-0.0467986	0.869209
Solyc01g015293	Unknown protein	NA	0.0247777	0.961624	-0.40699	0.0996695	-0.00304092	0.994323	-0.0807731	0.798509	-0.139133	0.646058	-0.0259683	0.960128	-0.235283	0.531319	-0.257411	0.48607	-0.319763	0.413447	-0.0167112	0.963155	-0.121857	0.648239	-0.154473	0.639816
Solyc01g016410	RING/U-box superfamily protein (AHRD V3.3 *-* A0A2U1PQW6_ARTAN)	AT2G44330	-0.228714	0.493392	-0.0698557	0.855845	-0.0894818	0.770426	0.0197709	0.953922	-0.0370931	0.913297	-0.0439022	0.917848	0.216832	0.544457	0.2519	0.45599	0.0787029	0.879749	-0.0626109	0.838598	0.106907	0.685342	-0.0308948	0.940948
Solyc01g016460	Unknown protein	NA	0.108569	0.862196	0.130516	0.830808	-0.275595	0.487422	-0.119198	0.806592	0.297783	0.519656	-0.342348	0.484754	-0.148309	0.812447	0.363733	0.491818	0.0175611	0.986306	-0.303263	0.454562	-0.0945866	0.839748	-0.292873	0.550898
Solyc01g016470	60S acidic ribosomal protein P1 (AHRD V3.3 *-* A0A2G2XN91_CAPBA),Pfam:PF00428	AT4G00810	0.0588892	0.834823	0.367649	0.0182473	0.211487	0.202129	0.201496	0.184424	0.335333	0.0161561	0.245818	0.169951	-0.224778	0.224535	-0.00666215	0.982846	0.0269392	0.940045	0.349182	0.00930628	0.449462	0.000531461	0.174218	0.363806
Solyc01g017600	transmembrane protein 45B-like (AHRD V3.3 *** A0A2I4DQK0_9ROSI)	AT1G55230	-0.133185	0.836726	0.0608125	0.927977	-0.565234	0.125888	0.194639	0.68271	-0.00178165	0.999139	0.288719	0.603778	0.17526	0.785285	0.262927	0.636251	0.296878	0.632243	-0.309823	0.515276	1.18593	0.00220903	0.633165	0.205567
Solyc01g017860	Unknown protein	NA	0.238857	0.384125	0.0310932	0.93449	-0.257945	0.244697	0.211816	0.356739	-0.100325	0.736784	0.123035	0.710769	0.385557	0.196374	-0.103473	0.807295	0.102116	0.842376	-0.0214782	0.953408	-0.227795	0.343666	-0.438045	0.0833614
Solyc01g020220	Replication factor C subunit 3 (AHRD V3.3 *** A0A1U8E9Y1_CAPAN),Pfam:PF13177	NA	0.141382	0.726163	-0.109085	0.778939	0.0480482	0.885279	0.0297453	0.927288	-0.167288	0.4826	-0.139355	0.645232	0.161478	0.62363	0.0853023	0.804748	-0.190058	0.577019	0.0456962	0.857432	-0.13624	0.476954	-0.257474	0.213628
Solyc01g020240	hypothetical protein (AHRD V3.3 *** AT1G09290.1)	AT1G09290	-0.222286	0.137227	0.0894942	0.620736	-0.260357	0.0357224	-0.103721	0.454105	-0.0678529	0.669818	-0.0294711	0.901557	-0.208186	0.144158	-0.170252	0.268529	-0.18751	0.305515	0.0138848	0.939125	-0.130784	0.254583	-0.154718	0.263453
Solyc01g020320	hypothetical protein (AHRD V3.3 *** AT2G20480.1)	AT2G20480	0.410337	0.105319	-0.142871	0.667603	-0.0145965	0.967179	0.0322538	0.923155	-0.0326887	0.926076	0.286246	0.275857	0.213846	0.514304	-0.204788	0.544658	0.0958815	0.830584	-0.0468164	0.886574	-0.263622	0.22197	-0.0758592	0.836586
Solyc01g020357	Unknown protein	NA	0.142344	0.871326	0.492561	0.428807	0.998422	0.015045	0.013266	0.984907	0.308476	0.482608	0.0952941	0.89866	-0.196899	0.795299	-0.487973	0.347849	-0.393503	0.536212	-0.0717454	0.891341	-0.350155	0.307626	-0.240613	0.631966
Solyc01g020440	Replication factor C subunit 3 (AHRD V3.3 *** A0A1U8E9Y1_CAPAN)	AT5G27740	-0.0317433	0.902769	-0.0809967	0.6825	-0.0374451	0.834042	0.0425675	0.788027	0.0932166	0.518891	0.0148858	0.955039	-0.0827319	0.670925	-0.299673	0.0229124	-0.238764	0.16488	0.146685	0.193765	0.0739573	0.554369	0.0541312	0.76307
Solyc01g020495	Unknown protein	NA	-0.0406802	0.956264	0.180495	0.738625	0.151068	0.711851	0.172384	0.653699	0.200832	0.609896	-0.52067	0.15335	-0.206809	0.671521	-0.267914	0.532576	-0.135442	0.81112	0.155182	0.676902	0.3152	0.313873	-0.0830861	0.875609
Solyc01g020500	Unknown protein	NA	-0.271068	0.703584	-0.384498	0.5399	0.154005	0.801257	-0.0509974	0.931403	-0.283043	0.562602	-0.138302	0.846186	-0.140125	0.872327	0.334677	0.593557	-0.606782	0.315028	-0.028499	0.959639	-0.167236	0.701167	-0.465813	0.298636
Solyc01g020520	Membrane-bound transcription factor site-2 protease (AHRD V3.3 *** A0A200QAL7_9MAGN)	AT4G20310	-0.0586641	0.908979	-0.183612	0.619209	-0.00540684	0.991224	-0.0330365	0.923635	0.0644666	0.853786	0.0628774	0.884869	-0.177567	0.640348	-0.0842343	0.838548	0.0114113	0.986548	0.0933275	0.729514	0.104344	0.66724	-0.0916508	0.786016
Solyc01g021640	Transducin/WD40 repeat-like superfamily protein (AHRD V3.3 *** AT5G17370.1)	AT5G17370	0.140725	0.287078	-0.0891177	0.532718	-0.0541417	0.686482	0.0437221	0.743158	0.140764	0.164272	0.00187183	0.99476	0.113521	0.475784	0.0840644	0.617182	0.108011	0.553764	0.157294	0.0926607	0.0800939	0.44783	0.0483484	0.758664
Solyc01g022740	F-box/kelch-repeat protein (AHRD V3.3 *** A0A2G3DG30_CAPCH)	AT1G55270	0.411933	0.0134156	0.257155	0.160853	0.00790341	0.97874	-0.107691	0.606551	-0.111405	0.613769	-0.0193183	0.959943	0.178456	0.439446	0.0149909	0.965439	-0.0113708	0.980585	0.155641	0.397012	-0.0804423	0.683515	-0.115543	0.635727
Solyc01g022750	NADH dehydrogenase [ubiquinone] 1 alpha subcomplex subunit 6 (AHRD V3.3 *** A0A1U8GJI0_CAPAN)	AT3G12260	0.0335543	0.879541	-0.101337	0.519771	-0.00440707	0.98373	0.0483133	0.764296	0.0323503	0.865887	0.19623	0.163528	0.049728	0.813407	0.00170555	0.995399	0.038871	0.876961	0.0394863	0.816223	0.00112194	0.996736	0.0163977	0.943578
Solyc01g028803	Cytochrome P450 (AHRD V3.3 *** A0A200R9G0_9MAGN)	NA	-0.130902	0.774959	-0.544511	0.0513903	-0.677201	0.0091881	-1.16904	0.0274796	-0.424605	0.349752	0.184892	0.821207	0.430109	0.277451	-0.00920257	0.988173	-0.266816	0.618089	-0.365782	0.43705	-1.1876	0.000104616	-0.76567	0.0608225
Solyc01g028807	Unknown protein	NA	-0.156444	0.845739	0.00100927	1	0.163803	0.781206	-0.597126	0.20619	-0.281769	0.648503	-0.394511	0.548203	-0.241035	0.797698	-0.112981	0.903764	-0.0883523	0.938438	-0.81841	0.0735065	-0.418393	0.397466	-0.140811	0.865598
Solyc01g028810	Beta chaperonin 60 (AHRD V3.3 *** Q0W9E2_SOLCO)	AT3G13470	-0.194889	0.325962	0.0328619	0.909418	-0.192569	0.255099	0.254322	0.112719	0.323338	0.0406333	0.103745	0.683828	-0.260231	0.160183	-0.227632	0.270364	-0.153437	0.553764	0.292462	0.0637386	0.413756	0.00462545	0.390773	0.0237022
Solyc01g028830	Protein kinase domain (AHRD V3.3 *** A0A200R109_9MAGN)	AT5G56460	-0.0295788	0.92625	-0.116208	0.609363	0.260608	0.100268	0.0865093	0.680885	0.125181	0.5521	0.146625	0.531697	-0.0674876	0.81819	-0.0580953	0.839942	-0.105255	0.722111	-0.186201	0.301066	-0.0861247	0.660205	-0.122639	0.613137
Solyc01g028860	Evolutionarily conserved C-terminal region 2 (AHRD V3.3 *** F4JDC2_ARATH)	AT3G13460	-0.019125	0.858684	0.072941	0.294583	-0.0300125	0.683899	0.0613667	0.32662	0.0741167	0.239347	-0.0396676	0.652431	-0.0572383	0.478488	-0.126488	0.0524094	-0.0546747	0.559759	0.0898612	0.115332	0.0141778	0.853282	-0.000908865	0.995621
Solyc01g028870	Antitermination NusB domain-containing protein (AHRD V3.3 *** Q93XY7_ARATH)	AT4G26370	-0.15859	0.204561	-0.207106	0.0597469	-0.221604	0.0270342	-0.00545599	0.979355	-0.00691864	0.974532	0.0116735	0.964554	-0.315506	0.000947922	-0.155526	0.236902	-0.193306	0.186678	-0.0511071	0.718778	-0.0967182	0.402482	0.0306752	0.874563
Solyc01g028900	2-oxoisovalerate dehydrogenase subunit beta, mitochondrial (AHRD V3.3 *** A0A2G3DFR9_CAPCH)	AT3G13450	0.0902935	0.502244	0.0278203	0.868577	0.0603847	0.608047	0.111806	0.278842	0.00855978	0.963157	0.0711962	0.62833	0.0505772	0.768072	0.052186	0.74915	0.138028	0.355532	-0.00770257	0.961009	0.0193661	0.884841	0.0503281	0.756652
Solyc01g028930	TATA-box-binding protein (AHRD V3.3 *** A0A1U8HIY4_CAPAN)	AT1G55520	0.0270925	0.88203	0.0152276	0.927918	-0.0248974	0.850692	-0.0226095	0.867899	0.0526722	0.66884	-0.000871732	0.997488	-0.0214572	0.912696	-0.0606328	0.680493	-0.0175609	0.936162	-0.00574682	0.968506	0.00621698	0.962957	0.0432466	0.770719
Solyc01g034020	Serine/threonine-protein phosphatase (AHRD V3.3 *** A0A2G3DEI1_CAPCH)	AT3G58500	0.0238226	0.86372	0.0802624	0.389254	0.0092297	0.934509	0.0507397	0.566851	0.0951866	0.228787	0.0805768	0.412706	0.0502514	0.671211	-0.0689422	0.52416	-0.0133328	0.939637	0.0616487	0.469243	0.0516028	0.529929	-0.0490468	0.654271
Solyc01g034150	DNA polymerase eta (AHRD V3.3 *** A0A2G3AIQ2_CAPAN)	AT5G44740	-0.108583	0.629663	-0.164709	0.380303	-0.132742	0.432032	-0.0221619	0.925373	-0.133625	0.469572	-0.103034	0.654272	-0.103405	0.666684	-0.186888	0.353648	-0.208661	0.3514	0.0531323	0.794878	-0.0999111	0.539811	-0.162667	0.385255
Solyc01g044270	DnaJ domain (AHRD V3.3 *** A0A200QGM0_9MAGN)	AT2G25560	-0.125366	0.604333	-0.0456313	0.873435	0.0382158	0.867124	-0.0575722	0.798233	0.012364	0.967634	-0.146051	0.531163	-0.284576	0.118604	0.119048	0.628299	0.0509102	0.882785	-0.0990758	0.620363	-0.111633	0.538083	-0.049922	0.862065
Solyc01g044350	RBR-type E3 ubiquitin transferase (AHRD V3.3 *** A0A2G2XPJ0_CAPBA)	NA	0.136577	0.645634	-0.149339	0.560921	-0.00372396	0.991889	-0.112564	0.626342	0.113616	0.635318	0.117372	0.675786	0.390191	0.0844166	0.251119	0.373985	0.0408334	0.934183	0.0640526	0.805837	-0.209167	0.262414	-0.0686399	0.827981
Solyc01g044360	importin-5-like (AHRD V3.3 *** A0A2I4FSB4_9ROSI)	AT5G19820	-0.111214	0.430693	0.166525	0.16365	-0.02055	0.892832	0.211991	0.0317109	0.25624	0.00956845	0.110297	0.451681	-0.0822342	0.613058	-0.0104724	0.962142	0.00345705	0.992067	0.456351	1.66349e-07	0.550292	2.11567e-10	0.332565	0.00162447
Solyc01g044365	Alg9-like mannosyltransferase family (AHRD V3.3 --* AT5G14850.2)	NA	-0.306311	0.900319	-4.07447	4.74305e-05	-0.0409444	0.97341	-0.356679	0.827777	-1.34793	0.199716	-0.0850259	0.960976	-2.93607	0.382103	-0.168102	0.970314	-0.312423	0.833673	0	1	-0.250747	0.931205	-0.0998567	0.94682
Solyc01g044490	Elongation factor P (AHRD V3.3 *** B6TVD2_MAIZE)	AT4G26310	-0.0113314	0.962017	0.0118389	0.948103	-0.0589416	0.638725	0.10526	0.306563	0.139732	0.145297	0.00483304	0.984056	-0.0947077	0.504813	0.0409555	0.807666	-0.128422	0.394701	0.0523668	0.650592	0.0329901	0.779282	-0.0342243	0.830029
Solyc01g044556	TPX2 (targeting protein for Xklp2) protein family (AHRD V3.3 --* AT4G32330.4)	NA	-0.0434466	0.949363	-0.121552	0.819446	-0.0809998	0.853367	-0.178784	0.728764	-0.154254	0.766326	-0.190387	0.746053	0.239023	0.651582	-0.452174	0.286969	-0.489273	0.337683	-0.644799	0.0750941	-0.509867	0.13476	-0.473071	0.256541
Solyc01g044558	Cyclin-A1-1 (AHRD V3.3 *-* A0A1U8GEH4_CAPAN)	NA	0.0264419	0.964342	-0.374019	0.20625	-0.208132	0.481786	-0.286968	0.389632	-0.547573	0.0467358	-0.531695	0.10907	0.000524556	1	-0.0710806	0.882536	-0.398718	0.309709	-0.521379	0.0625432	-0.837809	0.000850421	-0.58448	0.0573742
Solyc01g049650	Pyruvate kinase (AHRD V3.3 *** A0A2G2XPN6_CAPBA)	AT5G56350	0.105852	0.53985	0.0770821	0.658723	0.203006	0.0872247	-0.260455	0.00832719	-0.172876	0.127429	0.0489127	0.803426	0.164769	0.255544	-0.161883	0.295932	0.0910415	0.659113	-0.275022	0.00551789	-0.395795	3.15701e-05	-0.0499939	0.789394
Solyc01g049680	Transcription factor Pur-alpha 1 (AHRD V3.3 *** A0A2G2W459_CAPBA)	AT2G32080	-0.157103	0.159145	-0.0952233	0.447006	-0.0728315	0.518863	-0.120242	0.23635	-0.0631966	0.61965	0.0189409	0.927112	-0.0622866	0.69246	0.0523965	0.741439	-0.0537856	0.773358	-0.258122	0.00215601	-0.254117	0.00256414	-0.291353	0.00192535
Solyc01g049690	transcription factor Pur-alpha 1 (AHRD V3.3 *-* A0A2I4G155_9ROSI)	NA	0.0836392	0.589581	-0.0794381	0.582549	-0.090269	0.452611	-0.159184	0.119932	-0.169278	0.0944373	-0.105381	0.454726	-0.0596277	0.73178	-0.038216	0.835548	-0.0849488	0.634109	-0.146894	0.156475	-0.146237	0.161508	0.112801	0.407999
Solyc01g049770	Unknown protein	NA	-0.557968	0.108497	-0.450747	0.217023	-0.348113	0.28213	-0.475785	0.141322	-0.247325	0.541218	-0.018944	0.980893	-0.479055	0.253656	-0.615102	0.113627	-0.196207	0.731136	-0.510148	0.0875822	-0.647615	0.0157572	-0.772648	0.0138569
Solyc01g049810	Pentatricopeptide repeat (AHRD V3.3 *** A0A200RCJ8_9MAGN)	AT5G56310	0.225007	0.721422	-0.703515	0.0552295	-0.493707	0.189135	0.243645	0.60101	0.455079	0.289286	0.10822	0.881101	-0.452225	0.217205	-0.890036	0.00335986	-0.733402	0.0627661	-0.336034	0.326238	0.0370318	0.933261	0.0768496	0.891266
Solyc01g049880	Unknown protein	NA	-0.0887666	0.882599	-0.204023	0.667127	-0.255148	0.482087	-0.331379	0.381265	-0.19295	0.680178	-0.386062	0.3642	-0.195936	0.714335	-0.045559	0.945929	-0.346882	0.48215	-0.19583	0.636913	-0.689886	0.0255772	-0.673301	0.0519985
Solyc01g049890	2-C-methyl-D-erythritol 4-phosphate cytidylyltransferase (AHRD V3.3 *** Q93WB8_ARATH)	AT3G13410	0.112738	0.289026	0.160356	0.080859	0.142735	0.0993871	0.0961241	0.300037	0.0486496	0.685826	0.0809008	0.509865	0.0950748	0.419876	0.105778	0.368576	0.113359	0.392598	0.0172767	0.899311	0.155985	0.0609126	0.15567	0.120077
Solyc01g049910	Membrane-bound transcription factor site-2 protease (AHRD V3.3 *** A0A200QAL7_9MAGN)	AT4G20310	0.185536	0.569168	-0.411694	0.0696925	0.277618	0.213991	-0.14656	0.552837	0.159896	0.520304	-0.0218913	0.963323	0.0118552	0.983047	-0.110611	0.753685	-0.085888	0.845163	0.110728	0.631413	-0.080288	0.723714	-0.106307	0.715359
Solyc01g049960	chromosome-associated kinesin (AHRD V3.3 *** AT4G26410.1)	AT4G26410	0.088914	0.464874	0.0169778	0.915212	-0.100937	0.293354	-0.0359211	0.769794	-0.0146669	0.922051	-0.0150773	0.939713	0.0272301	0.874164	-0.0478304	0.740022	-0.046383	0.783142	0.0204099	0.882229	2.58074e-05	1	0.0360434	0.812166
Solyc01g050010	Zinc finger BED domain-containing protein DAYSLEEPER (AHRD V3.3 *** A0A1J3I687_NOCCA)	NA	0.368668	0.189607	-0.0882211	0.8222	0.282703	0.256013	0.0864602	0.770303	0.0467551	0.894728	-0.00876113	0.987186	0.242139	0.480537	0.160736	0.647777	0.389539	0.292133	-0.134489	0.606501	-0.225837	0.286049	-0.26156	0.324528
Solyc01g050040	RING/U-box superfamily protein (AHRD V3.3 *-* Q9FM98_ARATH)	AT5G56340	-0.417676	0.229081	-0.0749133	0.883708	-0.0460725	0.91574	-0.286013	0.360529	-0.204327	0.580491	-0.0656446	0.911239	-0.179192	0.721682	0.0523258	0.932542	-0.260164	0.617641	-0.42526	0.134258	-0.353614	0.211924	-0.495697	0.124183
Solyc01g050070	Transmembrane protein (AHRD V3.3 *** A0A1P8AMQ6_ARATH)	AT1G55535	0.146591	0.552737	0.168962	0.452251	0.11012	0.596773	0.214344	0.230002	0.128319	0.558888	-0.0185648	0.963064	0.164772	0.5154	0.103865	0.709773	0.0264747	0.949966	0.0645936	0.785006	0.0325429	0.887443	-0.0094493	0.978886
Solyc01g056340	de-etiolated 1	AT4G10180	-0.0517637	0.806544	-0.0383027	0.846363	-0.0564179	0.71061	-0.0507167	0.756222	-0.0667405	0.676572	-0.0525687	0.798249	-0.0897927	0.604793	-0.0732252	0.680976	-0.0441103	0.850923	-0.136977	0.256984	-0.121928	0.315986	-0.0300208	0.885249
Solyc01g056370	Unknown protein	NA	0.347422	0.162364	0.0836883	0.80898	0.132556	0.609135	0.0663127	0.793776	0.162509	0.488481	0.0964614	0.762909	0.0873503	0.819344	0.211504	0.472245	-0.0659728	0.881027	-0.0205375	0.945034	-0.150717	0.456476	-0.0186495	0.960295
Solyc01g056520	ARM repeat superfamily protein (AHRD V3.3 *** AT5G06120.9)	AT5G06120	0.239741	0.0215267	-0.115853	0.352928	0.0823594	0.483827	0.0325493	0.81274	0.049901	0.717864	0.0540776	0.736579	0.190152	0.0950619	0.0893601	0.55753	0.11458	0.485116	0.187307	0.0425945	0.13153	0.183269	0.0511693	0.748545
Solyc01g056570	Regulator of chromosome condensation (AHRD V3.3 *** A0A200PRS6_9MAGN)	AT3G03790	-0.00136696	0.997109	-0.164679	0.115661	-0.114525	0.270189	-0.083741	0.457574	-0.130365	0.212499	-0.175403	0.125865	-0.040856	0.81736	-0.0729148	0.626858	0.0200576	0.929986	-0.0636676	0.597566	-0.105431	0.305938	-0.00103841	0.997311
Solyc01g056600	Double-stranded RNA-binding protein 1 (AHRD V3.3 *-* A0A2G2XPY3_CAPBA)	NA	-0.170942	0.740593	-0.189201	0.659922	-0.146259	0.726117	0.289035	0.323734	-0.225079	0.510551	-0.0562112	0.92137	0.284386	0.473035	-0.03	0.960106	0.193561	0.69478	-0.016719	0.969255	-0.317527	0.311732	0.130544	0.76931
Solyc01g056620	Double-stranded RNA-binding protein 1 (AHRD V3.3 *** A0A2G2XPY3_CAPBA)	AT1G09700	0.148126	0.546626	-0.0861886	0.750013	-0.00581274	0.985506	0.0641428	0.768892	-0.0198128	0.942956	0.068741	0.808239	-0.102862	0.710623	-0.0432189	0.889112	-0.0213154	0.959196	-0.0229724	0.92568	-0.0383019	0.851243	-0.0424009	0.878729
Solyc01g056690	Protein kinase and PP2C-like domain-containing protein (AHRD V3.3 *** A0A2G3AJ12_CAPAN)	AT2G40860	0.0106692	0.97237	-0.0242624	0.918537	-0.406697	0.000515516	-0.0913663	0.589597	-0.227234	0.0962122	-0.172878	0.332715	-0.109685	0.564212	-0.234012	0.128765	-0.257084	0.152367	-0.189837	0.153201	-0.196403	0.12704	0.0114756	0.965255
Solyc01g056720	small basic intrinsic protein 2.1	AT3G56950	-0.0652174	0.761239	-0.0397669	0.852138	0.121647	0.394383	-0.118654	0.42443	-0.0717725	0.690817	0.0849286	0.676506	0.0961482	0.637885	0.0882795	0.664431	0.189215	0.338411	-0.0964478	0.548224	-0.0501678	0.766577	-0.0935656	0.639439
Solyc01g056780	50S ribosomal protein L34 (AHRD V3.3 *** A0A1U8FLP5_CAPAN)	AT1G29070	-0.0652286	0.798454	-0.15743	0.408102	-0.491543	0.000191927	-0.311854	0.031475	-0.239463	0.137642	-0.111236	0.636977	-0.106512	0.644639	-0.162832	0.427196	-0.200883	0.365375	-0.168565	0.318796	0.0229886	0.914142	0.185969	0.344237
Solyc01g056790	Exostosin-like protein (AHRD V3.3 *-* A0A2U1QBT5_ARTAN)	NA	0.709364	0.197338	0.15373	0.822442	-0.23824	0.659398	-0.323072	0.455325	-0.289962	0.514344	0.106005	0.880171	0.265622	0.66917	-0.208679	0.725976	0.138866	0.858165	0.19893	0.65753	-0.00523903	0.992963	-0.00414403	0.996622
Solyc01g056810	Syntaxin (AHRD V3.3 *** A0F0A7_NICBE)	AT5G08080	-0.0794479	0.823768	-0.0703052	0.828126	0.00512901	0.988784	-0.0596873	0.782848	-0.0744267	0.742441	0.0788082	0.766061	-0.042316	0.909623	0.0415222	0.899529	-0.124044	0.684323	-0.120137	0.494762	-0.223418	0.118906	-0.215072	0.233561
Solyc01g056850	CTP synthase (AHRD V3.3 *** A0A2G2XFG8_CAPBA)	AT1G30820	0.681573	0.00132217	1.13185	1.28278e-09	0.498368	0.0262894	0.787722	7.64933e-06	0.749356	5.81248e-05	-0.203275	0.51763	0.0494353	0.910945	0.246517	0.395071	-0.200461	0.571203	0.0200023	0.951661	0.326416	0.0989999	-0.442595	0.0471522
Solyc01g056990	hypothetical protein (AHRD V3.3 *** AT5G06590.1)	AT5G06590	-0.0599721	0.934596	-0.216781	0.688704	-0.82977	0.0257938	-0.0225652	0.943735	0.0575057	0.858048	-0.0466029	0.909643	0.0200141	0.973794	-0.343115	0.269337	-0.534185	0.119843	0.0503444	0.851704	0.0215798	0.933185	-0.0341791	0.92092
Solyc01g057000	Universal stress protein	AT3G58450	-0.0791678	0.984997	4.34549	0.0401872	-0.849631	0.659157	-0.386501	0.666792	0.132898	0.909767	-0.865377	0.297643	1.41658	0.39673	3.77488	0.197094	0.657481	0.749937	-0.435761	0.443238	-0.639797	0.196916	-0.84306	0.148575
Solyc01g057020	protein TRIGALACTOSYLDIACYLGLYCEROL 4, chloroplastic-like (AHRD V3.3 *-* A0A2I4DQN1_9ROSI)	AT3G06960	-0.232264	0.361273	-0.0901129	0.772426	0.0277615	0.922497	-0.226025	0.254505	-0.136632	0.57173	-0.303312	0.194367	-0.223247	0.320661	0.025973	0.942252	-0.157824	0.596682	-0.0460188	0.869513	0.0971607	0.672291	0.227243	0.33576
Solyc01g057090	DUF2215 domain-containing protein (AHRD V3.3 *** A0A1Q3D866_CEPFO)	AT1G28760	0.00401055	0.990773	-0.0368751	0.871817	0.0446859	0.805853	-0.121605	0.373989	-0.0661941	0.693773	-0.129896	0.430815	-0.0738844	0.767384	0.0407436	0.876937	0.101131	0.681854	-0.113472	0.391061	-0.243845	0.0251369	-0.123585	0.433254
Solyc01g057200	Pentatricopeptide repeat-containing protein (AHRD V3.3 *** A0A2U1QJ39_ARTAN)	AT3G06430	-0.338081	0.0395928	-0.304127	0.0685176	-0.546506	0.000103271	-0.25048	0.175287	-0.154342	0.473717	0.081978	0.788579	-0.232368	0.203429	-0.417523	0.00941516	-0.255835	0.257753	-0.16347	0.370486	-0.197138	0.244076	-0.133478	0.568529
Solyc01g057210	Mitochondrial pyruvate dehydrogenase kinase (AHRD V3.3 *** E5GC37_CUCME)	AT3G06483	-0.121537	0.378703	-0.182566	0.11552	-0.340272	0.000370565	-0.381646	3.70915e-05	-0.224213	0.0327667	-0.24887	0.0365517	-0.24441	0.0272062	-0.280036	0.0154655	-0.237353	0.107702	-0.332319	0.000422044	-0.286832	0.00319819	-0.312008	0.0043728
Solyc01g057260	Transmembrane protein, putative (DUF247) (AHRD V3.3 *** F4IZB4_ARATH)	NA	-0.761186	0.163904	-0.199868	0.793115	-0.315258	0.569388	0.142164	0.879689	-0.109164	0.904296	-0.332044	0.688311	-0.0210242	0.984824	0.234405	0.755922	-0.0574657	0.960737	-0.0470256	0.952879	-0.401767	0.447134	-0.671225	0.264077
Solyc01g057270	Calmodulin-binding transcription factor SR4 (AHRD V3.3 *** H8ZRY5_SOLLC)	NA	-0.443128	0.483111	-0.179076	0.778995	0.123118	0.802112	-0.458849	0.222248	-0.644444	0.0477115	-0.12503	0.84041	0.177363	0.805468	0.0559306	0.942868	-0.228764	0.745634	-0.153535	0.679577	-0.272704	0.376034	-0.102181	0.836083
Solyc01g057310	Phragmoplast orienting kinesin 2 (AHRD V3.3 *** A0A2G2XPE0_CAPBA)	NA	0.0666171	0.836446	0.00202124	0.996328	0.17596	0.350558	0.0261091	0.895694	0.172827	0.237444	0.00614636	0.985778	0.165135	0.392764	-0.144543	0.474876	-0.067483	0.808309	0.147105	0.306981	0.0368507	0.832172	0.00363559	0.990782
Solyc01g057320	Kinesin (AHRD V3.3 *-* A0A200QSU4_9MAGN)	AT3G17360	-0.161891	0.78322	-0.12513	0.833107	0.502397	0.150398	0.201025	0.5046	0.00886345	0.98555	-0.427208	0.174482	-0.0295643	0.960397	-0.110543	0.80958	-0.400787	0.305602	0.399202	0.111596	0.428229	0.0906125	0.369357	0.238684
Solyc01g057340	Unknown protein	NA	-0.0820835	0.818938	-0.209727	0.428152	0.000877797	0.998865	0.0130074	0.971016	-0.055433	0.865065	-0.0345031	0.93836	-0.174862	0.561007	0.0290669	0.942868	-0.126031	0.726299	0.0138768	0.965606	0.0729983	0.772662	-0.124164	0.685729
Solyc01g057445	Mediator of RNA polymerase II transcription subunit 15a (AHRD V3.3 *-* A0A2G2ZG46_CAPAN)	NA	0.0929696	0.796897	0.353387	0.106689	0.402683	0.0431685	0.0145207	0.965367	0.140145	0.579915	0.126258	0.684059	0.178013	0.636616	0.297098	0.363564	0.0937439	0.856428	-0.33663	0.111986	-0.0024121	0.995853	0.111762	0.751565
Solyc01g057520	ARM repeat superfamily protein (AHRD V3.3 *** F4J550_ARATH)	AT3G17340	0.156136	0.218433	-0.0215138	0.909418	0.0822071	0.505647	0.199766	0.0160259	0.132957	0.164685	0.165664	0.120066	0.103739	0.451071	-0.0914835	0.52416	0.0486685	0.801744	0.200292	0.011385	0.205181	0.0106115	0.160071	0.108891
Solyc01g057570	alpha-ketoglutarate-dependent dioxygenase alkB homolog 6-like (AHRD V3.3 *** A0A2I4HR29_9ROSI)	AT4G20350	0.104842	0.577591	0.0201778	0.928265	0.0370985	0.825164	-0.161129	0.0820366	-0.0804609	0.467777	-0.00291293	0.990203	0.109789	0.537664	0.0854326	0.636281	-0.0691954	0.76446	-0.132117	0.140768	-0.271916	0.000638474	-0.123606	0.260801
Solyc01g057760	RNA helicase DEAD2	AT3G06480	-0.156586	0.15486	-0.10116	0.394736	-0.161146	0.0899897	0.170491	0.0489748	0.121631	0.220161	-0.0572577	0.692124	-0.0935919	0.467106	-0.167094	0.13729	-0.0148248	0.945576	0.302197	8.25497e-05	0.232652	0.004799	0.132333	0.233938
Solyc01g057770	HCO3-transporter family (AHRD V3.3 *** A0A2U1KUW6_ARTAN)	NA	0.341607	0.852844	0.199656	0.91331	1.34928	0.211097	0.746788	0.551247	0.65634	0.645258	1.29041	0.349831	0.0380373	0.987455	1.0956	0.448204	0.956306	0.573209	0.453493	0.752207	1.31586	0.219639	1.0245	0.475798
Solyc01g057780	Zinc finger protein VAR3, chloroplastic (AHRD V3.3 *** A0A2G3BZA0_CAPCH)	AT5G17790	-0.332379	0.00743262	-0.208835	0.13735	-0.523213	2.32684e-06	-0.0420837	0.827132	-0.0492867	0.811807	-0.218787	0.179851	-0.285069	0.0258417	-0.29361	0.0355487	-0.246687	0.164093	0.0373535	0.846718	-0.0727588	0.638273	0.120386	0.509207
Solyc01g057830	30S ribosomal protein S1 protein (AHRD V3.3 *** A0A2U1PM45_ARTAN)	AT5G30510	0.0453922	0.844367	0.0459719	0.833107	-0.420709	0.000227401	-0.317854	0.00808793	-0.241373	0.0701982	-0.146235	0.421059	-0.0398107	0.874164	-0.0574004	0.790223	-0.106256	0.626355	-0.094247	0.566188	-0.0608589	0.709424	0.0923844	0.645239
Solyc01g057840	Nuclear export mediator factor Nemf (AHRD V3.3 *** A0A1J3J1R1_NOCCA)	NA	-0.0986341	0.587663	-0.0891065	0.598126	0.186039	0.142503	0.0632835	0.6334	0.0926217	0.468121	-0.02634	0.901557	0.084734	0.657929	-0.00109253	0.997896	0.0804372	0.704125	0.21786	0.0192082	-0.0264541	0.848202	0.056575	0.72965
Solyc01g057850	nuclear export mediator factor NEMF-like (AHRD V3.3 *** A0A2I4F1S6_9ROSI),Pfam:PF05833	AT5G49930	-0.229055	0.359714	-0.142672	0.599428	-0.163973	0.453929	0.136496	0.51679	-0.0476106	0.868128	-0.229204	0.318502	0.118345	0.684702	-0.0144583	0.968794	0.222471	0.425987	0.490672	0.00130606	0.462402	0.00559644	0.372507	0.0619073
Solyc01g057900	E3 ubiquitin-protein ligase UPL6 (AHRD V3.3 *** A0A2G3DDX0_CAPCH)	AT3G17205	0.0752155	0.571172	0.0170351	0.915883	0.155018	0.0839532	0.0894589	0.347873	0.0462229	0.703198	-0.0310446	0.852079	0.0542527	0.714531	0.0826716	0.525962	0.11995	0.380478	-0.0140109	0.919102	-0.0681472	0.484627	0.0978484	0.390856
Solyc01g057910	R2R3MYB transcription factor 2	AT3G06490	-0.412927	0.449024	-0.237439	0.644101	-0.237155	0.588562	-0.358366	0.577787	0.0110093	0.99063	-0.315153	0.681171	0.125652	0.860939	-0.438789	0.390504	0.0274557	0.97887	-0.0892042	0.849677	-0.363165	0.278398	-0.111884	0.839208
Solyc01g058010	Neutral/alkaline invertase (AHRD V3.3 *** G5DC09_MANES)	AT3G06500	0.0478057	0.918466	-0.0985938	0.801517	0.253571	0.32895	-0.0569662	0.873279	0.0246794	0.955722	0.286	0.366347	-0.234147	0.499561	0.124157	0.757087	0.290937	0.440743	0.0355351	0.927744	0.213868	0.419723	-0.0291233	0.952036
Solyc01g058020	Neutral/alkaline invertase (AHRD V3.3 *-* H6V7I6_MANES)	AT3G06500	0.00693031	0.993786	-0.0110891	0.986171	0.759373	0.0108958	-0.147255	0.729496	0.133842	0.778038	0.545921	0.15144	-0.375896	0.402978	0.158838	0.77651	0.338424	0.532934	-0.0806209	0.872211	-0.0375851	0.934109	-0.268059	0.561254
Solyc01g058100	Unknown protein	NA	0.972911	0.0725022	2.35196	1.11698e-07	0.844439	0.152972	0.21635	0.406667	0.580666	0.00632636	0.241068	0.451843	0.338519	0.521273	0.638421	0.182029	-0.316752	0.642023	0.296988	0.24515	0.528824	0.0162028	-0.473127	0.0807997
Solyc01g058140	beta-glycosidase 2	AT3G06510	0.0444623	0.782857	0.0795702	0.530893	-0.190737	0.036402	-0.0996205	0.368075	-0.0220098	0.891885	-0.0718604	0.630798	-0.0958864	0.467682	-0.0150227	0.937041	-0.0593464	0.729554	-0.0195508	0.898067	-0.131395	0.184643	0.00559424	0.97842
Solyc01g058160	Duf724 domain-containing protein 3 (AHRD V3.3 *** A0A314KQ04_NICAT)	AT3G06520	-0.550754	0.24467	0.0801593	0.910358	-0.470779	0.255099	-0.461556	0.198527	-0.293117	0.460274	-0.540032	0.176286	-0.404193	0.30136	-0.31087	0.469648	-0.183557	0.744575	-0.464631	0.102555	-0.519458	0.0568176	-0.199296	0.640772
Solyc01g058170	Agenet domain containing protein (AHRD V3.3 *** A0A2P5F5R4_TREOI)	AT3G06520	-0.196423	0.772702	-0.203018	0.755084	-0.521247	0.218354	-0.950141	0.00461649	-0.56764	0.115589	-0.267921	0.611637	-0.510288	0.218409	-0.677436	0.0879796	-0.467375	0.357873	-0.41038	0.230175	-0.730278	0.0125218	-0.386938	0.347314
Solyc01g058190	30S ribosomal protein S6 (AHRD V3.3 *-* A0A1J3K846_NOCCA)	AT3G17170	-0.193261	0.131678	-0.0835676	0.602687	-0.28675	0.00601501	0.0138811	0.941983	0.0891122	0.552885	-0.0365918	0.875676	-0.405187	2.66495e-05	-0.271168	0.021558	-0.274838	0.0472156	-0.0284029	0.869409	-0.0257779	0.866217	0.0645772	0.719025
Solyc01g058205	Pentatricopeptide repeat-containing protein (AHRD V3.3 *** A0A2G2XPG9_CAPBA)	NA	-0.190052	0.572922	0.040064	0.92204	-0.356542	0.139238	0.0609773	0.852101	0.118183	0.691147	-0.067071	0.879594	-0.0465932	0.917888	-0.149951	0.636162	-0.0472816	0.919079	0.00208981	0.997882	0.0119228	0.970923	0.181865	0.554204
Solyc01g058260	Nuclear poly(A) polymerase 3 (AHRD V3.3 *** A0A2G3B5G8_CAPCH)	AT3G06560	-0.659899	0.000646783	-0.58429	0.00349455	-0.434682	0.0312824	-0.60043	0.00133098	-0.416109	0.0472378	-0.381031	0.134267	-0.695382	0.000377358	-0.274317	0.332449	-0.227871	0.49674	-0.519096	0.00801843	-0.485203	0.0132304	-0.461286	0.0488205
Solyc01g058270	O-acetyltransferase family protein (AHRD V3.3 *** A0A2U1M4H7_ARTAN)	AT3G06550	0.353318	0.0879487	0.427182	0.0223334	0.0722546	0.771388	0.0624652	0.773306	-0.0287397	0.913297	0.0387983	0.904174	0.0604488	0.852668	0.0408618	0.900378	0.0391934	0.917689	-0.148181	0.416506	-0.402746	0.0044833	-0.20338	0.30892
Solyc01g058280	ER membrane protein complex subunit 6-like (AHRD V3.3 *** A0A2I4GTM2_9ROSI)	AT5G49540	-0.0376388	0.831846	0.129816	0.255811	0.0745558	0.515994	0.129692	0.18119	0.176813	0.0542065	0.0955416	0.468332	-0.0443233	0.797698	0.0494328	0.762275	0.00475315	0.986548	0.085666	0.430088	0.0712634	0.499173	-0.0745382	0.589714
Solyc01g058320	transmembrane protein (AHRD V3.3 *-* AT3G17120.5)	AT3G17120	0.847595	9.60388e-05	1.24957	5.67235e-10	0.460797	0.0546449	0.893168	8.1656e-06	0.871952	2.52756e-05	0.602345	0.0176734	0.96442	1.21309e-05	1.02811	5.61572e-06	0.575243	0.0885878	0.916179	7.82716e-06	0.73434	0.000578038	0.437973	0.117324
Solyc01g058390	Galactokinase (AHRD V3.3 *** A0A2G3AJ57_CAPAN)	AT3G06580	0.0700976	0.737172	0.0130125	0.957893	0.255034	0.0389862	-0.351625	0.000677311	-0.294294	0.00784981	-0.0930846	0.605629	-0.0725703	0.737768	-0.111704	0.555322	0.14165	0.486148	-0.344309	0.00127188	-0.139926	0.278398	0.073739	0.7014
Solyc01g058450	Flowering time control protein FCA (AHRD V3.3 *** A0A2G2XPK6_CAPBA)	AT4G16280	0.0253032	0.887486	-0.0701007	0.578722	-0.201666	0.0219387	-0.104986	0.251025	-0.00174985	0.991784	-0.10261	0.355155	-0.00181143	0.992877	-0.0976997	0.409699	-0.0660529	0.658285	0.153293	0.0466758	-0.0216788	0.844151	0.0274833	0.847848
Solyc01g058520	Peroxidase (AHRD V3.3 *** K4AW60_SOLLC)	AT4G16270	-0.350118	0.621861	-0.318281	0.585712	-0.0946054	0.873824	0.00181408	0.999582	0.0594626	0.912787	-0.10831	0.867422	0.0234275	0.976405	-0.424418	0.337288	0.00410328	0.998646	-0.0642866	0.888019	-0.186197	0.582797	0.0170458	0.977912
Solyc01g058530	Ribosomal protein S18 (AHRD V3.3 *-* A0A2Z5UCK0_CUSJA)	NA	0.424557	0.351915	0.211533	0.667128	-0.152043	0.717877	0.194353	0.59248	-0.152702	0.691735	0.0820459	0.891916	0.0868739	0.896232	0.155729	0.761627	-0.171329	0.78158	0.332267	0.247115	0.0227304	0.952348	-0.229855	0.533662
Solyc01g058670	Transcription factor (AHRD V3.3 *** A0A2G3DG53_CAPCH)	AT3G06590	0.826895	8.98793e-20	0.676067	1.10802e-13	0.592741	9.00313e-10	0.818958	2.97642e-21	0.777951	5.97905e-19	0.492013	3.75916e-07	0.821862	1.23497e-18	0.475704	1.0221e-05	0.300594	0.0521312	0.540523	2.37383e-09	0.312689	0.00176486	0.127965	0.385116
Solyc01g058720	Calcium-binding EF-hand (AHRD V3.3 *** A0A2U1NQC6_ARTAN)	AT5G49480	0.0473551	0.953612	0.286646	0.593945	0.582875	0.129791	0.554595	0.168783	0.851067	0.0229256	0.681148	0.147589	0.325357	0.568655	0.577588	0.237744	0.380913	0.537796	0.464733	0.274839	0.918908	0.0105861	0.817018	0.0601475
Solyc01g058730	Transmembrane protein (AHRD V3.3 *** F4JLQ2_ARATH)	AT4G16180	0.077679	0.597254	0.14131	0.214001	0.0475607	0.708671	0.035217	0.788381	-0.0472851	0.729526	-0.010635	0.961505	0.0495545	0.773402	0.0720424	0.632465	0.0860697	0.609226	0.0503677	0.690637	0.19647	0.0319723	0.111226	0.381575
Solyc01g059830	Enoyl-CoA hydratase (AHRD V3.3 *** A0A1Y1IHV1_KLENI)	AT4G16210	0.155312	0.182878	0.15285	0.157147	0.0861853	0.44929	-0.0775531	0.486419	-0.021189	0.891156	0.0263585	0.889488	0.101188	0.473431	0.126394	0.35874	-0.0920409	0.596244	-0.135626	0.171297	0.00901157	0.948859	0.0347607	0.838292
Solyc01g059860	MAP kinase kinase kinase 3	AT3G06620	-0.0643928	0.674821	-0.0653156	0.648151	-0.18798	0.0517426	-0.0724228	0.528436	-0.00205348	0.991735	-0.0427826	0.803155	0.0129609	0.952544	-0.0929799	0.515044	-0.039455	0.847836	0.0679454	0.564923	-0.0745567	0.4883	0.0149526	0.935471
Solyc01g059870	phytochrome B1	AT4G16250	1.28951	2.24239e-20	1.42154	9.17106e-25	0.750227	6.97523e-07	0.914425	1.10182e-10	0.796311	6.0026e-08	0.389247	0.047205	0.762413	4.29272e-07	0.464684	0.0126408	0.251423	0.339203	0.709912	1.49983e-06	0.448909	0.00504207	0.376979	0.0528509
Solyc01g059880	Citrate synthase-like (AHRD V3.3 *** A0A200R252_9MAGN)	AT5G49460	0.327351	5.81236e-06	0.406625	1.30246e-09	0.135574	0.106376	0.265085	8.99562e-05	0.176071	0.0199505	0.139177	0.147926	0.20825	0.0106271	0.103554	0.350741	0.0660539	0.646048	0.247901	0.000356808	0.182736	0.0145248	0.179993	0.0407312
Solyc01g059920	Nucleic acid-binding, OB-fold (AHRD V3.3 *** A0A2U1P485_ARTAN)	AT3G17030	0.0548959	0.850289	-0.0234365	0.934325	-0.0168577	0.943224	0.190517	0.161067	0.157523	0.287997	0.111213	0.569392	0.0361387	0.902603	-0.0289555	0.917018	-0.129487	0.583065	0.345658	0.00127326	0.201691	0.0892725	-0.0175582	0.941927
Solyc01g059930	Adenine nucleotide alpha hydrolases-like superfamily protein (AHRD V3.3 *** Q9M9P5_ARATH)	AT3G17020	0.0286166	0.870144	0.00563005	0.976813	0.175836	0.0560859	-0.0526339	0.679441	0.00974524	0.957821	0.143733	0.24311	0.189282	0.0723591	0.217637	0.0499295	0.118617	0.430308	-0.117548	0.278805	-0.0558545	0.636722	-0.0875449	0.535581
Solyc01g059950	Transcription factor GRAS (AHRD V3.3 *-* A0A200PWC4_9MAGN)	NA	-0.0973834	0.972719	-0.444947	0.783833	0.861054	0.422146	-0.973923	0.0115231	-0.803943	0.0400482	-0.0191737	0.985262	2.26565	0.111483	-1.01402	0.516359	2.03463	0.283439	-0.833392	0.0362509	-0.860037	0.0211782	0.00919547	0.992189
Solyc01g060030	Zinc finger CCHC domain-containing protein 10 (AHRD V3.3 *** A0A2G3ART8_CAPCH)	AT5G49400	-0.0824289	0.564117	0.254142	0.00521201	-0.0571235	0.635071	-0.135171	0.135848	0.0254436	0.861058	-0.0465247	0.757721	-0.031145	0.869613	0.0204977	0.913145	-0.0195642	0.929986	0.00935057	0.948345	-0.0153187	0.899922	-0.00145512	0.995386
Solyc01g060040	WD40 domain-containing protein/Bromodomain domain-containing protein (AHRD V3.3 *** A0A1Q3BSD0_CEPFO)	AT5G49430	-0.0804379	0.623022	0.0163455	0.933355	-0.0034095	0.986863	0.0786815	0.549417	0.041629	0.7993	-0.0502084	0.788579	-0.131319	0.339354	-0.014631	0.944657	-0.0237835	0.918867	0.0734407	0.566092	-0.0435522	0.736359	-0.0911343	0.533464
Solyc01g060050	WD40 domain-containing protein (AHRD V3.3 *** A0A2K3NUT6_TRIPR)	NA	0.164587	0.512536	-0.169761	0.45776	-0.265271	0.148299	0.329315	0.056849	-0.0591375	0.831689	-0.276325	0.229071	0.117426	0.64937	-0.153778	0.518867	-0.23752	0.332728	0.472037	0.00138501	0.331715	0.0514127	0.150552	0.543368
Solyc01g060070	Outer envelope pore protein 16-2, chloroplastic (AHRD V3.3 *** A0A2G2XR36_CAPBA),Pfam:PF02466	AT4G16160	-0.101875	0.764661	-0.0273476	0.939415	-0.0761386	0.776235	0.0132775	0.97248	-0.140252	0.609014	-0.093358	0.804637	0.119524	0.797698	0.221621	0.586899	-0.0832244	0.881727	-0.127949	0.629317	-0.416843	0.0319216	-0.466736	0.0326208
Solyc01g060080	serine/threonine-protein phosphatase 4 regulatory subunit 3-like (AHRD V3.3 *-* A0A2I4F1X2_9ROSI)	AT5G49390	0.0241248	0.927887	-0.102499	0.571291	-0.142868	0.319121	-0.110745	0.472602	-0.0418023	0.842984	-0.0984349	0.622498	-0.0458825	0.856976	-0.0102751	0.969249	-0.0231958	0.940504	-0.0669826	0.683087	-0.232384	0.0480917	-0.155567	0.328763
Solyc01g060090	serine/threonine-protein phosphatase 4 regulatory subunit 3-like (AHRD V3.3 *-* A0A2I4F1X2_9ROSI)	NA	-0.0249499	0.955719	-0.0940451	0.769531	-0.315665	0.115668	0.12225	0.630896	0.0338544	0.919352	-0.491927	0.0231214	0.102884	0.757232	-0.106249	0.734139	-0.0628753	0.881027	-0.00107983	1	0.275051	0.165958	0.181845	0.501328
Solyc01g060130	TOMGTPASE Mill. GTPase	NA	0.144733	0.555326	0.169134	0.433989	0.111902	0.585454	-0.195636	0.254652	-0.165124	0.387301	0.168227	0.450601	-0.0299594	0.938805	0.138812	0.61014	-0.0690673	0.854945	-0.032829	0.898942	-0.0675996	0.747916	-0.0767072	0.782835
Solyc01g060140	Calmodulin-binding transcription activator 5 (AHRD V3.3 *-* A0A2G2XR50_CAPBA)	AT3G16940	0.0440852	0.783794	-0.126576	0.242991	0.0399618	0.740063	-0.163017	0.065439	-0.173794	0.048631	-0.143222	0.199472	-0.0341635	0.848624	-0.203742	0.0614832	-0.0982209	0.515512	-0.200627	0.0172456	-0.284765	0.000324702	-0.151426	0.153781
Solyc01g060170	Calmodulin-binding transcription activator (AHRD V3.3 *-* A0A1I9LRY6_ARATH)	NA	-0.0852808	0.815005	-0.167064	0.54997	-0.215626	0.334448	-0.187457	0.401144	-0.308325	0.125298	-0.166329	0.565398	-0.166226	0.582276	-0.332133	0.190229	-0.1791	0.590639	-0.0461765	0.880695	0.170691	0.462594	0.275905	0.281024
Solyc01g060180	AMP-dependent synthetase/ligase (AHRD V3.3 *** A0A200R265_9MAGN)	AT3G16910	0.0193377	0.940217	-0.173876	0.238771	-0.446555	5.64535e-05	-0.0160354	0.942447	-0.353281	0.00497026	-0.256722	0.110687	0.014263	0.960304	-0.270101	0.0685002	-0.220846	0.241737	-0.399861	0.00103011	-0.448744	0.000241943	-0.208236	0.218857
Solyc01g060200	3'-5' exonuclease domain (AHRD V3.3 *** A0A200QLJ1_9MAGN)	NA	1.06229	0.278845	0.291546	0.82236	-0.0111621	0.993668	0.567804	0.481169	-0.118711	0.889717	0.558767	0.448303	-0.549224	0.522865	0.0691725	0.945792	-0.268634	0.785447	0.185731	0.626053	0.0149369	0.97148	-0.25309	0.510094
Solyc01g060240	Unknown protein	NA	1.30702	1.37507e-34	1.11863	7.02396e-26	0.483893	6.15493e-05	1.31427	2.15049e-30	1.02819	5.63045e-19	0.879431	7.24487e-13	0.87877	1.3925e-15	0.512204	5.24877e-05	0.26093	0.185962	0.24631	0.0616252	-6.23332e-05	1	0.0601699	0.793965
Solyc01g060250	Unknown protein	NA	-0.068207	0.861193	-0.157174	0.561232	-0.13165	0.574396	0.0494171	0.855179	-0.0546697	0.848617	-0.0917353	0.762909	0.228294	0.381809	0.136684	0.638801	0.245159	0.402817	0.01636	0.953408	0.128388	0.532667	-0.0556542	0.861809
Solyc01g060280	AMSH-like ubiquitin thioesterase 1 (AHRD V3.3 *** A0A2G2XPY5_CAPBA)	AT4G16144	0.243056	0.0962942	0.0927413	0.603989	0.245551	0.0532529	0.255112	0.0267479	0.141799	0.306628	0.0932547	0.618938	0.25006	0.0903687	0.107168	0.593671	0.216514	0.279312	0.103371	0.484339	0.0134776	0.942419	0.0937735	0.619109
Solyc01g060395	Unknown protein	NA	1.61406	0.361281	0.485048	0.696263	-0.212243	0.833691	-0.13341	0.853327	0.22914	0.736701	-0.0696845	0.95086	-0.505989	0.489224	0.403849	0.592659	0.0160783	0.992418	0.331911	0.52227	0.745267	0.0883475	0.586897	0.301485
Solyc01g060410	GPI-anchored adhesin-like protein (AHRD V3.3 *** Q9M2F2_ARATH)	AT5G26910	0.37721	0.199757	0.204592	0.530663	0.0336529	0.925791	0.00832024	0.978981	0.238594	0.183792	-0.0433266	0.898241	0.034014	0.92588	-0.186283	0.428466	-0.14762	0.605311	0.172485	0.337206	0.0850439	0.66091	0.0335345	0.913148
Solyc01g060450	transmembrane protein%2C putative (DUF1218) (AHRD V3.3 *** AT5G49320.1)	AT5G49320	-0.470647	0.65378	0.166505	0.889937	0.644837	0.333596	0.178219	0.83159	-0.383584	0.601025	-0.149015	0.889868	0.208129	0.842446	-0.668318	0.373518	-0.214501	0.854255	-0.274033	0.695746	-0.0282191	0.971395	-0.334152	0.682648
Solyc01g060470	Importin subunit alpha (AHRD V3.3 *** A0A2G3DFJ0_CAPCH)	NA	0.0376252	0.785346	0.0981432	0.315501	0.0150654	0.897718	0.133172	0.0849811	0.162805	0.0331161	0.123665	0.207741	0.0289031	0.850281	0.141837	0.157708	0.0780947	0.557002	0.189213	0.00871077	0.141415	0.0629942	0.128481	0.172698
Solyc01g060490	GATA transcription factor 23 (AHRD V3.3 *** A0A2G2VJP8_CAPBA)	AT3G16870	1.31352	0.635323	0	1	1.43788	0.494632	0.769542	0.0573951	0.860787	0.0808379	0.3079	0.693562	-4.60011	0.032264	0.570679	0.770519	0.409867	0.872045	-0.0638987	0.890435	0.206383	0.573184	0.0102993	0.989538
Solyc01g065490	NAD(P)-linked oxidoreductase, aldo/keto reductase family protein (AHRD V3.3 *** A0A1Y1HY98_KLENI)	AT1G60680	0.172935	0.501984	-0.115587	0.674679	-0.061172	0.806776	-0.062397	0.820551	-0.151573	0.528396	0.0251252	0.954239	0.107175	0.752794	0.072552	0.834128	-0.0115823	0.984208	-0.226352	0.278813	-0.584621	0.000402909	-0.417728	0.0427645
Solyc01g065500	C2 calcium/lipid-binding plant phosphoribosyltransferase family protein (AHRD V3.3 *** A0A061EZM2_THECC)	AT5G17980	0.222932	0.663533	-0.263812	0.547645	0.64357	0.0438776	0.872547	0.00172423	0.564215	0.0736995	0.316705	0.4742	0.236344	0.632959	0.100801	0.863411	0.254747	0.643128	0.367224	0.282959	0.342458	0.306129	0.00615679	0.993543
Solyc01g065510	leucine-rich repeat extensin-like protein 6 (AHRD V3.3 *-* XP_010321602.1)	NA	0.316677	0.360529	0.255827	0.467326	1.17353	6.91488e-07	0.40482	0.121466	0.287186	0.348009	0.366075	0.276935	0.462025	0.119897	0.264496	0.482067	0.29892	0.46667	0.274653	0.355107	0.459466	0.069709	0.30855	0.369216
Solyc01g065530	COBRA-like protein (AHRD V3.3 *** A0A2G3AIT3_CAPAN)	AT4G16120	0.220533	0.78922	0.350972	0.615907	1.20477	0.00812796	0.509314	0.349163	0.611603	0.272545	0.833888	0.164172	0.233438	0.78598	0.661619	0.301669	0.481417	0.541631	0.391342	0.514312	0.693124	0.161508	0.499744	0.459509
Solyc01g065540	Two-component response regulator (AHRD V3.3 *** A0A2G3DGB4_CAPCH)	AT4G16110	0.0355815	0.907006	-0.0495641	0.845501	0.27161	0.071654	0.195453	0.198905	0.06676	0.755442	-0.0365563	0.901557	0.240439	0.186666	0.119811	0.601832	0.243874	0.292133	0.126328	0.456992	-0.0415338	0.827162	-0.107054	0.622589
Solyc01g065550	Dehydration-induced 19-like protein (AHRD V3.3 *** E3T7S4_GOSHI)	AT5G49230	0.0157919	0.980214	0.0721622	0.876164	0.265408	0.357903	0.0975928	0.793995	0.0849549	0.844857	0.29637	0.416981	-0.136602	0.768519	0.172452	0.679301	0.133819	0.797256	0.0554219	0.895311	0.15512	0.622871	0.0563106	0.912363
Solyc01g065560	DUF789 domain-containing protein (AHRD V3.3 *** A0A1Q3DF52_CEPFO)	AT4G16100	0.0800036	0.805858	-0.112284	0.664509	0.00267829	0.9939	0.0107777	0.968063	0.0899314	0.662978	0.249839	0.171853	0.0571781	0.862906	-0.025171	0.944271	-0.102313	0.762441	0.271016	0.0599192	0.067072	0.723397	0.0682572	0.790624
Solyc01g065580	Pumilio-like protein 24 (AHRD V3.3 *** A0A2G2XR42_CAPBA)	AT3G16810	-0.0567698	0.734876	0.209237	0.0402807	-0.0156694	0.916545	0.175105	0.0382857	0.193869	0.021966	0.0615648	0.657333	-0.131247	0.284702	-0.122982	0.344857	-0.114829	0.444462	0.38477	1.09112e-07	0.308945	7.10335e-05	0.207589	0.0317316
Solyc01g065680	Unknown protein	NA	-0.937642	0.237442	0.074351	0.95162	-0.0650913	0.948897	-0.280607	0.614575	-0.133545	0.857075	-0.442816	0.486887	0.0494752	0.969658	-0.149944	0.90184	-0.449836	0.636318	-0.268642	0.640681	-0.363203	0.500674	-0.175915	0.822883
Solyc01g065690	Heavy metal-associated isoprenylated plant protein (AHRD V3.3 *-* A0A2R6PJM0_ACTCH)	NA	-0.32154	0.447114	-0.599351	0.0738933	-0.00417208	0.994333	0.0589521	0.904235	0.0453492	0.93479	-0.0513336	0.943284	-0.0148847	0.984751	-0.171694	0.746608	-0.0078195	0.994661	-0.0123607	0.981616	-0.244842	0.498864	-0.113605	0.842102
Solyc01g065700	Protein phosphatase 2C family protein (AHRD V3.3 *** A0A2U1N538_ARTAN)	AT3G16800	0.513721	0.457888	0.224514	0.792315	1.47295	0.00192435	1.50396	0.00108694	1.00575	0.0518412	0.84776	0.185073	0.580365	0.43001	0.331204	0.699882	0.972614	0.220826	0.656788	0.282532	2.36298	4.18996e-06	2.40134	1.96765e-05
Solyc01g065710	CST complex subunit TEN1 (AHRD V3.3 *** A0A2G3AIU0_CAPAN)	AT1G56260	0.203292	0.633199	0.112585	0.811016	0.365251	0.217558	0.344828	0.14479	0.310303	0.208956	0.173032	0.619844	0.0544781	0.915578	-0.247486	0.480431	-0.138444	0.770459	0.0745242	0.813287	0.0517708	0.858446	0.00213233	0.997751
Solyc01g065720	Phospholipase (AHRD V3.3 *** A0A2I4F1X9_9ROSI)	AT3G16785	0.118782	0.395652	-0.036941	0.834654	-0.0192579	0.901582	0.099039	0.424875	0.0913798	0.501558	0.00098514	0.997707	0.0720632	0.691214	0.180193	0.209907	0.287869	0.0492709	-0.00936712	0.958098	-0.0873217	0.481895	-0.140982	0.320392
Solyc01g065840	F-box/RNI-like superfamily protein (AHRD V3.3 *** A0A178U7Y7_ARATH)	AT3G18150	0.05729	0.871465	0.0552526	0.869221	0.144758	0.51059	-0.164036	0.406032	-0.11716	0.613929	-0.00169577	0.997467	-0.118308	0.717023	-0.0757805	0.826104	-0.116865	0.748264	0.0955176	0.670022	-0.0813027	0.69907	-0.195575	0.385116
Solyc01g065980	Ethylene Response Factor E.4	AT3G16770	0.182872	0.487288	0.137343	0.608838	-0.0676426	0.793649	0.30241	0.116154	0.326571	0.101063	0.250266	0.345573	0.0333229	0.934742	-0.0844357	0.796577	0.0854919	0.825606	-0.379064	0.0278145	-0.444404	0.00776443	-0.251809	0.272214
Solyc01g066050	Tetratricopeptide repeat-containing domain (AHRD V3.3 *** A0A200PWL4_9MAGN)	AT3G16760	0.0836961	0.483168	0.100214	0.340487	0.107516	0.245073	0.163812	0.033816	0.0560256	0.613032	0.062755	0.617953	0.228751	0.00749615	0.134773	0.22698	0.112776	0.401977	0.0476996	0.661393	0.125524	0.140336	0.127699	0.21973
Solyc01g066060	Multiple organellar RNA editing factor 3, mitochondrial (AHRD V3.3 *** A0A2G3AIV4_CAPAN)	AT3G06790	0.0734588	0.798352	0.347439	0.022495	0.135596	0.465822	0.077553	0.604215	0.102027	0.483694	0.120446	0.47387	-0.0651314	0.800091	-0.134585	0.530247	-0.11443	0.644981	0.165963	0.147569	0.187607	0.0989943	0.0808751	0.645728
Solyc01g066260	Unknown protein	NA	-2.50658	0.00046535	-0.837866	0.367339	-1.0728	0.154323	-1.21158	0.0986009	-0.38452	0.713847	-0.535592	0.630012	-1.66852	0.0592805	-0.922125	0.409699	-0.881325	0.480808	-1.04629	0.200642	-0.961854	0.224703	-0.824521	0.417096
Solyc01g066290	Unknown protein	NA	-2.65032	2.29677e-06	-1.40525	0.0167324	-0.568415	0.367278	-1.02674	0.0732519	-0.93265	0.123109	-0.416479	0.627548	-1.74529	0.00700954	-1.62837	0.0257979	-1.11624	0.237859	-1.19154	0.0647534	0.31579	0.723459	-0.36886	0.714624
Solyc01g066310	Acyl-CoA dehydrogenase family member 10 (AHRD V3.3 *** A0A1J3CLI6_NOCCA)	AT3G06810	-0.0450937	0.760665	-0.18033	0.0461871	-0.0853978	0.38622	0.0243634	0.851846	-0.088395	0.404279	-0.0478483	0.749982	-0.062267	0.675756	-0.0290706	0.867383	0.165635	0.230059	-0.118306	0.232921	-0.183995	0.0366473	-0.179106	0.0883317
Solyc01g066430	RING-H2 finger protein ATL2-like (AHRD V3.3 *** A0A2I4E8K9_9ROSI)	AT3G16720	0.0511215	0.973715	0.344178	0.75294	1.14252	0.0934441	0.0301363	0.981238	0.766091	0.342977	1.56919	0.0433374	0.205785	0.877846	1.07895	0.216247	0.984723	0.337915	1.19522	0.0871329	2.13234	0.000847629	1.61175	0.0366285
Solyc01g066440	hypothetical protein (AHRD V3.3 *** AT3G06840.1)	AT3G06840	0.534544	0.0190454	0.317971	0.194295	0.0378176	0.907231	0.662154	0.00598509	0.172976	0.628911	0.145235	0.743078	0.267646	0.268177	0.0625094	0.85975	0.0480706	0.909636	0.175117	0.501403	0.350539	0.101089	0.0194681	0.964949
Solyc01g066457	Alpha/beta-Hydrolases superfamily protein (AHRD V3.3 *** A0A2U1MWY4_ARTAN)	AT4G15960	-0.663263	0.333927	0.21342	0.801117	-0.517256	0.408761	-0.37206	0.62034	-0.60434	0.385723	-0.157703	0.900386	0.203841	0.863635	0.318955	0.734973	0.0612008	0.976473	0.0823388	0.958469	0.271499	0.843345	3.4556	0.124683
Solyc01g066480	Fumarylacetoacetate hydrolase family (AHRD V3.3 *** A0A1Y1HN88_KLENI)	AT4G15940	0.0389705	0.846878	-0.0455487	0.798793	-0.103488	0.397187	-0.11545	0.324639	0.0367209	0.824754	0.0849772	0.588659	0.0140557	0.953295	0.0485323	0.795604	0.0124103	0.966195	-0.070376	0.604108	-0.0262915	0.858685	-0.0294826	0.88352
Solyc01g066490	Unknown protein	NA	0.441499	0.680643	0.175873	0.890023	-0.441823	0.597739	-0.61812	0.364612	1.59877	0.035329	-0.574159	0.469954	-0.865608	0.185155	-0.22958	0.778766	-0.366931	0.645714	-0.625017	0.133144	-0.759777	0.0422783	-0.47279	0.332449
Solyc01g066510	Protein GAMETE EXPRESSED 2 (AHRD V3.3 *** A0A2G3AJS1_CAPAN)	AT5G49150	1.42446	0.0845545	0.787075	0.577874	-0.458004	0.562776	-0.226944	0.620912	0.267212	0.577553	-0.0701272	0.927912	-0.112127	0.940412	0.727529	0.460832	0.0291527	0.986627	0.486911	0.266959	0.0741788	0.89385	0.437913	0.395153
Solyc01g066520	Dihydrolipoamide acetyltransferase component of pyruvate dehydrogenase complex (AHRD V3.3 *** A0A024B875_SOLTU)	AT3G06850	0.174025	0.586591	0.176024	0.564774	0.0305466	0.926219	0.235574	0.326958	0.213687	0.421125	0.110668	0.767043	0.0769926	0.854769	0.36399	0.19246	0.194621	0.605013	0.137192	0.62732	0.229044	0.332409	0.175768	0.591227
Solyc01g066570	FCS-Like Zinc finger 15 (AHRD V3.3 *-* FLZ15_ARATH)	AT5G49120	-1.31888	0.00364363	-0.782407	0.0785919	-0.243812	0.648978	0.229187	0.664888	-0.159623	0.785177	-0.290697	0.628931	-0.78682	0.125891	-0.378226	0.556971	-0.785803	0.276883	-0.390466	0.316969	-0.29552	0.437436	-0.465336	0.296763
Solyc01g066590	Dynein light chain (AHRD V3.3 *** A0A2G3DI71_CAPCH)	AT4G15930	-0.0784625	0.476713	-0.0776879	0.460467	-0.018602	0.86914	-0.338996	4.23731e-07	-0.208611	0.0048354	-0.0265256	0.871463	-0.0641453	0.6192	-0.0325948	0.822257	-0.132931	0.286122	-0.329867	8.29129e-07	-0.344422	3.95906e-07	-0.27936	0.000318375
Solyc01g066610	Fanconi anemia group I protein (AHRD V3.3 *** A0A2I4F1R6_9ROSI)	AT5G49110	0.178915	0.574878	-0.349918	0.144492	-0.278136	0.214449	0.114357	0.583026	0.289219	0.0852121	-0.0843032	0.767353	-0.114129	0.706902	-0.242616	0.305644	-0.283879	0.287614	0.211229	0.181799	0.0856806	0.641847	0.060565	0.819096
Solyc01g066620	Glyoxysomal fatty acid beta-oxidation multifunctional protein MFP-a (AHRD V3.3 *** A0A2G3AJZ7_CAPAN)	AT3G06860	0.199013	0.802459	-0.984023	0.0377703	-0.284918	0.642292	-0.146222	0.720441	0.025171	0.966057	-0.3071	0.478138	0.0205558	0.986709	0.445507	0.483064	-0.660496	0.289223	0.238798	0.49545	-0.182895	0.600442	-0.0462378	0.93441
Solyc01g066640	Vitellogenin-like protein (AHRD V3.3 *-* Q9FH24_ARATH)	AT3G06868	0.588009	0.241484	0.839306	0.0331824	-0.301848	0.553555	1.59502	9.20218e-10	1.07471	0.000136197	0.699711	0.059497	0.134744	0.802341	-0.100258	0.850678	0.0780965	0.903987	0.54557	0.0452405	-0.110459	0.760241	-0.0809657	0.877428
Solyc01g066680	Pollen Ole e 1 allergen and extensin family protein (AHRD V3.3 *** A0A2U1NI15_ARTAN)	AT3G16660	-0.279537	0.548732	-0.174269	0.740057	-0.067328	0.885185	-3.03853	0.144796	-3.93859	0.00011257	1.43299	0.565255	-0.0161099	0.984124	-0.0566119	0.933339	0.0365167	0.966746	2.76272	0.159243	-0.598773	0.535658	-4.26402	0.0202621
Solyc01g066690	Eukaryotic translation initiation factor 2 subunit 3 (AHRD V3.3 *** A0A1U8HGG1_CAPAN)	AT1G04170	-0.106351	0.445752	0.112762	0.360509	-0.0748047	0.532839	0.209674	0.0149701	0.182351	0.0448417	0.123408	0.314978	-0.0793527	0.58726	0.0156321	0.936654	-0.0402919	0.840424	0.303342	0.000118711	0.236403	0.00585354	0.184713	0.0785265
Solyc01g066720	Hypoxia-responsive family protein (AHRD V3.3 *** S8D7L7_9LAMI)	AT3G05550	-0.103184	0.647609	-0.00857309	0.976813	0.216706	0.148601	0.0291681	0.891078	0.0866058	0.656762	0.253645	0.134267	0.0438124	0.883584	0.0358921	0.901539	0.0734621	0.805389	-0.0635691	0.746877	-0.22164	0.112707	-0.259869	0.113126
Solyc01g066730	Transcription factor, MADS-box (AHRD V3.3 *-* A0A2U1LSQ9_ARTAN)	NA	-0.208255	0.6856	0.161485	0.762981	0.0836561	0.852222	-0.32208	0.41672	-0.159531	0.749221	0.0386758	0.961191	-0.493106	0.16907	-0.28025	0.532985	-0.530839	0.227233	-0.409386	0.200291	-0.182225	0.62062	-0.375552	0.345393
Solyc01g066740	Transducin/WD40 repeat-like superfamily protein (AHRD V3.3 *-* A0A2U1LEC3_ARTAN)	AT3G06880	0.902258	1.30141e-09	0.779538	2.37788e-07	0.539152	0.000836417	0.100353	0.656745	0.198402	0.333215	0.291895	0.175435	0.834833	2.61307e-08	0.747955	2.48298e-06	0.40635	0.0860339	0.657482	1.21062e-05	0.481241	0.00247756	0.481118	0.00871767
Solyc01g066770	Chaperone protein dnaJ 49 (AHRD V3.3 *** A0A2G3B5J1_CAPCH)	AT5G49060	-0.473249	0.448113	0.0928552	0.897216	-0.205199	0.69002	0.0119914	0.980668	0.0126224	0.979827	0.273349	0.434661	-0.0402446	0.960725	0.0564386	0.941485	0.202386	0.77706	-0.0994334	0.769108	-0.197365	0.460426	-0.068813	0.877249
Solyc01g066820	Kinesin-like protein (AHRD V3.3 *** A0A2G3CJ78_CAPCH)	AT3G16630	0.259543	0.513423	-0.310031	0.382179	-0.350908	0.250241	-0.322895	0.19049	-0.133584	0.683355	-0.0935076	0.830892	0.205121	0.661597	0.0865421	0.88186	0.375291	0.425188	-0.0803861	0.823898	-0.219307	0.41974	-0.182853	0.615346
Solyc01g066830	Ubiquitin-like-specific protease ESD4 (AHRD V3.3 *** A0A1U8EF37_CAPAN)	AT4G15880	-0.0315625	0.917105	0.0445228	0.859936	-0.0489142	0.812473	0.218879	0.114153	0.178285	0.236198	0.0111942	0.973033	-0.0209406	0.948179	-0.0610989	0.802926	0.293076	0.149435	0.112363	0.478796	0.100976	0.510939	0.108922	0.580346
Solyc01g066840	40S ribosomal protein S21 (AHRD V3.3 *** A0A1U8E7W4_CAPAN)	AT5G27700	-0.0714438	0.638426	0.166233	0.134791	0.0985988	0.376534	0.0528371	0.682091	0.228002	0.0155382	0.0875308	0.547873	-0.143031	0.23939	0.0464134	0.779981	-0.139272	0.350112	0.104157	0.353095	0.140377	0.157348	0.0252298	0.891959
Solyc01g066850	WAT1-related protein (AHRD V3.3 *** K4AWT5_SOLLC)	AT4G01440	0.378011	0.471001	-0.170444	0.786756	0.331348	0.447524	0.603469	0.0986437	0.214974	0.673759	0.131699	0.853422	1.0144	0.020252	0.330334	0.626757	-0.00142416	1	0.470383	0.239796	0.463067	0.225619	-0.0834208	0.906038
Solyc01g066860	hypothetical protein (AHRD V3.3 *** AT1G63310.1)	AT1G63310	-0.399986	0.594105	-0.488125	0.475914	0.66873	0.214368	-0.0476661	0.955494	0.0241233	0.981248	0.0566493	0.96282	-0.0363672	0.975764	-0.0285615	0.978342	0.00292703	1	-0.0887477	0.914462	-0.126166	0.856375	-0.122544	0.899927
Solyc01g066870	Protein phosphatase 2C (AHRD V3.3 *** A0A2U1QFI0_ARTAN)	AT3G16560	-0.0906459	0.733468	-0.0993187	0.688837	-0.306342	0.0582362	-0.438698	0.00311929	-0.338213	0.0338436	-0.244466	0.24057	-0.0788179	0.785595	-0.297634	0.136241	-0.28733	0.232236	-0.345473	0.0258195	-0.100616	0.607513	-0.111757	0.655347
Solyc01g066880	heavy metal-associated isoprenylated plant protein 3-like (AHRD V3.3 *** A0A2G3ALM1_CAPAN)	AT5G27690	-0.305458	0.49539	-0.413153	0.293734	0.316623	0.383009	0.153369	0.733528	-0.0277936	0.965617	-0.133368	0.828331	0.11888	0.851038	0.0656762	0.920119	-0.0510098	0.949882	-0.16504	0.713153	-0.290469	0.424881	-0.34364	0.448527
Solyc01g066900	uveal autoantigen with coiled-coil/ankyrin (AHRD V3.3 *** AT4G15790.1)	AT4G15790	-0.0128816	0.971901	0.209043	0.213867	0.422091	0.00216726	-0.0336081	0.844662	0.215857	0.0635221	0.112832	0.507426	-0.0693237	0.772655	-0.0218024	0.936654	-0.0821555	0.741521	0.0156084	0.934003	-0.18256	0.103345	-0.00574948	0.982109
Solyc01g066910	Bifunctional inhibitor/plant lipid transfer protein/seed storage helical domain containing protein (AHRD V3.3 *** A0A2P5CY45_TREOI)	AT5G48485	1.14862	0.590231	-1.93198	0.107077	0.0744223	0.9671	-0.816949	0.00710628	-0.599339	0.0738872	0.388206	0.389489	0.223974	0.691807	-0.523029	0.238024	-0.147699	0.83486	-0.842432	0.00790234	-0.649405	0.0510888	-0.300838	0.534999
Solyc01g066940	Vesicle-associated membrane protein (AHRD V3.3 *** A0A1U8E616_CAPAN)	AT4G15780	0.00871795	0.982079	0.0361356	0.892659	0.257142	0.0978045	0.0305469	0.880156	0.0516339	0.801738	0.0544314	0.826415	-0.0793117	0.812302	0.308647	0.191863	0.158561	0.617487	-0.0274667	0.898901	0.0141369	0.944367	0.0361472	0.888776
Solyc01g066980	Flowering-promoting factor 1 (AHRD V3.3 *** A0A1U8FMN5_CAPAN)	AT5G24860	9.63924	6.12575e-40	8.29314	5.20918e-38	6.2081	1.66727e-12	0	1	0	1	0	1	6.13042	1.93679e-12	4.53629	3.6474e-07	1.52172	0.239339	1.55541	0.482138	1.59505	0.488815	0	1
Solyc01g067000	Calcium-dependent lipid-binding (CaLB domain) family protein (AHRD V3.3 *-* F4JK83_ARATH)	AT3G16510	0.107485	0.680657	0.0385124	0.898726	0.0655396	0.768508	-0.0739841	0.749217	-0.0382216	0.893509	0.0376274	0.916248	-0.121433	0.654466	-0.00628205	0.985612	0.0754989	0.828039	-0.207214	0.282655	0.106451	0.618541	0.204202	0.385427
Solyc01g067010	F-box protein (AHRD V3.3 *** A0A2K3P6V3_TRIPR)	AT3G06240	-0.384163	0.461465	-0.143484	0.824471	-0.090764	0.867649	-0.398055	0.382723	-0.0149208	0.984691	0.59725	0.248128	-0.13117	0.866316	0.355729	0.543226	0.212555	0.78228	-0.261221	0.630869	0.357602	0.454337	-0.0970571	0.902538
Solyc01g067020	Atypical receptor-like kinase 1 (AHRD V3.3 *** C5H8K0_SOLLC)	NA	-0.9622	0.430314	-0.444844	0.765217	0.244255	0.84773	-0.148124	0.939071	-1.35413	0.289735	-0.15837	0.953838	-0.508595	0.752887	0.781514	0.587388	1.43084	0.323478	2.07322	0.257484	2.23889	0.197199	0.0064126	0.998023
Solyc01g067030	F-box protein (AHRD V3.3 *** A0A2K3P6V3_TRIPR)	NA	-0.284564	0.632551	-0.179325	0.746926	-0.491084	0.208955	0.136359	0.743327	0.107933	0.813507	0.121331	0.826825	-0.381989	0.408108	-0.512326	0.238667	-0.130206	0.851653	0.281946	0.368393	0.378095	0.191294	0.574145	0.0755581
Solyc01g067070	Mitochondrial carrier protein (AHRD V3.3 *** A0A200QX10_9MAGN)	AT5G48970	-0.135032	0.396145	-0.000108955	1	0.109094	0.421387	-0.292794	0.00553299	-0.10343	0.468583	0.0630483	0.744948	-0.00922478	0.974542	0.0909968	0.635048	-0.0220433	0.940702	-0.186209	0.113097	-0.136591	0.263469	-0.213628	0.113276
Solyc01g067080	dynein beta chain%2C ciliary protein (AHRD V3.3 *** AT3G21400.1)	AT3G21400	0.0779192	0.841666	0.196946	0.439584	0.0051016	0.989894	0.0502214	0.836507	-0.0113588	0.970841	0.0654877	0.832256	0.108036	0.730974	0.166247	0.550638	0.0482281	0.912086	0.0837045	0.673824	-0.0487125	0.81174	-0.0873106	0.728452
Solyc01g067090	Arginine-glutamic acid dipeptide repeat protein (AHRD V3.3 *-* Q8GZA1_ARATH)	AT2G47820	-0.0340452	0.914021	0.238585	0.159163	0.234568	0.145518	-0.0710456	0.726079	-0.166003	0.333542	-0.00327457	0.993851	-0.0674911	0.809655	0.144319	0.521239	0.13762	0.588159	-0.0496574	0.815727	-0.0836595	0.635793	0.0752395	0.754214
Solyc01g067100	Cullin (AHRD V3.3 *** A0A200Q1J8_9MAGN)	AT4G02570	0.0474691	0.70565	-0.0132112	0.927383	0.0598567	0.518598	0.0267145	0.812246	-0.088148	0.337478	-0.00689719	0.971536	0.0738018	0.529092	0.130571	0.201871	0.137245	0.251713	-0.0350699	0.752504	-0.00610745	0.959168	0.0800375	0.471936
Solyc01g067120	cullin-1-like (AHRD V3.3 *-* A0A2I4G9U1_9ROSI)	NA	0.0506506	0.968553	-0.277001	0.76139	0.568956	0.358485	0.676507	0.273888	0.532307	0.453794	1.13536	0.0908594	-0.232029	0.819569	0.737784	0.328775	0.651024	0.460384	0.632142	0.330079	1.2797	0.0188967	0.825407	0.255018
Solyc01g067160	AAA+ ATPase domain-containing protein (AHRD V3.3 *-* A0A2U1KZ76_ARTAN)	NA	-0.974721	0.202339	-0.631662	0.32324	0.100961	0.889927	0.119536	0.82052	-0.0909011	0.868734	0.0645918	0.929263	-0.0483492	0.950132	-0.0927045	0.889023	-0.382725	0.505316	0.0964085	0.839862	-0.0227907	0.961072	-0.152592	0.771592
Solyc01g067200	Cullin 1 (AHRD V3.3 *-* A0A1J1EDP0_PETHY)	NA	-0.394336	0.630388	-0.254602	0.793157	-0.328342	0.633205	0.189862	0.763323	-0.254385	0.674524	-0.648719	0.276935	-0.0836372	0.929432	-0.860573	0.0839435	-0.0287967	0.979699	0.387358	0.352891	0.551843	0.160126	0.0203993	0.980398
Solyc01g067210	Cullin (AHRD V3.3 *-* A0A200Q1J8_9MAGN)	NA	-0.212237	0.778585	0.0972262	0.901045	-0.365957	0.431179	-0.0985396	0.846378	-0.0648509	0.912823	-0.659373	0.128263	-0.269551	0.638053	-0.173853	0.779981	-0.257998	0.682635	0.216489	0.59628	0.454529	0.17767	0.065285	0.916977
Solyc01g067220	Unknown protein	NA	-0.141637	0.894478	-0.313764	0.739364	-0.522714	0.40579	0.318426	0.572525	-0.175345	0.802962	-0.108589	0.910202	0.137154	0.885946	-0.49783	0.46459	0.166416	0.866571	0.186293	0.749835	0.368328	0.452674	0.00378746	0.997786
Solyc01g067250	Cullin 1 (AHRD V3.3 *-* A0A1J1EDP0_PETHY)	NA	-0.0162118	0.98578	-0.288113	0.647595	0.452839	0.28849	-0.309907	0.407381	-0.0600501	0.912688	0.219591	0.664984	-0.867841	0.0267138	-0.228588	0.699735	-0.019015	0.986306	-0.137796	0.748303	-0.33629	0.298823	-0.211182	0.651195
Solyc01g067255	Retrovirus-related Pol polyprotein from transposon TNT 1-94 (AHRD V3.3 *-* A0A2I0VJ33_9ASPA)	NA	0.268669	0.650007	0.000879822	1	-0.552231	0.143814	0.197619	0.680589	0.227056	0.637041	-0.0590706	0.942955	-0.263055	0.620594	-0.150993	0.789361	-0.0754556	0.919592	0.0428862	0.930704	-0.0745775	0.851418	-0.123671	0.812522
Solyc01g067270	Cullin (AHRD V3.3 *-* A0A200Q1J8_9MAGN)	NA	-0.158775	0.657068	-0.0763639	0.84881	-0.292752	0.234046	-0.0862819	0.787046	0.0147977	0.973186	-0.102579	0.802355	-0.260668	0.409577	-0.253849	0.424133	-0.287277	0.410945	-0.0731326	0.819125	-0.456095	0.0216932	-0.451637	0.0575635
Solyc01g067280	F-box-like protein (AHRD V3.3 *** AT4G15563.9)	AT4G15563	-0.102695	0.721422	0.0626408	0.833107	-0.0300014	0.909769	-0.307926	0.10322	-0.215075	0.303513	-0.257357	0.287226	-0.132701	0.691969	0.088491	0.799068	0.0922914	0.825847	-0.416502	0.0194863	-0.25414	0.186145	-0.248752	0.299608
Solyc01g067290	Divinyl chlorophyllide a 8-vinyl-reductase, chloroplastic (AHRD V3.3 *** A0A2G2XQY6_CAPBA)	AT5G18660	-0.456367	0.000793363	-0.336484	0.0238227	-0.673534	1.16551e-07	0.0135271	0.957927	0.0302059	0.907959	0.0577326	0.843492	-0.34757	0.0192674	-0.237442	0.200345	-0.257574	0.231155	-0.15539	0.368426	-0.113139	0.512529	0.0278111	0.925103
Solyc01g067295	Fruit-specific protein (AHRD V3.3 *** A0A2G2VKF4_CAPBA)	NA	0.201494	0.660191	0.12893	0.795283	-0.229903	0.510072	0.702492	0.0123729	1.05291	8.91762e-05	0.404584	0.313914	0.139102	0.793701	0.0385619	0.949724	0.242402	0.636442	-0.0657833	0.890435	0.124341	0.746361	0.0706957	0.901238
Solyc01g067300	CASP-like protein (AHRD V3.3 *-* A0A0K9RZ96_SPIOL)	AT4G15610	-0.308519	0.856701	0.543471	0.719019	0.492258	0.707925	1.39825	0.0364233	1.49762	0.029699	1.52472	0.0597948	0.0990785	0.979326	1.03348	0.672087	2.92264	0.457615	-0.375848	0.822359	2.12819	0.106005	0.995371	0.525497
Solyc01g067330	CASP-like protein (AHRD V3.3 *** A0A2G3DII6_CAPCH)	AT4G15630	-0.420549	0.729398	0.201803	0.880747	0.000910271	1	1.46696	0.316321	-0.741151	0.558888	1.15991	0.504693	-0.229102	0.892097	0.164632	0.927235	0.249533	0.892812	1.54592	0.486565	2.81402	0.198968	-1.99384	0.355054
Solyc01g067360	E3 ubiquitin-protein ligase MIEL1-like (AHRD V3.3 *** A0A1S4C6Z0_TOBAC)	AT5G18650	0.0932178	0.736398	0.0444921	0.881095	-0.0827536	0.692346	0.129269	0.474067	0.02792	0.91381	0.0207302	0.953599	-0.0520127	0.870362	0.08437	0.758031	-0.0846721	0.788271	-0.0668774	0.758878	-0.160676	0.334642	-0.337759	0.0481045
Solyc01g067380	Alpha/beta-Hydrolases superfamily protein (AHRD V3.3 *** Q6DBI3_ARATH)	AT5G18630	0.137324	0.6537	0.128332	0.653428	0.0720523	0.78568	-0.522081	0.00152926	-0.368276	0.0416601	-0.238161	0.32629	-0.0879343	0.811048	-0.124408	0.696544	-0.0323395	0.946785	-0.302177	0.108913	-0.226263	0.248197	-0.094863	0.76101
Solyc01g067390	RNA helicase DEAH-box1	AT5G18620	-0.0970373	0.430696	-0.0467922	0.750899	-0.10989	0.263622	-0.0990158	0.320847	-0.0852928	0.442956	-0.110014	0.359249	0.000212477	1	-0.0925077	0.477944	-0.0182881	0.930485	0.066458	0.54948	-0.0356042	0.757273	0.0970097	0.4221
Solyc01g067400	Serine/threonine-protein kinase PBS1 (AHRD V3.3 *** A0A2G2XQZ3_CAPBA)	AT5G18610	0.0622379	0.647548	-0.0255646	0.86256	-0.0479619	0.66377	0.0869622	0.300037	0.0226364	0.855255	-0.00399756	0.984056	0.147362	0.135516	0.0322019	0.830802	0.17941	0.145387	0.017369	0.88368	0.058248	0.513693	0.0433435	0.72927
Solyc01g067440	Glutaredoxin (AHRD V3.3 *** A0A2G9GSG9_9LAMI)	AT3G21460	-1.29034	0.0084602	-0.475727	0.471658	0.138655	0.838335	-0.425937	0.463544	-0.115569	0.890656	-0.402153	0.590239	-0.201415	0.831172	0.101583	0.920119	-0.506746	0.553617	-0.30423	0.639311	-0.132037	0.846291	-0.307881	0.698226
Solyc01g067460	monothiol glutaredoxin-S2-like (AHRD V3.3 *** A0A1U7VLQ4_NICSY)	AT4G15700	-1.11976	0.00833016	-0.353679	0.550197	0.454189	0.331177	-0.64201	0.146015	-0.10625	0.882311	-0.355881	0.578653	-0.552298	0.363062	0.413022	0.538468	0.164942	0.867083	-0.386118	0.470503	-0.275288	0.59783	-0.319687	0.6398
Solyc01g067480	Acyl-CoA-binding domain-containing protein 4-like (AHRD V3.3 *** A0A2K3NUA0_TRIPR)	AT5G18590	0.22444	0.11458	0.0240273	0.915128	-0.173451	0.19116	-0.0307933	0.851472	-0.16399	0.168508	-0.019764	0.937223	0.210725	0.0817146	-0.0181306	0.935197	-0.0320274	0.893354	-0.00317916	0.986467	-0.210922	0.034346	-0.116457	0.405824
Solyc01g067490	Anaphase-promoting complex subunit 7 (AHRD V3.3 *-* A0A1U8E4C9_CAPAN)	AT2G39090	-0.00459771	0.988067	0.0792162	0.659392	0.0970891	0.497629	-0.0229864	0.889328	0.0617149	0.681299	0.0966904	0.538752	0.0942737	0.622702	-0.0471934	0.825712	0.0605127	0.805299	-0.0246218	0.884732	-0.123093	0.295117	0.060947	0.732719
Solyc01g067500	Serine/threonine protein phosphatase 2A regulatory subunit B subunit gamma-like protein (AHRD V3.3 *** A0A2K3PGU2_TRIPR)	AT5G18580	-0.00169995	0.995107	0.076134	0.513807	-0.0350544	0.761844	-0.0179136	0.880588	-0.0184848	0.888964	-0.0530157	0.669434	-0.035425	0.816239	-0.074176	0.549013	-0.0827889	0.551627	0.00232215	0.986684	-0.064953	0.454468	-0.0451778	0.716977
Solyc01g067510	receptor-like protein kinase FERONIA (AHRD V3.3 *** A0A2I4F2T3_9ROSI)	AT3G21450	-0.0472153	0.865749	-0.0206375	0.940651	0.201969	0.197424	0.303961	0.0264257	0.195192	0.229467	0.363925	0.0196123	0.0661571	0.798733	-0.186133	0.33863	-0.0842305	0.760338	0.278626	0.05247	0.393879	0.0033544	0.166783	0.398648
Solyc01g067530	GTPase OBG (AHRD V3.3 *** A0A2K3PK04_TRIPR)	AT5G18570	-0.148704	0.411021	-0.222776	0.148312	-0.446454	0.000282186	0.00831628	0.976809	-0.160123	0.359093	-0.15002	0.474333	-0.244276	0.114857	-0.187709	0.298039	-0.220257	0.279938	0.0370937	0.869085	-0.0117401	0.95548	0.0882691	0.697555
Solyc01g067550	Zinc finger transcription factor 8	AT5G18550	0.109383	0.509139	0.0936011	0.57033	0.0281895	0.865446	0.0995193	0.458197	0.0442618	0.80545	-0.0110509	0.968696	0.115868	0.485339	-0.0182369	0.9392	-0.00856821	0.97879	-0.00784497	0.967175	-0.201364	0.0691229	-0.133982	0.376008
Solyc01g067560	Protein always early 3 (AHRD V3.3 *** A0A1J6HVB4_NICAT)	AT3G21430	-0.072815	0.694412	-0.018933	0.927977	-0.136608	0.263028	0.00458417	0.981238	0.00341607	0.986358	-0.0954613	0.526117	0.0143659	0.954408	-0.0022443	0.993015	-0.0105047	0.973156	0.0500727	0.713613	0.1652	0.108535	0.151085	0.233704
Solyc01g067570	E3 ubiquitin-protein ligase RING1-like (AHRD V3.3 *** A0A2G3BK63_CAPCH)	NA	0.0350905	0.931067	-0.207245	0.423184	-0.192641	0.386656	-0.190708	0.391649	-0.115144	0.67295	-0.236849	0.360888	-0.184344	0.567562	-0.338769	0.197775	-0.0902621	0.83237	-0.156313	0.520257	-0.429864	0.0188047	-0.422258	0.0527342
Solyc01g067580	E3 ubiquitin-protein ligase (AHRD V3.3 *** AT5G18540.4)	AT5G18540	-0.0685672	0.78914	0.0921493	0.647503	-0.00467732	0.986576	0.161002	0.156359	0.176685	0.0993099	0.0200968	0.933247	-0.00255044	0.993652	-0.0208111	0.934116	-0.00773535	0.982502	0.179844	0.0668669	0.0196914	0.885929	-0.0362478	0.842102
Solyc01g067590	Sucrose nonfermenting 4-like protein (AHRD V3.3 *** A0A2G2XRA5_CAPBA)	AT5G18540	0.122216	0.258488	0.0634127	0.603989	-0.0241217	0.847141	0.0744955	0.435271	-0.023729	0.859748	0.0233311	0.88907	-0.00953516	0.961088	-0.00629707	0.971743	-0.0301094	0.871962	0.0880574	0.323224	0.033856	0.744408	0.0737285	0.521404
Solyc01g067600	Zinc finger, CW-type (AHRD V3.3 *-* A0A2U1Q0A5_ARTAN)	AT4G15730	-0.110788	0.496973	-0.174133	0.199114	-0.0426046	0.78561	-0.0539333	0.739293	-0.0653993	0.697507	-0.187792	0.202804	0.00180512	0.995432	-0.0212446	0.928846	0.0446502	0.856215	0.0471806	0.778247	-0.0245071	0.880214	-0.124867	0.436892
Solyc01g067620	2-oxoglutarate (2OG) and Fe(II)-dependent oxygenase superfamily protein (AHRD V3.3 *** A0A2U1MX13_ARTAN)	AT3G21420	-0.00413694	0.998416	-0.253778	0.681109	0.0208025	0.976208	0.896132	0.00624033	0.764174	0.0289113	0.200283	0.739876	0.308445	0.643559	0.34285	0.577673	-0.141371	0.875502	0.271999	0.556208	0.0136258	0.981373	-0.350964	0.507038
Solyc01g067630	NAD(P)-binding Rossmann-fold superfamily protein (AHRD V3.3 *** Q8VZB1_ARATH)	AT2G39080	-0.203581	0.106867	-0.0892611	0.575494	-0.416228	2.96214e-05	0.0279665	0.871349	0.0763781	0.619913	-0.0892469	0.609492	-0.110134	0.448079	-0.102413	0.497883	-0.164084	0.29177	-0.0725978	0.602728	-0.103604	0.392475	-0.0758765	0.653345
Solyc01g067640	Protein kinase domain (AHRD V3.3 *** A0A200Q1N4_9MAGN)	AT1G54610	0.105845	0.484117	0.177968	0.139227	0.124292	0.294743	0.0399515	0.768991	0.0537942	0.703454	-0.0222002	0.915021	0.100459	0.51383	-0.0227054	0.913192	-0.0491505	0.816713	0.17144	0.0834425	0.142651	0.158737	0.143306	0.252081
Solyc01g067660	1,4-alpha-glucan-maltohydrolase	AT5G18670	-0.198486	0.55126	-0.249954	0.407747	-0.172383	0.532634	-1.17165	1.56572e-09	-0.73009	0.000656962	-0.577758	0.0245738	0.0291294	0.954903	-0.200713	0.568369	-0.227741	0.557744	-0.81302	9.19527e-05	-0.631144	0.00371055	-0.184041	0.606418
Solyc01g067680	Tubby-like F-box protein (AHRD V3.3 *** A0A2G3DFX8_CAPCH)	NA	-0.0330779	0.950274	-0.191299	0.591864	0.215238	0.452779	-0.0390949	0.922514	0.0370469	0.933534	0.0664707	0.898241	-0.0737322	0.883253	0.0901985	0.841317	0.0785658	0.884655	0.0279598	0.948256	-0.0300353	0.93602	0.00292428	0.997132
Solyc01g067690	Unknown protein	NA	0.0585301	0.934856	-0.351425	0.402379	-0.133532	0.767143	-0.0929406	0.812125	-0.177067	0.613937	-0.0257758	0.968849	0.20141	0.660233	-0.20899	0.629103	-0.43145	0.315408	-0.168477	0.59628	-0.432776	0.0687073	-0.158079	0.685814
Solyc01g067700	SCA7, zinc-binding domain protein (AHRD V3.3 *-* X8JJA6_9HOMO)	NA	0.140448	0.74768	-0.0239403	0.961767	0.337822	0.188495	-0.13684	0.541491	0.07226	0.795215	-0.121688	0.679044	0.243036	0.311363	-0.251432	0.298039	-0.087198	0.815409	-0.0278794	0.918624	-0.0896494	0.662603	-0.280272	0.167293
Solyc01g067710	(Sodium/potassium)/proton exchanger 3	AT3G06370	0.35134	0.014916	0.21409	0.189086	0.12748	0.440564	0.516911	9.0305e-06	0.576432	8.23253e-07	0.166634	0.371112	0.23043	0.17405	0.0561026	0.824578	0.23003	0.286685	0.564133	1.71095e-06	0.600512	6.6359e-07	0.324563	0.0354787
Solyc01g067720	Vesicle-associated protein 1-1 (AHRD V3.3 *** A0A2G3DFU6_CAPCH)	AT1G08820	0.0908229	0.638426	0.142771	0.353922	0.00422032	0.985818	0.195236	0.0825799	0.102564	0.474694	0.196241	0.161303	0.255984	0.0607524	0.0302961	0.90087	0.164398	0.400058	-0.0234983	0.899011	0.102958	0.431571	0.0341047	0.876433
Solyc01g067730	Acyl carrier protein (AHRD V3.3 *** A0A1U8EET6_CAPAN)	AT5G27200	0.11198	0.380029	0.313822	0.000493173	0.310327	0.000436752	0.198616	0.0324504	0.238622	0.0104222	0.165475	0.170273	0.217749	0.0351092	0.247885	0.0225905	0.148652	0.31655	0.121716	0.259253	0.237708	0.00883635	0.121559	0.345324
Solyc01g067740	Superoxide dismutase [Cu-Zn] 1	AT1G08830	-0.13139	0.296868	-0.0711835	0.631745	0.0120402	0.937624	-0.122783	0.271162	-0.0533027	0.723364	0.0559297	0.749075	-0.0013428	0.996266	-0.056088	0.739126	-0.0058199	0.984637	-0.0563732	0.681306	-0.175206	0.0823551	-0.10219	0.476434
Solyc01g067750	dehydroquinate dehydratase/shikimate:NADP oxidoreductase	AT3G06350	-0.200403	0.0578022	-0.173406	0.110684	-0.38235	1.18358e-05	0.0768927	0.529537	0.063823	0.648613	0.0335698	0.869508	-0.168168	0.140049	-0.0714634	0.639694	-0.105035	0.505422	0.0261147	0.869085	0.17171	0.0840926	0.0861694	0.558998
Solyc01g067790	BRCT domain-containing DNA repair protein (AHRD V3.3 *-* A0A1P8B7K8_ARATH)	AT3G21480	-0.189779	0.423989	-0.171939	0.452015	-0.219945	0.228717	-0.0847234	0.689914	-0.0529279	0.839359	-0.0512067	0.874921	-0.102602	0.705862	-0.341565	0.0761221	-0.146773	0.596349	0.112438	0.553174	0.136651	0.420486	0.087082	0.725744
Solyc01g067800	Zinc finger protein (AHRD V3.3 *** A0A2K3PE50_TRIPR)	AT3G06330	-0.0420131	0.925291	0.0631196	0.869413	0.389255	0.0771839	-0.0210195	0.950389	-0.0581512	0.864939	0.0177182	0.971806	0.0370892	0.937865	0.0529317	0.900464	0.10363	0.811942	-0.221706	0.334602	-0.109993	0.654255	-0.13247	0.676019
Solyc01g067820	DNA mismatch repair protein (AHRD V3.3 *** AT3G62450.1)	AT3G62450	0.255253	0.170822	-0.0281629	0.918634	-0.0823285	0.678147	-0.0752725	0.706513	0.111838	0.561524	0.0789291	0.75404	-0.0091915	0.980748	0.106634	0.68359	-0.0682914	0.841361	-0.195457	0.205501	-0.0686071	0.705194	-0.18107	0.335099
Solyc01g067830	U1 small nuclear ribonucleoprotein C (AHRD V3.3 *** A0A2G3ALC7_CAPAN)	NA	0.385196	0.0779557	-0.120412	0.67916	-0.307557	0.128692	-0.0717886	0.77151	-0.050745	0.860719	0.0901306	0.762916	-0.00186083	0.997673	-0.168046	0.544925	-0.0582642	0.883063	0.00211873	0.996409	-0.0455886	0.849511	-0.153278	0.53821
Solyc01g067890	1-D-deoxyxylulose 5-phosphate synthase	AT4G15560	-0.58667	0.0212622	-0.480261	0.0768311	-0.771884	0.000703417	-0.494656	0.043151	-0.521686	0.0389916	-0.34494	0.303553	-0.332409	0.304188	-0.365084	0.268736	-0.263477	0.518217	-0.275648	0.344437	-0.353032	0.174852	-0.178571	0.649418
Solyc01g067895	Unknown protein	NA	0.0238265	0.984685	-0.171462	0.851828	-0.233284	0.721727	-0.631409	0.271617	-0.116235	0.896248	-0.38368	0.634939	-0.670653	0.43665	0.164399	0.88664	-0.576804	0.536935	0.0545226	0.94607	-0.337699	0.544309	-0.587924	0.352346
Solyc01g067900	Rapid alkalinization factor 23 (AHRD V3.3 *** A0A2G3DFY2_CAPCH)	NA	0.180238	0.167036	0.150248	0.263603	0.105696	0.411538	0.278315	0.0061659	0.172423	0.149065	0.107308	0.510224	0.274363	0.0156038	0.0850951	0.620076	0.0435926	0.854255	0.116927	0.361756	0.256443	0.0144874	0.142224	0.330356
Solyc01g067930	Xyloglucan 6-xylosyltransferase 1 (AHRD V3.3 *** A0A1J3JYE5_NOCCA)	AT4G02500	0.141709	0.688737	0.209446	0.49233	0.405577	0.0694138	0.361936	0.110089	0.289272	0.258307	0.275287	0.362272	0.0824232	0.8482	0.320428	0.282299	0.363371	0.283131	0.204037	0.453213	0.611559	0.00351216	0.495424	0.0524055
Solyc01g068000	Protein phosphatase-2C (AHRD V3.3 *** O82469_MESCR)	AT3G62260	0.0513567	0.92327	0.00514571	0.993405	0.414273	0.12851	-0.0542763	0.89467	0.0195898	0.970354	0.180569	0.67349	0.202383	0.632926	0.383932	0.278507	0.271902	0.538228	0.271421	0.387554	0.303543	0.293674	0.336982	0.344471
Solyc01g068020	Polyketide cyclase / dehydrase and lipid transport protein (AHRD V3.3 *** Q1G3L2_ARATH)	AT1G02475	-0.0619265	0.818499	-0.0341203	0.901329	-0.273514	0.072613	-0.186372	0.306631	-0.128347	0.544655	-0.0820757	0.770158	-0.218453	0.248483	-0.119888	0.611321	-0.0564889	0.862053	-0.155201	0.431489	-0.444236	0.00292541	-0.189813	0.387871
Solyc01g068030	Polyketide cyclase / dehydrase and lipid transport protein (AHRD V3.3 *** Q1G3L2_ARATH)	AT1G02475	0.224649	0.0535896	0.127512	0.350368	-0.0614117	0.654356	-0.0691915	0.652182	-0.203602	0.089545	-0.13929	0.381114	0.134405	0.351159	0.0142065	0.949724	0.0821567	0.670889	-0.24464	0.0406246	-0.332147	0.00358541	-0.0653327	0.753057
Solyc01g068045	Ubiquitin (AHRD V3.3 *** B1P770_LOLTE)	NA	-0.0153773	0.955899	0.259389	0.0470828	0.213291	0.091513	0.144004	0.277171	0.285283	0.0142666	0.248582	0.0766192	-0.0909596	0.637459	-0.155024	0.350766	-0.0737634	0.749804	0.187867	0.132616	0.176958	0.148105	0.0221912	0.925641
Solyc01g068050	tRNA:m(4)X modification enzyme TRM13 homolog (AHRD V3.3 *** A0A2I4DJN8_9ROSI)	AT4G01880	-0.129955	0.573253	0.245025	0.12887	0.101052	0.560062	0.256978	0.00688176	0.197841	0.0507254	0.151049	0.267985	-0.0260501	0.928911	-0.125958	0.500888	-0.032989	0.907727	0.258524	0.00410746	0.135706	0.185386	0.00589614	0.978267
Solyc01g068060	Autophagy-related protein (AHRD V3.3 *** F2YHL2_SOLLC)	AT3G15580	0.0826404	0.579195	-0.0402583	0.814527	-0.159922	0.127117	-0.309712	0.00170512	-0.219289	0.040066	0.00808617	0.975998	0.0783353	0.645382	-0.0599523	0.736521	-0.0538375	0.801744	-0.421468	9.20687e-06	-0.415367	1.58313e-05	-0.302834	0.00913128
Solyc01g068070	Transducin family protein / WD-40 repeat family protein (AHRD V3.3 *-* AT4G01860.2)	AT4G01860	-0.133337	0.542848	0.0737496	0.746948	0.125337	0.452611	0.0593171	0.721819	0.133614	0.343421	-0.0760322	0.702176	-0.117287	0.573919	-0.218017	0.216196	-0.269257	0.168766	0.327235	0.00160619	0.359133	0.000775864	0.0747089	0.688225
Solyc01g068075	Unknown protein	NA	-0.164824	0.886546	0.295501	0.757995	-0.0453582	0.961605	-1.14578	0.0336026	-0.212837	0.808629	-0.0552816	0.96797	-0.224542	0.848166	-0.355603	0.730466	-0.33698	0.771608	-1.21595	0.0259906	-0.77577	0.179438	-0.709165	0.336665
Solyc01g068080	NAD(P)-binding Rossmann-fold superfamily protein (AHRD V3.3 *** A0A2U1PJA8_ARTAN)	AT1G68540	-0.172603	0.639012	-0.165286	0.599428	-0.0572383	0.859965	-0.404322	0.0054498	-0.0290896	0.913297	0.0502506	0.874921	-0.149577	0.636381	-0.419673	0.0698966	0.214655	0.510996	-0.191907	0.274354	-0.0653801	0.748966	-0.127663	0.59233
Solyc01g068100	Squamosa promoter binding protein12a	AT3G60030	0.126441	0.639057	-0.00463552	0.991085	0.239073	0.202553	0.142901	0.507294	0.0864496	0.749224	0.197294	0.431312	0.13278	0.637129	0.189359	0.456477	0.32189	0.219274	0.135495	0.54803	0.208506	0.273705	0.196868	0.421134
Solyc01g068130	calcium/calcium/calmodulin-dependent Serine/Threonine-kinase (AHRD V3.3 *** AT2G47010.2)	AT2G47010	-0.0775236	0.891137	-0.129365	0.792219	0.0130052	0.980498	0.19695	0.597283	0.219685	0.580416	0.341702	0.399218	-0.0299163	0.963146	0.19642	0.671747	0.357212	0.435065	0.09106	0.840529	0.335824	0.291134	0.233094	0.603542
Solyc01g068140	HXXXD-type acyl-transferase family protein (AHRD V3.3 *** A0A2U1PGW7_ARTAN)	AT3G62160	-0.2789	0.598221	-0.427264	0.31735	0.519901	0.14445	-0.311412	0.419015	-0.00107594	0.999631	0.159442	0.783008	0.208247	0.689561	-0.301005	0.520252	0.0853779	0.903105	-0.149668	0.749197	-0.287568	0.461928	-0.0118892	0.988481
Solyc01g068150	NEFA-interacting nuclear protein (AHRD V3.3 *** Q5XV94_ARATH)	AT3G62140	0.0439966	0.87321	-0.0581568	0.801716	-0.0224652	0.914121	-0.089943	0.59742	0.00153947	0.99569	-0.18707	0.256045	-0.102949	0.631117	-0.126918	0.52814	-0.0893307	0.714752	-0.121537	0.361216	-0.242115	0.0322062	-0.195174	0.165868
Solyc01g068160	Pyridoxal phosphate (PLP)-dependent transferases superfamily protein (AHRD V3.3 *** A0A2U1MVH0_ARTAN)	AT3G62130	-0.214774	0.104527	-0.0923606	0.561653	-0.156518	0.207444	-0.177202	0.0925847	-0.0695091	0.619432	-0.0198138	0.931337	-0.0167052	0.94586	-0.0788705	0.643589	-0.0558144	0.800339	-0.092211	0.438422	-0.00339407	0.983036	0.0419326	0.811983
Solyc01g068170	FK506-binding-like protein (AHRD V3.3 *-* Q93XY4_ARATH)	AT3G51940	0.0993468	0.802088	0.0417974	0.911218	0.267014	0.242969	-0.410212	0.034664	-0.0229128	0.94786	-0.10035	0.762646	0.101132	0.792982	0.0715175	0.84923	0.16145	0.664521	-0.355025	0.0617828	-0.0604012	0.813297	-0.0489203	0.893905
Solyc01g068180	Pentatricopeptide repeat-containing protein (AHRD V3.3 *** A0A2G2XRW7_CAPBA)	AT4G20740	-0.135994	0.641443	-0.0812085	0.791089	-0.0320372	0.911727	-0.0584724	0.810591	0.0321511	0.908776	-0.0170958	0.966669	0.11705	0.694048	-0.0888387	0.770198	0.0791709	0.835492	0.0682343	0.761803	-0.0381215	0.863685	-0.0117035	0.971569
Solyc01g068190	high chlorophyll fluorescence 153 (AHRD V3.3 *** AT4G31560.1)	AT4G31560	0.0959459	0.726163	-0.143353	0.540955	-0.285817	0.0953998	-0.125231	0.636244	-0.0951149	0.749692	0.0351743	0.938995	-0.238359	0.243428	-0.277415	0.184448	-0.290036	0.239584	-0.327205	0.0800383	-0.0767242	0.761662	-0.18406	0.500905
Solyc01g068200	Glycosyltransferase-like KOBITO 1 (AHRD V3.3 *** A0A2G2XRW4_CAPBA)	AT3G08550	-0.0890303	0.512952	0.0036079	0.98516	-0.0207983	0.877706	-0.0666406	0.498423	-0.0738368	0.478212	-0.0110185	0.954864	-0.0845114	0.541197	-0.0486068	0.757082	0.0327551	0.87131	-0.141167	0.0903275	-0.0325422	0.767618	0.000639851	0.997836
Solyc01g068210	Glutamate dehydrogenase (AHRD V3.3 *** A0A2I4GHF6_9ROSI)	AT1G51720	-0.0932105	0.358696	-0.138307	0.0937464	-0.0381329	0.699782	-0.128444	0.0800809	-0.161434	0.0215281	-0.0661746	0.541439	-0.118913	0.19108	-0.130076	0.165776	-0.0375681	0.801327	-0.139562	0.0480614	-0.123116	0.087102	-0.0928588	0.32815
Solyc01g068240	Ubiquitin carboxyl-terminal hydrolase 24 (AHRD V3.3 *** A0A2G3DH37_CAPCH)	AT4G30890	0.0089101	0.973715	0.188092	0.131589	-0.0434644	0.775893	0.231107	0.0234291	0.159571	0.16813	0.0244689	0.915509	-0.190758	0.134735	-0.0690217	0.696897	0.020422	0.937973	0.341337	0.000253453	0.305124	0.00185133	0.164252	0.220166
Solyc01g068250	Transducin/WD40 repeat-like superfamily protein (AHRD V3.3 *** A0A2U1NST7_ARTAN)	AT3G51930	-0.367499	0.365861	0.25686	0.520005	0.0704578	0.87342	0.376881	0.0702423	0.351166	0.115371	0.125786	0.72486	0.129451	0.738021	-0.0330963	0.942868	0.0244772	0.967321	0.244157	0.257065	0.317144	0.119705	0.15262	0.612179
Solyc01g068260	DNA topoisomerase 2-binding protein 1 (AHRD V3.3 *** A0A1J3J5G7_NOCCA)	AT1G77320	0.00379681	0.992264	-0.14756	0.448969	-0.16243	0.311113	0.23486	0.0907896	0.00655915	0.98114	-0.104645	0.628273	-0.173327	0.388066	-0.28229	0.111375	-0.185016	0.412147	0.0367137	0.858943	-0.21971	0.0931929	-0.213328	0.18831
Solyc01g068270	Protein kinase family protein (AHRD V3.3 *** S8DW53_9LAMI)	AT5G63940	0.345716	0.0125497	0.0167799	0.947663	-0.125137	0.435795	0.286898	0.0206715	0.118409	0.484298	-0.143529	0.44384	0.1835	0.304379	0.00675847	0.981045	-0.0284249	0.930944	0.199157	0.161229	-0.00438395	0.983538	-0.263043	0.0953676
Solyc01g068280	Protein CHROMATIN REMODELING 24 (AHRD V3.3 *** A0A2G3DH52_CAPCH)	AT5G63950	-0.0675972	0.801788	-0.0686285	0.784258	-0.166261	0.318261	0.0802304	0.649118	0.160482	0.313652	0.0214238	0.946252	0.107067	0.623326	-0.178041	0.339796	-0.123636	0.599926	0.104241	0.532087	0.0736516	0.652834	0.139007	0.455015
Solyc01g068290	tRNA uridine 5-carboxymethylaminomethyl modification enzyme MnmG (AHRD V3.3 *** A0A2G3AKP6_CAPAN),Pfam:PF01134	AT2G13440	-0.0911777	0.582746	-0.0629834	0.719559	-0.407553	5.05887e-05	-0.289148	0.0217754	-0.279707	0.0242204	-0.197213	0.231365	-0.146757	0.287122	-0.242071	0.0554528	-0.200104	0.209266	-0.123102	0.369304	-0.146016	0.242119	-0.0255725	0.911126
Solyc01g068330	Cell division control protein 48-like protein C (AHRD V3.3 *** A0A2G3DH55_CAPCH)	AT3G01610	-0.195894	0.110586	0.00705273	0.973277	-0.114401	0.338508	0.173871	0.0794408	0.152745	0.151236	0.0102767	0.966714	-0.132257	0.339417	-0.0987765	0.525905	-0.00314022	0.993711	0.221522	0.0172153	0.225623	0.0168284	0.10207	0.460769
Solyc01g068340	Crossover junction endonuclease MUS81 (AHRD V3.3 *** A0A2G3AKQ4_CAPAN)	AT4G30870	-0.315816	0.443827	0.105825	0.83898	0.117103	0.774435	0.0809074	0.808942	-0.0165708	0.970706	0.210229	0.542419	-0.379211	0.289732	-0.376941	0.28908	0.159043	0.756186	0.110604	0.705352	0.238138	0.315986	0.258372	0.373527
Solyc01g068350	Crossover junction endonuclease MUS81 (AHRD V3.3 *-* A0A2G3AKQ4_CAPAN)	NA	-0.0469418	0.950488	-0.117474	0.816817	0.00637235	0.991494	-0.0017776	0.998763	-0.135334	0.699363	0.0559614	0.914438	0.0567695	0.936181	-0.00547419	0.993885	-0.240244	0.671671	-0.0253425	0.94595	-0.0741109	0.797113	-0.1948	0.535555
Solyc01g068360	Leucine-rich repeat protein kinase family protein (AHRD V3.3 *-* A0A2U1Q3K2_ARTAN)	AT3G03770	-0.383319	0.375746	-0.162585	0.76139	0.601134	0.0653738	-0.0327418	0.950302	-0.206542	0.63994	-0.0972527	0.879352	-0.0224263	0.976618	-0.196201	0.704106	-0.0952696	0.891689	0.0830439	0.86837	-0.010323	0.983403	0.0115668	0.988284
Solyc01g068370	histone-lysine N-methyltransferase SUVR3 (AHRD V3.3 *** A0A2I4DIZ4_9ROSI)	AT3G03750	0.131763	0.78005	-0.381941	0.214583	-0.179389	0.568987	-0.256427	0.420684	-0.23803	0.442845	-0.0575258	0.915865	0.070948	0.900413	-0.000740027	0.99999	-0.0597015	0.922957	0.13319	0.687227	-0.141102	0.644736	-0.22473	0.53399
Solyc01g068380	Purple acid phosphatase (AHRD V3.3 *** A0A2G2XQL8_CAPBA)	NA	-0.30703	0.472017	-0.373487	0.332438	0.0260481	0.958792	0.0183316	0.976531	-0.462672	0.180648	-0.131442	0.823507	-0.062421	0.928562	0.175475	0.744158	-0.047623	0.952559	-0.160332	0.732454	-0.170895	0.685342	0.028846	0.966425
Solyc01g068390	Zinc ion binding/nucleic acid binding protein (AHRD V3.3 *-* F4IK69_ARATH)	AT3G62240	0.0117839	0.94991	0.0682804	0.555693	-0.000142472	1	0.0859597	0.330797	0.103715	0.232264	0.0306627	0.839394	0.101092	0.375922	0.0166941	0.921904	0.0607054	0.693541	0.113543	0.168079	0.0394316	0.69206	-0.0680168	0.560626
Solyc01g068400	Tubulin-specific chaperone A (AHRD V3.3 *** A0A2G2XQI4_CAPBA)	AT2G30410	-0.0209535	0.923363	0.0791758	0.580369	0.1755	0.102626	-0.038574	0.748004	0.0394218	0.76185	0.0513428	0.718857	0.133264	0.326784	0.0551625	0.755147	0.136975	0.407719	-0.0705131	0.505832	-0.14272	0.0978713	-0.10754	0.343654
Solyc01g068410	SlPIN5	AT5G16530	-1.35485	0.017202	-0.802557	0.218568	0.672714	0.256221	-0.303371	0.66852	-0.203671	0.814632	-0.23933	0.809585	-1.05531	0.148011	-1.00664	0.20564	-0.146	0.916186	-0.376445	0.590841	-0.416409	0.506338	-0.279341	0.76125
Solyc01g068450	Essential protein Yae1, N-terminal (AHRD V3.3 *** A0A2U1P191_ARTAN)	AT1G34570	-0.194268	0.482686	0.031035	0.929225	0.18212	0.419674	0.0638671	0.779001	0.0223354	0.935735	-0.0126833	0.974303	-0.131213	0.688393	0.135091	0.667143	-0.0944147	0.81466	0.094874	0.652794	0.0900067	0.652461	-0.146684	0.525586
Solyc01g068460	Plant calmodulin-binding-like protein (AHRD V3.3 *** G7IW85_MEDTR)	AT2G38800	-0.469479	0.00498185	-0.23435	0.253813	0.18094	0.342594	-0.265838	0.133708	-0.163981	0.448068	-0.17641	0.475008	-0.285571	0.179379	-0.183466	0.474737	-0.045725	0.906489	-0.120452	0.589043	-0.0789867	0.720013	0.0235748	0.947445
Solyc01g068470	cytochrome C oxidase subunit (AHRD V3.3 *** AT2G38780.4)	AT2G38780	-0.0376055	0.902277	-0.261385	0.1329	-0.421567	0.00352221	-0.344107	0.0577353	-0.415589	0.013525	-0.247918	0.297157	-0.154582	0.485235	-0.20586	0.319029	-0.322925	0.141581	-0.185423	0.347417	-0.263333	0.127444	-0.140611	0.578862
Solyc01g068480	P-loop containing nucleoside triphosphate hydrolases superfamily protein (AHRD V3.3 *** A0A2U1P5L6_ARTAN)	AT2G38770	-0.123777	0.247767	-0.0537218	0.682888	-0.0657871	0.528145	-0.0229596	0.850141	-0.0205974	0.881127	-0.17252	0.0662096	-0.0236279	0.889203	-0.029749	0.844558	0.00519985	0.982633	0.0823324	0.376487	0.0573482	0.546888	0.0639174	0.600864
Solyc01g068490	RING-type E3 ubiquitin transferase (AHRD V3.3 *** A0A200RD53_9MAGN)	NA	-0.209313	0.811615	-0.554329	0.386195	-0.238167	0.711967	-0.389252	0.65338	-0.226382	0.829119	0.357138	0.739638	-0.0833353	0.940794	0.295429	0.728437	0.0576031	0.966195	-0.565769	0.442271	-0.297049	0.681798	-0.281762	0.777878
Solyc01g068500	ERD (Early-responsive to dehydration stress) family protein (AHRD V3.3 *** A0A2K3NJK3_TRIPR)	AT3G54510	0.248615	0.502967	-0.182224	0.633636	-0.153529	0.67243	0.0526055	0.899549	-0.177826	0.617385	-0.0639975	0.904242	0.0306195	0.962164	-0.433197	0.291973	0.234632	0.665566	-0.162143	0.61893	-0.336318	0.205206	-0.217271	0.559953
Solyc01g068530	40S ribosomal protein S16 (AHRD V3.3 *** A0A2G3DIR8_CAPCH)	AT2G09990	-0.116582	0.46966	0.211332	0.0987268	0.124803	0.336987	0.104298	0.437042	0.12758	0.352213	0.107384	0.526586	-0.111335	0.504947	0.0453831	0.823173	-0.0540663	0.81504	0.146186	0.244702	0.193585	0.0870988	0.041158	0.842102
Solyc01g068540	Homeodomain-like superfamily protein (AHRD V3.3 *-* AT3G53440.2)	AT3G53440	-0.140169	0.794383	0.290447	0.477346	0.0658778	0.878743	0.210321	0.372067	0.241537	0.315651	-0.0278925	0.954171	-0.20009	0.620517	-0.259903	0.450537	0.0547695	0.916644	0.0467917	0.872331	-0.0749354	0.761662	0.223489	0.364953
Solyc01g068560	protein LNK2 isoform X1 (AHRD V3.3 --* XP_023879322.1)	NA	-0.0503287	0.835386	-0.218425	0.152975	-0.180237	0.207534	-0.417901	0.000564429	-0.327326	0.0130223	-0.171345	0.35281	-0.172134	0.336094	-0.225139	0.19154	-0.146482	0.500279	-0.473428	9.44815e-05	-0.262676	0.0496073	-0.279907	0.0757353
Solyc01g068580	Hepatocellular carcinoma-associated antigen 59 (AHRD V3.3 *-* A0A200R1K4_9MAGN)	AT1G02330	0.0825172	0.635423	0.149914	0.242991	0.141285	0.245073	0.0513392	0.70681	0.0360143	0.821484	0.116326	0.402902	0.0434585	0.834166	0.0519525	0.782549	0.0452143	0.845105	-0.0759706	0.526736	-0.00929627	0.948331	-0.0552042	0.731285
Solyc01g068590	Metal ion-binding protein (AHRD V3.3 *** F4IX22_ARATH)	AT3G62010	-0.2528	0.152618	-0.27475	0.102068	-0.254649	0.101045	0.184133	0.278986	-0.114741	0.582165	-0.162891	0.458518	-0.0976969	0.699979	-0.0613651	0.820989	-0.0616263	0.848163	-0.131045	0.488302	-0.0792569	0.680835	0.018909	0.952267
Solyc01g068620	Polyketide cyclase / dehydrase and lipid transport protein (AHRD V3.3 *** Q9M120_ARATH)	AT4G01650	0.00862071	0.971052	-0.0682649	0.631706	-0.327475	0.000227401	-0.00081772	0.998476	-0.0978606	0.433146	0.0692949	0.670887	0.0195868	0.921242	-0.0884039	0.515861	-0.103079	0.485962	-0.031374	0.834891	0.0697136	0.553277	0.0120553	0.952596
Solyc01g068630	Haloacid dehalogenase-like hydrolase (HAD) superfamily protein (AHRD V3.3 *** A0A2U1PYM0_ARTAN),Pfam:PF13419	AT3G62040	-0.394999	0.605664	-0.659069	0.292649	-0.703957	0.190863	-0.0320212	0.976935	-0.244548	0.798435	-0.0231525	0.987186	0.659257	0.493525	1.36482	0.135189	-0.0171737	0.994372	-0.363314	0.663188	-0.183528	0.846466	0.883318	0.297
Solyc01g068640	AarF domain-containing protein kinase 4 (AHRD V3.3 *** A0A2G2XSA9_CAPBA)	AT4G01660	0.0664339	0.732386	0.034614	0.85615	-0.137944	0.26982	0.287751	0.00359622	0.233413	0.0215179	-0.0151927	0.953072	0.0185764	0.941521	-0.11279	0.499282	-0.0406246	0.87003	0.034165	0.829704	0.0377407	0.786441	0.0800718	0.617474
Solyc01g073650	Serine/threonine-protein phosphatase (AHRD V3.3 *** A0A1U8EGY9_CAPAN)	AT3G58500	0.0413145	0.726198	0.0780109	0.397594	-0.0493829	0.573152	0.00655237	0.956272	-0.0385776	0.704743	0.00929464	0.955299	0.102002	0.255335	-0.00907968	0.951408	-0.0517311	0.686168	-0.038706	0.67867	-0.114193	0.100475	-0.0633528	0.531004
Solyc01g073660	Major facilitator superfamily protein (AHRD V3.3 *** A0A2U1LP11_ARTAN),Pfam:PF13347	AT2G44280	-0.163867	0.316965	-0.351838	0.00525927	-0.489584	2.27653e-05	-0.0296483	0.894967	-0.251288	0.086918	-0.197856	0.297493	-0.091476	0.670085	-0.147536	0.431386	-0.28897	0.120759	-0.0160315	0.946054	-0.211639	0.132816	-0.237419	0.158905
Solyc01g073680	Bifunctional inhibitor/lipid-transfer protein/seed storage 2S albumin superfamily protein (AHRD V3.3 *** A0A061DVR0_THECC)	AT2G44300	-0.132226	0.740741	-0.0912412	0.823857	0.290787	0.263304	-0.159476	0.60408	0.00949125	0.983723	0.157293	0.685133	-0.0164395	0.977154	-0.319253	0.322396	-0.153699	0.728974	-0.311663	0.240562	-0.223309	0.406943	-0.0373704	0.938439
Solyc01g073690	V-type proton ATPase subunit D (AHRD V3.3 *** A0A2G2WYU9_CAPBA)	AT3G58730	-0.0160702	0.927933	0.0616355	0.631047	-0.0145614	0.910637	0.0811975	0.421835	0.143724	0.116552	0.139853	0.201398	0.12263	0.266284	0.205445	0.0405431	0.102329	0.46053	0.0538584	0.636756	0.144333	0.0964535	0.112787	0.323927
Solyc01g073710	Calcium-binding EF-hand family protein (AHRD V3.3 *** O64866_ARATH)	AT2G44310	-0.0687873	0.805994	-0.0504315	0.852711	0.176849	0.317266	-0.67747	2.24348e-07	-0.473429	0.000715757	-0.282289	0.130988	-0.0610875	0.85935	0.260083	0.290052	0.0667887	0.863104	-0.350455	0.016929	-0.289438	0.0610046	0.01239	0.969148
Solyc01g073720	Transmembrane protein (AHRD V3.3 *** Q8LC91_ARATH)	AT2G31945	-0.780292	0.191724	0.0272583	0.978363	-0.0946689	0.899373	-0.590657	0.365059	0.508791	0.473601	0.779493	0.287657	-0.590597	0.497684	0.646924	0.481027	0.0289539	0.98796	-0.405443	0.794489	1.61374	0.165471	0.453141	0.791736
Solyc01g073730	GTP 3',8-cyclase, mitochondrial (AHRD V3.3 *** CNX2_ARATH)	AT2G31955	-0.171677	0.285133	-0.00572613	0.982368	0.0127838	0.948938	-0.197428	0.112293	-0.194747	0.125615	-0.202592	0.178696	-0.134324	0.479335	0.0585812	0.7961	-0.0482676	0.863417	-0.163688	0.224255	-0.0265082	0.880197	-0.0475497	0.832355
Solyc01g073740	Citrate synthase (AHRD V3.3 *** A0A2G3ALM4_CAPAN)	AT2G44350	0.0202677	0.915482	0.0808994	0.543653	0.0241377	0.858752	0.114349	0.272912	0.117108	0.286827	0.105929	0.425593	0.185619	0.0845247	0.144685	0.254224	0.165872	0.257653	0.0090846	0.954509	0.132104	0.182618	0.0571529	0.714624
Solyc01g073750	Callose synthase (AHRD V3.3 *** K7PRK8_MAIZE)	AT2G31960	-0.0896131	0.60409	-0.0780925	0.653824	-0.216143	0.0612715	0.17396	0.150204	0.0251157	0.90134	-0.240221	0.0775587	-0.0130618	0.960677	-0.129564	0.431988	-0.15939	0.373663	-0.181568	0.137022	-0.0347587	0.826243	-0.0942377	0.594524
Solyc01g073770	PRLI-interacting factor (AHRD V3.3 *-* AT5G19900.5)	NA	0.582424	0.163119	0.627872	0.115172	0.73778	0.0360139	0.0560311	0.922514	0.0141347	0.983748	0.0172582	0.985686	0.68996	0.0886967	0.596127	0.19468	0.43552	0.441207	0.0648289	0.909826	-0.270876	0.509914	0.0281763	0.969148
Solyc01g073780	Cysteine/Histidine-rich C1 domain family protein (AHRD V3.3 *** Q9SL28_ARATH)	AT2G42060	-0.388413	0.63594	0.0858051	0.923866	0.417131	0.480769	-0.297695	0.326899	-0.281338	0.378782	0.0414362	0.945666	0.0764162	0.902899	-0.0719916	0.904209	-0.176632	0.745634	-0.10178	0.792951	0.0685671	0.857119	0.371518	0.250565
Solyc01g073870	Transposase, Ptta/En/Spm, plant (AHRD V3.3 *-* A0A1R3I9M9_9ROSI)	NA	0.0711496	0.573706	-0.0453348	0.740134	-0.0579725	0.585682	-0.00663806	0.962962	-0.0962137	0.287997	-0.0433315	0.752658	0.150059	0.139334	0.03705	0.80133	-0.0111672	0.960058	-0.0525288	0.606159	-0.151886	0.0524544	-0.0963946	0.364953
Solyc01g073880	Cysteine/Histidine-rich C1 domain family protein (AHRD V3.3 *** Q9SL28_ARATH)	NA	0.575532	0.547847	0.296702	0.789452	0.245193	0.785494	-0.840743	0.412465	-0.0496687	0.974577	0.621071	0.642503	0.440746	0.68879	1.01901	0.254186	0.729887	0.505609	0.189135	0.872211	-0.773603	0.335795	0.00480439	0.998157
Solyc01g073890	Cysteine/Histidine-rich C1 domain family protein (AHRD V3.3 *-* Q9ZUW8_ARATH)	AT2G44400	0.153078	0.930942	-0.278767	0.852138	0.802769	0.419579	0.707646	0.531783	-0.47279	0.719022	1.57514	0.185016	0.308597	0.85966	0.977938	0.471754	1.34128	0.338411	0.00426853	1	0.156931	0.910359	-0.859279	0.531607
Solyc01g073900	E3 ubiquitin-protein ligase (AHRD V3.3 *-* A0A2G3D341_CAPCH)	AT2G44410	0.313109	0.000711915	0.224005	0.0186923	0.141516	0.171217	0.0328059	0.800707	0.0852254	0.446571	0.0718484	0.606495	0.240827	0.0151559	0.0566113	0.731557	0.0820189	0.640519	0.0276995	0.843327	-0.0912222	0.378718	-0.114835	0.356438
Solyc01g073910	Homeobox-leucine zipper protein HOX27 (AHRD V3.3 *** A0A2G2XRN9_CAPBA)	AT5G06710	1.48052	2.3422e-07	1.24775	2.67049e-05	0.639593	0.0513284	0.00616123	0.993877	0.530656	0.14768	0.19243	0.741997	1.2829	1.68377e-05	0.79902	0.0332447	0.448839	0.378163	-0.0809839	0.882618	0.295585	0.449073	-0.11852	0.849677
Solyc01g073920	Proline-rich family protein (AHRD V3.3 *** Q8GYK6_ARATH)	AT2G32840	0.242302	0.19066	0.302225	0.0504039	0.25338	0.109359	0.170864	0.232305	0.0985585	0.573724	0.0590772	0.806304	0.187185	0.29593	-0.000526525	0.999624	0.168904	0.451893	0.0902953	0.563099	0.00534812	0.978658	-0.00451048	0.988284
Solyc01g073930	Protein N-terminal asparagine amidohydrolase (AHRD V3.3 *** A0A200QRE4_9MAGN)	AT2G44420	0.149238	0.589425	0.0809339	0.779611	0.120529	0.578624	0.304904	0.0447393	0.138358	0.467777	0.0662458	0.812877	0.377226	0.0459872	0.177822	0.496538	0.0264377	0.952811	-0.0641014	0.758679	-0.26512	0.0659967	-0.319416	0.057114
Solyc01g073940	Zinc finger transcription factor 9	AT5G06770	0.430779	0.0128689	0.264214	0.147554	0.356845	0.0342498	0.237983	0.0551739	0.0714986	0.695331	0.123423	0.510494	0.28956	0.0758931	0.0869707	0.718243	-0.0864211	0.770858	0.134052	0.384415	0.074274	0.645321	-0.197356	0.239092
Solyc01g073950	Myb_DNA-binding domain-containing protein/Bromodomain domain-containing protein (AHRD V3.3 *** A0A1Q3CDP2_CEPFO)	AT2G44430	0.0530094	0.871708	0.166171	0.464145	0.380158	0.0210659	-0.0081346	0.979568	0.123324	0.579308	0.164254	0.495136	0.272797	0.177938	0.178388	0.466252	0.222781	0.395958	0.125317	0.546265	0.140323	0.454502	0.234509	0.26858
Solyc01g073960	Protein EMSY-LIKE 3 (AHRD V3.3 *** A0A2G3DHH9_CAPCH)	AT2G44440	0.0901948	0.367616	-0.0241876	0.851962	-0.101395	0.207059	-0.0570704	0.529087	-0.090674	0.271449	-0.110323	0.235892	0.0613478	0.592484	-0.0514231	0.653517	-0.0362646	0.804806	-0.00874509	0.941576	-0.112389	0.112602	-0.0425957	0.708326
Solyc01g074000	Histone H3 (AHRD V3.3 *** D8L9K7_WHEAT)	AT1G09200	0.337655	0.1207	0.303749	0.163455	0.219912	0.291859	0.15333	0.480218	0.191384	0.389026	0.241843	0.319994	-0.086593	0.792037	-0.229947	0.352786	-0.114868	0.734045	0.131552	0.566188	0.0456217	0.854173	0.0324667	0.927039
Solyc01g074010	Protein kinase domain (AHRD V3.3 *** A0A200RDU7_9MAGN)	AT2G32850	-0.00945731	0.969361	0.101676	0.451918	0.117609	0.29872	0.153695	0.096664	0.161716	0.0893533	0.0923583	0.488303	0.24577	0.017269	0.177546	0.167868	0.0509081	0.802325	0.00432265	0.978155	0.0280036	0.825811	-0.0374149	0.822205
Solyc01g074020	Zinc finger, HIT-type (AHRD V3.3 *** A0A2U1P2A6_ARTAN)	NA	0.0563967	0.882269	0.0193187	0.956824	0.0729114	0.783051	-0.0152996	0.95848	0.137828	0.523536	0.124225	0.632129	-0.086204	0.801554	-0.160868	0.570737	-0.00119974	1	0.227445	0.188984	-0.0203232	0.933976	0.121852	0.6352
Solyc01g074030	Beta-glucosidase (AHRD V3.3 *** Q43014_PRUAV)	NA	-0.365098	0.0173899	-0.33063	0.0362915	-0.414844	0.00320073	-0.910981	1.05248e-13	-0.57783	1.40771e-05	-0.249059	0.192604	-0.298431	0.0751837	-0.329906	0.0644066	-0.223485	0.331364	-0.711193	2.76403e-08	-0.399545	0.00458115	-0.110306	0.640328
Solyc01g079060	charged multivesicular body protein 7 (AHRD V3.3 *** A0A2I4FMT0_9ROSI)	AT3G62080	-0.0121977	0.988473	0.463385	0.230628	0.2137	0.600785	0.195835	0.604215	-0.0285723	0.960869	-0.140425	0.793042	-0.189479	0.718116	-0.0777307	0.898206	0.119835	0.855354	0.407863	0.181799	0.34692	0.312032	0.0258312	0.965553
Solyc01g079080	asynaptic protein (AHRD V3.3 *-* AT2G46980.2)	AT2G46980	-0.326034	0.881619	-0.386785	0.727272	-0.33559	0.719436	0.0267431	0.977662	0.0536665	0.95453	0.141403	0.887678	0.391558	0.592803	-0.287512	0.678544	0.0980667	0.926036	0.185015	0.659608	0.144551	0.724621	0.36045	0.404696
Solyc01g079090	Protoporphyrinogen oxidase (AHRD V3.3 *** O64384_SOLTU)	AT4G01690	-0.0448957	0.835044	-0.0651045	0.734216	-0.333647	0.00252244	-0.129301	0.344918	-0.196174	0.12895	-0.1497	0.360246	-0.0175281	0.947233	-0.049357	0.810776	-0.00949818	0.976876	-0.0979509	0.512175	-0.0456956	0.772472	0.00093894	0.99782
Solyc01g079100	S-acyltransferase (AHRD V3.3 *** A0A2G2XQX7_CAPBA)	AT4G01730	0.0193017	0.983323	-0.0006963	1	0.126745	0.744223	0.104646	0.594599	0.124887	0.541285	0.0452682	0.886581	-0.00850028	0.984289	-0.294885	0.162259	-0.375613	0.12022	0.186765	0.190261	0.0625576	0.718363	0.0924332	0.659983
Solyc01g079110	Histone H3 (AHRD V3.3 *** A0A2G3DHD8_CAPCH)	AT1G09200	-0.149801	0.655218	0.056279	0.88552	0.100203	0.718758	-0.0752214	0.800261	0.112664	0.710658	0.0742744	0.858881	-0.0751334	0.849558	-0.269703	0.331903	-0.254181	0.429156	0.0184579	0.956667	-0.0559866	0.842312	0.0259061	0.951348
Solyc01g079150	HCO3-transporter family (AHRD V3.3 *** A0A2U1KUW6_ARTAN)	AT3G62270	-0.112814	0.817496	0.124555	0.788217	0.268536	0.390562	0.169565	0.636156	-0.0798242	0.865065	-0.0126838	0.986259	0.542274	0.0792725	0.296813	0.45599	0.0481195	0.941884	0.0839058	0.844482	0.0716572	0.852022	-0.0285756	0.961425
Solyc01g079160	GDSL esterase/lipase (AHRD V3.3 *** A0A2G3AJV6_CAPAN)	NA	-0.730345	0.442075	-0.123544	0.911218	0.00757182	0.994765	-0.816943	0.123494	0.0470037	0.962745	0.245296	0.788579	-0.0168934	0.993831	1.80743	0.16825	1.76047	0.320456	-0.866424	0.648409	-2.20156	0.164538	-2.26698	0.230004
Solyc01g079170	Hexosyltransferase (AHRD V3.3 *** A0A2G3DHC3_CAPCH)	AT2G47180	1.07232	6.97823e-07	0.964082	6.06064e-06	0.880712	0.000287462	0.872473	1.38024e-09	0.75555	5.27105e-07	0.535332	0.00255975	0.884518	0.125308	0.792655	0.185029	0.456315	0.605013	1.62022	7.212e-16	1.59511	3.04866e-11	0.756929	0.00955461
Solyc01g079180	Pectinesterase (AHRD V3.3 *** A0A2G2XQP7_CAPBA)	NA	0.760971	0.112808	0.0887184	0.909418	1.12003	0.00558015	2.07402	6.85643e-09	0.967309	0.018369	1.24447	0.00443289	1.07707	0.0114933	0.32068	0.619546	0.728963	0.250575	1.00983	0.0108235	1.11209	0.00443777	0.784926	0.113147
Solyc01g079200	gibberellin 2-oxidase 3	AT1G02400	-0.953113	0.691514	-1.20072	0.583086	0.114231	0.962771	0.251005	0.916713	1.0495	0.622411	1.67513	0.448009	-1.5792	0.476134	1.69101	0.448204	0.740105	0.805299	-0.611074	0.783552	1.78084	0.295481	0.682751	0.797748
Solyc01g079210	SWR1-complex protein 4 (AHRD V3.3 *** A0A2G3AKV1_CAPAN)	AT2G47210	0.22151	0.10005	0.0732013	0.684813	-0.221667	0.0636272	-0.0767713	0.600483	0.0209525	0.913821	-0.0176423	0.947164	0.00227228	0.993807	-0.05117	0.798518	-0.151913	0.398519	0.0493327	0.751571	-0.186705	0.0887859	0.000248424	1
Solyc01g079220	NifU-like protein 1, chloroplastic (AHRD V3.3 *** A0A1U8E004_CAPAN)	AT4G01940	0.0633953	0.743052	0.0461012	0.814527	-0.185201	0.121241	-0.0501915	0.793564	-0.178793	0.22479	-0.106869	0.594218	-0.00148418	0.996492	-0.00594267	0.980584	0.025889	0.923822	-0.147952	0.344684	-0.0310569	0.871894	-0.0436274	0.864397
Solyc01g079230	Duf724 domain-containing protein 3 (AHRD V3.3 *** A0A1J6JCE9_NICAT)	AT5G23800	-0.0776874	0.503614	-0.110964	0.251628	-0.0967488	0.276659	-0.0118493	0.927696	0.028875	0.822215	-0.0134895	0.941972	-0.121833	0.220563	-0.103576	0.341961	-0.123945	0.307549	0.180599	0.0132368	0.00733268	0.948859	0.0134948	0.930239
Solyc01g079240	Long chain acyl-CoA synthetase 1 (AHRD V3.3 *** A0A2G3AKT2_CAPAN)	AT2G47240	0.142175	0.631957	0.0945824	0.76926	-0.297589	0.142503	0.0400795	0.89467	-0.163259	0.532136	-0.0793305	0.834328	-0.0292375	0.946426	-0.115522	0.714693	0.046178	0.91576	-0.0604311	0.840863	-0.0453082	0.868001	0.221175	0.407266
Solyc01g079250	RNA helicase DEAH-box2	AT3G62310	-0.0106227	0.949568	0.0311643	0.810705	-0.0700838	0.42974	0.0256784	0.812377	-0.0128742	0.921022	-0.0800884	0.448643	-0.0933143	0.351382	-0.181162	0.0316761	-0.0834918	0.485962	0.0850188	0.313527	-0.0166316	0.871745	-0.0338739	0.793097
Solyc01g079260	WRKY transcription factor 23	AT2G47260	0.165949	0.882284	0.220306	0.824248	0.674292	0.293294	0.228326	0.78336	0.641044	0.370253	0.483065	0.594917	-0.148075	0.904125	1.05224	0.163336	0.7327	0.42793	0.376277	0.628657	0.528073	0.429682	0.303374	0.764929
Solyc01g079310	Heme binding protein (AHRD V3.3 *** Q9LZQ3_ARATH)	AT3G62370	0.134059	0.417552	0.165847	0.23705	0.0905703	0.533891	0.127284	0.276881	0.033025	0.848918	0.115158	0.436286	0.171167	0.259836	0.0985218	0.599149	0.0609674	0.805685	0.127372	0.270953	-0.0256937	0.860153	-0.0763032	0.640328
Solyc01g079320	Pentatricopeptide repeat (AHRD V3.3 *** A0A200PWD1_9MAGN)	AT1G02370	0.178741	0.59835	0.152433	0.608838	0.33824	0.122069	0.364928	0.0279074	0.314375	0.0618044	0.028888	0.940989	-0.0280553	0.950731	-0.17464	0.573939	0.100828	0.805723	0.414879	0.00649503	0.242844	0.160841	0.378344	0.0410202
Solyc01g079330	RNA helicase DEAD3	AT2G47330	-0.0182015	0.92327	-0.0267455	0.867116	0.0426899	0.722679	-0.0233216	0.857137	-0.0531529	0.660378	-0.0708824	0.593702	0.0784432	0.569994	-0.0585454	0.684939	0.0897992	0.556771	0.0576165	0.592907	0.031421	0.781154	-0.0242495	0.880177
Solyc01g079340	Serine/threonine-protein kinase (AHRD V3.3 *** A0A2G2XQS7_CAPBA)	AT4G02010	0.00557313	0.977632	0.0601335	0.589971	-0.0507606	0.611139	0.00486554	0.969514	-0.0572067	0.529998	-0.0158405	0.915509	0.0102142	0.951865	-0.0637317	0.576401	0.0313155	0.843898	0.0196963	0.854226	-0.107554	0.130785	-0.0311177	0.798185
Solyc01g079350	HIT zinc finger and PAPA-1-like domain-containing protein (AHRD V3.3 *-* F4I548_ARATH)	AT2G47350	-0.144218	0.240505	-0.0763232	0.583154	-0.146223	0.161705	-0.178775	0.0599861	-0.0787208	0.523692	-0.145622	0.233848	-0.0366745	0.844532	-0.0158957	0.937126	-0.0099064	0.969718	0.0270662	0.849419	-0.0368491	0.762911	0.0172686	0.924876
Solyc01g079360	WRKY transcription factor 37	NA	-0.795096	0.0410266	-0.523312	0.234183	-0.399571	0.330078	-1.11262	0.000854972	-0.678077	0.0784729	-0.668624	0.143355	-0.950658	0.0120766	-0.171741	0.787396	-0.37884	0.534825	-0.851738	0.0184985	-0.473009	0.231862	-0.726226	0.0989672
Solyc01g079370	Transcription factor GRAS (AHRD V3.3 *** A0A200PWC4_9MAGN)	AT1G02575	-1.84594	0.00841215	0.484797	0.568527	-0.00846001	0.9939	-0.657414	0.026339	-0.686435	0.0268638	-0.752597	0.0286779	-0.361167	0.597209	-0.411331	0.523094	-0.302798	0.708984	-0.660249	0.0662398	0.298597	0.504574	-0.25999	0.644829
Solyc01g079390	EZ1	AT4G02020	0.0508378	0.782857	-0.177792	0.134458	0.0416702	0.768207	-0.189172	0.0628025	-0.173753	0.105159	-0.164179	0.206087	-0.0311929	0.885861	0.0346954	0.863595	0.0141027	0.959833	-0.110055	0.361049	-0.200409	0.047259	-0.208902	0.0808361
Solyc01g079400	Protein trichome birefringence-like 6 (AHRD V3.3 *** A0A2G3AKU6_CAPAN)	AT3G62390	-0.0626206	0.905978	-0.138776	0.748647	-0.81979	0.000733758	-0.00423165	0.994683	-0.108247	0.791136	-0.0124244	0.985778	-0.142224	0.749745	-0.50551	0.107759	-0.562046	0.120759	0.0380264	0.927199	-0.138037	0.655841	0.0915839	0.840598
Solyc01g079410	Calcium-dependent phosphotriesterase superfamily protein (AHRD V3.3 *** A0A2U1MTE8_ARTAN)	AT2G16760	-0.572735	0.00939941	-0.354842	0.146653	-0.124304	0.643845	-0.262018	0.220356	-0.139003	0.609355	-0.0737755	0.85087	-0.558266	0.00579488	-0.24023	0.393524	-0.105976	0.789233	-0.0730569	0.800278	-0.0641755	0.806913	0.0705264	0.842102
Solyc01g079420	Cytochrome c oxidase subunit 5C (AHRD V3.3 *** A0A2G3AK13_CAPAN)	AT5G61310	0.112084	0.424563	0.014115	0.942246	0.174503	0.0983355	0.00565042	0.97763	0.1212	0.321682	0.231971	0.0480546	0.124512	0.383329	-0.00768676	0.971766	-0.0390269	0.862769	-0.0296167	0.854212	-0.0620992	0.619329	-0.169429	0.181969
Solyc01g079430	Plant organelle RNA recognition domain (AHRD V3.3 *** A0A200QLU5_9MAGN)	NA	-0.356136	0.34337	-0.336263	0.275396	-0.248396	0.428411	0.0749317	0.814151	0.0410762	0.913297	-0.157728	0.654036	-0.336633	0.278629	0.0687166	0.877939	-0.255657	0.54157	0.101325	0.733351	0.0171484	0.959168	0.150383	0.659761
Solyc01g079450	Peptidase S9 (AHRD V3.3 *** A0A200R223_9MAGN)	AT2G47390	-0.0404545	0.801474	-0.119677	0.282948	-0.177701	0.0489918	0.00232945	0.990119	-0.0370349	0.802281	-0.0724689	0.616826	-0.0120527	0.952806	-0.068188	0.630868	0.00275148	0.993692	0.036076	0.79041	0.0858858	0.410664	0.0648732	0.655347
Solyc01g079460	hypothetical protein (AHRD V3.3 *** AT1G56423.2)	NA	0.0537328	0.96814	-0.718911	0.304683	0.480193	0.480454	0.060126	0.942487	-0.351996	0.598406	-0.178774	0.855258	0.376993	0.648189	-0.121367	0.902659	0.071738	0.955773	-0.152102	0.838844	0.00494936	0.996508	-0.0423547	0.966349
Solyc01g079470	Unknown protein	AT3G62410	-0.334177	0.488397	-0.415483	0.344322	-0.658613	0.0567515	-1.93686	2.59731e-10	-1.982	1.16843e-10	-1.45156	1.582e-05	-0.490745	0.266151	-0.321602	0.532782	-0.31217	0.601455	-0.829273	0.0147405	-0.597617	0.0923103	-0.3501	0.490326
Solyc01g079480	BZIP transcription factor (AHRD V3.3 *** C0LQL1_9CARY)	AT3G62420	0.240704	0.391303	0.252224	0.347456	0.637842	0.00109625	0.0837222	0.780959	0.144704	0.627431	0.365152	0.169127	0.144195	0.680004	0.259226	0.383468	0.278074	0.403874	0.194857	0.452313	0.390401	0.0633979	0.126582	0.719044
Solyc01g079490	Vacuolar protein sorting-associated protein 51-like protein (AHRD V3.3 *** A0A2S1CEW9_PRUYE)	NA	0.166363	0.352203	-0.000438922	1	-0.037939	0.843418	0.246448	0.0463021	0.183462	0.191298	0.117637	0.535864	0.121598	0.538844	0.17142	0.346219	-0.130941	0.556808	0.138995	0.334055	0.0588371	0.712877	-0.0127338	0.96179
Solyc01g079500	DNA replication licensing factor MCM7 (AHRD V3.3 *** A0A1U8FE76_CAPAN)	AT4G02060	-0.308329	0.227051	-0.0533148	0.890471	-0.30433	0.164729	0.11343	0.674317	0.0604905	0.860417	0.0893746	0.813513	-0.109566	0.757136	-0.340695	0.187318	-0.179925	0.605061	0.158224	0.5319	0.0112677	0.970923	-0.0114027	0.979579
Solyc01g079510	WD40 domain-containing protein (AHRD V3.3 *** A0A178W3E8_ARATH)	AT5G49430	0.0152088	0.929234	-0.114903	0.239979	-0.0502761	0.622885	0.0447039	0.682091	-0.0431333	0.717682	-0.103985	0.343723	0.0261625	0.873898	-0.0137589	0.93541	0.118055	0.350336	0.0482585	0.650051	-0.0714287	0.432305	-0.144615	0.13354
Solyc01g079520	DNA mismatch repair protein MutS (AHRD V3.3 *** A0A200R263_9MAGN)	AT4G02070	-0.135011	0.605084	-0.051538	0.865238	0.0194453	0.942017	0.165656	0.369008	0.0561924	0.830791	0.0871124	0.753835	-0.023705	0.946769	-0.14968	0.518905	-0.0436276	0.900023	0.177599	0.30546	0.129873	0.458823	0.0238064	0.938502
Solyc01g079530	RING/FYVE/PHD zinc finger superfamily protein (AHRD V3.3 *** A0A2U1LZL6_ARTAN)	AT1G02610	-0.10126	0.889008	0.224549	0.700258	-0.0898903	0.866232	-0.507825	0.223635	-0.0130958	0.986391	0.212159	0.749626	-0.0990867	0.903434	0.268835	0.668942	0.388384	0.555432	-0.134364	0.816663	0.21368	0.653505	0.297989	0.613827
Solyc01g079535	GTP-binding protein (AHRD V3.3 *** Q9SDK4_ORYSJ)	NA	0.136603	0.0613185	0.193191	0.0022225	0.0975818	0.167318	0.0815603	0.24462	0.0683164	0.382896	0.0910254	0.285204	0.0719373	0.441968	0.1445	0.0663327	0.0390531	0.7623	0.125809	0.0472798	0.123695	0.0507324	0.0472298	0.638819
Solyc01g079570	Beta-D-xylosidase 1 (AHRD V3.3 *** A0A1U8DZL0_CAPAN)	AT1G02640	-0.018122	0.971062	-0.103216	0.761751	0.695213	0.00013824	-0.0391457	0.89114	-0.0504341	0.872972	0.232668	0.356303	0.169024	0.568724	0.0354696	0.929183	0.0448203	0.9191	-0.0544286	0.851704	0.233237	0.243385	0.272798	0.254475
Solyc01g079580	Tetratricopeptide repeat (TPR)-like superfamily protein (AHRD V3.3 *** A0A2U1LZR6_ARTAN)	AT2G47440	1.24397	0.0175083	0.719904	0.239396	1.61438	0.000675733	1.0452	0.0366714	0.686019	0.24422	0.46542	0.54746	0.978651	0.0911665	0.703455	0.304454	0.501448	0.554982	0.743453	0.180387	0.509852	0.372039	0.283093	0.742881
Solyc01g079590	Late embryogenesis abundant protein (LEA) family protein (AHRD V3.3 *** F4IYB7_ARATH)	AT3G62580	0.129993	0.399814	0.172471	0.186388	0.18488	0.113649	-0.0987113	0.423287	-0.0452013	0.779545	0.111838	0.446701	0.087524	0.638243	-0.035528	0.873122	0.0332347	0.898522	-0.0614009	0.662151	-0.0828811	0.504574	-0.0106865	0.961916
Solyc01g079600	Alpha/beta-Hydrolases superfamily protein (AHRD V3.3 *** A0A2U1L2I9_ARTAN)	AT1G02660	0.14874	0.889835	0.135588	0.89473	0.963398	0.0897453	0.494954	0.458095	0.466348	0.532136	0.945794	0.182486	-0.116027	0.922941	0.83426	0.258618	0.968	0.25221	0.708947	0.259052	0.990664	0.0776752	0.851654	0.233579
Solyc01g079610	DnaJ protein ERDJ3B (AHRD V3.3 *** A0A2G2Z6I0_CAPAN)	AT3G62600	-0.0161257	0.953348	0.04885	0.814193	0.234865	0.0564665	-0.00702764	0.975481	0.0360216	0.855255	0.0887647	0.632129	0.0193006	0.944788	0.23396	0.132773	0.0580683	0.816713	0.0779835	0.613016	0.112566	0.398728	0.0431828	0.841846
Solyc01g079620	colorless fruit epidermis	AT2G47460	-0.133211	0.844144	-0.252717	0.620736	-1.14365	0.000548932	0.107197	0.867208	0.0795503	0.903232	-0.267271	0.7014	-0.40368	0.352997	-0.506103	0.21468	-0.269612	0.625627	-0.175691	0.691557	-0.43902	0.180823	-0.190753	0.70828
Solyc01g079630	sucrose-phosphatase-like protein (AHRD V3.3 *-* AT3G62620.8)	AT3G62620	0.00862673	0.985344	-0.108746	0.713386	-0.0524286	0.853316	-0.072479	0.788284	-0.0592864	0.842459	0.192677	0.448922	-0.191979	0.445013	-0.114912	0.679845	-0.123953	0.693666	0.0259633	0.924033	-0.218057	0.191351	-0.221881	0.294216
Solyc01g079640	pollen-specific LRR extensin-like protein (AHRD V3.3 *** AT2G25920.1)	AT2G25920	-0.117855	0.678149	-0.00227726	0.995742	0.0688352	0.772626	0.00487104	0.988408	0.0244001	0.929872	-0.00721233	0.986473	-0.121755	0.65672	-0.0178424	0.959937	-0.136378	0.643128	0.193504	0.250008	-0.215754	0.166519	-0.128219	0.568529
Solyc01g079650	CTP synthase (AHRD V3.3 *** A0A2G3AL34_CAPAN)	AT4G02120	0.0310806	0.934586	0.200945	0.377258	0.233643	0.226374	0.0699708	0.769618	-0.0123047	0.970354	-0.0674651	0.834062	-0.149233	0.573379	-0.0368369	0.914381	-0.041616	0.914556	0.260386	0.129956	0.0188419	0.939381	-0.0124393	0.970701
Solyc01g079660	Cotton fiber protein (AHRD V3.3 *** Q570M0_ARATH)	AT5G38700	-0.242819	0.909996	-0.361095	0.84791	1.61657	0.161927	-0.89997	0.499357	0.523594	0.754481	1.43031	0.339648	-0.780414	0.656609	1.03491	0.524532	1.03212	0.577745	0.427789	0.791072	1.36923	0.248271	1.04564	0.515447
Solyc01g079680	RAN GTPase-activating protein 1 (AHRD V3.3 *** A0A1U8DZ62_CAPAN)	AT5G19320	-0.164015	0.16712	-0.0221249	0.899163	-0.00923343	0.953326	0.0123939	0.928904	0.109148	0.253825	0.0652842	0.626899	-0.278428	0.000519031	-0.203919	0.0326345	-0.170224	0.168766	0.121348	0.150359	0.147868	0.0670095	0.0481442	0.719025
Solyc01g079690	Snf2 chromatin remodeling protein (AHRD V3.3 *-* A0A1T3CE02_9HYPO)	AT3G06010	-0.258754	0.0174808	-0.0645551	0.659392	-0.157888	0.147727	-0.0703649	0.549417	-0.0620217	0.62241	-0.11422	0.366166	-0.00945294	0.963892	-0.14536	0.238634	-0.248361	0.04359	0.0332374	0.788741	-0.117492	0.207697	0.0413641	0.781137
Solyc01g079700	Helicase, C-terminal (AHRD V3.3 *-* A0A2U1NPJ2_ARTAN)	NA	-0.0638154	0.930445	-0.62565	0.0788797	-0.115882	0.79721	0.230095	0.527041	0.208143	0.58933	-0.629166	0.0845527	-0.167078	0.733622	-0.323569	0.402181	0.475201	0.283131	0.125303	0.746932	0.118433	0.781154	0.583225	0.0983572
Solyc01g079710	Deoxyribose-phosphate aldolase (AHRD V3.3 *** A0A166YQY4_9PEZI)	AT5G19300	-0.134436	0.330069	-0.00630012	0.976813	0.0204214	0.896105	0.0870019	0.433058	0.190962	0.0388297	0.0137398	0.95086	-0.122303	0.386191	-0.0875148	0.574532	-0.165492	0.289223	0.196859	0.024079	0.100332	0.311322	-0.0253669	0.883254
Solyc01g079720	Protein phosphatase 2C 70 (AHRD V3.3 *** A0A1U8E8U4_CAPAN)	AT5G19280	0.0610478	0.752926	-0.0523472	0.781053	-0.0962607	0.473268	0.000382397	1	-0.00136367	0.99589	-0.0178261	0.947725	-0.0717629	0.722149	-0.0614715	0.761627	0.0807616	0.714443	-0.0328387	0.854226	-0.101233	0.445538	0.0681014	0.719388
Solyc01g079750	MAP kinase kinase kinase 4	AT3G06030	-0.0927504	0.821915	0.0589813	0.880408	0.153919	0.555412	0.100409	0.645081	0.165671	0.425736	0.0369447	0.91855	0.168475	0.51726	-0.293158	0.188956	-0.233353	0.393697	0.0357344	0.891807	-0.0263132	0.91031	0.0787668	0.78144
Solyc01g079760	Peroxisomal adenine nucleotide carrier 1 (AHRD V3.3 *** A0A1U8DZM1_CAPAN)	AT5G27520	0.167688	0.187054	-0.0511327	0.760582	0.0874872	0.484592	-0.0123243	0.939942	-0.0069637	0.97043	-0.0684625	0.652482	-0.0463899	0.800763	-0.00339518	0.987164	0.0382138	0.861949	0.0390917	0.774596	0.00321742	0.983348	-0.0537655	0.734816
Solyc01g079770	TLC domain-containing protein 2 (AHRD V3.3 *** A0A2I4HJX7_9ROSI)	NA	-0.331826	0.303127	-0.334232	0.27482	-0.643461	0.0082449	-0.449426	0.0659294	-0.364444	0.161278	-0.287081	0.38017	-0.168552	0.647665	-0.303008	0.339224	-0.326658	0.367144	-0.388701	0.0903227	-0.482361	0.0283934	-0.191	0.576716
Solyc01g079780	Glycoprotein membrane GPI-anchored (AHRD V3.3 *** Q9ZVL0_ARATH)	AT5G19250	-0.238478	0.0218205	-0.208868	0.041223	-0.0873368	0.450831	-0.0521981	0.670267	-0.0302262	0.844857	0.137642	0.250775	-0.103393	0.468006	-0.118074	0.402181	0.0878317	0.609474	-0.0553654	0.658257	0.10656	0.309124	0.0806516	0.56927
Solyc01g079790	ADP-glucose pyrophosphorylase large subunit 3	AT5G19220	-0.0228031	0.935786	-0.0575745	0.804363	-0.447775	0.000316152	-0.419111	0.00125567	-0.448253	0.000643263	-0.242845	0.176713	-0.0612094	0.806349	-0.100114	0.639516	-0.103531	0.671212	-0.341768	0.0100867	-0.230718	0.103023	0.0120614	0.967032
Solyc01g079800	DEAD-box ATP-dependent RNA helicase 58, chloroplastic (AHRD V3.3 *** A0A2G3AL49_CAPAN)	AT5G19210	0.0656428	0.798654	-0.0454976	0.860381	-0.545138	4.36982e-05	-0.589952	0.00060576	-0.399023	0.027146	-0.177483	0.512095	-0.198941	0.279844	-0.0882559	0.710824	-0.370938	0.055461	-0.271591	0.137246	-0.194855	0.310254	-0.232696	0.299826
Solyc01g079810	E3 ubiquitin-protein ligase RHF1A (AHRD V3.3 *** A0A1J3FVF9_NOCCA)	AT4G14220	-0.00528505	0.997143	-0.146022	0.8222	0.238034	0.611857	-0.260737	0.589572	-0.129271	0.839384	0.12266	0.875544	-0.134648	0.855753	0.38926	0.485102	0.47268	0.429825	-0.140293	0.805507	-0.198883	0.676481	-0.1654	0.805324
Solyc01g079820	Peroxiredoxin (AHRD V3.3 *** H6VUU5_9FABA)	AT3G06050	-0.236907	0.061724	-0.152895	0.283869	-0.118175	0.370544	-0.0885676	0.543675	-0.0349046	0.859754	0.0325926	0.894566	-0.179471	0.21604	0.0466975	0.824435	-0.093905	0.651778	-0.154993	0.222923	-0.0479202	0.753264	-0.0554164	0.783942
Solyc01g079830	hypothetical protein (AHRD V3.3 *** AT5G19190.1)	AT5G19190	0.491202	0.439954	0.35448	0.603989	-0.413855	0.447524	1.59424	0.000136978	0.552041	0.325202	0.77525	0.195724	0.377363	0.604899	0.328449	0.6578	-0.120601	0.907075	1.25238	0.00412597	0.387309	0.46582	0.347965	0.630553
Solyc01g079840	NEDD8-activating enzyme E1 catalytic subunit (AHRD V3.3 *** A0A1U8EA19_CAPAN)	AT5G19180	-0.0909089	0.53985	-0.125324	0.318281	-0.0498026	0.705095	0.0356018	0.805475	0.0733479	0.583146	0.0269217	0.898013	-0.133051	0.325007	-0.0120494	0.955801	-0.0286565	0.900582	0.0615839	0.636648	0.0504175	0.688011	-0.0646104	0.687687
Solyc01g079850	Protein trichome birefringence-like 11 (AHRD V3.3 *** A0A2G3DI26_CAPCH)	AT5G19160	-0.235728	0.510848	-0.0692795	0.84791	0.0246672	0.942255	-0.0370838	0.874682	-0.168356	0.353019	0.119108	0.61414	-0.0748163	0.789452	-0.044456	0.877494	-0.0617192	0.850586	-0.0669055	0.73007	0.161957	0.276199	0.170343	0.359562
Solyc01g079860	ATP-dependent (S)-NAD(P)H-hydrate dehydratase (AHRD V3.3 *** A0A1U8EBN0_CAPAN)	AT5G19150	-0.0898118	0.619459	0.00657528	0.97796	-0.190683	0.10482	-0.275323	0.00568328	-0.0877697	0.525675	-0.163501	0.239726	-0.196287	0.118051	-0.281446	0.0170726	-0.0477833	0.828519	-0.132534	0.237481	-0.101668	0.374632	-0.0935403	0.529042
Solyc01g079870	CONSTANS interacting protein 2b	AT1G08970	0.343084	3.74921e-06	0.260049	0.000625691	0.172303	0.0376825	0.127197	0.124445	0.0896094	0.346746	0.102217	0.342274	0.301488	0.00012575	0.0674385	0.607761	0.102953	0.45178	0.18739	0.0123623	0.00621471	0.959066	-0.0105188	0.949393
Solyc01g079880	Aluminum induced protein with YGL and LRDR motifs (AHRD V3.3 *** Q94BR2_ARATH)	AT5G19140	-0.286469	0.293131	-0.206314	0.492645	-0.310537	0.177994	-0.80656	2.44493e-05	-0.522058	0.0155034	-0.207393	0.530054	-0.216173	0.499791	-0.325591	0.260137	-0.316703	0.346199	-0.679184	0.000719342	-0.691021	0.000590263	-0.307315	0.285589
Solyc01g079940	Eukaryotic aspartyl protease family protein (AHRD V3.3 *** A0A2U1KXX4_ARTAN)	NA	-0.0961917	0.958241	0.471144	0.718672	0.649501	0.507958	-0.0936958	0.945489	0.167226	0.908338	0.452808	0.753835	-0.150117	0.9329	1.67482	0.106518	0.932169	0.485185	0.384099	0.745905	1.24059	0.152227	0.428059	0.764064
Solyc01g079950	Eukaryotic aspartyl protease family protein (AHRD V3.3 *** A0A2U1ML86_ARTAN)	NA	-0.205633	0.821684	-0.346138	0.653428	0.443402	0.458205	0.516714	0.386	0.500164	0.444014	0.816556	0.22093	-0.0214569	0.98606	0.295286	0.733282	0.269177	0.793721	0.828616	0.131007	1.42902	0.00436007	0.937674	0.139899
Solyc01g079960	Eukaryotic aspartyl protease family protein (AHRD V3.3 *** A0A2U1ML86_ARTAN)	NA	1.99795	0.409475	-2.79684	0.355048	0	1	-0.593159	0.601493	0.00973674	0.996302	0.335738	0.861121	0	1	0	1	0	1	0	1	0	1	-2.43849	0.352585
Solyc01g079980	Eukaryotic aspartyl protease family protein (AHRD V3.3 *** A0A2U1ML86_ARTAN)	NA	-0.0695285	0.917137	0.302419	0.52425	0.58458	0.0690891	-0.0750636	0.822978	0.0931496	0.799198	0.291464	0.34594	0.17738	0.684133	0.145121	0.740657	-0.0262534	0.970895	0.171126	0.587558	0.207451	0.47385	0.200117	0.598663
Solyc01g080010	xyloglucan endoglucanase inhibitor	NA	-0.279486	0.617235	0.00625641	0.994604	0.052699	0.925948	-0.308041	0.483205	-0.132801	0.824631	0.0365987	0.968418	-0.503916	0.32124	0.309043	0.603961	0.191567	0.803536	-0.260676	0.584759	0.122764	0.80361	0.280555	0.62576
Solyc01g080020	Eukaryotic aspartyl protease family protein (AHRD V3.3 *** A0A2U1ML86_ARTAN)	AT5G19120	-0.925978	0.0378743	-0.224479	0.746009	-0.747411	0.0822213	-1.0142	0.0111006	-0.814796	0.0628959	-0.622066	0.267985	-0.608754	0.258198	0.173854	0.81806	-0.230865	0.78228	-0.586547	0.205006	-0.330656	0.501385	-0.292074	0.661544
Solyc01g080040	Dual specificity protein phosphatase 1 (AHRD V3.3 *** A0A2G3DHV6_CAPCH)	AT3G23610	0.0592842	0.865243	0.048237	0.888684	-0.253014	0.215262	-0.214138	0.249161	-0.196602	0.313889	-0.148034	0.557584	0.0900461	0.795593	0.0457899	0.903559	-0.0465997	0.916327	-0.0582135	0.820494	-0.350708	0.032989	-0.241061	0.265936
Solyc01g080070	Heavy metal-associated isoprenylated plant protein (AHRD V3.3 *-* A0A2R6PK24_ACTCH)	AT3G06130	0.264609	0.0882034	0.429239	0.000866411	0.418625	0.00120408	0.496999	5.95607e-06	0.386023	0.00117528	0.198452	0.234392	0.398628	0.00130251	0.218757	0.18593	0.0661413	0.797888	0.533312	1.19856e-06	0.222613	0.0805658	0.184626	0.260624
Solyc01g080080	RING/U-box superfamily protein (AHRD V3.3 *** A0A2U1KJJ9_ARTAN)	AT3G06140	0.148449	0.199342	0.101861	0.402009	0.161422	0.0998186	-0.0673196	0.540086	-0.112135	0.266125	0.0269796	0.880386	0.297447	0.0015519	0.0567199	0.728484	0.222236	0.10566	-0.0498174	0.680464	-0.232212	0.00560834	-0.157365	0.143433
Solyc01g080100	RING zinc finger protein (AHRD V3.3 *** AT3G06145.1)	AT3G06145	0.68891	0.00607112	0.202995	0.574053	0.586605	0.0163328	-0.0868406	0.814949	0.0344338	0.940688	0.0908404	0.85986	0.740957	0.00332303	0.475798	0.141887	0.508391	0.182764	-0.117674	0.746063	-0.00442498	0.992221	-0.103237	0.821741
Solyc01g080110	SNARE associated Golgi protein family (AHRD V3.3 *** B6U042_MAIZE)	AT5G19070	0.123664	0.318544	0.108157	0.351677	-0.0423818	0.740011	0.028793	0.814151	0.0182839	0.898959	0.0272983	0.875544	0.132394	0.259239	0.035245	0.835155	0.0279174	0.892794	-0.0806109	0.417274	-0.0240522	0.837557	-0.131866	0.210962
Solyc01g080130	Cytochrome P450 family protein (AHRD V3.3 *** Q9M8K3_ARATH)	AT5G19060	-0.00382236	0.993786	0.2261	0.288894	-0.186253	0.339156	0.246727	0.169411	0.107163	0.660378	0.0683359	0.836735	0.135661	0.617906	-0.0449012	0.892544	-0.0060743	0.991117	-0.122294	0.58302	0.086373	0.69206	0.185114	0.442632
Solyc01g080140	UPF0613 protein PB24D3.06c (AHRD V3.3 *** A0A1J3GSX0_NOCCA)	AT5G19050	-0.0177499	0.933904	0.063062	0.673046	0.0485276	0.711568	-0.0330424	0.800874	-0.0353677	0.804086	-0.0227169	0.904174	0.0218052	0.916365	0.00786533	0.968464	-0.0577577	0.757225	-0.0161924	0.909407	-0.0847517	0.393583	-0.104181	0.385116
Solyc01g080150	Adenylate isopentenyltransferase (AHRD V3.3 *** B3XZI4_IPONI)	AT5G19040	-0.660693	0.25612	0.0380356	0.967126	-0.0171272	0.984646	0.0901805	0.903935	0.165109	0.830384	-0.0983212	0.924579	0.0770691	0.94811	0.397522	0.619965	-0.253559	0.806146	-0.742283	0.154757	-0.544151	0.302316	0.0643564	0.949368
Solyc01g080160	DUF21 domain-containing protein (AHRD V3.3 *** A0A2G2Y4P4_CAPAN)	AT4G14240	0.046006	0.791357	0.171279	0.110609	-0.16996	0.0939515	-0.0692465	0.545987	-0.0845809	0.463255	0.0216706	0.911927	0.0385758	0.836141	0.145966	0.272324	0.191824	0.193696	0.00567836	0.973504	0.0016523	0.992963	0.0767369	0.612166
Solyc01g080170	Hydroxymethylglutaryl-CoA lyase, mitochondrial (AHRD V3.3 *** A0A1U8E166_CAPAN)	NA	0.110048	0.507342	0.0215718	0.918988	0.0153964	0.930512	0.612812	6.87325e-12	0.173936	0.135359	0.0695332	0.700369	0.0670822	0.754446	-0.122861	0.490704	0.0555044	0.825487	-0.0566941	0.714659	-0.195625	0.0859295	-0.115322	0.471777
Solyc01g080180	Ribosomal protein L34e superfamily protein (AHRD V3.3 *-* A0A1P8BBG9_ARATH)	AT3G06180	0.076683	0.730904	0.113671	0.509883	0.131629	0.368066	0.194387	0.119812	-0.0233845	0.909146	-0.0157795	0.956693	0.160839	0.389901	-0.0343215	0.894589	0.210053	0.321999	-0.0633313	0.702072	0.149128	0.290063	-0.00201501	0.995621
Solyc01g080190	Pentatricopeptide repeat-containing protein, mitochondrial (AHRD V3.3 *** A0A1U8E0X5_CAPAN)	AT5G19020	-0.0281156	0.956164	0.0714152	0.853217	0.0361149	0.915057	0.295216	0.205688	-0.0657959	0.853786	0.0090991	0.986872	0.238023	0.478487	0.0367809	0.9392	0.415167	0.241737	0.186132	0.460285	0.264178	0.238917	0.153564	0.639239
Solyc01g080200	mediator of RNA polymerase II transcription subunit 33A-like (AHRD V3.3 *** A0A2I4F330_9ROSI)	AT3G23590	0.14978	0.494563	-0.0950005	0.696337	0.00701272	0.980463	0.27331	0.0849945	-0.0128454	0.967238	0.0184532	0.961191	0.025625	0.940794	-0.207333	0.331083	-0.0851575	0.781898	0.21963	0.198395	-0.286011	0.0673135	-0.0754113	0.784052
Solyc01g080210	Ribonucleoside-diphosphate reductase small chain (AHRD V3.3 *** A0A1U8FR86_CAPAN)	AT3G23580	-0.0632223	0.847073	-0.363055	0.0517955	-0.258183	0.164823	-0.119593	0.65872	-0.244322	0.286207	-0.33166	0.195374	-0.271263	0.229483	-0.192019	0.462945	-0.13124	0.690222	-0.117111	0.648319	-0.383547	0.0479567	-0.493064	0.0209154
Solyc01g080220	endo-1,31,4-beta-D-glucanase-like (AHRD V3.3 *** A0A2I4F2Y3_9ROSI)	NA	0.106628	0.557844	0.00391021	0.988431	-0.089138	0.557416	-0.0866111	0.619949	-0.258867	0.0541157	-0.00288507	0.994297	0.099783	0.651356	0.0499022	0.839574	0.00610869	0.987787	-0.381028	0.00935224	-0.523694	8.11331e-05	-0.223131	0.237242
Solyc01g080240	mitogen-activated protein kinase 13	AT5G19010	0.442027	3.80978e-08	0.160856	0.129077	0.121117	0.234246	0.254163	0.0035383	0.087799	0.474877	0.0459552	0.789854	0.432481	1.90666e-07	0.191794	0.0989427	0.117297	0.437797	0.115883	0.283147	0.036645	0.771815	0.0176643	0.926433
Solyc01g080250	BTB/POZ and MATH domain-containing protein 2-like (AHRD V3.3 *** A0A1S3ZJG5_TOBAC)	AT3G06190	0.00326366	0.986109	-0.00698649	0.96314	-0.00824493	0.946032	0.0805375	0.325462	0.0621581	0.510912	0.0242973	0.871485	0.0985378	0.328198	-0.00541248	0.972596	0.0132497	0.943355	0.052941	0.565907	0.0730957	0.371204	0.0724072	0.48683
Solyc01g080260	ARM repeat superfamily protein (AHRD V3.3 *** A0A2U1LFG7_ARTAN)	AT5G18980	-0.117804	0.886709	-0.267948	0.680624	-0.0527923	0.93499	-0.321245	0.547133	0.0519053	0.947917	-0.189423	0.810353	0.294868	0.66205	-0.244299	0.723417	0.191574	0.822665	0.543836	0.249129	0.0351447	0.95548	0.682376	0.201699
Solyc01g080270	Alpha/beta-Hydrolases superfamily protein (AHRD V3.3 *** A0A2U1N7S1_ARTAN)	AT4G14290	-0.12535	0.256451	-0.0685404	0.577942	-0.0427836	0.707689	0.0717107	0.480218	0.104412	0.27463	0.06016	0.65203	-0.0522703	0.74157	-0.0132719	0.943791	0.0421818	0.821054	0.0275809	0.830189	0.0706829	0.472721	0.0788437	0.525867
Solyc01g080280	chloroplast glutamine synthetase	AT5G35630	-0.130573	0.55835	-0.102672	0.660093	-0.42683	0.00294409	-0.362325	0.0132208	-0.230879	0.181854	-0.20384	0.334053	-0.13816	0.553356	-0.11978	0.6169	-0.136174	0.609474	-0.372016	0.0122299	-0.0291612	0.894308	0.0566902	0.842102
Solyc01g080290	AWPM-19-like family protein (AHRD V3.3 *** Q8LG79_ARATH)	AT5G18970	-0.237469	0.650082	-0.50424	0.191964	0.161006	0.707262	-0.23679	0.557509	-0.255926	0.55192	-0.151652	0.793173	-0.0201579	0.97985	-0.118771	0.837707	-0.104546	0.88148	-0.190012	0.654375	-0.336816	0.333916	-0.260932	0.588526
Solyc01g080300	Protein ABCI12, chloroplastic (AHRD V3.3 *** A0A1U8E1S5_CAPAN)	AT3G21580	-0.19486	0.248984	-0.176802	0.273889	-0.211097	0.127327	0.0615744	0.746086	-0.0263158	0.907959	-0.117431	0.558132	-0.0349707	0.891759	-0.249727	0.108224	-0.122141	0.570092	0.0353243	0.860567	-0.173105	0.201973	0.0462554	0.842102
Solyc01g080310	Pentatricopeptide repeat (AHRD V3.3 *** A0A200QWY3_9MAGN)	AT5G18950	-0.192378	0.502306	-0.0113563	0.978363	-0.359373	0.0802206	0.0458785	0.880375	-0.116991	0.678492	-0.150858	0.628073	-0.138364	0.670261	-0.177126	0.550638	-0.116909	0.7599	-0.00622793	0.985971	-0.154512	0.492787	-0.135339	0.657425
Solyc01g080330	Bax inhibitor 1-related (AHRD V3.3 *-* A0A200RBK8_9MAGN)	AT4G15470	0.121703	0.245639	0.0773299	0.513791	0.0710189	0.484468	-0.0154258	0.908392	-0.0516281	0.673759	0.105508	0.364532	0.13523	0.208569	0.0698089	0.60605	0.121105	0.37415	-0.0469098	0.691207	0.012507	0.920949	0.161043	0.120005
Solyc01g080340	BSD domain-containing protein (AHRD V3.3 *** A0A1Q3B6E5_CEPFO)	AT4G13110	-0.226237	0.440707	-0.117499	0.728005	-0.00762821	0.98536	-0.338356	0.103404	-0.303136	0.172833	-0.292549	0.275073	-0.0550566	0.905666	-0.243842	0.438047	-0.232928	0.521199	-0.358731	0.0885475	-0.239631	0.285115	-0.166706	0.596327
Solyc01g080350	Mo25 family protein (AHRD V3.3 *** Q3E9D4_ARATH)	AT5G18940	0.217926	0.323143	0.142663	0.541782	-0.0567811	0.806918	0.116923	0.509491	0.19614	0.229467	0.0974809	0.678737	0.160577	0.502527	0.0882312	0.742334	0.0631543	0.854255	0.101451	0.587516	0.0105319	0.962035	0.0681759	0.789792
Solyc01g080360	AP-5 complex subunit mu (AHRD V3.3 *** A0A2G2XRL3_CAPBA)	AT2G20790	-0.246444	0.192218	0.078241	0.754774	-0.192116	0.270932	-0.0237065	0.916844	0.0915234	0.645188	-0.03009	0.924579	0.0781999	0.763907	-0.0396758	0.887566	0.021369	0.953708	-7.4866e-05	1	0.262644	0.0614938	0.129533	0.531249
Solyc01g080380	S-adenosylmethionine decarboxylase proenzyme (AHRD V3.3 *** A0A2G2XRM2_CAPBA)	AT5G18930	0.45979	0.582746	1.32078	0.0158938	0.926355	0.14439	0.492771	0.382608	0.939698	0.056648	0.0804087	0.945858	1.41813	0.0161942	0.652114	0.351534	0.345368	0.744783	0.720391	0.17407	0.848094	0.0861756	0.0450212	0.965455
Solyc01g080400	Protein phosphatase 2C family protein (AHRD V3.3 *** A0A2U1LBE2_ARTAN)	AT3G06270	0.032056	0.893049	-0.114918	0.460467	-0.132186	0.331649	0.366173	0.000767702	0.152664	0.255365	0.00468452	0.988099	-0.0495741	0.816035	0.0334571	0.878043	-0.102772	0.615863	-0.107946	0.423471	-0.0537963	0.709813	-0.133106	0.386833
Solyc01g080410	Peptide-methionine (R)-S-oxide reductase (AHRD V3.3 *** A0A1U8FLP0_CAPAN)	AT4G04830	0.652771	0.268562	0.711948	0.19676	1.03013	0.0241249	-0.0520256	0.945155	0.321231	0.613032	-0.0987736	0.92137	0.391818	0.593618	0.534139	0.432364	0.473457	0.550984	0.0697181	0.927533	0.240089	0.675602	-0.2499	0.747208
Solyc01g080430	RING/U-box superfamily protein (AHRD V3.3 *** A0A1P8B7R8_ARATH)	AT4G03000	0.124565	0.288188	0.0617557	0.649787	-0.0120191	0.932432	0.0147986	0.920774	-0.0600859	0.637576	-0.0408581	0.809783	0.223119	0.0251071	0.148775	0.238667	0.229029	0.0833039	-0.0955471	0.38914	-0.0385292	0.762068	0.0591993	0.702167
Solyc01g080450	Pentatricopeptide repeat (AHRD V3.3 *** A0A200Q1U1_9MAGN)	AT1G16830	0.0547678	0.898007	-0.36542	0.126394	0.193405	0.431679	0.183989	0.327381	0.168147	0.405825	0.0168859	0.968696	-0.324892	0.13071	-0.0935493	0.751688	-0.217982	0.439928	0.312792	0.0350741	0.310377	0.0402364	0.0237928	0.940023
Solyc01g080460	Pyruvate, phosphate dikinase (AHRD V3.3 *** A0A0M8KRU1_NICAT)	AT4G15530	0.103265	0.77935	0.0433889	0.912904	-0.465539	0.0247641	-0.240706	0.325724	-0.311953	0.200151	-0.378256	0.162914	0.224885	0.463623	-0.0374974	0.93252	-0.169465	0.655677	-0.386613	0.0901533	-0.238246	0.329804	-0.142678	0.69245
Solyc01g080470	tRNA/rRNA methyltransferase (AHRD V3.3 *** A0A200Q1Y8_9MAGN)	AT4G15520	-0.073449	0.805419	0.0979804	0.691265	0.0511673	0.825558	-0.173832	0.332048	-0.165035	0.373279	-0.118925	0.62693	-0.186168	0.420452	-0.162182	0.505261	-0.144016	0.619299	-0.253361	0.110904	-0.307433	0.0403633	-0.334072	0.0551284
Solyc01g080490	DUF679 domain-containing protein (AHRD V3.3 *** A0A1Q3B6H0_CEPFO)	AT3G21550	-0.00643584	0.997563	-0.335362	0.657901	0.494015	0.379915	-0.344634	0.584052	0.00977263	0.99296	0.0144927	0.991218	0.183891	0.835314	-0.226758	0.778543	0.0832616	0.940702	0.465747	0.418907	0.255921	0.67458	0.978597	0.0880832
Solyc01g080500	Plant/F10N7-170 protein, putative (AHRD V3.3 *** G7IFN2_MEDTR)	AT3G21570	-0.012169	0.982274	0.156913	0.637586	0.27998	0.248824	0.0649126	0.846882	0.2287	0.416948	0.491003	0.0597948	0.065024	0.886022	0.318648	0.289427	0.328942	0.340499	0.0497538	0.892275	0.424289	0.058038	0.401185	0.143717
Solyc01g080510	interactor of constitutive active ROPs protein (AHRD V3.3 *-* AT1G16520.1)	AT4G15545	0.0966798	0.64086	-0.0674671	0.762427	-0.441948	0.000316746	-0.330736	0.0123542	-0.201601	0.195693	-0.0284925	0.927782	0.0464486	0.860804	-0.232258	0.175359	-0.150256	0.487885	-0.246913	0.0871329	-0.312132	0.0209936	-0.0655543	0.790454
Solyc01g080530	2-oxoglutarate (2OG) and Fe(II)-dependent oxygenase superfamily protein (AHRD V3.3 *** A0A2U1Q140_ARTAN)	AT5G18900	0.0418714	0.874849	0.0969143	0.631161	0.00840381	0.971324	0.100477	0.512869	0.117759	0.462729	0.0408123	0.87538	0.205584	0.228656	0.222934	0.209356	0.288611	0.148748	0.116866	0.44556	0.224717	0.08457	0.118693	0.527197
Solyc01g080540	Histidine-containing phosphotransfer protein 1 (AHRD V3.3 *** A0A2G2VZ65_CAPBA)	AT3G21510	-0.13301	0.290601	-0.0666507	0.660071	-0.0506496	0.695595	-0.0985254	0.395561	0.0352886	0.830384	0.00774103	0.975066	0.00106904	0.997673	-0.0294807	0.88082	-0.0662529	0.733251	-0.0206897	0.900044	-0.0987015	0.379621	-0.239426	0.0334309
Solyc01g080580	Inosine-uridine preferring nucleoside hydrolase family protein (AHRD V3.3 *** A0A2U1LEG5_ARTAN)	AT5G18860	-0.466376	0.225445	-0.142797	0.790316	-0.0694433	0.879663	-0.238623	0.548191	-0.23281	0.596509	-0.443168	0.298672	-0.304145	0.523262	-0.00423374	0.996319	-0.267628	0.633577	-0.467818	0.173224	-0.480733	0.14182	-0.657064	0.0774757
Solyc01g080590	Low-density receptor-like protein (AHRD V3.3 *** AT5G18850.1)	AT5G18850	-0.11531	0.492462	-0.0849515	0.6188	-0.158822	0.208219	-0.313072	0.00608981	-0.112477	0.457753	-0.0996703	0.59242	-0.028562	0.91463	-0.152773	0.377298	-0.169682	0.384409	-0.311613	0.00495356	-0.298268	0.00714357	-0.265691	0.0454359
Solyc01g080600	Histone H3 (AHRD V3.3 *-* A0A200Q2V7_9MAGN)	AT1G09200	-0.302699	0.296791	0.0111373	0.981476	0.1406	0.619208	0.0376808	0.908697	0.0689337	0.845042	0.151778	0.648705	-0.190787	0.540335	-0.326167	0.2286	-0.302783	0.341969	0.0951945	0.745635	0.0758072	0.780811	-0.0356946	0.931012
Solyc01g080620	BTB/POZ domain-containing protein (AHRD V3.3 *** A0A2U1P225_ARTAN)	AT4G15840	-0.0579108	0.74144	-0.0791226	0.583298	-0.0813242	0.512907	-0.0347286	0.81035	-0.061106	0.657569	-0.124698	0.350519	-0.147456	0.249729	-0.0924857	0.539598	-0.125596	0.442591	-0.0558953	0.669406	-0.0924432	0.417405	0.038453	0.830743
Solyc01g080640	ABC transporter C family member 4 (AHRD V3.3 *** A0A2G3DI56_CAPCH)	NA	-0.842936	9.51896e-05	-0.425753	0.107542	-0.410591	0.0885019	-0.749999	0.000407055	-0.513959	0.03102	-0.401885	0.18184	-0.844593	0.00012575	-0.363849	0.24307	-0.056402	0.916429	-0.55829	0.0149118	-0.298722	0.240166	-0.0928924	0.830029
Solyc01g080660	serine/arginine-rich SC35-like splicing factor SCL28 (AHRD V3.3 *-* A0A2I4G9K3_9ROSI)	AT5G18810	0.157663	0.40249	-0.189302	0.253061	-0.0107249	0.962257	0.154647	0.301845	-0.0712167	0.70865	-0.0151928	0.961602	-0.174851	0.33895	-0.289725	0.076649	-0.277925	0.157397	-0.0397014	0.835238	-0.126881	0.353672	-0.299993	0.0282573
Solyc01g080670	Squamosa promoter binding protein 7	AT5G18830	-0.105601	0.357089	-0.149434	0.129077	-0.156353	0.0772802	-0.293277	0.000126678	-0.324548	2.12113e-05	-0.242283	0.00835984	-0.0847688	0.521985	-0.0646972	0.643831	-0.0534153	0.755716	-0.261325	0.000920064	-0.33473	1.31174e-05	-0.197692	0.0434359
Solyc01g080680	Sugar facilitator protein 3	AT5G18840	0.779327	0.613531	-0.765622	0.638873	0.649049	0.622713	-1.5505	0.000239977	-0.703141	0.179713	-0.270147	0.734842	0.323367	0.844555	0.0700967	0.971224	-0.461335	0.78228	-3.06371	0.0150939	0.114142	0.946045	0.318585	0.839418
Solyc01g080690	WD40 repeat (AHRD V3.3 *** A0A200QLR8_9MAGN)	NA	0.0255525	0.919095	-0.102652	0.554257	-0.237803	0.0558575	-0.362854	0.00153426	-0.220893	0.0889447	-0.082635	0.685982	0.0487631	0.839414	-0.151577	0.394247	-0.112788	0.611014	-0.224776	0.079459	-0.400762	0.000476685	-0.0554523	0.803327
Solyc01g080700	Inosine-uridine preferring nucleoside hydrolase family protein (AHRD V3.3 *** A0A2U1NVI6_ARTAN)	AT5G18860	-0.101243	0.66426	-0.281379	0.0820562	-0.0953877	0.596915	-0.27236	0.0355585	-0.225831	0.10437	-0.120928	0.54271	-0.179111	0.330579	-0.0950345	0.664168	-0.0800947	0.766637	-0.234909	0.0794933	-0.309194	0.0127701	-0.237092	0.130525
Solyc01g080720	Pentatricopeptide repeat-containing protein (AHRD V3.3 *** A0A2G2XQW8_CAPBA)	AT3G06920	-0.269524	0.364032	-0.0528252	0.887693	0.249662	0.302971	0.18043	0.393516	0.270553	0.143861	0.219168	0.359489	-0.228104	0.438947	0.0646277	0.868802	0.0538617	0.903987	0.385297	0.00953149	0.417384	0.00665967	0.0413186	0.895053
Solyc01g080750	ARM repeat superfamily protein (AHRD V3.3 *** A0A2U1P293_ARTAN)	AT4G15830	-0.0471263	0.927933	-0.00723187	0.989291	0.386287	0.130926	-0.0111278	0.976935	0.103437	0.727031	0.0392008	0.929263	0.0139428	0.977096	-0.390912	0.111949	-0.187458	0.583707	0.0110484	0.974725	-0.119461	0.613551	-0.0425128	0.911194
Solyc01g080760	ABC subfamily C protein (AHRD V3.3 *-* AT4G15820.1)	AT4G15820	-0.101939	0.604588	0.13693	0.386195	-0.0894037	0.54836	0.157778	0.145093	0.0614642	0.669857	-0.0758769	0.639959	-0.145477	0.284702	0.0395889	0.835315	-0.121681	0.462538	0.238531	0.0074868	0.275096	0.00262181	0.112376	0.393497
Solyc01g080770	Leucine-rich receptor-like protein kinase family protein (AHRD V3.3 *** A0A061DVS1_THECC)	AT4G20270	-0.556117	0.0741163	-0.297304	0.423349	0.143591	0.691493	-0.318136	0.308928	-0.220946	0.554706	-0.160767	0.733034	-0.126039	0.803338	-0.278927	0.490326	-0.239088	0.61789	-0.128131	0.74442	-0.187837	0.56748	-0.150782	0.745915
Solyc01g080780	Translocase of chloroplast, chloroplastic (AHRD V3.3 *** A0A2G3ALC2_CAPAN)	NA	-0.409279	0.012648	-0.220661	0.24725	-0.425223	0.00505417	-0.309796	0.0841623	-0.172247	0.413321	-0.341065	0.101787	-0.415521	0.0065056	-0.324313	0.0744871	-0.230816	0.322024	-0.328617	0.0372804	-0.373515	0.0150903	-0.283991	0.148532
Solyc01g080790	Plant basic secretory protein (BSP) family protein (AHRD V3.3 *** I3SK49_MEDTR)	AT2G15220	0.0613473	0.966525	0.873517	0.27482	-0.731381	0.225894	-0.143791	0.885745	0.496792	0.430834	-0.616564	0.484561	0.261417	0.659807	-0.817116	0.0596833	-0.196972	0.788672	-0.124266	0.770624	-0.548206	0.0559405	0.000370432	1
Solyc01g080800	Basic secretory family protein (AHRD V3.3 *** A0A2K3LW23_TRIPR)	AT2G15130	-0.951566	0.348469	-1.0116	0.298198	-0.327583	0.752059	0.0243718	0.992302	-1.47414	0.152091	-1.48359	0.372508	-0.974821	0.378755	0.126238	0.94141	0.17155	0.927744	-0.98582	0.426681	-2.36653	0.0226411	0.276159	0.881871
Solyc01g080810	Isoleucine--tRNA ligase (AHRD V3.3 *** A0A1J3CFD6_NOCCA)	AT5G49030	-0.0512779	0.824164	-0.125167	0.475283	-0.491881	2.04034e-05	-0.0683372	0.708433	-0.0709106	0.719919	-0.148368	0.433887	-0.101788	0.613431	-0.100449	0.610997	-0.0762666	0.75634	0.0352198	0.867776	0.092004	0.559039	0.109213	0.585573
Solyc01g080830	Ribosomal L7Ae/L30e/S12e/Gadd45 family protein (AHRD V3.3 *** A0A2K3L785_TRIPR)	AT4G01790	-0.00193162	0.999601	-0.391881	0.178703	0.441567	0.0941618	0.00118239	0.999207	-0.000950167	0.998879	0.0418297	0.911495	0.0760495	0.849791	0.0855743	0.816251	-0.0357937	0.945492	0.0866054	0.705303	-0.0578492	0.796695	0.0784088	0.791907
Solyc01g080840	Protein translocase subunit SecA (AHRD V3.3 *** A0A2G3DHH8_CAPCH)	AT4G01800	-0.0442044	0.815982	-0.0956279	0.520386	-0.381005	7.33855e-05	-0.225548	0.0356743	-0.306695	0.00313951	-0.289463	0.0155218	-0.0809649	0.633891	-0.113141	0.464292	-0.10084	0.577492	-0.185504	0.101386	-0.201646	0.0642111	-0.0597314	0.748068
Solyc01g080850	Protein transport protein SEC23 (AHRD V3.3 *** A0A2G3DHG4_CAPCH)	AT4G01810	0.173965	0.0284769	0.213585	0.00257455	0.098539	0.226212	0.0973246	0.210199	0.0797554	0.354824	0.0144257	0.928206	0.16087	0.0470278	0.105323	0.294448	0.10862	0.3488	0.166639	0.0145227	0.0650186	0.430391	0.118306	0.185696
Solyc01g080860	Protoheme IX farnesyltransferase, mitochondrial (AHRD V3.3 *** A0A2G2XSW4_CAPBA)	AT2G44520	0.0558693	0.665306	-0.00263243	0.987897	-0.0945963	0.29612	0.0723732	0.441243	0.0433294	0.70607	0.0692268	0.564596	0.0308406	0.844197	0.0260028	0.866355	-0.0001207	1	0.0458157	0.661434	0.0909526	0.290103	0.0462369	0.72353
Solyc01g080870	Protein NRT1/ PTR FAMILY 7.3 (AHRD V3.3 *** A0A2G3DJ73_CAPCH)	AT1G32450	0.64839	0.471087	0.614914	0.493857	0.561433	0.4606	-0.00492645	1	-4.0955	0.0166978	1.75746	0.538548	1.00535	0.221632	1.06975	0.217916	1.14879	0.256372	0	1	0.542462	0.759584	-2.48541	0.336957
Solyc01g080880	Protein kinase domain (AHRD V3.3 *** A0A200QMD2_9MAGN)	AT5G46570	1.75356	7.80076e-153	1.57922	2.16753e-131	0.779677	4.49329e-29	0.553176	3.49471e-16	0.373741	1.90384e-07	0.239276	0.0072234	1.21511	1.85987e-70	0.79127	3.84679e-29	0.517992	3.94573e-11	0.28253	0.000140292	0.0264912	0.816541	0.00747651	0.966112
Solyc01g080890	hypothetical protein (AHRD V3.3 -** AT1G32460.1)	NA	0.0339582	0.949363	-0.0228888	0.962602	0.487021	0.0433137	-0.379035	0.128954	0.0773028	0.849557	0.155989	0.692853	-0.117971	0.79529	0.436863	0.17122	0.0798464	0.883197	-0.195597	0.525252	0.0805404	0.80546	-0.121279	0.775022
Solyc01g080900	Cytochrome P450 (AHRD V3.3 *** A0A200PPF3_9MAGN)	AT2G32440	-0.591391	0.101315	-0.0705004	0.906097	0.351644	0.327185	0.0211906	0.970896	-0.25356	0.54629	-0.300338	0.517652	0.213918	0.715698	-0.471785	0.318937	-0.0659764	0.937381	0.0848595	0.866408	-0.121009	0.770658	-0.144017	0.794323
Solyc01g080910	polyadenylate-binding protein 1-B-binding protein (AHRD V3.3 *** AT5G44860.2)	AT1G31130	-0.690875	0.157291	-0.322877	0.595313	-0.385285	0.42678	-1.36352	0.000319857	-1.03897	0.0115601	-0.93627	0.0542114	-1.10318	0.0101164	-0.263359	0.699016	-0.536646	0.411196	-0.618432	0.171609	-0.514097	0.254173	-0.396137	0.518378
Solyc01g080930	3-hydroxyisobutyryl-CoA hydrolase 1 (AHRD V3.3 *** A0A2G2XSY1_CAPBA)	AT5G65940	0.0891774	0.470815	-0.000775761	0.997815	-0.0676152	0.519423	-0.00521909	0.974299	-0.00970027	0.950203	-0.0139653	0.943066	0.10972	0.354546	0.0557268	0.695793	0.0497633	0.777058	-0.0912826	0.359839	0.0685955	0.507719	0.143123	0.185556
Solyc01g080940	5-hydroxyisourate hydrolase (AHRD V3.3 *** S8EER2_9LAMI)	AT5G58220	0.206041	0.0769064	0.0985573	0.475124	0.129747	0.258091	0.0577462	0.680863	-0.0958286	0.45582	0.0146274	0.952241	0.177593	0.179938	0.107242	0.511201	0.230613	0.149734	-0.0847666	0.501403	-0.117335	0.303475	0.145833	0.276493
Solyc01g080990	S-adenosyl-L-methionine-dependent methyltransferases superfamily protein (AHRD V3.3 *** A0A2U1LGR9_ARTAN)	AT3G11480	0.322949	0.659197	-0.00174408	0.999647	0.195004	0.748684	-0.221008	0.602159	-0.496368	0.140202	-0.318912	0.510514	-0.489992	0.404533	-0.158116	0.831574	-0.0776369	0.945207	-0.383224	0.375161	-0.769093	0.0363886	0.143591	0.844616
Solyc01g081010	Nucleolar GTP-binding protein 1 (AHRD V3.3 *** A0A1U8EKU8_CAPAN)	AT1G50920	-0.106344	0.335903	0.0327623	0.820204	-0.0731545	0.461451	-0.122895	0.149384	-0.0405598	0.743731	-0.0828116	0.486382	-0.119868	0.24368	-0.157409	0.118687	-0.129588	0.296082	-0.0135461	0.920007	-0.094017	0.282791	-0.025807	0.865528
Solyc01g081020	Pentatricopeptide repeat (AHRD V3.3 *** A0A200Q8N4_9MAGN)	AT4G37380	-0.25523	0.55126	0.0391053	0.942112	-0.426125	0.158507	-0.865059	0.0549589	-0.918305	0.0225356	-0.169977	0.811008	-0.591748	0.0562557	-0.192229	0.66824	-0.157814	0.772615	-0.400071	0.319097	0.147299	0.767266	-0.343907	0.511877
Solyc01g081030	protein SCAI homolog (AHRD V3.3 *** A0A2I4HT97_9ROSI)	AT3G03570	-0.0670182	0.612626	0.0126652	0.936092	0.0517364	0.630857	0.052267	0.619207	0.0671772	0.528597	-0.0349023	0.819156	0.00602852	0.976405	-0.0264064	0.868801	-0.0170255	0.93287	0.0383119	0.731785	0.0672307	0.46582	0.034696	0.804851
Solyc01g081040	RING/U-box superfamily protein (AHRD V3.3 *** A0A2U1LC40_ARTAN)	AT3G03550	-0.199967	0.680643	-0.136471	0.792179	-0.599863	0.0507677	-0.516136	0.105328	-0.313056	0.417807	-0.232364	0.63373	-0.0562248	0.934949	-0.398659	0.368576	-0.242587	0.671875	-0.0596364	0.908974	-0.41739	0.222754	0.0117533	0.988284
Solyc01g081050	AMP-dependent synthetase/ligase (AHRD V3.3 *** A0A200PXA7_9MAGN)	AT1G32170	0.0373269	0.901284	-0.0719578	0.776142	-0.0482976	0.81616	0.0166359	0.947478	-0.092337	0.664639	-0.154213	0.47813	0.0526045	0.865305	-0.141746	0.534132	-0.00477424	0.993196	0.00383222	0.989881	-0.173236	0.274375	-0.135443	0.53108
Solyc01g081060	Solyc01g081060	AT1G32170	0.141902	0.751953	-0.00100196	0.999856	-0.0991669	0.785494	0.255883	0.454867	0.0834514	0.863375	0.0856171	0.886635	0.142804	0.766105	0.180163	0.677588	-0.0275699	0.969608	-0.300527	0.386184	0.224684	0.530267	0.170406	0.736734
Solyc01g081070	Protein transport protein SEC23 (AHRD V3.3 *** A0A2G3ALY9_CAPAN)	AT2G21630	0.0164509	0.927933	0.044792	0.748647	-0.0264748	0.827325	0.0240572	0.846882	-0.00817883	0.960436	-0.0414492	0.779751	0.157512	0.118073	0.13077	0.256964	0.111758	0.418815	0.134048	0.126245	0.0372207	0.73937	0.14947	0.145984
Solyc01g081110	Pentatricopeptide repeat (AHRD V3.3 *** A0A200R2L0_9MAGN)	NA	-0.192901	0.64394	-0.20138	0.597915	-0.659936	0.00703764	-0.0984053	0.825331	0.127773	0.768113	0.700187	0.0403806	0.117275	0.804071	-0.544622	0.103169	-0.218358	0.636442	0.184233	0.564776	0.0823617	0.815603	0.00180585	0.99795
Solyc01g081120	Complex 1 LYR protein (AHRD V3.3 *** A0A2U1PWJ3_ARTAN)	NA	0.0177448	0.977889	-0.0322419	0.947508	0.010101	0.983372	-0.0214965	0.954245	-0.11639	0.711266	0.153176	0.663466	-0.000409265	1	0.186847	0.599352	-0.246806	0.518309	-0.0606061	0.847033	-0.133704	0.581524	-0.114504	0.736313
Solyc01g081150	DNA-directed RNA polymerases I, II, and III subunit RPABC3 (AHRD V3.3 *** A0A2U1P010_ARTAN)	NA	-0.0260238	0.909996	0.0706974	0.68162	0.12076	0.341204	-0.128317	0.231577	-0.0271916	0.869989	0.0450715	0.804431	0.0216063	0.930834	0.0725167	0.693228	-0.175108	0.322045	-0.0120996	0.942959	0.010541	0.943925	-0.0424406	0.807042
Solyc01g081160	Beta-glucosidase 11 (AHRD V3.3 *-* A0A2G2W098_CAPBA)	NA	-0.298705	0.639048	-0.433591	0.453259	-0.508055	0.264459	0.016689	0.988544	-0.528199	0.516064	-0.650523	0.393903	-0.579191	0.610848	0.25254	0.887177	0.814511	0.580327	-0.0165241	0.996157	-0.78145	0.454803	-0.141112	0.966359
Solyc01g081170	Beta-glucosidase 10 (AHRD V3.3 *-* A0A2G2ZW54_CAPAN)	NA	-0.246552	0.704303	-0.325212	0.589971	-0.705879	0.0811983	-0.29922	0.664888	0.0579534	0.954857	-0.595227	0.448303	-0.0310501	0.985214	0.375771	0.793967	-1.26216	0.262663	1.54602	0.401388	1.62868	0.346636	0.359913	0.901238
Solyc01g081190	Calcium-binding EF hand family protein (AHRD V3.3 *** A0A2U1PWG2_ARTAN)	AT1G64850	0.0783423	0.708898	0.081361	0.682652	-0.120972	0.420059	-0.192637	0.253551	-0.205523	0.218635	0.0136376	0.9716	-0.00556289	0.986712	0.0490676	0.843646	-0.105219	0.671212	-0.349571	0.0291491	-0.509587	0.000572333	-0.206619	0.346728
Solyc01g081200	hypothetical protein (AHRD V3.3 *** AT5G17610.1)	AT5G17610	0.531106	0.000108893	0.320631	0.0354167	0.163715	0.331051	0.164815	0.307234	0.057656	0.797776	0.332615	0.0379002	0.18062	0.390396	0.146477	0.515899	0.0146006	0.972816	-0.015556	0.948256	-0.152896	0.319122	-0.0790929	0.734156
Solyc01g081210	F-box/kelch-repeat protein SKIP25-like (AHRD V3.3 *** A0A2I4FQ36_9ROSI)	NA	0.716131	0.305914	0.728466	0.281641	-0.558852	0.376618	0.21239	0.805475	-0.417947	0.623103	-0.206578	0.865944	0.315976	0.741868	0.755157	0.320013	-0.0799862	0.954516	0.202598	0.83049	0.019293	0.985052	0.206081	0.862638
Solyc01g081240	Pentatricopeptide repeat-containing protein (AHRD V3.3 *** A0A2I0VN18_9ASPA)	NA	-0.322146	0.472933	-0.616843	0.0785919	-0.222819	0.552564	0.141158	0.660971	0.0521467	0.900314	0.0971885	0.834062	-0.106439	0.850691	0.0261932	0.96452	0.15995	0.783494	0.0407603	0.913637	0.475502	0.0425278	0.162716	0.654039
Solyc01g081250	Glutathione S-transferase (AHRD V3.3 *** A0A200PVK3_9MAGN)	NA	2.33644	0.0660212	1.09263	0.487819	-0.350644	0.824119	0.158929	0.91218	-0.751996	0.538499	-0.593128	0.692124	0.664883	0.694227	-0.669381	0.691165	0.293272	0.903591	0.313044	0.825465	-0.785176	0.457971	0.378712	0.82142
Solyc01g081270	Glutathione S-transferase (AHRD V3.3 *** A0A200PVK3_9MAGN)	NA	0.0739251	0.886546	-0.182025	0.646837	0.0780935	0.834419	-0.405504	0.282462	-0.39763	0.255111	-0.202682	0.696721	0.400871	0.326155	0.131966	0.80958	0.228301	0.70969	-1.28095	0.000793293	-1.01941	0.00413993	-0.180607	0.780099
Solyc01g081290	Pentatricopeptide repeat-containing protein (AHRD V3.3 *** A0A2G3ALT8_CAPAN)	AT3G03580	0.0151993	0.958152	-0.0601529	0.766555	-0.134949	0.34744	-0.0393511	0.813394	-0.119531	0.379513	-0.082534	0.645991	0.0452862	0.842865	-0.0860905	0.645439	-0.00778443	0.981324	0.0761637	0.581186	-0.127871	0.275398	-0.114766	0.453524
Solyc01g081300	Phosphoribosylaminoimidazole-succinocarboxamide synthase (AHRD V3.3 *** A0A2G3DIS8_CAPCH)	AT3G21110	-0.141895	0.470224	0.00267406	0.99313	-0.194295	0.178748	0.105578	0.435218	0.375412	0.00020129	0.215974	0.116846	-0.166081	0.262992	-0.138537	0.393138	-0.193477	0.271746	0.107249	0.384415	0.195494	0.0711114	0.256244	0.0310393
Solyc01g081310	glutathione S-transferase T3	AT2G29420	-0.0674986	0.940369	-0.264659	0.678972	0.529644	0.25362	-0.548654	0.643976	-0.699073	0.436411	1.44711	0.12029	-0.0254728	0.985984	0.697052	0.475154	-0.429111	0.789233	0.0507472	0.970824	-0.0539195	0.964153	-1.1033	0.216224
Solyc01g081320	Pentatricopeptide repeat (AHRD V3.3 *** A0A200QXT6_9MAGN)	AT5G27460	0.0392833	0.916524	-0.254566	0.266693	-0.417091	0.0216007	-0.176676	0.434073	-0.226809	0.302765	-0.38531	0.0866235	-0.0117256	0.979262	-0.254638	0.29124	-0.219851	0.446969	-0.168916	0.445134	-0.196598	0.325464	-0.224574	0.35765
Solyc01g081330	Chaperone protein DnaJ (AHRD V3.3 *** A0A2U1QKJ2_ARTAN)	AT1G28210	0.0545342	0.875831	-0.124207	0.613949	0.0359818	0.883024	0.114552	0.564274	0.0929035	0.670251	-0.143081	0.545224	-0.0249869	0.947262	-0.235759	0.282395	0.15341	0.572126	0.148087	0.386184	-0.0225143	0.916476	0.0266093	0.927146
Solyc01g081340	S-adenosyl-L-methionine-dependent methyltransferases superfamily protein (AHRD V3.3 *** A0A2U1PMX3_ARTAN)	AT5G04370	-0.24836	0.606567	-0.178896	0.692658	-0.441096	0.159728	0.220423	0.580143	-0.255914	0.503447	-0.273899	0.583701	-0.188692	0.656072	-0.244275	0.52814	0.00710468	0.994273	-0.0102509	0.981039	-0.0962236	0.763819	-0.0849852	0.849261
Solyc01g081380	nuclear matrix protein 1	AT5G17620	0.136183	0.621006	0.190192	0.361901	0.0843378	0.706104	0.0392115	0.825593	-0.0372103	0.853786	0.0356608	0.887329	-0.0322237	0.921981	-0.163673	0.434588	0.0338479	0.922957	-0.0662348	0.683161	0.0164114	0.927618	-0.172268	0.275261
Solyc01g081390	Xylulose 5-phosphate/phosphate translocator, chloroplastic (AHRD V3.3 *** A0A1U8EHP7_CAPAN)	AT5G17630	-0.219694	0.114072	0.0107732	0.96476	-0.255748	0.0332003	0.253676	0.0215023	0.1793	0.156869	0.0649739	0.747363	-0.0600455	0.774755	-2.83747e-06	1	-0.0291609	0.913405	0.280454	0.0108282	0.300792	0.00638034	0.0843385	0.646538
Solyc01g081400	B3 domain-containing protein (AHRD V3.3 *** A0A1Q3BBR1_CEPFO)	NA	0.0936082	0.77827	0.093899	0.757785	-0.247532	0.236752	-0.166681	0.456071	-0.304503	0.100168	0.0308622	0.941821	-0.0786599	0.834581	-0.304782	0.216436	-0.0652487	0.88188	-0.0632675	0.801286	-0.445645	0.00522812	-0.334006	0.0872197
Solyc01g081410	Major facilitator superfamily protein (AHRD V3.3 *** F4KD53_ARATH)	NA	-0.0547494	0.930279	0.0951458	0.84432	-0.160908	0.635496	-0.0149499	0.970507	0.00696889	0.986841	-0.23187	0.474333	-0.029722	0.954903	-0.184641	0.616856	0.217037	0.594371	0.0711019	0.847206	0.220569	0.440585	0.134248	0.745443
Solyc01g081420	Armadillo-type fold (AHRD V3.3 *-* A0A2U1LY20_ARTAN)	NA	-0.175579	0.724677	-0.231998	0.578742	-0.278996	0.411932	0.23047	0.522361	-0.263727	0.454744	-0.299451	0.458021	0.0107091	0.987577	-0.502231	0.147574	-0.0217657	0.977733	0.257841	0.420651	0.0624068	0.875343	-0.300901	0.438512
Solyc01g081430	Armadillo-type fold (AHRD V3.3 *** A0A2U1LXZ4_ARTAN)	NA	0.0117525	0.96041	-0.122197	0.350394	-0.00957372	0.954242	-0.0280122	0.851846	-0.00896477	0.9641	-0.110738	0.433519	-0.0497399	0.786774	-0.096859	0.518867	-0.0527896	0.793721	0.0361397	0.804318	-0.101408	0.349325	-0.126353	0.33016
Solyc01g081440	DUF1005 domain-containing protein (AHRD V3.3 *** A0A1Q3BB96_CEPFO)	AT5G17640	0.0454438	0.948019	0.035147	0.95506	0.15661	0.704456	0.0593927	0.904982	-0.0452237	0.937371	-0.197024	0.71048	0.235869	0.645269	-0.0911815	0.88033	-0.052826	0.94572	-0.0196909	0.971646	-0.118485	0.778274	-0.144296	0.796555
Solyc01g081450	glycine-rich protein A3 (AHRD V3.3 --* XP_004229538.1)	NA	-0.480393	0.0808665	-0.692078	0.00467433	0.0375641	0.920291	0.0749142	0.842419	-0.00197055	0.997895	0.0318398	0.958555	-0.221837	0.570325	-0.0547014	0.914282	-0.0468363	0.938438	-0.213802	0.495519	-0.0669711	0.849164	0.0287118	0.956588
Solyc01g081460	tRNA (Guanine-N-7) methyltransferase (AHRD V3.3 *** A0A200R6M4_9MAGN)	AT5G17660	-0.297998	0.134348	-0.342554	0.0551875	-0.439063	0.00483182	-0.0598481	0.800707	-0.123372	0.56147	-0.136931	0.576634	-0.249275	0.177853	-0.222407	0.268736	-0.301418	0.172704	-0.173672	0.297585	-0.179715	0.24505	-0.157019	0.43849
Solyc01g081470	2-methoxy-6-polyprenyl-1,4-benzoquinol methylase, mitochondrial (AHRD V3.3 *** A0A2G2XRB6_CAPBA)	AT5G57300	-0.0551815	0.787089	-0.12912	0.373185	-0.173033	0.147603	0.0910758	0.503531	-0.0768567	0.603167	-0.116453	0.459189	-0.0990967	0.586334	0.0795322	0.67337	-0.110835	0.587737	-0.0203935	0.906222	-0.031571	0.834671	-0.167644	0.224494
Solyc01g081480	GPI inositol-deacylase PGAP1-like protein (AHRD V3.3 *** A0A2U1LZR3_ARTAN)	AT5G17670	0.0501002	0.902766	-0.14317	0.644934	-0.547039	0.00503892	-1.10061	2.78668e-08	-0.863294	1.42016e-05	-0.875697	3.92962e-05	0.00016462	1	-0.281512	0.31056	-0.263849	0.412173	-0.743058	0.000133866	-0.78289	4.62903e-05	-0.60485	0.00837281
Solyc01g081490	RNA polymerase sigma factor (AHRD V3.3 *** A0A1U8EM77_CAPAN)	AT1G08540	-0.360303	0.0135505	-0.223461	0.185972	-0.706613	2.0975e-08	-0.274163	0.0655139	-0.226357	0.165354	-0.259805	0.161539	-0.271166	0.091201	-0.196784	0.302514	-0.168623	0.455872	-0.132862	0.456405	-0.0832865	0.645637	0.0934611	0.693167
Solyc01g081500	heterochromatin protein 1-like protein	AT5G17690	-0.0624509	0.557298	0.00414285	0.977602	-0.00514029	0.965804	-0.0319409	0.739931	0.0172371	0.882638	-0.0784786	0.413011	-0.0116198	0.941537	0.0414871	0.725741	-0.0113188	0.949091	0.0224041	0.825484	-0.0852045	0.231647	-0.0213143	0.865941
Solyc01g081510	2-hydroxy-3-oxopropionate reductase (AHRD V3.3 *** A0A2Z5T525_9BACI)	AT1G71170	0.130669	0.73389	0.0836328	0.82384	0.0430166	0.897944	0.101342	0.716443	0.00290144	0.994696	-0.163904	0.584759	0.106134	0.784034	0.118555	0.745124	0.320169	0.337683	0.148794	0.536513	0.192781	0.386694	0.123426	0.691199
Solyc01g081520	UTP--glucose-1-phosphate uridylyltransferase-like (AHRD V3.3 *** A0A2I4HSM6_9ROSI)	NA	-0.0186756	0.909203	0.0681138	0.531645	0.0712783	0.438876	0.16908	0.0109881	0.191939	0.00385548	0.0846528	0.389302	-0.109746	0.24978	0.0435234	0.729982	0.0179293	0.916779	0.227969	0.000229463	0.226228	0.000421129	0.160628	0.0419008
Solyc01g081540	Myosin-17 (AHRD V3.3 *** A0A2G3ALU8_CAPAN)	AT2G31900	0.358488	0.00262781	0.551067	1.62851e-07	0.33115	0.0040981	0.706649	7.87506e-13	0.473199	8.85804e-06	0.303274	0.0231581	0.451333	0.00012521	0.423351	0.000904127	0.29789	0.0892046	0.397545	0.000308559	0.513515	2.06884e-06	0.325433	0.0149842
Solyc01g081560	Pentatricopeptide repeat (AHRD V3.3 *** A0A200QMV3_9MAGN)	AT1G16480	-0.526022	0.290427	0.046531	0.945923	-0.268779	0.568069	0.147223	0.716443	-0.0242229	0.966113	-0.171112	0.74062	-0.160089	0.793097	-0.438486	0.349641	-0.124317	0.873275	0.21829	0.52344	0.139953	0.698382	0.0427967	0.938793
Solyc01g081570	DUF239 domain-containing protein/DUF4409 domain-containing protein (AHRD V3.3 *** A0A1Q3BKR6_CEPFO)	NA	0.0728444	0.680485	0.0899162	0.57684	-0.0663762	0.63702	0.133828	0.282462	0.18249	0.130479	0.100151	0.554361	0.0233145	0.922862	-0.00460709	0.984409	-0.0253374	0.921403	0.0507693	0.751847	0.26398	0.0129863	0.16874	0.236945
Solyc01g081610	Beta-hexosaminidase (AHRD V3.3 *** A0A2G2XRM6_CAPBA)	AT1G05590	0.319363	0.106967	-0.0741928	0.802505	-0.0335397	0.897944	-0.139392	0.537167	-0.0119017	0.974114	-0.0913258	0.771517	0.33802	0.091012	-0.265688	0.261411	-0.0612201	0.876691	0.078013	0.760568	-0.08582	0.709061	-0.00671321	0.988284
Solyc01g081620	Vacuolar protein sorting-associated protein 62 (AHRD V3.3 *** A0A200RA51_9MAGN)	AT2G44260	-0.36503	0.434455	-0.289249	0.530792	0.0534584	0.915188	-0.0441932	0.936052	-0.0471447	0.934789	-0.413323	0.338454	-0.0718596	0.919666	-0.0927997	0.884888	-0.0407097	0.96316	-0.131039	0.80269	-0.453323	0.242635	0.536623	0.244508
Solyc01g081640	DUF936 domain-containing protein (AHRD V3.3 *** A0A1Q3BMN1_CEPFO)	AT2G31920	-0.0738628	0.977973	0.466121	0.74652	-0.180744	0.916942	-0.429805	0.388064	-0.218559	0.719843	-0.0711638	0.942629	0.100151	0.92212	0.0657683	0.942252	0.276502	0.752061	-0.367081	0.431667	-0.697277	0.0679898	-0.433428	0.410972
Solyc01g086640	O-fucosyltransferase (AHRD V3.3 *** A0A2P5FQR3_TREOI)	AT2G44500	0.924979	0.181015	0.700463	0.343824	2.29757	2.61519e-05	1.42707	0.0103381	0.906644	0.161914	0.776465	0.331719	1.07152	0.116629	0.996167	0.186746	0.793696	0.384409	0.880147	0.161612	0.91041	0.128887	0.34885	0.719025
Solyc01g086650	Uroporphyrinogen-III C-methyltransferase (AHRD V3.3 *** A0A2I0V6U1_9ASPA)	AT5G40850	0.0983404	0.875889	-0.106392	0.853217	0.352087	0.341204	0.19973	0.639055	0.320517	0.437194	0.0906079	0.895593	-0.1998	0.719062	0.509769	0.238419	0.373357	0.479829	0.0726306	0.891463	0.215313	0.585441	-0.0638382	0.922645
Solyc01g086660	Unknown protein	NA	0.0344642	0.980743	-0.304814	0.74813	0.545652	0.410156	-0.0966113	0.936172	-0.269146	0.805972	0.101134	0.95076	0.333161	0.813195	0.701829	0.616616	0.754873	0.53104	0.126525	0.918946	-0.264764	0.790305	-0.711017	0.491418
Solyc01g086670	Unknown protein	NA	-0.195428	0.932713	-0.220384	0.915367	1.48086	0.228513	0.0860931	0.968781	0.355462	0.858802	2.07147	0.182861	-0.359764	0.873898	1.39682	0.387651	0.42694	0.858825	0.0518776	0.981616	3.5238	0.032213	-0.783141	0.704066
Solyc01g086680	glutathione S-transferase T1	AT3G09270	-0.62389	0.624478	-0.818186	0.473333	-0.476172	0.654587	-0.680343	0.694434	-1.5159	0.20248	2.48418	0.102223	-1.57352	0.225926	1.19223	0.427196	0.092262	0.970522	-0.0258803	0.996157	1.58774	0.494721	-3.31195	0.158853
Solyc01g086690	Sister chromatid cohesion 1 protein 4 (AHRD V3.3 *** A0A2G3DGK5_CAPCH)	AT3G59550	0.36593	0.257486	-0.0773973	0.876451	-0.211574	0.490431	0.17662	0.471851	0.253628	0.280623	0.303336	0.256045	-0.0639998	0.879082	-0.38366	0.1367	-0.334579	0.286591	0.197315	0.370353	0.222592	0.276739	0.0742991	0.827361
Solyc01g086710	DNA-directed RNA polymerase subunit beta (AHRD V3.3 *** A0A2G3AK33_CAPAN)	AT1G29940	0.146573	0.368375	-0.0131459	0.956282	0.116805	0.406238	0.330367	0.00129817	0.21214	0.0678316	-0.00583052	0.984544	0.0332438	0.89213	-0.0610748	0.765975	-0.0180787	0.951468	0.402008	3.87171e-05	0.322641	0.00179505	0.188917	0.167688
Solyc01g086720	C2 calcium/lipid-binding plant phosphoribosyltransferase family protein (AHRD V3.3 *** A0A061DXG0_THECC)	AT5G48060	-0.539387	0.446822	-0.739806	0.215639	0.796025	0.128128	0.0221737	0.981238	-0.132226	0.873425	-0.130836	0.898241	0.121553	0.906304	-0.360058	0.639249	0.104265	0.927458	-0.137518	0.858311	-0.0732834	0.917139	-0.050036	0.961728
Solyc01g086730	magnesium transporter%2C putative (DUF803) (AHRD V3.3 *** AT3G26670.4)	AT3G26670	-0.723991	0.573253	-0.420329	0.771724	1.42515	0.120941	-0.565895	0.664842	0.188515	0.91327	1.32669	0.342655	-0.866961	0.526244	1.07458	0.409632	0.791516	0.62077	-1.17383	0.394752	0.967519	0.505567	-1.00235	0.574061
Solyc01g086740	Chaperone protein dnaJ (AHRD V3.3 *** B6TA99_MAIZE)	AT5G48030	-0.130588	0.226595	0.155393	0.0964939	-0.0436971	0.700269	0.135058	0.104789	0.0993372	0.287997	-0.0397662	0.785435	-0.0487084	0.744064	-0.0355814	0.814843	-0.0424736	0.807264	0.190295	0.00983341	0.207892	0.00564977	0.0295399	0.839268
Solyc01g086750	Clustered mitochondria protein (AHRD V3.3 *** A0A2G3DGP3_CAPCH)	AT3G52140	-0.126372	0.237486	0.012559	0.938952	-0.0317086	0.789533	0.0599006	0.57733	0.102356	0.306709	-0.0326642	0.845841	-0.114518	0.30136	-0.103593	0.385576	-0.0446994	0.792658	0.293447	8.67037e-05	0.282357	0.000228921	0.227946	0.0125621
Solyc01g086810	disease resistance protein RPM1-like (AHRD V3.3 *** A0A2I4DV93_9ROSI)	NA	0.126963	0.804236	-0.0826459	0.86711	-0.0854111	0.828351	0.400169	0.225876	-0.0925389	0.84398	-0.110105	0.843492	0.280219	0.633065	-0.416937	0.376248	0.0420326	0.961636	0.062758	0.898049	-0.396937	0.210318	-0.616394	0.0858953
Solyc01g086820	Histone H3 (AHRD V3.3 *-* A0A2P6TS80_CHLSO)	AT1G09200	-0.224203	0.45738	0.0965899	0.789787	0.092279	0.748165	-0.0731433	0.805129	0.0676843	0.844701	0.0839015	0.831323	-0.0956685	0.795041	-0.305528	0.251901	-0.276215	0.378634	-0.00966732	0.977786	-0.185214	0.416193	-0.136695	0.67092
Solyc01g086850	Ras gtpase (AHRD V3.3 *** A0A1J9QT15_9PEZI)	AT5G47960	0.156828	0.782078	0.21569	0.65982	0.40569	0.251951	0.2737	0.487848	0.459369	0.214231	0.461282	0.291291	-0.0771846	0.915578	0.43178	0.36162	0.75391	0.122683	0.0387601	0.946054	0.0883718	0.849751	0.119739	0.84453
Solyc01g086860	Expressed protein (AHRD V3.3 *** AT4G25315.2)	AT4G25315	0.104249	0.631767	0.0850931	0.691582	-0.0263831	0.900303	-0.00792166	0.976649	0.0409065	0.857075	0.0514719	0.848484	0.0594736	0.822669	-0.0361537	0.897147	0.0594116	0.845076	0.000678604	1	-0.200582	0.142628	-0.344186	0.0186272
Solyc01g086870	bHLH transcription factor 076	NA	-0.116806	0.560345	0.0224756	0.930453	-0.0422365	0.825164	-0.384408	0.00219955	-0.238606	0.102279	-0.316858	0.0453331	-0.107079	0.632926	0.143568	0.482677	0.056862	0.848441	-0.540711	1.21062e-05	-0.272436	0.0478115	-0.183457	0.327578
Solyc01g086890	G-patch domain-containing protein/Surp domain-containing protein (AHRD V3.3 *** A0A1Q3BXL6_CEPFO)	AT3G52120	0.259051	0.00124552	0.0128135	0.935399	0.0739796	0.455809	0.0720791	0.483768	0.00360799	0.983216	-0.0118386	0.954171	0.158035	0.1111	0.07567	0.558255	0.0348681	0.848163	-0.0148763	0.915988	-0.0679597	0.491166	-0.0257347	0.874153
Solyc01g086900	tRNA (Cytidine(34)-2'-O)-methyltransferase-like protein (AHRD V3.3 *** A0A2K3NGI4_TRIPR)	AT5G26880	0.0855234	0.629235	0.0966942	0.550595	-0.385515	0.000250709	0.0670712	0.657781	-0.0561496	0.742397	0.0951861	0.583948	0.00532047	0.983461	-0.17769	0.178326	-0.203412	0.181271	-0.0201924	0.906824	-0.0974137	0.417421	-0.00215988	0.993543
Solyc01g086920	Leucine-rich repeat receptor-like protein (AHRD V3.3 *** H6V789_MALDO)	AT3G12610	1.26478	4.68715e-25	1.42561	1.60143e-31	0.551924	5.38014e-05	1.13122	7.28994e-21	0.628808	1.55654e-06	0.436815	0.00546294	0.756246	5.26953e-09	0.351898	0.0438071	0.302267	0.168389	0.829994	3.96524e-11	0.608148	4.80735e-06	0.553618	0.000221385
Solyc01g086930	protein gamma response 1 (AHRD V3.3 *** A0A2I4FRY7_9ROSI)	AT3G52115	0.350424	0.295874	0.3735	0.217023	-0.0290115	0.942098	0.113785	0.679343	0.104527	0.730365	0.237522	0.403791	0.0284005	0.953295	-0.116433	0.746174	-0.047389	0.923822	0.154699	0.523222	-0.0384415	0.887443	0.0630022	0.860828
Solyc01g086940	Zinc finger CCCH domain-containing protein (AHRD V3.3 *-* A0A2K3NPU7_TRIPR)	NA	-0.256821	0.204561	-0.203753	0.317399	-0.307875	0.0677856	-0.00195122	0.996819	-0.146849	0.473789	-0.131868	0.602535	-0.238956	0.256821	-0.0619904	0.834834	-0.196566	0.462732	0.0300284	0.906547	-0.0512532	0.818348	0.105815	0.685383
Solyc01g086950	Zinc finger CCCH domain-containing protein (AHRD V3.3 *-* A0A2K3NS98_TRIPR)	AT5G23480	-0.0490858	0.836196	-0.182159	0.214576	-0.123989	0.392731	-0.0876113	0.584052	-0.15112	0.284361	0.0296204	0.910093	-0.0299991	0.914675	-0.218786	0.186746	-0.169493	0.405384	-0.0984614	0.49902	-0.396446	0.000182886	-0.183878	0.214993
Solyc01g086960	Zinc finger A20 and AN1 domain stress-associated protein (AHRD V3.3 *** A0A2K3LXD0_TRIPR)	AT3G12630	-0.0346772	0.941424	0.189623	0.555032	0.583767	0.00619604	0.0763169	0.819446	0.265316	0.330295	0.475874	0.0749741	0.0230517	0.963416	0.615657	0.0134969	0.449188	0.178139	0.00833252	0.983325	0.497846	0.0237502	0.326611	0.268918
Solyc01g086970	Zinc finger A20 and AN1 domain-containing stress-associated protein 8 (AHRD V3.3 *** A0A2G2XRT9_CAPBA)	AT1G51200	-0.0407524	0.80366	0.0344221	0.8222	0.296673	0.000356132	0.0333944	0.788284	0.0564133	0.643307	0.000658373	0.998457	0.145298	0.236784	0.103475	0.462541	0.00301829	0.993376	0.061419	0.579077	-0.0326159	0.773409	-0.0814645	0.515571
Solyc01g086975	Unknown protein	NA	0.275317	0.5168	-0.279053	0.46126	0.147926	0.691102	0.216171	0.499868	0.137925	0.726293	-0.190705	0.657423	-0.213357	0.70261	0.294883	0.55753	-0.000275524	1	0.376348	0.173897	0.0398406	0.917559	0.359075	0.293433
Solyc01g086980	RRM_1 domain-containing protein/PWI domain-containing protein (AHRD V3.3 *** A0A1Q3BXM3_CEPFO)	AT3G12640	-0.13102	0.259319	-0.0470795	0.747305	-0.0993079	0.335465	0.0942784	0.340209	-0.00465678	0.978142	0.0630272	0.647062	0.0797582	0.575092	-0.0472717	0.759633	-0.0215077	0.917924	0.0219203	0.869409	0.0377358	0.729692	-0.0107666	0.951242
Solyc01g086990	Pre-mRNA-splicing factor SYF1 (AHRD V3.3 *** A0A1U8G7X9_CAPAN)	AT5G28740	-0.117704	0.328262	0.0663424	0.615479	0.000293284	0.999588	0.0917362	0.330875	-0.00111582	0.995299	-0.0177923	0.922974	-0.00871655	0.963892	0.0190625	0.913373	0.0707227	0.647259	0.215077	0.00394203	0.159319	0.0507907	0.245425	0.00430502
Solyc01g087000	Unknown protein	NA	0.0479563	0.94187	-0.260043	0.535732	-0.215046	0.543968	0.0970083	0.805678	-0.0248285	0.961771	-0.112751	0.822856	0.168146	0.812484	-0.508388	0.325628	-0.444602	0.458544	0.0820399	0.843327	-0.27833	0.323801	-0.182917	0.660567
Solyc01g087020	Unknown protein	NA	0.211942	0.871623	0.0157351	0.992336	0.491365	0.558842	0.695282	0.391719	0.391279	0.70366	0.696716	0.499757	0.0738493	0.962482	1.24305	0.173593	0.761302	0.509358	0.424922	0.650592	1.1692	0.105819	0.766989	0.438115
Solyc01g087030	Zinc finger transcription factor 10	AT3G08505	-0.0327097	0.882922	-0.154399	0.240496	-0.151298	0.216837	-0.0671375	0.665135	-0.18142	0.139053	-0.262914	0.0428628	0.0320613	0.900644	0.15201	0.370383	-0.0405496	0.88106	-0.25553	0.0241649	-0.280081	0.0118412	-0.15628	0.304886
Solyc01g087040	Photosystem II PsbP (AHRD V3.3 *** A0A200Q959_9MAGN)	AT3G63540	-0.353122	0.365421	-0.30362	0.451342	-0.584846	0.0492496	-0.871754	0.00159163	-0.628933	0.0409632	-0.486563	0.212565	-0.295149	0.499932	-0.435581	0.274188	-0.20159	0.715619	-0.726868	0.0126386	-0.454076	0.149231	0.0140751	0.984259
Solyc01g087050	Zinc finger protein (AHRD V3.3 *** A0A200QA40_9MAGN)	NA	-0.647673	0.258558	-0.0972165	0.90853	-0.0552765	0.937183	1.16327	0.494877	-0.152467	0.919104	-0.150621	0.941972	-0.508137	0.458741	-0.443076	0.532576	-0.339258	0.6892	-0.40358	0.469017	-0.935138	0.0401631	0.0991481	0.911126
Solyc01g087060	RING/U-box superfamily protein (AHRD V3.3 *** A0A2U1NQN4_ARTAN)	AT3G63530	-0.713005	0.0151682	-0.210604	0.597118	0.430609	0.138836	-0.470971	0.0377029	-0.471215	0.0414225	-0.186384	0.60184	-0.225396	0.546237	-0.198912	0.595736	-0.0524208	0.925179	-0.220728	0.4132	-0.206956	0.413935	-0.0611761	0.886487
Solyc01g087070	ADP,ATP carrier protein, mitochondrial (AHRD V3.3 *** A0A2U1N934_ARTAN)	AT5G13490	0.412744	0.458791	-0.247265	0.652326	0.387571	0.38422	0.0539467	0.903935	-0.042155	0.933006	0.104011	0.851171	-0.325784	0.696731	-0.472969	0.548468	-0.0590101	0.966195	0.167618	0.801286	-0.680899	0.0997084	-0.5925	0.290288
Solyc01g087080	interferon-activable protein (AHRD V3.3 *** AT3G52110.2)	AT3G52110	-0.301527	0.497618	-0.190688	0.6633	0.501286	0.129924	0.0731439	0.768667	0.0103839	0.977267	0.18112	0.475008	0.0812378	0.816206	-0.207303	0.43069	-0.247135	0.395148	0.0785298	0.738852	-0.0293013	0.901359	0.039452	0.902726
Solyc01g087090	Unknown protein	NA	-0.314902	0.525519	-0.0302695	0.96563	-0.282492	0.495195	-0.594927	0.0974381	-0.390849	0.357952	-0.0239422	0.978454	-0.124269	0.856976	-0.118807	0.855713	-0.438117	0.437396	-0.397289	0.323192	-0.49945	0.16762	-0.330026	0.516222
Solyc01g087095	Telomerase reverse transcriptase (AHRD V3.3 *** A0A2G2XQD1_CAPBA)	AT5G16850	0.483523	0.742246	-0.389114	0.696002	-0.126742	0.868227	-0.386173	0.444292	-0.278793	0.600906	0.106521	0.893158	0.321482	0.661128	-0.12158	0.874122	0.190854	0.824124	0.0442845	0.927234	-0.297537	0.355643	-0.178782	0.705637
Solyc01g087120	ATP synthase subunit O, mitochondrial (AHRD V3.3 *** A0A2G2XQH2_CAPBA)	AT5G13450	-0.0959216	0.481864	-0.0350753	0.835377	0.0464177	0.715087	0.0390605	0.778279	0.120274	0.291745	0.0202016	0.926163	0.0662331	0.678516	0.101638	0.475843	0.0247001	0.909636	-0.00628994	0.970824	0.14455	0.149511	0.103395	0.450057
Solyc01g087130	R2R3MYB transcription factor 47	AT3G08500	0.42978	0.610063	-0.517897	0.459271	-0.136235	0.851431	0.0304011	0.95385	-0.390419	0.275579	-0.0272399	0.9716	-0.0804737	0.922988	-0.0600396	0.942472	-0.0335566	0.976473	-0.130655	0.79634	0.247137	0.577934	-0.377216	0.432345
Solyc01g087140	Late embryogenesis abundant protein (AHRD V3.3 *-* A0A200QZY3_9MAGN)	AT3G08490	-0.603185	0.147432	0.172821	0.769413	-0.212724	0.634258	-0.227185	0.396113	-0.145533	0.658435	-0.108652	0.794926	-0.182282	0.682347	-0.324258	0.373985	-0.0383717	0.953291	-0.0599909	0.87643	0.0900096	0.782843	-0.356926	0.244752
Solyc01g087150	Protein DETOXIFICATION (AHRD V3.3 *** A0A328DUA2_9ASTE)	AT3G08040	-0.344407	0.542571	-0.407028	0.403019	-0.0194266	0.976738	-0.380037	0.375436	-0.509364	0.206493	-0.248073	0.663594	-0.00707909	0.995305	-0.280889	0.696946	-0.249153	0.777579	-0.454978	0.28086	-0.334288	0.445163	0.00111115	1
Solyc01g087170	Zinc finger transcription factor 11	AT2G41900	-0.0522641	0.835191	-0.163974	0.348631	-0.192315	0.189509	0.0455064	0.82162	-0.0435751	0.850164	0.0101532	0.976522	0.113336	0.599238	-0.068794	0.773015	0.128436	0.587446	0.049065	0.812328	-0.0588881	0.741687	-8.07352e-06	1
Solyc01g087190	Chaperonin-like RbcX (AHRD V3.3 *** A0A200R9J6_9MAGN)	AT5G19855	-0.0229278	0.92745	-0.0543074	0.791905	-0.444613	5.38205e-05	-0.189919	0.217393	-0.196935	0.202681	-0.231789	0.186099	-0.115853	0.519913	-0.137243	0.427746	-0.220335	0.227233	-0.263913	0.046584	-0.289544	0.0253042	-0.205808	0.223435
Solyc01g087200	Disease resistance protein (AHRD V3.3 *** A0A2U1Q201_ARTAN)	NA	0.111571	0.76502	0.0718631	0.84881	-0.21954	0.375375	0.0211793	0.951172	-0.196449	0.438996	-0.0653372	0.875544	0.129824	0.707615	-0.0172544	0.967857	0.13331	0.731203	0.0893024	0.74161	-0.14765	0.507722	0.0438748	0.906085
Solyc01g087210	Cellulose synthase (AHRD V3.3 *** M1A916_SOLTU)	AT5G05170	0.258034	0.203148	0.219566	0.297032	0.340282	0.0429474	0.215696	0.250923	0.077356	0.773963	0.108285	0.701172	0.322809	0.0953444	0.220445	0.346219	0.255802	0.326246	0.109095	0.630691	0.149516	0.443389	0.14267	0.582739
Solyc01g087230	Mediator of RNA polymerase II transcription subunit 27 (AHRD V3.3 *** A0A2G3DH44_CAPCH)	AT3G09180	0.152747	0.314498	0.0614431	0.738386	-1.18904e-05	1	-0.0595058	0.680286	0.00764553	0.971324	-0.0413015	0.845841	0.0463924	0.813407	-0.0699765	0.686975	-0.11817	0.500279	0.157211	0.147744	0.040999	0.768384	0.0853787	0.593454
Solyc01g087240	Nuclear transcription factor Y subunit A-9 (AHRD V3.3 *** A0A1U8DTI1_CAPAN)	NA	0.170505	0.572473	0.190574	0.498451	0.258097	0.245708	-0.14496	0.581985	-0.00826059	0.983723	0.138114	0.681412	0.0655304	0.878639	-0.0205716	0.963789	0.245017	0.470245	0.0286912	0.93525	-0.00202625	0.99678	0.0493639	0.902586
Solyc01g087250	carotenoid cleavage dioxygenase 1A	AT3G63520	-0.0394742	0.833736	-0.125856	0.321642	-0.114507	0.316028	-0.182388	0.0951183	-0.169434	0.132638	-0.0142718	0.955039	-0.0493977	0.79355	0.0124036	0.954918	0.0484575	0.818092	-0.258117	0.00918796	-0.187895	0.0735066	-0.0688877	0.681508
Solyc01g087260	carotenoid cleavage dioxygenase 1B	AT3G63520	-0.225167	0.205876	-0.120206	0.576487	-0.532371	7.58293e-05	-0.404314	0.00368984	-0.37986	0.00966526	-0.392772	0.0176734	-0.191277	0.337837	-0.26174	0.168936	-0.343642	0.0967458	-0.423033	0.00265556	-0.433242	0.00207907	-0.240846	0.208123
Solyc01g087270	Carotenoid cleavage dioxygenase 1 (AHRD V3.3 *-* A0A160HSC8_VACMY)	NA	-0.416406	0.301253	-0.21243	0.660093	-0.689956	0.0266465	-0.823259	0.0431137	-0.764894	0.048714	-1.49878	0.000120351	-0.307717	0.51726	-0.185787	0.727175	-0.300778	0.582191	-1.11794	0.00460741	-0.638808	0.162776	0.111081	0.889496
Solyc01g087290	tRNA-dihydrouridine synthase (AHRD V3.3 *** A0A2G3DGY4_CAPCH)	AT3G63510	-0.0308619	0.905842	-0.161122	0.322521	-0.405911	0.000639112	-0.223993	0.101904	-0.272416	0.0408402	-0.203012	0.239998	-0.162117	0.338263	-0.229572	0.151406	-0.268205	0.140049	-0.283041	0.0246845	-0.278648	0.0255101	-0.236199	0.127703
Solyc01g087300	tRNA-dihydrouridine synthase (AHRD V3.3 *** A0A2G3DGY0_CAPCH)	AT3G63510	-0.0238144	0.923132	0.00794273	0.973038	-0.23779	0.0445184	0.110779	0.404773	0.0466727	0.7898	0.0163624	0.951975	-0.0647303	0.736939	-0.105668	0.521239	-0.119797	0.509358	0.128288	0.289014	0.102635	0.393163	-0.0727043	0.670206
Solyc01g087320	Zinc finger, FYVE/PHD-type (AHRD V3.3 *-* A0A2U1NX02_ARTAN)	AT3G08020	-0.0803619	0.797062	0.0234134	0.94361	0.0189481	0.945851	-0.130525	0.518837	-0.106357	0.643566	-0.147512	0.549824	-0.0458669	0.908211	-0.135733	0.633542	-0.146392	0.656287	-0.101014	0.63679	-0.275769	0.0860744	-0.199314	0.354754
Solyc01g087330	RING/FYVE/PHD-type zinc finger family protein (AHRD V3.3 *-* A0A2U1QBS4_ARTAN)	NA	-0.39795	0.0848708	-0.172703	0.564288	-0.184265	0.456862	-0.0356853	0.909618	-0.0964138	0.741513	0.0465216	0.911495	-0.113305	0.741715	-0.292452	0.266812	-0.44433	0.111529	-0.233492	0.254343	-0.447629	0.0081783	-0.49693	0.0108698
Solyc01g087340	tRNA-dihydrouridine synthase (AHRD V3.3 *-* A0A2G3AKC9_CAPAN)	NA	-0.169678	0.722861	-0.0285645	0.958381	-0.376671	0.212053	0.268196	0.401589	0.525327	0.0447469	0.0688945	0.902906	-0.237332	0.570964	-0.0369564	0.948008	-0.119798	0.827971	-0.175321	0.577845	0.163732	0.571326	-0.0450927	0.925733
Solyc01g087370	RING/FYVE/PHD-type zinc finger family protein (AHRD V3.3 *-* A0A2U1QBS4_ARTAN)	NA	0.0618809	0.865886	-0.246595	0.306724	-0.0485417	0.859745	-0.12709	0.608382	-0.161641	0.519694	-0.0413292	0.921549	-0.0969619	0.783148	-0.117475	0.709773	-0.0553607	0.896644	-0.187362	0.403945	-0.404956	0.0240492	-0.316343	0.167688
Solyc01g087390	RING/FYVE/PHD-type zinc finger family protein (AHRD V3.3 *-* A0A178V841_ARATH)	NA	-0.167707	0.658247	-0.286489	0.3505	-0.338021	0.186953	0.0943386	0.76951	-0.221586	0.421306	-0.315046	0.295368	0.036388	0.942934	-0.0217407	0.964093	0.101998	0.828039	0.149361	0.599417	0.120772	0.663451	-0.0222204	0.96179
Solyc01g087400	RING/FYVE/PHD-type zinc finger family protein (AHRD V3.3 *** A0A2U1QBS4_ARTAN)	NA	0.0606687	0.822724	-0.247003	0.151127	0.00988697	0.96795	-0.0120448	0.962557	-0.132566	0.472979	-0.145222	0.491124	-0.0277102	0.933749	-0.0727931	0.778451	-0.121654	0.646048	-0.0205529	0.932276	-0.254904	0.070886	-0.264119	0.11977
Solyc01g087410	Zinc finger, FYVE/PHD-type (AHRD V3.3 *-* A0A2U1NX02_ARTAN)	AT3G52100	-0.000866529	1	-0.135289	0.687388	-0.333011	0.147114	-0.0125303	0.974969	-0.0813098	0.802962	-0.379211	0.135381	0.027671	0.954903	-0.104209	0.777202	0.161417	0.673113	0.120483	0.655638	0.00261759	0.995102	0.021356	0.960754
Solyc01g087420	Zinc finger, FYVE/PHD-type (AHRD V3.3 *** A0A2U1NX02_ARTAN)	AT3G08020	-0.179257	0.342452	-0.203742	0.239611	-0.111045	0.523263	-0.03525	0.885564	-0.112632	0.590224	-0.139247	0.552249	-0.185102	0.340683	-0.159179	0.432822	-0.120213	0.628952	-0.129782	0.475077	-0.283207	0.047206	-0.223828	0.226725
Solyc01g087430	Zinc finger, FYVE/PHD-type (AHRD V3.3 *** A0A2U1NX02_ARTAN)	AT3G08020	-0.042951	0.817089	-0.0149074	0.937129	-0.0877322	0.471029	-0.0477129	0.725969	0.00711391	0.970309	-0.147245	0.249159	-0.0472714	0.792524	-0.00686842	0.972596	-0.0327508	0.87887	0.0484189	0.708577	0.000969726	0.996568	0.0260458	0.884783
Solyc01g087440	Arm repeat superfamily protein (AHRD V3.3 *-* A0A2K3NTC9_TRIPR)	NA	-0.597448	0.0728583	-0.0963415	0.84791	-0.478499	0.116229	-0.785837	0.00476129	-0.426563	0.186099	-0.944729	0.00272204	-0.152617	0.803126	0.232047	0.682951	0.129388	0.859042	-0.0413297	0.949636	0.263401	0.60218	0.197764	0.775981
Solyc01g087450	Arm repeat superfamily protein (AHRD V3.3 *** A0A2K3NMK6_TRIPR)	AT5G21080	-0.163883	0.524275	-0.145078	0.567281	-0.544254	0.00103089	-0.759175	7.35544e-07	-0.53764	0.000871849	-0.433291	0.0276535	-0.307204	0.186718	-0.0158213	0.969254	-0.00401918	0.995905	-0.175147	0.478848	-0.234722	0.282455	-0.23967	0.377343
Solyc01g087470	Peptidylprolyl isomerase (AHRD V3.3 *** A0A2G3DGW7_CAPCH)	AT3G21640	0.339649	0.0178957	0.160745	0.335778	0.193394	0.195259	0.017497	0.930219	0.0473292	0.805881	0.00931712	0.975432	-0.0307683	0.912696	-0.01387	0.960381	-0.0203508	0.95025	0.0208302	0.916284	-0.0548372	0.725526	0.0567721	0.78963
Solyc01g087490	Protein OBERON (AHRD V3.3 *** A0A200R9K2_9MAGN)	AT3G63500	-0.121147	0.664678	-0.237586	0.27298	0.00696806	0.983372	0.13148	0.558229	0.155646	0.509704	0.160367	0.554176	-0.113191	0.705013	0.284068	0.223644	0.22982	0.410572	0.12856	0.578184	0.155033	0.448385	0.119889	0.676019
Solyc01g087500	DNA topoisomerase 2 (AHRD V3.3 *** A0A2G2XSS9_CAPBA)	AT3G23890	-0.0808291	0.860436	-0.00283855	0.996388	0.21398	0.450553	0.158514	0.585894	0.172366	0.581105	0.0197405	0.972202	-0.0618244	0.895663	-0.323602	0.288825	-0.216956	0.575431	0.242937	0.363506	0.184166	0.484627	0.200393	0.554721
Solyc01g087520	Ferredoxin-thioredoxin reductase, variable chain (AHRD V3.3 *** A0A2G2XSR5_CAPBA)	AT5G23440	-0.0446468	0.839391	-0.134603	0.387836	-0.311017	0.00631353	-0.111702	0.462988	-0.141861	0.350219	0.00514517	0.987596	-0.0308451	0.902603	0.057296	0.781781	-0.0910292	0.672027	-0.280257	0.0192397	-0.0911754	0.538423	0.0843002	0.672142
Solyc01g087530	Zinc transporter (AHRD V3.3 *** A0A2K3NPL0_TRIPR)	AT3G08650	-0.160179	0.201582	0.0428535	0.799439	-0.00244232	0.990353	-0.0558895	0.639771	-0.0884692	0.436701	-0.0722664	0.618938	-0.0326357	0.871968	-0.0718226	0.657048	0.00471489	0.987428	0.00623035	0.968813	0.0310053	0.810227	-0.0437555	0.793097
Solyc01g087540	DUF642 domain-containing protein (AHRD V3.3 *** A0A1Q3AUQ6_CEPFO)	AT3G08030	1.19023	2.5544e-29	1.691	1.48744e-61	0.487698	3.85439e-05	0.502539	1.53373e-06	0.326032	0.00554557	0.344815	0.00824738	0.329944	0.00973582	0.458541	0.000190741	0.26089	0.15472	0.264345	0.0294135	0.23475	0.0566023	0.22305	0.137093
Solyc01g087550	Cytochrome b5 domain-containing protein RLF (AHRD V3.3 *** A0A2G3AK95_CAPAN)	AT5G09680	0.0985348	0.503775	-0.000769657	0.998268	0.0994116	0.391739	0.0158738	0.922735	0.0560423	0.692563	-0.0210828	0.923986	0.168942	0.209572	0.250954	0.0520118	-0.0454755	0.844637	0.0265403	0.872562	-0.210013	0.0349086	-0.129953	0.343434
Solyc01g087560	Methyltransferase (AHRD V3.3 *** A0A2G2XST8_CAPBA)	AT5G13710	0.924812	1.16962e-12	0.52664	0.000250141	0.491528	0.000606696	0.675194	3.85677e-07	0.565542	5.85389e-05	0.295292	0.125149	0.802638	2.36911e-09	0.613946	3.66677e-05	0.297573	0.198104	0.555331	6.77136e-05	0.45867	0.00157623	0.196613	0.352737
Solyc01g087570	hypothetical protein (AHRD V3.3 *-* AT3G57450.1)	NA	0.52605	0.141889	0.536287	0.121542	0.704994	0.0196291	0.181103	0.65005	0.297591	0.436739	0.544367	0.151768	0.196323	0.70277	0.630455	0.0981385	0.211753	0.711708	0.297001	0.412028	0.424026	0.178262	-0.109229	0.843224
Solyc01g087580	hypothetical protein (AHRD V3.3 *-* AT3G57450.1)	AT3G57450	-0.287783	0.874402	0.4888	0.758043	2.3596	0.0147193	-0.274559	0.852216	1.10049	0.359747	2.89418	0.0123919	0.371491	0.842446	1.61505	0.216983	1.67394	0.272193	0.749919	0.599417	1.37608	0.215634	2.5573	0.0423821
Solyc01g087590	Polyamine oxidase (AHRD V3.3 *** Q4H439_TOBAC)	AT5G13700	-1.08517	0.227241	-0.994427	0.273471	0.541156	0.543428	-0.334755	0.746864	0.020776	0.989201	0.425909	0.737325	-1.51991	0.0680148	0.287952	0.827182	0.754199	0.539019	-0.511827	0.59678	0.153075	0.882908	0.323393	0.804084
Solyc01g087600	transmembrane protein%2C putative (DUF288) (AHRD V3.3 *** AT2G41770.1)	NA	0.133391	0.301681	0.178306	0.0941211	0.174509	0.0827251	0.0122473	0.928904	0.0198835	0.890677	-0.000430088	0.999511	0.0776413	0.592514	0.0544186	0.727466	0.190279	0.169558	0.0540495	0.624741	0.00241116	0.986089	0.0697746	0.590875
Solyc01g087610	Alpha-N-acetylglucosaminidase (AHRD V3.3 *** Q9ZR45_TOBAC)	AT5G13690	0.0270622	0.887794	0.0774231	0.563138	0.0421875	0.738488	0.025268	0.844498	-0.0291029	0.837564	0.0214463	0.904953	-0.00044852	0.999877	-0.017386	0.923512	-0.0235658	0.905805	0.033713	0.782956	0.108481	0.238639	0.157354	0.118441
Solyc01g087620	Ubiquitin-like protein 5 (AHRD V3.3 *** A0A1U8DUI9_CAPAN)	AT5G42300	-0.200466	0.419618	-0.235589	0.304125	0.194096	0.349666	-0.118825	0.622365	0.0947578	0.736956	0.138137	0.640129	-0.345618	0.107668	0.232405	0.371747	0.231603	0.432431	-0.222596	0.298502	-0.0319431	0.904745	0.00125627	0.998023
Solyc01g087640	alcohol dehydrogenase	AT1G66800	-0.047899	0.800551	-0.179173	0.135862	-0.198747	0.0630231	-0.157305	0.152185	-0.120646	0.330469	-0.0594204	0.739665	-0.199994	0.115014	-0.144865	0.335784	-0.103964	0.579675	-0.114027	0.376449	-0.129958	0.270778	-0.07747	0.653178
Solyc01g087650	Conserved oligomeric Golgi complex subunit 8 (AHRD V3.3 *** K4AYF5_SOLLC)	AT5G11980	0.213978	0.032086	0.18002	0.0673628	0.00973746	0.94841	-0.0516099	0.638525	-0.0294287	0.831689	0.0288106	0.867516	0.184805	0.055967	0.0837752	0.530471	0.138738	0.310613	-0.00341138	0.981407	0.0477821	0.655876	0.0318515	0.838891
Solyc01g087670	WD40 repeat (AHRD V3.3 *** A0A200Q3A4_9MAGN)	AT4G04940	-0.128546	0.451368	0.197278	0.146486	0.121233	0.383001	0.149352	0.181167	0.211889	0.0421077	0.0993171	0.526117	-0.101648	0.556587	-0.0353485	0.86776	-0.144871	0.409462	0.359338	5.66311e-05	0.334289	0.000326678	0.25261	0.0261524
Solyc01g087680	UPF0114 domain-containing protein (AHRD V3.3 *** A0A1Q3BUG9_CEPFO)	AT5G13720	0.0116116	0.959172	-0.059287	0.712455	-0.279523	0.00331738	-0.349663	0.000711557	-0.499176	3.29684e-07	-0.318392	0.00838334	0.0802177	0.623255	0.0547387	0.754394	0.109645	0.517411	-0.386905	0.00073734	-0.17618	0.195758	0.00964107	0.970975
Solyc01g087690	RNA polymerase sigma factor sigD, chloroplastic (AHRD V3.3 *** A0A2G2XSP7_CAPBA)	AT5G13730	-0.103934	0.805687	-0.332609	0.246995	-1.04656	8.37958e-07	0.140607	0.920094	-1.13668	0.147373	-1.07487	0.271079	-0.213179	0.551956	-0.4625	0.112621	-0.627987	0.0421208	-0.363638	0.559573	-0.74173	0.0746197	0.212194	0.790276
Solyc01g087710	UPF0114 domain-containing protein (AHRD V3.3 *** A0A1Q3C5D7_CEPFO)	NA	0.199293	0.456742	0.0639079	0.852138	-0.284428	0.16713	0.884995	0.00979519	0.272557	0.501023	0.435229	0.352814	-0.0390836	0.928562	0.0520308	0.894421	0.13192	0.728036	-0.0625327	0.844256	0.0469862	0.871679	-0.261297	0.35939
Solyc01g087720	Structural maintenance of chromosomes protein 5 (AHRD V3.3 *** A0A2G3AKI3_CAPAN)	AT5G15920	-0.0745608	0.700081	-0.0151775	0.944734	-0.14056	0.28088	0.0426423	0.78961	0.00743462	0.973092	-0.0393109	0.859884	-0.061737	0.758827	-0.0591866	0.763525	-0.00543141	0.986627	0.0417385	0.784971	-0.0579634	0.65677	0.0179641	0.931808
Solyc01g087730	50S ribosomal protein L1 (AHRD V3.3 *** B2JA75_NOSP7)	AT3G63490	-0.140681	0.357514	-0.0714802	0.697805	-0.366788	0.000648856	-0.295063	0.00780095	-0.283944	0.0148062	-0.145269	0.375284	-0.107475	0.538285	-0.111095	0.522017	-0.148647	0.415569	-0.164505	0.202848	-0.0577072	0.702108	0.0331434	0.883401
Solyc01g087740	Subtilisin-like protease (AHRD V3.3 *** O82777_SOLLC)	NA	1.40827	0.127265	0.515174	0.618704	0.842208	0.301924	0.289123	0.41672	0.575113	0.0618044	0.151705	0.769869	0.0927809	0.92212	0.209003	0.763792	-0.464009	0.468145	0.324505	0.375529	0.875039	0.00436029	0.427095	0.29772
Solyc01g087750	protein RETICULATA-RELATED 4, chloroplastic-like (AHRD V3.3 *** A0A2I4G748_9ROSI)	NA	0.0226626	0.93504	0.00422686	0.988413	-0.21518	0.120322	-0.123659	0.451511	-0.174248	0.275401	-0.234378	0.174356	-0.00716641	0.983377	-0.113017	0.580614	-0.071312	0.788271	-0.265522	0.0533163	-0.00261801	0.991464	-0.0572007	0.816341
Solyc01g087770	Subtilisin-like protease (AHRD V3.3 *** O82777_SOLLC)	NA	0.25803	0.704967	0.348942	0.547907	-0.461391	0.324615	-0.758432	0.192128	-1.37193	0.008568	-0.0520848	0.966397	-0.045099	0.961679	0.171294	0.812639	-0.0209684	0.986333	-0.119663	0.865973	-0.818454	0.0637086	-0.0481918	0.95798
Solyc01g087780	serine protease SBT4A	NA	0.189517	0.449698	0.147502	0.578524	-0.382665	0.0340731	-0.440543	0.0121642	-0.422574	0.021966	-0.151576	0.602855	-0.0433841	0.91235	-0.260658	0.289686	-0.1427	0.662543	-0.142456	0.549641	-0.343554	0.0646117	0.0817556	0.804084
Solyc01g087790	Subtilisin-like protease (AHRD V3.3 *** O82006_SOLLC)	NA	-0.345428	0.131405	-0.313002	0.176989	-0.394176	0.0467601	-0.497548	0.00959337	-0.50953	0.00985586	-0.370807	0.144198	-0.137056	0.685071	-0.284052	0.30381	-0.0517806	0.910109	-0.0325983	0.925411	0.189523	0.425453	0.142942	0.667274
Solyc01g087800	Subtilisin-like protease (AHRD V3.3 *** O82777_SOLLC)	NA	0.342258	0.587213	0.429303	0.456687	0.0276018	0.968855	-0.703174	0.117444	-0.446127	0.412633	-0.439668	0.494385	-0.142835	0.870211	0.704885	0.223644	0.349816	0.655834	-0.115509	0.873096	0.396969	0.453102	0.562048	0.369649
Solyc01g087810	Subtilisin-like protease (AHRD V3.3 *** O82777_SOLLC)	NA	-0.596137	0.562064	0.258947	0.825477	0.382271	0.659683	-0.530961	0.533539	-0.0747435	0.954857	0.372153	0.757454	0.193259	0.900644	1.349	0.156553	0.828522	0.473876	0.243376	0.821793	0.625651	0.443901	0.605767	0.572456
Solyc01g087820	Subtilisin-like protease (AHRD V3.3 *** O82777_SOLLC)	NA	-0.203832	0.816339	-0.014261	0.989531	0.136424	0.844923	-0.160376	0.82632	-0.119336	0.890021	0.527361	0.462297	-0.347259	0.696835	-0.395	0.659368	0.371428	0.71477	-0.776391	0.405962	-0.682875	0.456476	0.277964	0.86633
Solyc01g087840	Subtilisin-like protease (AHRD V3.3 *** O82006_SOLLC)	NA	0.335363	0.83335	1.25904	0.196932	0.384822	0.720663	2.08704	1.77729e-05	1.32661	0.0153815	1.23047	0.0596966	2.14806	0.325506	3.76265	0.204786	1.60523	0.589496	0.220984	0.880329	0.715441	0.47434	-0.13404	0.957469
Solyc01g087850	serine protease SBT3	NA	0.453084	0.203894	0.826998	0.0044345	0.529816	0.079077	0.665771	0.0165607	0.477857	0.131862	0.428559	0.270504	0.208012	0.670925	0.73315	0.0333117	0.508651	0.266052	-0.175413	0.664808	0.256731	0.457504	0.0198472	0.974815
Solyc01g087860	Unknown protein	AT1G35430	0.659722	0.0673666	0.344103	0.388425	0.670715	0.0346135	-0.287588	0.373849	-0.180541	0.636302	-0.248529	0.544128	1.32949	1.14057e-05	0.608936	0.155347	0.283345	0.64335	-0.16681	0.651008	-0.400188	0.169757	-0.144631	0.756825
Solyc01g087870	Glutamine--fructose-6-phosphate aminotransferase [isomerizing] (AHRD V3.3 *** A0A2I0VLF2_9ASPA)	AT3G24090	0.438944	0.0206738	0.337528	0.0843184	0.41146	0.0202208	0.203822	0.288009	-0.0135107	0.968031	0.114339	0.683583	0.17418	0.532632	0.342516	0.148108	0.28456	0.325978	0.141012	0.512944	0.0484454	0.841144	0.112583	0.688141
Solyc01g087880	2%2C3-bisphosphoglycerate-dependent phosphoglycerate mutase (AHRD V3.3 *** AT3G52040.1)	AT3G52040	0.243844	0.214359	0.432814	0.00363244	0.229028	0.180547	0.36304	0.00237814	0.346535	0.00437848	0.435006	0.000691324	-0.0304797	0.926312	-0.0796822	0.754657	-0.22912	0.31759	0.36211	0.00140136	0.303802	0.0113612	0.232808	0.127335
Solyc01g087890	Plasma-membrane choline transporter family protein (AHRD V3.3 *** F4K425_ARATH)	AT5G13760	0.112561	0.592328	-0.0268898	0.918634	0.062963	0.737654	-0.00948042	0.970718	-0.111046	0.550383	-0.13836	0.497436	-0.0705035	0.774529	-0.128573	0.529339	-0.174537	0.422102	0.125752	0.456396	-0.0857197	0.610168	-0.248199	0.136454
Solyc01g087900	N-acetyltransferase-like protein (AHRD V3.3 *** A8J3X9_CHLRE)	AT5G13780	0.0600259	0.667018	0.0945512	0.394736	-0.00563985	0.968855	-0.0555053	0.593149	0.0424058	0.724784	-0.002093	0.992471	-0.0236045	0.89564	-0.0890167	0.481602	-0.023258	0.903981	0.00392056	0.977786	-0.0495131	0.619885	-0.0354721	0.805479
Solyc01g087910	F-box/WD-40 repeat-containing protein (AHRD V3.3 *** A0A1J3H907_NOCCA)	AT3G52030	0.125125	0.531925	0.0349525	0.881551	-0.225781	0.108256	-0.33224	0.00313118	-0.3728	0.000610892	-0.0970342	0.609912	0.078755	0.736939	-0.0207375	0.940492	-0.0333949	0.913795	-0.00813983	0.966416	-0.0558232	0.704224	-0.10436	0.53821
Solyc01g087970	Carboxypeptidase (AHRD V3.3 *** A0A2G2XQG5_CAPBA)	AT3G63470	0.0790959	0.8601	-0.178793	0.612819	-0.0522129	0.880519	-0.0934718	0.815515	-0.356408	0.22591	-0.196586	0.629399	0.10895	0.8038	0.15818	0.680226	0.100609	0.841996	-0.586646	0.0295192	0.0912355	0.812579	0.0329148	0.954686
Solyc01g087980	DUF793 domain-containing protein (AHRD V3.3 *** A0A1Q3CNG5_CEPFO)	NA	-0.743513	0.174511	-0.258718	0.727992	1.10288	0.0153361	0.104349	0.885462	0.21786	0.766139	0.70871	0.253456	0.00800043	0.995078	0.394008	0.599956	0.158359	0.881405	-0.109136	0.888649	0.346851	0.542705	0.163012	0.854453
Solyc01g087990	MADS-box transcription factor (AHRD V3.3 *** Q75V01_9ASPA)	AT5G13790	-0.202924	0.749315	-0.20012	0.738825	-0.0732473	0.890609	0.351475	0.385829	-0.389568	0.355044	-0.462585	0.334194	-0.0913526	0.91026	-0.35785	0.519342	-0.381497	0.528643	-0.0619406	0.906831	0.11549	0.793044	-0.143165	0.803327
Solyc01g088000	S-adenosyl-L-methionine-dependent methyltransferases superfamily protein (AHRD V3.3 *** Q8RXT8_ARATH)	AT3G60910	-0.217576	0.18254	-0.108087	0.581744	-0.235172	0.0941073	-0.134825	0.391184	-0.0119373	0.964991	-0.0845898	0.707239	-0.160027	0.398104	-0.0697017	0.767881	-0.0898025	0.727103	-0.153284	0.328207	-0.0517625	0.776269	0.0182584	0.948765
Solyc01g088020	Protein transport protein SEC31-like protein B (AHRD V3.3 *** A0A2G3AKI6_CAPAN)	AT3G63460	-0.0385451	0.758124	0.0683037	0.499413	-0.100372	0.201179	0.090677	0.252716	0.066875	0.472592	-0.0214315	0.886635	0.144951	0.0732196	0.0455946	0.700656	0.096763	0.394635	0.186257	0.00594009	0.225569	0.000650832	0.209974	0.00631503
Solyc01g088030	Structure-specific endonuclease subunit slx1 (AHRD V3.3 *** A0A1J3GRL8_NOCCA)	AT5G43210	0.283559	0.39066	-0.0245186	0.960902	-0.190484	0.515602	0.236614	0.562181	-0.0344585	0.949291	0.0219913	0.977272	-0.1368	0.754784	-0.105013	0.808338	-0.210842	0.626422	-0.129631	0.758679	0.0580964	0.891074	-0.0106327	0.988284
Solyc01g088040	Unknown protein	NA	0.118588	0.70884	-0.0595729	0.862871	0.0552509	0.840608	0.160772	0.494877	0.0986786	0.734544	0.329148	0.174482	0.0598199	0.879703	-0.092303	0.785667	-0.0646037	0.881226	0.0592949	0.843306	-0.0117453	0.9694	0.0409481	0.914522
Solyc01g088050	Serine/threonine-protein kinase-like protein (AHRD V3.3 *** A0A2G2XQK9_CAPBA)	AT3G51990	0.564068	0.0291363	0.326088	0.284228	-0.0835059	0.807628	-0.0591604	0.879689	0.000341459	1	0.0518048	0.927656	0.715124	0.00329921	0.2017	0.594518	0.341049	0.37415	0.0887693	0.819714	0.200938	0.504402	0.182388	0.652545
Solyc01g088060	NBS-LRR resistance protein (AHRD V3.3 *** A0A2K3NXD2_TRIPR)	NA	0.112492	0.680046	0.125533	0.589778	-0.156613	0.414275	-0.0435585	0.851959	-0.0106866	0.972245	-0.00925961	0.98185	0.0424447	0.902603	-0.0738051	0.793424	0.145927	0.62077	-0.0581125	0.796953	0.0875224	0.652065	-0.341864	0.0524055
Solyc01g088080	T-complex protein 1 subunit theta (AHRD V3.3 *** A0A1U8F9M6_CAPAN)	AT3G03960	-0.021486	0.904659	0.164304	0.0895947	0.101385	0.303582	0.185361	0.0186501	0.201695	0.012196	0.0911031	0.441392	0.0366276	0.81748	-0.0209559	0.901264	0.0619911	0.691131	0.371151	1.07636e-07	0.369926	2.54806e-07	0.271344	0.00135842
Solyc01g088090	Pheophytinase, chloroplastic (AHRD V3.3 *** A0A2G3C5T3_CAPCH)	AT5G13800	0.00551839	0.989837	-0.0221417	0.944532	-0.267715	0.125923	0.0412876	0.879624	-0.246226	0.2129	-0.262106	0.257129	0.132637	0.623653	0.188526	0.440051	0.021238	0.962398	0.0927675	0.703603	0.168626	0.404023	0.158311	0.549413
Solyc01g088100	Zinc finger transcription factor 12	AT3G51950	0.767044	3.64255e-28	0.635284	8.65066e-20	0.657815	3.25348e-20	0.225647	0.00342387	0.134349	0.14239	0.110802	0.33387	0.452156	5.13029e-10	0.268224	0.00206984	0.252683	0.0136601	0.199798	0.0128216	0.1238	0.155034	0.0500338	0.720635
Solyc01g088140	hypothetical protein (AHRD V3.3 *-* AT5G13470.1)	AT5G13470	0.11282	0.523611	-0.144106	0.329696	-0.0698202	0.65149	-0.148882	0.238809	-0.10589	0.458841	0.102406	0.5506	0.0489115	0.825134	-0.0131078	0.958221	-0.118952	0.543048	-0.0887838	0.507872	-0.325555	0.000845131	-0.149489	0.283619
Solyc01g088150	Glycerol-3-phosphate dehydrogenase [NAD(+)] (AHRD V3.3 *** A0A1U8F7U7_CAPAN)	AT3G07690	0.366542	0.0747295	0.291666	0.167882	0.388505	0.0344167	0.421793	0.0113182	0.363049	0.0428639	0.201769	0.422666	0.291927	0.189211	0.449614	0.0303133	0.141803	0.665064	0.432328	0.0103682	0.387997	0.024829	0.281037	0.213628
Solyc01g088160	cytokinin oxidase2	AT3G63440	-0.575423	0.275967	-0.678479	0.165854	0.115114	0.84804	0.0392301	0.956564	-0.046298	0.95453	-0.223514	0.76138	-0.640857	0.233892	0.292168	0.67074	-0.0302499	0.980006	-0.137813	0.839343	0.306578	0.555689	-0.256951	0.726998
Solyc01g088170	aldehyde oxidase 2	AT5G20960	-0.328538	0.000309236	-0.379795	1.09727e-05	-0.349388	7.39956e-05	-0.221312	0.0168291	-0.170761	0.094082	-0.237302	0.0283807	-0.166851	0.146798	-0.191959	0.108139	-0.199083	0.157397	-0.122005	0.266257	-0.0460596	0.716099	-0.0664736	0.671647
Solyc01g088200	aldehyde oxidase 4 pseudogene	NA	-1.00676	0.0626927	0.174472	0.813187	0.329132	0.532217	-0.786667	2.60426e-07	-0.439522	0.0071687	-0.450716	0.0159426	-0.687327	0.24138	0.206311	0.80247	0.60959	0.389455	-0.158678	0.707305	-0.0977686	0.835784	-0.19862	0.669977
Solyc01g088240	F-box protein FBW2 (AHRD V3.3 *** A0A2I0XBZ1_9ASPA)	NA	0.0496842	0.873543	0.119909	0.616382	0.0660934	0.763095	0.00133672	0.998476	0.0125133	0.968241	-0.171429	0.461433	0.311943	0.101178	0.0948255	0.727744	0.0787118	0.816713	0.0472041	0.848743	-0.229359	0.160179	-0.192324	0.369091
Solyc01g088250	SUN domain protein3	AT5G13460	0.743603	7.14832e-06	0.469965	0.0115172	0.837055	3.61401e-07	1.20708	7.2931e-16	0.705893	1.39862e-05	0.354092	0.111291	0.797394	1.59438e-06	0.420724	0.0549857	0.327452	0.246102	0.471666	0.0064426	0.369207	0.0394563	0.132057	0.646538
Solyc01g088300	Germin-like protein subfamily 1 member 15 (AHRD V3.3 *** A0A2G3C5Q2_CAPCH)	NA	0.216837	0.67658	0.19203	0.677534	-0.815701	0.00481689	0.302872	0.341718	-0.109871	0.805298	0.465808	0.186696	0.0613048	0.917888	-0.363506	0.336755	0.338664	0.443479	-0.0299372	0.948345	-0.310959	0.288321	0.236778	0.556122
Solyc01g088310	Geranylgeranyl diphosphate reductase, chloroplastic (AHRD V3.3 *** A0A2G3DH35_CAPCH)	NA	0.118226	0.635423	0.408452	0.0072089	0.21987	0.197101	0.32877	0.0155112	0.395408	0.00362433	0.30229	0.0752732	0.404495	0.00982203	0.172849	0.445416	0.349437	0.110244	0.351094	0.012471	0.333835	0.0238175	0.401646	0.0146005
Solyc01g088350	NADH dehydrogenase ubiquinone 1 alpha subcomplex assembly factor-like protein (DUF498/DUF598) (AHRD V3.3 *** Q682I4_ARATH)	AT2G44525	0.0471047	0.847578	-0.0704552	0.719552	0.0433237	0.809881	-0.0536039	0.726518	0.0666184	0.658435	0.0766255	0.652845	0.0892239	0.662054	0.0411276	0.862075	0.0322763	0.908337	-0.250369	0.0101322	-0.271392	0.00478531	-0.15162	0.243179
Solyc01g088370	Eukaryotic translation initiation factor 3 subunit B (AHRD V3.3 *** A0A1U8E9Z5_CAPAN)	AT5G25780	-0.116136	0.267782	0.103299	0.32556	0.0171447	0.888486	0.198843	0.00948459	0.244098	0.00136741	0.0423673	0.769869	-0.134658	0.178253	-0.0335702	0.820049	-0.0225727	0.902648	0.314898	1.02641e-05	0.36228	3.65526e-07	0.251743	0.00327477
Solyc01g088380	DNA replication helicase (AHRD V3.3 *** A0A2U1N8T9_ARTAN)	AT1G08840	-0.11611	0.688737	-0.367532	0.0522435	-0.152542	0.453671	0.184449	0.304027	0.141878	0.491473	0.0113557	0.976883	-0.0851258	0.77624	-0.212727	0.351534	-0.114182	0.703546	0.236954	0.135813	0.202847	0.20465	0.0127834	0.968022
Solyc01g088390	Sister chromatid cohesion protein DCC1 (AHRD V3.3 *** A0A2K3PFF6_TRIPR)	AT2G44580	-0.0675584	0.839603	-0.0543404	0.850755	-0.193738	0.288042	0.401153	0.00011212	0.196499	0.10715	0.0646843	0.752658	-0.0202525	0.952707	-0.0531497	0.839567	-0.0523668	0.870249	0.201659	0.05018	0.0784472	0.528748	0.0975602	0.524108
Solyc01g088395	Unknown protein	NA	0.306633	0.828942	-1.20921	0.210188	-0.128466	0.895587	0.830368	0.097003	0.74108	0.168933	0.432939	0.578858	-0.128033	0.924483	0.309885	0.774219	0.0289528	0.986306	0.271843	0.602273	0.396857	0.380061	0.0977292	0.900789
Solyc01g088400	ECERIFERUM 1	AT1G02205	0.507688	0.107074	0.555937	0.0593918	0.279453	0.385776	1.02711	3.3785e-06	-0.0581576	0.896442	0.171766	0.68475	0.0506069	0.926023	-0.211718	0.576818	-0.0816603	0.88106	0.32104	0.250348	-0.00839876	0.983174	0.19014	0.625804
Solyc01g088430	Fatty acid hydroxylase superfamily (AHRD V3.3 *** A0A2U1L8N4_ARTAN)	AT1G02205	0.203924	0.649296	-0.0522336	0.921272	-0.738403	0.00655921	0.26283	0.449674	-0.0281918	0.960869	0.0237504	0.973951	0.0171489	0.97985	-0.322175	0.407287	0.041019	0.952559	-0.150712	0.6892	-0.0586565	0.879777	-0.0264138	0.963751
Solyc01g088440	RING/U-box superfamily protein (AHRD V3.3 *-* A0A2U1LDD8_ARTAN)	NA	-0.553219	0.340627	0.0595862	0.939338	-0.202862	0.724801	-0.205323	0.708867	-0.525834	0.237574	-0.307044	0.619013	-0.198977	0.792723	-0.581655	0.321877	0.0390205	0.974963	-0.409876	0.325929	-0.631767	0.0882724	-0.15066	0.816155
Solyc01g088450	RING/U-box superfamily protein (AHRD V3.3 *-* A0A2U1LDD8_ARTAN)	NA	-0.310477	0.5168	0.248216	0.60269	-0.14813	0.732218	-0.124258	0.769648	-0.154186	0.725082	-0.126019	0.82532	-0.421019	0.336627	-0.139592	0.806032	-0.488387	0.332123	-0.118895	0.780007	0.0148363	0.974439	-0.119394	0.820488
Solyc01g088460	Unknown protein	NA	0.0676801	0.830474	-0.209528	0.321642	-0.338778	0.0415536	-0.0551231	0.83159	-0.293496	0.104012	-0.118565	0.664147	-0.0847149	0.754533	-0.233417	0.247935	-0.28403	0.207313	-0.114203	0.586095	-0.0582708	0.7895	-0.13268	0.587622
Solyc01g088470	50S ribosomal protein L18 (AHRD V3.3 *** A0A1J3IW82_NOCCA)	AT3G20230	-0.008343	0.979219	-0.117275	0.504801	-0.127531	0.388074	-0.270099	0.0401039	-0.190763	0.181758	-0.172789	0.328077	-0.108586	0.534486	-0.129127	0.433302	-0.18932	0.283131	-0.279165	0.0162657	-0.436562	3.8448e-05	-0.228024	0.109122
Solyc01g088480	UMP-CMP kinase (AHRD V3.3 *** A0A2G2XT48_CAPBA),Pfam:PF00406	AT5G26667	-0.0859335	0.586236	0.151471	0.220578	0.0990136	0.418038	0.0618304	0.624166	0.0793199	0.543818	0.139562	0.282404	0.0620713	0.724116	0.163507	0.226774	0.100502	0.568306	-0.0028536	0.98781	0.0601961	0.615097	0.0522345	0.754955
Solyc01g088500	Wall-associated receptor kinase galacturonan-binding domain (AHRD V3.3 *** A0A200R1S9_9MAGN)	AT3G17350	-0.258277	0.76502	0.214328	0.695854	0.925478	0.022581	0.299147	0.167321	0.00950745	0.981783	0.186582	0.550462	0.412688	0.213777	-0.0748286	0.879277	0.316883	0.457164	0.505905	0.0145371	0.236696	0.343937	0.343946	0.224686
Solyc01g088520	Dynamin-related protein 1E (AHRD V3.3 *-* A0A1U8EK16_CAPAN)	NA	0.0229085	0.966525	0.0429489	0.921272	-0.0299165	0.933239	0.0859073	0.782848	0.127519	0.692136	0.00650825	0.991218	0.0834787	0.848207	0.231909	0.483902	0.0944656	0.841921	0.368161	0.10963	0.659239	0.00237656	0.50993	0.0463128
Solyc01g088530	hypothetical protein (AHRD V3.3 *** AT2G44600.1)	AT2G44600	0.0619314	0.853177	-0.15791	0.499983	-0.0533554	0.825261	-0.0830774	0.695462	-0.26028	0.113545	-0.171584	0.434121	0.106417	0.706634	-0.234171	0.300258	0.0283613	0.946623	-0.079367	0.71093	-0.147649	0.400386	-0.146964	0.517696
Solyc01g088550	Purine permease (AHRD V3.3 *** A0A2P5FPT3_TREOI),Pfam:PF16913	AT1G44750	-0.218327	0.331036	-0.329511	0.0807556	0.266756	0.139767	-0.188811	0.345899	-0.198776	0.343277	0.188283	0.449067	-0.208496	0.389503	0.0459299	0.89398	0.141529	0.648264	-0.12462	0.592778	-0.0932027	0.679635	-0.00479235	0.99134
Solyc01g088560	Rab family GTPase (AHRD V3.3 *** A0A1Y1IFP9_KLENI)	AT2G44610	0.198083	0.22102	0.194437	0.219704	0.257808	0.0532	0.151609	0.308292	0.154824	0.32895	0.109716	0.591986	0.22065	0.171498	0.426933	0.0019548	0.262565	0.184245	0.115256	0.482843	0.316748	0.0124077	0.253843	0.108966
Solyc01g088570	Acyl carrier protein (AHRD V3.3 *** A0A1U8EAL0_CAPAN)	AT2G44620	-0.00768545	0.97818	0.0355055	0.858518	0.10551	0.424517	0.0333561	0.841413	0.051288	0.764902	0.0970776	0.564485	0.0526303	0.799743	0.0124768	0.959288	-0.0777426	0.712927	-0.0786527	0.578987	-0.0323597	0.830784	-0.142741	0.328431
Solyc01g088590	Pectinesterase inhibitor (AHRD V3.3 *** A0A2U1KTC1_ARTAN)	AT5G46940	-0.441055	0.52132	0.224328	0.74418	0.487806	0.279262	-0.766221	0.0149937	-0.063434	0.911083	-0.171312	0.760347	-0.376173	0.554061	-0.0420196	0.959907	-0.106824	0.903964	-0.286092	0.519647	0.0114554	0.983981	-0.245633	0.655646
Solyc01g088600	protein TRIGALACTOSYLDIACYLGLYCEROL 4, chloroplastic (AHRD V3.3 *** A0A2I4EI43_9ROSI)	AT2G44640	-0.320343	0.0415676	-0.254715	0.122615	-0.375126	0.00677451	-0.209546	0.158772	-0.17299	0.289286	-0.0686839	0.784843	-0.330743	0.0171205	-0.343227	0.0228215	-0.26186	0.184245	-0.0139822	0.951195	0.0477917	0.79621	0.17535	0.33615
Solyc01g088610	10 kDa chaperonin (AHRD V3.3 *** A0A2K3N899_TRIPR)	AT3G60210	-0.265864	0.107488	0.0470611	0.855299	-0.219555	0.151854	0.000477926	1	0.228634	0.147499	0.117365	0.603386	-0.275384	0.0903687	-0.140633	0.511201	-0.202428	0.361797	0.0122422	0.959583	0.147101	0.358721	0.0420986	0.878729
Solyc01g088620	Ferredoxin-like protein (AHRD V3.3 *** Q8GYG8_ARATH)	AT1G02180	0.724487	0.128774	0.784761	0.055679	0.176437	0.732226	0.549622	0.0455312	0.294426	0.383548	0.0503275	0.937685	0.153165	0.771343	-0.30947	0.456649	0.178325	0.749804	0.214477	0.501958	0.381783	0.158323	-0.113078	0.805035
Solyc01g088630	RING/U-box superfamily protein (AHRD V3.3 *-* A0A2U1N3Q0_ARTAN)	AT3G60220	0.17015	0.850289	0.0608016	0.935906	-0.291613	0.565979	0.153282	0.858009	-0.389286	0.515581	-0.140262	0.887329	0.361755	0.437939	-0.399067	0.371021	-0.238785	0.671212	-0.171232	0.699742	-0.312382	0.414854	-0.0142119	0.985387
Solyc01g088640	E3 ubiquitin ligase BIG BROTHER-related-like (AHRD V3.3 *-* A0A2I4HNQ7_9ROSI)	NA	-0.142655	0.491597	-0.107896	0.612648	-0.0930749	0.609751	-0.166693	0.329891	-0.172811	0.314772	-0.0577452	0.842699	-0.0970946	0.712864	0.0714544	0.784894	-0.0554835	0.871438	-0.412461	0.00236485	-0.426319	0.00153969	-0.169846	0.396746
Solyc01g088650	Alpha-1,3-glucosyltransferase (AHRD V3.3 *** A0A2G3DIZ7_CAPCH)	AT2G44660	0.416949	0.0147547	0.200461	0.295498	0.348058	0.0282459	-0.117402	0.472661	-0.106416	0.558219	0.0535237	0.839394	0.271363	0.129129	0.129599	0.58352	0.286992	0.224079	0.0663009	0.732992	0.0448504	0.813112	0.0871142	0.701673
Solyc01g088660	FCS-Like Zinc finger 3 (AHRD V3.3 *** FLZ3_ARATH)	AT2G44670	0.24346	0.441374	0.0678279	0.869684	0.669468	0.00166284	-0.178121	0.519508	0.0400671	0.919352	0.0246241	0.964554	0.210827	0.553939	0.151544	0.692352	0.306477	0.404184	-0.390743	0.0923893	-0.33408	0.150896	-0.308242	0.29772
Solyc01g088670	Pentatricopeptide repeat-containing protein (AHRD V3.3 *** A0A2K3NV92_TRIPR)	NA	-0.25123	0.529017	-0.188707	0.616479	-0.158106	0.646058	-0.0492994	0.894511	-0.0448159	0.911375	-0.35639	0.245702	-0.0589555	0.905093	-0.129575	0.739503	0.0416666	0.940702	0.0156361	0.967343	0.270645	0.272052	0.0601508	0.890216
Solyc01g088680	Unknown protein	NA	1.24087	0.00677487	0.619158	0.266292	-0.0201797	0.979995	0.127185	0.813446	-0.0327669	0.961771	-0.308199	0.54271	-0.247394	0.692049	-0.086104	0.906339	-0.128918	0.870838	-0.206758	0.610161	-0.819777	0.00481339	-0.283761	0.524605
Solyc01g088690	Protein kinase superfamily protein (AHRD V3.3 *** A0A2U1KAY9_ARTAN)	AT5G47070	0.195326	0.649296	0.0451339	0.928265	0.394763	0.167485	-0.247182	0.413586	-0.289093	0.350736	0.197579	0.630798	-0.0588196	0.926666	0.0318818	0.958645	0.527526	0.212925	-0.0778872	0.842146	-0.260036	0.350262	-0.254473	0.477863
Solyc01g088700	Eukaryotic translation initiation factor 4G (AHRD V3.3 *** A0A2G2XT28_CAPBA)	AT3G60240	-0.0490842	0.616508	-0.0160527	0.891795	-0.0550066	0.467032	0.0657697	0.365221	0.0623947	0.430834	-0.0659762	0.470723	0.0459683	0.656103	-0.0439374	0.666163	0.0343135	0.78583	0.181148	0.00166989	0.167185	0.00487886	0.110805	0.148963
Solyc01g088710	metacaspase-1 (AHRD V3.3 *** A0A1U8ED67_CAPAN),Pfam:PF00656	AT1G02170	-0.0369774	0.886301	-0.0597959	0.773858	-0.00838655	0.969	0.268942	0.0193042	0.150278	0.282409	0.195065	0.204599	-0.00918121	0.977051	0.288436	0.0711655	0.186686	0.364701	0.026313	0.894771	0.243541	0.0521357	0.165191	0.313691
Solyc01g088720	Transcription factor IIIB 90 kDa subunit (AHRD V3.3 *** A0A2G2XT56_CAPBA)	AT3G09360	0.0243349	0.897372	-0.0955216	0.436424	-0.0352647	0.780736	0.113234	0.224007	0.0961907	0.338004	-0.0857886	0.493295	0.0240864	0.896282	-0.0371605	0.811591	-0.0855007	0.575431	0.168805	0.0362845	0.0239238	0.834671	0.0838935	0.475249
Solyc01g088730	DnaJ domain-containing protein (AHRD V3.3 *** A0A2U1Q731_ARTAN)	AT5G23590	-0.156536	0.307583	0.0862809	0.61061	-0.0386001	0.815207	-0.104566	0.441879	-0.0665334	0.678337	0.0135533	0.960128	-0.040802	0.866193	0.0367818	0.872619	-0.0570546	0.816822	-0.0231864	0.899011	-0.0588511	0.679415	-0.0883869	0.608988
Solyc01g088740	Casein kinase II subunit beta (AHRD V3.3 *** A0A328DKK1_9ASTE)	NA	0.145044	0.392017	0.152904	0.323853	0.176739	0.187618	0.234842	0.0410021	0.164949	0.211159	0.139526	0.392803	0.180839	0.265245	-0.00123624	0.997765	0.107562	0.628661	0.203655	0.0875211	0.126741	0.322197	0.0065302	0.979908
Solyc01g088750	Pentatricopeptide repeat-containing protein (AHRD V3.3 *** A0A2G2XT23_CAPBA)	AT1G69290	-0.277176	0.305491	-0.0204671	0.96021	-0.272046	0.260978	0.249501	0.1666	0.00374068	0.991707	-0.296366	0.167491	-0.200208	0.461592	0.0345926	0.931838	0.0913491	0.812483	-0.0415599	0.876362	-0.0225739	0.930538	0.258982	0.228129
Solyc01g088760	Cytochrome P450 (AHRD V3.3 *** A0A200RC30_9MAGN)	NA	0.137373	0.702728	-0.0619661	0.879655	-0.354035	0.12851	-0.657428	0.0096732	-0.7497	0.00126338	-0.753976	0.00491688	0.0484029	0.923439	-0.175646	0.624457	-0.291253	0.42717	-0.929496	0.000993973	-0.934106	0.000385255	-0.627931	0.0555096
Solyc01g088770	Cytochrome c oxidase-assembly factor COX23, mitochondrial (AHRD V3.3 *** A0A2G3DIY6_CAPCH)	AT1G02160	-0.0342236	0.922978	0.000454426	1	-0.0441275	0.849549	-0.0874193	0.680885	0.0386675	0.879525	0.0129635	0.973398	-0.121112	0.65672	0.0873896	0.75775	0.0680499	0.853015	-0.228582	0.142281	-0.295126	0.0397808	-0.322706	0.0573187
Solyc01g088780	Rac-like GTP binding protein (AHRD V3.3 *** Q9S821_PHYPA)	AT2G44690	-0.235977	0.604752	0.0951479	0.850971	0.0323699	0.942444	-0.100752	0.743316	0.0963422	0.778774	0.00297358	0.996442	-0.175937	0.65761	-0.214523	0.547294	-0.166037	0.714752	0.0976909	0.753342	-0.108084	0.692005	-0.302702	0.283673
Solyc01g088800	RNA binding protein (AHRD V3.3 *-* A0A2K3MUE2_TRIPR)	AT2G44710	-0.0564686	0.685574	-0.0232089	0.882521	-0.0234884	0.849513	-0.00117775	0.995689	-0.018316	0.898959	-0.166779	0.093656	-0.0160206	0.93206	-0.0583656	0.669895	-0.0138874	0.947571	0.0294905	0.809409	-0.0382305	0.717668	-0.0466316	0.733238
Solyc01g088810	Ankyrin repeat-containing protein (AHRD V3.3 *** A0A2U1MGK0_ARTAN)	NA	-0.610368	0.173981	-0.464736	0.254241	0.0675271	0.892078	-0.524256	0.104812	0.176191	0.676572	-0.0251563	0.972784	-0.155154	0.829442	-0.212811	0.724051	-0.0763634	0.92615	-0.319324	0.359422	-0.459323	0.120647	-0.043264	0.94411
Solyc01g088820	trihelix transcription factor ASIL2-like (AHRD V3.3 *** A0A2I4HF85_9ROSI)	AT2G44730	0.198571	0.590151	0.33398	0.211341	-0.00777006	0.986862	0.261028	0.224814	0.27532	0.215941	0.238245	0.395791	-0.109214	0.782383	0.367192	0.201697	0.0114042	0.986306	0.215905	0.342366	0.185049	0.40682	-0.0715161	0.842666
Solyc01g089850	cyclinU4_1	AT2G44740	1.16327	4.48757e-05	0.535819	0.131589	0.768817	0.010245	1.03178	0.000232276	0.723323	0.0202121	0.482933	0.242054	0.691831	0.0396917	0.227441	0.643685	0.321351	0.536212	0.437807	0.202666	0.320113	0.359245	0.175325	0.740904
Solyc01g089857	histone-lysine N-methyltransferase SETD1B (AHRD V3.3 *-* XP_010325181.1)	NA	0.30936	0.066034	0.475722	0.000631475	0.177198	0.28559	0.212498	0.186417	-0.00229927	0.994294	-0.024405	0.943066	0.426693	0.0080789	0.297247	0.141207	-0.187985	0.470117	-0.129201	0.476902	-0.28716	0.0503631	-0.249728	0.171409
Solyc01g089870	Pentatricopeptide repeat-containing protein (AHRD V3.3 *** A0A1U8F0K6_CAPAN)	AT1G02150	-0.162541	0.276265	-0.108747	0.511696	-0.206129	0.0903362	0.00393099	0.987249	-0.0319823	0.880458	-0.152564	0.374154	-0.303944	0.0106739	-0.260283	0.0610038	-0.155545	0.39486	0.1016	0.494266	0.0529088	0.738346	0.259064	0.0606743
Solyc01g089880	PRA1 family protein (AHRD V3.3 *** A0A2G3AMA6_CAPAN)	NA	-0.45374	0.401102	-0.630782	0.18317	0.486804	0.271311	-0.355845	0.525796	-0.787945	0.0901922	0.133441	0.883186	-0.220727	0.766747	0.083835	0.921904	0.366887	0.616419	-0.336111	0.563851	-0.554819	0.260148	0.0384498	0.967617
Solyc01g089890	PRA1 family protein (AHRD V3.3 *** A0A2G3AMA6_CAPAN)	NA	-1.15955	0.238765	-1.07844	0.26149	0.590845	0.532019	-0.415196	0.765633	-1.6423	0.0972153	1.67606	0.226459	-0.604181	0.677366	-0.458176	0.767227	-0.0233035	0.994372	-0.958188	0.38935	-0.221048	0.858685	-0.185846	0.915971
Solyc01g089900	Mannosyltransferase (AHRD V3.3 *** A0A1U8EDJ7_CAPAN)	AT1G02145	-0.0282282	0.934596	-0.121332	0.601158	0.0636803	0.775595	0.0566525	0.788284	-0.0559727	0.808055	-0.122438	0.584675	0.0431923	0.896232	-0.082382	0.763407	-0.00894721	0.984984	-0.196276	0.2114	-0.127504	0.442068	-0.092155	0.694381
Solyc01g089950	F-box domain (AHRD V3.3 *-* A0A200QFG4_9MAGN)	NA	0.0817664	0.907843	0.242498	0.631047	0.0223729	0.967373	-0.274656	0.435075	0.281893	0.445573	-0.0550911	0.934811	-0.447162	0.34039	0.277765	0.59763	-0.106816	0.883805	-0.253811	0.476362	-0.46516	0.109633	-0.164936	0.733238
Solyc01g089960	WRKY transcription factor 12	AT2G44745	-1.05058	0.00136652	-0.614837	0.0843184	0.552313	0.0711916	-0.585324	0.00127135	-0.292321	0.186973	-0.0893317	0.808812	-0.382026	0.336627	-0.441736	0.242495	-0.133414	0.813128	-0.584246	0.00169931	-0.356141	0.0801924	-0.294199	0.259305
Solyc01g089970	Nucleoside diphosphate kinase (AHRD V3.3 *** A0A1U8EKT2_CAPAN)	AT4G09320	-0.188766	0.0929334	0.198687	0.0681069	0.0719132	0.55699	0.0319229	0.828221	0.106648	0.384209	0.0494409	0.780939	-0.126764	0.343084	0.00524088	0.980208	-0.0280189	0.900186	0.155754	0.137212	0.235223	0.0128038	0.125919	0.343566
Solyc01g089980	ELMO/CED-12 family protein (AHRD V3.3 *** Q8VZ78_ARATH)	AT3G60260	-0.0952045	0.699747	0.0707453	0.784126	0.0421432	0.847141	0.412124	0.00299959	0.329434	0.0302264	-0.0941734	0.711286	0.0732092	0.794425	0.154937	0.49297	-0.107524	0.703664	0.168682	0.340954	0.0217467	0.921623	-0.270739	0.142162
Solyc01g090040	serine/threonine-protein kinase ATG1c isoform X2 (AHRD V3.3 --* XP_010325831.1)	NA	-0.195345	0.798352	-0.24955	0.687664	0.527238	0.179669	0.209783	0.60499	-0.319541	0.390798	-0.0281577	0.971309	0.0334884	0.966956	-0.115806	0.850223	0.0227129	0.981072	0.00120622	1	-0.19466	0.51637	-0.235358	0.531928
Solyc01g090120	Uclacyanin-3 (AHRD V3.3 *** A0A1U8ED46_CAPAN)	AT3G60280	0.212556	0.753231	-0.114114	0.870904	0.547181	0.204333	-0.209373	0.65872	0.0576863	0.928379	-0.181171	0.775604	0.282764	0.633065	-0.254254	0.667907	0.201615	0.783494	0.238533	0.616991	0.348162	0.40422	0.163462	0.800043
Solyc01g090160	Unknown protein	NA	0.374217	0.439535	0.355918	0.448344	0.0534963	0.919237	0.106134	0.829785	-0.392695	0.316917	-0.17618	0.762916	0.20085	0.766033	0.229155	0.701403	0.14968	0.843898	-0.22194	0.615348	-0.244587	0.529529	-0.221103	0.676308
Solyc01g090170	Ras-related small GTP-binding protein (AHRD V3.3 *** A0A1Y0K2B8_9ROSI)	AT1G02130	0.0805389	0.551868	0.0277337	0.862871	0.0158548	0.908602	-0.0358602	0.779022	-0.124572	0.209933	0.1949	0.0568297	0.025293	0.89052	-0.0240115	0.889966	-0.0742209	0.642252	-0.0565684	0.627481	-0.0944074	0.334682	-0.095471	0.440939
Solyc01g090180	4,5-DOPA dioxygenase extradiol (AHRD V3.3 *** A0A1U8ED16_CAPAN)	AT4G15093	-0.253558	0.399834	-0.344727	0.188751	-0.63404	0.00241522	-0.621944	0.00182805	-0.472692	0.0318528	-0.145575	0.689105	-0.329862	0.240083	-0.477072	0.0792474	-0.362015	0.286122	-0.362913	0.120371	-0.410241	0.0677119	-0.358291	0.202453
Solyc01g090190	Nuclear RNA binding protein (AHRD V3.3 *** C7TPG6_SOLTU)	AT4G16830	0.0253466	0.834432	-0.0254141	0.822442	-0.107146	0.119999	-0.0512596	0.531348	-0.0206823	0.85232	-0.081783	0.3642	-0.029338	0.808358	-0.0756532	0.417239	-0.0893834	0.381383	-0.00358514	0.975217	-0.012982	0.888348	0.0288515	0.803339
Solyc01g090200	Glycine-tRNA ligase (AHRD V3.3 *** A0A2U1L4F3_ARTAN)	AT3G48110	-0.202026	0.075631	-0.245053	0.0199419	-0.483049	9.7391e-08	-0.0680892	0.619327	-0.0871811	0.534554	-0.0647439	0.713649	-0.220773	0.0427513	-0.201993	0.103169	-0.193835	0.191128	-0.0838951	0.517881	-0.095275	0.414796	-0.0340282	0.859874
Solyc01g090210	U-box domain-containing protein 35 (AHRD V3.3 *** A0A2I4F8Y4_9ROSI)	AT5G47740	-0.532922	0.17547	0.0753922	0.891953	0.131913	0.760684	-0.297342	0.250116	-0.149267	0.638442	-0.134545	0.7311	-0.214595	0.736787	-0.237983	0.657733	0.0439934	0.963131	-0.0823733	0.813289	-0.223907	0.379634	-0.249757	0.433044
Solyc01g090220	Phospholipase A1 (AHRD V3.3 *-* A4ZX88_BRACM)	NA	-0.18939	0.237643	0.000732112	0.999154	-0.103467	0.496953	-0.18123	0.16336	-0.0974235	0.547637	-0.175177	0.282869	-0.134514	0.486783	-0.158	0.386675	-0.156208	0.458544	-0.1715	0.197858	-0.262524	0.0269938	-0.160415	0.325124
Solyc01g090230	GRAM domain family protein (AHRD V3.3 *** A0A2U1KYE4_ARTAN)	AT1G02120	0.0796325	0.621543	0.174691	0.120753	0.014703	0.926765	-0.0842024	0.445	-0.0934234	0.410505	-0.00393232	0.986872	0.184978	0.114365	0.111053	0.452508	0.138339	0.378848	-0.116239	0.25617	-0.203447	0.0234701	0.00253266	0.990966
Solyc01g090240	AvrPto-dependent Pto-interacting protein 3	NA	0.15362	0.618528	0.33773	0.131569	0.409065	0.041313	0.126381	0.597567	0.00761071	0.983487	0.101395	0.753836	0.278492	0.255544	-0.0551367	0.879621	-0.0516604	0.903613	0.122126	0.611717	-0.141358	0.510337	-0.134024	0.640741
Solyc01g090260.5	ARM repeat superfamily protein (AHRD V3.3 *** AT3G08800.1)	AT3G08800	-0.0179156	0.950488	-0.180182	0.245149	0.0730387	0.658643	-0.142909	0.316278	-0.00226167	0.993486	-0.104109	0.586207	-0.0363202	0.888094	-0.062518	0.772342	0.0243525	0.936069	0.0980758	0.50015	-0.144915	0.246315	-0.0938343	0.601277
Solyc01g090270	DUF632 domain-containing protein/DUF630 domain-containing protein (AHRD V3.3 *** A0A1Q3CQQ2_CEPFO)	AT3G60320	0.25573	0.132344	0.17722	0.343194	0.321572	0.0257938	0.50642	8.58762e-05	0.237515	0.136683	0.119049	0.604984	0.453709	0.00152676	0.266505	0.155347	0.305354	0.156202	0.571092	1.06649e-05	0.308389	0.0327137	0.204011	0.294188
Solyc01g090280	Leucine carboxyl methyltransferase 1 homolog (AHRD V3.3 *** A0A2G2XS18_CAPBA)	AT1G02100	-0.0617962	0.735199	0.0248792	0.899918	-0.01661	0.918569	-0.00401384	0.984136	0.0463657	0.766252	0.0470475	0.803155	-0.103997	0.515528	-0.0797287	0.629103	-0.00393243	0.990361	-0.0819201	0.510334	-0.111694	0.309057	0.0642195	0.690968
Solyc01g090290	COP9 signalosome complex subunit 7 (AHRD V3.3 *** A0A1U8ECL6_CAPAN)	AT1G02090	0.0110365	0.95609	0.0542088	0.67916	0.0271604	0.823979	0.1064	0.21446	0.0716587	0.472592	0.0462576	0.728472	0.0228946	0.902151	-0.0293261	0.862333	0.0428466	0.815409	0.108525	0.187113	0.102917	0.214825	0.0543122	0.655868
Solyc01g090340	Ethylene-responsive transcription factor 2 (AHRD V3.3 *** A0A2G3DEZ8_CAPCH)	NA	-0.594816	0.0150314	-0.314213	0.287184	-0.569234	0.0130706	-1.30739	7.66773e-11	-0.711569	0.00151489	-0.449522	0.125946	-0.0907462	0.841458	-0.101743	0.806533	0.0331834	0.955773	-0.0936661	0.792784	-0.0385454	0.911268	0.114467	0.785824
Solyc01g090380	hypothetical protein (AHRD V3.3 *** AT2G44850.3)	AT2G44850	-0.308601	0.209023	-0.197308	0.428152	0.0733686	0.777288	-0.394832	0.0155804	-0.116127	0.622646	-0.187235	0.446005	-0.299139	0.311386	0.0206545	0.964092	0.0484827	0.926359	-0.510346	0.00163809	-0.132929	0.51876	-0.137987	0.603769
Solyc01g090390	Pentatricopeptide repeat-containing protein (AHRD V3.3 *** A0A1U8ECB4_CAPAN)	NA	-0.161406	0.805994	-0.275321	0.503715	-0.214554	0.580401	0.310236	0.233825	0.0880245	0.7993	-0.0692318	0.880071	-0.22152	0.549664	-0.139214	0.730945	-0.118954	0.80139	0.230727	0.249645	0.343065	0.0962314	0.29679	0.228008
Solyc01g090410	Alpha/beta-Hydrolases superfamily protein (AHRD V3.3 *** A0A2U1KLU2_ARTAN)	AT2G44880	-0.751753	0.0243198	-0.76329	0.0157731	-0.773883	0.00858726	-0.741217	0.2479	-0.262038	0.721492	-1.02105	0.100255	-1.01442	5.27422e-05	-0.525284	0.106518	-0.137158	0.794157	-0.850346	0.0217774	-0.863129	0.00915615	-0.373369	0.427011
Solyc01g090420	Protein ARABIDILLO 1 (AHRD V3.3 *** A0A2G3DEY3_CAPCH)	AT2G44900	-0.0955608	0.383847	-0.0674234	0.550557	-0.05031	0.622934	0.0676539	0.460537	-0.0626454	0.523557	-0.0058128	0.975432	-0.0169735	0.918037	-0.0679008	0.567016	-0.0445677	0.772622	0.094619	0.227223	0.0144039	0.890404	0.0403908	0.741047
Solyc01g090430	NRC1	NA	-0.182796	0.504827	-0.184739	0.481212	-0.120769	0.615642	-0.0306977	0.920724	0.00847487	0.982456	0.0488243	0.904174	-0.0946744	0.789195	0.00912251	0.982218	0.140012	0.691131	-0.0875793	0.751847	0.184049	0.406755	0.106658	0.748231
Solyc01g090440	cotton fiber protein (AHRD V3.3 *-* AT3G60380.1)	AT3G60380	0.317353	0.118138	0.357037	0.0475333	0.224736	0.229027	0.102895	0.54997	0.166914	0.297184	0.157852	0.40976	0.255428	0.131112	0.0129628	0.965515	0.00305347	0.995729	0.121686	0.475098	-0.128195	0.417256	0.0741961	0.753923
Solyc01g090450	Actin-related protein 2/3 complex subunit 5 (AHRD V3.3 *** A0A1U8EEJ8_CAPAN)	AT4G01710	0.390421	0.00184561	0.219467	0.122041	0.158993	0.247725	0.0439629	0.798233	0.120851	0.395189	0.131344	0.42642	0.0769466	0.748788	0.271524	0.103846	0.229842	0.280781	-0.0365457	0.843327	-0.107911	0.432254	-0.00279757	0.99228
Solyc01g090460	HD-ZIP	AT2G44910	2.97457	6.28907e-31	2.53805	5.88547e-24	2.43947	8.50665e-21	2.7887	1.44072e-36	2.69851	3.65361e-34	2.70662	6.3886e-34	1.73461	9.70958e-13	1.15212	2.27755e-05	1.26474	3.5771e-06	1.85677	4.32246e-17	1.0797	5.49506e-06	1.46277	1.66741e-09
Solyc01g090470	rRNA processing protein-like protein (AHRD V3.3 *** A0A1P8BD18_ARATH)	AT5G61330	0.0636558	0.708512	0.130747	0.282575	0.153293	0.145851	0.300939	0.00018635	0.308896	0.00012434	0.259582	0.00611633	-0.0120941	0.956948	-0.0782524	0.60417	-0.0767764	0.663587	0.304865	7.60739e-05	0.288767	0.000333114	0.20906	0.032909
Solyc01g090480	RNA-binding KH domain-containing protein PEPPER-like (AHRD V3.3 *** A0A2I4EJW1_9ROSI)	NA	0.0226543	0.909996	-0.0164521	0.926313	0.0181989	0.89953	0.0171756	0.899626	0.0129281	0.931909	-0.0076482	0.971806	-0.0409547	0.812302	-0.110439	0.403213	0.0600624	0.736864	-0.0699134	0.51055	-0.141089	0.103473	-0.159428	0.116113
Solyc01g090490	transcription termination factor MTEF18, mitochondrial (AHRD V3.3 *** A0A2I4HDY9_9ROSI)	NA	0.0848034	0.871185	0.0183184	0.97278	-0.303707	0.297103	0.0888475	0.791255	0.146105	0.636355	-0.249235	0.43495	0.0955754	0.83875	-0.440508	0.160092	0.185155	0.671212	0.0257407	0.942882	0.0370287	0.903923	-0.0904759	0.808643
Solyc01g090500	StAR lipid transfer-like protein (AHRD V3.3 *** AT3G60480.1)	AT3G60480	-0.0607471	0.784699	-0.133638	0.389763	0.100603	0.491718	-0.0833731	0.550435	-0.0446248	0.79416	0.0326124	0.884869	0.130046	0.480554	0.0667094	0.75756	-0.0640097	0.805407	-0.14289	0.231512	-0.096521	0.43206	-0.225468	0.0676351
Solyc01g090510	Pentatricopeptide repeat (AHRD V3.3 *** A0A200QT61_9MAGN)	AT3G25970	-0.510391	0.320787	0.274784	0.633843	0.184287	0.71789	0.400557	0.248287	0.153919	0.736119	0.300989	0.509906	-0.405295	0.422899	0.171436	0.778697	0.201122	0.777558	0.515995	0.0662162	0.0233909	0.957188	0.471287	0.18108
Solyc01g090515	Unknown protein	NA	0.492705	0.58447	-0.322964	0.674969	0.696366	0.181267	0.310376	0.548661	0.22014	0.705892	0.488505	0.3642	-0.233557	0.793097	0.633806	0.392323	-0.0565541	0.966195	0.180825	0.715825	0.179578	0.691395	-0.161528	0.796083
Solyc01g090530	R2R3MYB transcription factor 104	AT3G60460	0.75772	0.437943	-0.108512	0.927347	0.946651	0.146869	0.232549	0.759149	0.747361	0.194024	0.174593	0.846093	-0.0272274	0.984124	-0.907766	0.136241	0.439758	0.617386	-0.383226	0.34067	-0.0650141	0.893094	-0.190602	0.741038
Solyc01g090550	DnaJ protein like (AHRD V3.3 *** A0A2I0VGE3_9ASPA)	NA	-0.513933	0.00869352	-0.372074	0.0745949	0.421405	0.0188318	-0.0858361	0.722694	-0.0704765	0.800958	-0.0539496	0.880348	-0.283134	0.305319	-0.309868	0.2551	-0.201564	0.56495	-0.128143	0.568017	-0.260682	0.1459	-0.187745	0.441081
Solyc01g090560	Ethylene-responsive transcription factor (AHRD V3.3 *** A0A2G3DJ78_CAPCH)	AT2G44940	-1.62762	0.00163036	-0.654623	0.310594	0.0273762	0.97611	-1.54248	0.000786349	-0.48153	0.451136	-0.208644	0.827868	-1.71703	0.000856987	-0.757285	0.283835	-0.6769	0.397582	-1.6638	0.00036883	-0.792401	0.126001	-0.782639	0.222678
Solyc01g090590	Alpha/beta-Hydrolases superfamily protein (AHRD V3.3 *** A0A2U1P0W9_ARTAN)	AT2G44970	0.00352424	0.993454	-0.00577811	0.98516	-0.0815205	0.672275	-0.305842	0.0425275	0.102871	0.618599	-0.119429	0.60705	-0.126805	0.619782	-0.190763	0.394288	0.0598461	0.862961	-0.219553	0.184389	-0.0407222	0.847821	-0.254552	0.169854
Solyc01g090650	SNF2 domain-containing protein / helicase domain-containing protein (AHRD V3.3 *** A0A1P8AXX5_ARATH)	NA	-0.350936	0.234589	-0.187903	0.543058	-0.156026	0.579092	-0.00603961	0.988964	0.117956	0.69386	-0.0901581	0.821119	0.10713	0.809537	-0.079325	0.857998	-0.169754	0.700601	-0.0619937	0.839543	-0.0521079	0.851384	-0.0261884	0.949909
Solyc01g090670	nuclear pore complex protein NUP62 (AHRD V3.3 *-* A0A2I4GEZ1_9ROSI)	AT2G45000	-0.0802333	0.723928	0.383375	0.00265426	0.195598	0.168336	0.156448	0.224347	0.189809	0.137027	0.0265808	0.917406	0.0450811	0.849873	-0.16416	0.327991	-0.0679247	0.777579	0.210622	0.0747927	0.249716	0.0285248	0.161696	0.290568
Solyc01g090680	Uncharacterized conserved protein (UCP012943) (AHRD V3.3 *** AT4G25170.1)	NA	-0.0382786	0.910937	-0.139104	0.575581	-0.364545	0.0305782	-0.560133	0.00197226	-0.713796	2.21825e-05	-0.408011	0.0634557	-0.259373	0.252158	-0.123551	0.667558	-0.154969	0.621241	-0.535082	0.0107955	-0.73949	6.28583e-05	-0.650855	0.00365448
Solyc01g090690	Elongation factor G, mitochondrial (AHRD V3.3 *** A0A1U8EDZ1_CAPAN)	AT2G45030	-0.105138	0.563761	-0.024249	0.915212	0.0343641	0.844959	0.0895666	0.542815	0.122208	0.406767	-0.0883741	0.637657	0.0295542	0.909842	0.0860208	0.662582	-0.00871992	0.980248	0.310772	0.00468735	0.419214	0.000103529	0.283629	0.0326208
Solyc01g090693	3-hydroxyisobutyryl-CoA hydrolase-like protein 1, mitochondrial (AHRD V3.3 *** A0A1U8EBI0_CAPAN)	NA	-0.00636887	0.98357	0.0172718	0.938676	-0.0200568	0.912962	-0.13397	0.25822	-0.0647175	0.657569	-0.0715034	0.667941	-0.0333719	0.891661	0.0211754	0.93163	0.0252561	0.930485	-0.158008	0.151092	-0.161154	0.132235	-0.0653487	0.700922
Solyc01g090710	cytosolic malate dehydrogenase	NA	0.0192527	0.983805	-0.370438	0.468589	0.0428234	0.942255	0.189712	0.703977	-0.0862067	0.890027	-0.1538	0.821119	0.112703	0.879082	0.00213563	0.998542	-0.140674	0.858639	-0.0670711	0.908099	0.0635878	0.8996	-0.0749504	0.915244
Solyc01g090720	P53/DNA damage-regulated protein (AHRD V3.3 *** AT3G15351.5)	AT3G15351	0.0803548	0.677695	-0.0338615	0.869988	0.00347202	0.987523	-0.147897	0.198053	0.0742237	0.596519	-0.00255115	0.99304	-0.154079	0.353342	0.0302922	0.895277	0.0684946	0.777883	0.0926277	0.461304	0.0429092	0.74898	-0.109215	0.452319
Solyc01g090730	Squamosa promoter binding protein 8b	AT1G02065	0.213961	0.820416	-0.036586	0.970307	0.716925	0.18795	0.774697	0.0830056	0.414233	0.464134	0.690984	0.236514	-0.62407	0.261907	-0.132211	0.872189	0.0275295	0.982267	0.309373	0.577845	0.308872	0.541879	0.261771	0.711006
Solyc01g090740	zinc ion-binding protein (AHRD V3.3 *** AT3G60520.1)	AT1G02070	-0.504891	0.247409	-0.304787	0.533994	0.39422	0.322001	-0.626546	0.0625261	-0.289394	0.511052	-0.0477155	0.95301	-0.61202	0.164758	0.220812	0.708916	0.00503653	0.997768	-0.487272	0.19744	-0.21127	0.616	-0.183783	0.751525
Solyc01g090750	T-complex protein 1 subunit alpha (AHRD V3.3 *** A0A2G3DJ65_CAPCH)	AT3G20050	-0.0478079	0.763534	0.205347	0.0294338	0.231988	0.00782801	0.128025	0.14842	0.199966	0.0155379	0.123511	0.271303	-0.0365793	0.823006	-0.0769032	0.561703	-0.0388372	0.831334	0.261492	0.000553	0.249721	0.00124828	0.170149	0.0829054
Solyc01g090760	GATA transcription factor (AHRD V3.3 *** K4AZ17_SOLLC)	AT2G45050	1.22892	0.00014387	1.48444	1.32414e-06	1.05123	0.00216375	0.987539	0.000328567	1.31086	1.59525e-06	1.02655	0.0012335	1.02142	0.00142401	0.499747	0.247456	0.83291	0.0674753	1.96913	8.54884e-14	1.56431	1.33594e-08	0.942713	0.00627219
Solyc01g090770	alanine-tRNA ligase (AHRD V3.3 *** AT2G45060.1)	AT2G45060	0.0801891	0.641029	0.0282406	0.884663	0.0454341	0.754112	-0.0522101	0.677658	0.057032	0.665876	-0.0209675	0.917064	0.130229	0.340159	0.175666	0.188451	-0.0658241	0.735243	-0.0310633	0.825484	-0.0535965	0.64263	-0.0171759	0.926191
Solyc01g090780	CCR4-NOT transcription complex subunit 1 (AHRD V3.3 *** A0A1J3I902_NOCCA)	AT1G02080	-0.132633	0.182251	-0.154309	0.0917223	-0.0232606	0.844487	0.0037808	0.980808	0.0118682	0.934789	-0.0867552	0.456854	-0.0382305	0.795856	-0.138858	0.184448	-0.0323021	0.852385	0.147175	0.0712748	0.130669	0.11445	0.0189155	0.904416
Solyc01g090790	PIF8a bHLH transcription factor	AT4G00050	-0.284852	0.188156	-0.483487	0.00781218	-0.505835	0.00318528	-1.28599	4.02311e-16	-0.829034	5.53582e-07	-0.982249	5.31473e-09	-0.242056	0.315605	-0.404857	0.0632729	-0.252625	0.375285	-0.648918	8.87534e-05	-0.63971	0.000122858	-0.566318	0.00361888
Solyc01g090800	cyclinU2_1	AT2G45080	0.313644	0.586975	0.746804	0.0783322	0.880268	0.019277	-0.382807	0.385017	-0.0884439	0.89317	0.284638	0.636513	0.0748753	0.929389	0.0832088	0.913357	0.396217	0.534174	-0.241731	0.630273	-0.197889	0.676894	-0.0255346	0.974265
Solyc01g090840	Zinc finger protein (AHRD V3.3 *** A0A200PXY0_9MAGN)	AT3G60580	0.0285206	0.973304	-0.589243	0.13963	0.0513372	0.924896	0.0512101	0.93355	-0.316486	0.495242	-0.333981	0.545074	-0.092004	0.905093	0.038777	0.959907	0.11544	0.886003	-0.392541	0.374676	-0.39866	0.34786	-0.00550829	0.996301
Solyc01g090850	Zf-met domain-containing protein (AHRD V3.3 *-* A0A1Q3B1Z8_CEPFO)	NA	0.126069	0.455158	0.0180252	0.933547	-0.0794517	0.587641	0.0804332	0.575994	-0.0837108	0.570258	-0.160062	0.279736	0.0526106	0.808255	0.0496094	0.807295	0.0434029	0.862053	0.013701	0.940853	-0.0582467	0.668821	-0.0246908	0.90627
Solyc01g090860	Non-canonical poly(A) RNA polymerase PAPD7 (AHRD V3.3 *-* A0A1J3H7W2_NOCCA)	AT4G00060	-0.123254	0.424215	-0.155414	0.24931	-0.104698	0.421369	0.0651702	0.656623	-0.0827066	0.580416	-0.238697	0.0631759	0.0613473	0.754679	-0.0477481	0.807258	0.0439553	0.853284	0.0423444	0.793989	-0.030744	0.842044	-0.04955	0.798169
Solyc01g090870	Transcription repressor OFP17 (AHRD V3.3 *** A0A2G2XV47_CAPAN)	AT1G06923	-1.03682	0.414079	-1.15398	0.267255	0.32046	0.780943	-0.553791	0.162361	0.131754	0.831703	-0.121853	0.874508	0.156517	0.902603	-0.370706	0.67074	-0.123446	0.910224	-0.661499	0.189097	0.0133279	0.985846	-0.167597	0.842102
Solyc01g090880	Holliday junction resolvase (AHRD V3.3 *** B6TEN1_MAIZE)	AT1G12244	0.0887369	0.551868	0.0100484	0.96021	-0.199604	0.0504003	0.00997144	0.956269	-0.0993546	0.444692	-0.108068	0.473437	-0.0267628	0.892974	-0.00958488	0.96313	-0.15308	0.302194	-0.124225	0.256821	-0.264977	0.00397356	-0.157953	0.198568
Solyc01g090900	cytochrome P450 family protein (AHRD V3.3 *** AT3G60590.3)	AT3G60590	-0.0149013	0.952524	-0.00892398	0.967338	-0.208591	0.0672502	0.0160041	0.937486	0.00951972	0.967634	-0.0252933	0.924967	0.00330785	0.990219	0.0358832	0.868801	-0.0417084	0.867175	-0.078818	0.641692	0.0551545	0.752234	0.0849311	0.686746
Solyc01g090910	Vesicle-associated protein 1-1 (AHRD V3.3 *** A0A1J3D959_NOCCA)	AT3G60600	-0.0583077	0.76622	0.11266	0.446983	0.181384	0.124478	0.145985	0.187048	0.107928	0.401237	0.199048	0.113186	0.21802	0.0850452	0.0712545	0.696422	0.103105	0.597782	0.178513	0.0896583	0.0499081	0.706281	0.0593479	0.73129
Solyc01g090920	Calmodulin-related protein (AHRD V3.3 *-* A0A2U1L7U0_ARTAN)	AT1G73440	-0.432468	0.354668	-0.18587	0.742858	-0.409175	0.280357	-0.100163	0.840614	-0.16834	0.734834	0.181729	0.751167	-0.0953584	0.893874	-0.0570875	0.93398	0.458463	0.399289	-0.14013	0.748272	-0.17981	0.632215	-0.137001	0.796536
Solyc01g090940	Phosphatidate cytidylyltransferase (AHRD V3.3 *** A0A2G2XTA5_CAPBA),Pfam:PF01148	AT2G45150	0.103385	0.476703	0.0590141	0.715643	-0.129068	0.256382	0.0412339	0.791185	-0.0303444	0.866439	-0.0642966	0.721319	0.144558	0.260727	0.045186	0.798518	0.0582037	0.771683	-0.0924466	0.486565	-0.0602479	0.65982	0.0785911	0.645728
Solyc01g090950	Transcription factor GRAS (AHRD V3.3 *-* A0A2U1PW81_ARTAN)	AT4G00150	-0.066625	0.835384	-0.203295	0.363013	-0.0807737	0.725309	0.43991	0.00690266	0.447744	0.0080471	0.120537	0.670272	0.176905	0.49015	-0.0543138	0.870188	-0.00315494	0.996181	0.197952	0.33048	0.256597	0.157971	-0.0585316	0.858177
Solyc01g090965	Bifunctional inhibitor/lipid-transfer protein/seed storage 2S albumin superfamily protein (AHRD V3.3 *** Q9FJS1_ARATH)	NA	0.179359	0.485129	0.121638	0.664659	-0.302776	0.110441	0.542672	0.00137493	0.285884	0.168737	0.0545196	0.889811	0.0245448	0.952723	-0.00802024	0.983335	-0.12097	0.725387	0.00568436	0.987061	0.208233	0.312359	-0.108473	0.730309
Solyc01g090990	Vesicle-associated protein 1-1 (AHRD V3.3 *** A0A2G3DJD8_CAPCH)	AT4G00170	0.217967	0.153923	0.331635	0.00668037	0.136265	0.345402	0.315666	0.00373112	0.29216	0.00985586	0.192337	0.206354	0.214955	0.150559	0.1549	0.37573	0.142559	0.485962	0.25505	0.026629	0.13488	0.301678	0.0126552	0.960363
Solyc01g091000	PLATZ transcription factor family protein (AHRD V3.3 *** A0A2U1N4W8_ARTAN)	AT3G60670	-3.24975	0.317346	4.10675	0.0690349	-3.05313	0.263622	-1.14815	0.0734116	-1.49695	0.0112502	-1.11458	0.159504	-0.187117	0.881521	-0.833249	0.24961	-0.505002	0.594458	-0.728169	0.241615	-0.963164	0.0780062	-1.10416	0.074615
Solyc01g091010	CRABS CLAW-like protein1a	AT2G45190	-0.70863	0.430379	-0.612635	0.501742	-0.0250519	0.98373	0	1	0.814536	0.709701	0	1	-0.0615895	0.964765	-0.397547	0.698353	-0.350888	0.77706	-1.92225	0.00213852	-0.0186796	0.986093	-0.5514	0.591865
Solyc01g091020	Golgi SNAP receptor complex member 1 (AHRD V3.3 *** A0A2G3BCT5_CAPCH)	AT2G45200	0.13184	0.335531	0.151552	0.202077	0.120524	0.28823	0.0112906	0.941983	0.0493233	0.717682	0.0812959	0.564485	0.180835	0.136548	0.113917	0.439927	0.0932294	0.604146	-0.101089	0.34933	-0.0853062	0.417421	-0.229231	0.0261524
Solyc01g091030	Small auxin up-regulated RNA1	AT2G45210	-0.264536	0.672992	-0.745158	0.0885801	0.290303	0.542689	-1.78351	1.9536e-06	-1.37376	0.000396312	-0.396259	0.521855	-0.103351	0.905093	-0.127841	0.871144	-0.0522182	0.961939	-0.206148	0.769871	-0.395163	0.482793	0.228434	0.796701
Solyc01g091040	Cysteine-rich repeat secretory protein 15 (AHRD V3.3 *** A0A2G2XNS3_CAPBA)	AT3G60720	-0.562437	0.0555204	-0.709456	0.00842504	0.1439	0.678895	-0.122996	0.74162	-0.14809	0.705185	0.0100119	0.98872	-0.135388	0.789882	-0.0267043	0.964391	-0.102659	0.864698	-0.103401	0.792951	-0.114888	0.740306	-0.120671	0.796555
Solyc01g091050	Pectinesterase (AHRD V3.3 *** A0A2G2XP44_CAPBA)	AT2G45220	-0.0242903	0.974633	-0.0235374	0.970307	-1.25273	2.64215e-05	0.165852	0.686074	-0.0962238	0.852717	-0.0155303	0.984904	0.0457408	0.947262	-0.329433	0.461528	0.17006	0.777997	-0.0451946	0.932304	0.114431	0.790337	0.0737736	0.906814
Solyc01g091070	Methionine aminopeptidase (AHRD V3.3 *** A0A2G2XNQ4_CAPBA)	AT2G45240	-0.0162195	0.929611	0.0596597	0.631047	0.0324874	0.781399	0.0788501	0.31552	0.0273081	0.803389	0.155224	0.05052	-0.0834656	0.480118	-0.0738832	0.544658	-0.102749	0.424218	0.13937	0.0317583	0.0964646	0.180457	0.0659077	0.504421
Solyc01g091080	tubulin-folding cofactor D (AHRD V3.3 *** A0A2I4EM28_9ROSI)	AT3G60740	0.176766	0.212248	0.124268	0.402409	0.202264	0.0821174	0.131768	0.210392	0.106276	0.363706	0.0361498	0.853238	0.13816	0.367964	0.110959	0.496552	0.0335871	0.890971	0.112767	0.30233	-0.0607091	0.600359	-0.0898088	0.522371
Solyc01g091090	Tubulin-folding cofactor D (AHRD V3.3 *-* A0A2G2XNQ5_CAPBA)	AT3G60740	-0.0786798	0.806774	0.126984	0.61499	-0.0178427	0.947987	0.197597	0.207518	0.100792	0.616848	-0.213504	0.269839	0.232085	0.271937	0.0725005	0.799452	0.063681	0.856306	0.255416	0.0828804	0.338101	0.0182211	0.279199	0.110161
Solyc01g091120	DUF641 domain-containing protein (AHRD V3.3 *** A0A1Q3CEI9_CEPFO)	AT2G45260	-0.00689414	0.972736	0.0300077	0.833678	0.00311989	0.984741	-0.0276116	0.800707	0.0343842	0.768355	0.0774869	0.47993	0.0314821	0.841712	0.00372934	0.982551	0.136205	0.281346	-0.0706843	0.432587	-0.0769691	0.360439	0.03526	0.789792
Solyc01g091130	Nitroreductase family protein (AHRD V3.3 *** A0A2K3NXL4_TRIPR)	AT1G02020	-0.128016	0.721927	-0.0397807	0.92204	-0.140441	0.607101	0.167508	0.565988	-0.0781968	0.836612	-0.259275	0.420316	0.0894691	0.824258	-0.121078	0.737862	0.0102644	0.986627	-0.00344309	0.995304	-0.0240545	0.944385	-0.0090929	0.987803
Solyc01g091140	Nitroreductase family protein (AHRD V3.3 *** A0A2K3NXL4_TRIPR)	NA	-0.0172584	0.9868	-0.0453323	0.958025	0.483687	0.348168	0.0977652	0.765019	0.222895	0.433975	0.129384	0.743418	0.0535736	0.952614	-0.833689	0.0905903	-0.241908	0.758529	0.157715	0.594698	-0.104661	0.721967	-0.370479	0.192463
Solyc01g091160	arginase 1	AT4G08870	-0.0196292	0.966742	0.0654617	0.839407	-0.0727479	0.782106	-0.104828	0.656128	-0.0397479	0.893978	-0.186354	0.454301	0.154889	0.636446	-0.362795	0.161857	0.107389	0.798432	-0.050575	0.855878	-0.173521	0.392871	0.0840907	0.785174
Solyc01g091170	ARGINASE 2	NA	-1.79783	0.14564	-0.616418	0.708015	-0.519904	0.700404	-0.546453	0.753708	-0.512193	0.777233	-1.50921	0.331719	-3.57086	0.0012465	-0.0030957	0.999937	-0.939247	0.604261	-1.14778	0.394752	0.645886	0.645199	-1.3712	0.354226
Solyc01g091180	Protein NRT1/ PTR FAMILY 7.3 (AHRD V3.3 *** A0A2G2XNQ7_CAPBA)	NA	1.09161	0.000436568	1.61461	4.06695e-07	0.719128	0.0833823	0.527071	0.0174011	0.709174	0.000311059	0.314029	0.314515	0.609119	0.0605725	0.944005	0.000922337	0.129363	0.844637	0.312647	0.16217	0.341008	0.103329	-0.292104	0.299826
Solyc01g091190	5-enolpyruvylshikimate-3-phosphate synthase	AT2G45300	-0.00482207	0.98626	0.159326	0.24265	0.0420292	0.788299	0.130705	0.283345	0.131353	0.312046	0.0643364	0.729006	-0.0565695	0.774637	-0.102056	0.535912	-0.124288	0.485962	0.158776	0.179402	0.23713	0.0267495	0.175343	0.205447
Solyc01g091200	UDP-glucuronate 4-epimerase 4 (AHRD V3.3 *** A0A1J3F7T2_NOCCA)	AT4G00110	0.270279	0.0572894	0.226049	0.113418	0.103125	0.507533	0.220596	0.0448482	0.0929817	0.534167	0.13788	0.370928	0.252101	0.0476042	0.0125119	0.96027	0.00455177	0.989458	0.0795359	0.585877	0.215735	0.0568455	0.134662	0.383819
Solyc01g091210	RNA 2'-phosphotransferase, Tpt1 / KptA family (AHRD V3.3 *** F4IW52_ARATH)	AT2G45330	0.19405	0.253818	0.1054	0.583298	-0.0742213	0.669008	-0.0801448	0.649485	-0.0594071	0.771728	0.0102129	0.975432	0.0748438	0.767399	-0.0361824	0.894209	0.0500993	0.869958	-0.103416	0.529202	-0.121427	0.410381	-0.0795285	0.708824
Solyc01g091220	40S ribosomal protein S13 (AHRD V3.3 *** A0A2I0WN36_9ASPA)	AT4G00100	-0.0523815	0.785684	0.299467	0.00484882	0.028178	0.857523	0.115997	0.312244	0.220259	0.0297462	0.180742	0.154881	-0.266741	0.0130204	0.0228902	0.913495	-0.0411509	0.854945	0.15306	0.154791	0.106496	0.341206	0.00224485	0.992883
Solyc01g091230	Receptor-like kinase (AHRD V3.3 *** A0A191UPW4_CASSA)	AT2G45340	-0.111693	0.758124	0.00528795	0.991518	-0.49302	0.0155572	-0.325985	0.096307	-0.164425	0.519145	-0.0859526	0.810759	-0.0496425	0.903165	-0.270408	0.299268	-0.190976	0.557002	-0.0680557	0.813949	-0.443261	0.0147577	-0.255685	0.308304
Solyc01g091240	Pentatricopeptide repeat-containing protein, chloroplastic (AHRD V3.3 *** A0A2G3DDW2_CAPCH)	AT2G45350	-0.356562	0.301709	-0.195499	0.628467	-0.876377	0.000497176	-0.53924	0.0597075	-0.687002	0.0131183	-0.286991	0.490445	-0.260586	0.50307	-0.44191	0.193564	-0.351581	0.395148	-0.438961	0.128576	-0.574737	0.035152	-0.063406	0.905845
Solyc01g091260	myeloid leukemia factor (AHRD V3.3 *** AT2G45380.4)	NA	0.873909	0.00955073	0.527101	0.157219	0.669226	0.026818	0.265225	0.373312	0.321735	0.287689	0.379786	0.265904	0.447661	0.285124	0.052833	0.937313	0.0763761	0.916779	0.321326	0.280586	0.118734	0.728483	0.284403	0.439954
Solyc01g091270	myeloid leukemia factor (AHRD V3.3 *** AT2G45380.4)	AT2G45380	0.078747	0.82435	0.200586	0.406047	0.0803406	0.754492	-0.0126302	0.96703	-0.101786	0.666946	-0.172097	0.478252	-0.0309499	0.946458	0.200143	0.496468	0.0794692	0.85291	-0.218272	0.241615	-0.37525	0.0207689	-0.0859277	0.768614
Solyc01g091280	S-acyltransferase (AHRD V3.3 *** A0A1U8GVQ8_CAPAN)	AT3G60800	0.0343507	0.870027	0.250142	0.0163847	0.0504293	0.721866	-0.116731	0.226354	-0.0637421	0.588223	0.025311	0.890457	0.0588614	0.759209	0.0998613	0.544658	0.00174848	0.997461	-0.0511327	0.670345	0.244354	0.00610522	0.0944642	0.474433
Solyc01g091310	Transducin/WD40 repeat-like superfamily protein (AHRD V3.3 *** A0A2U1L635_ARTAN)	AT4G00090	-0.0965453	0.639057	0.140033	0.406116	-0.0866901	0.595111	0.167641	0.190005	0.172587	0.189191	0.125566	0.468433	0.0331044	0.900894	0.0522412	0.81808	0.0162703	0.961815	0.19986	0.103535	0.259871	0.0292264	0.107094	0.552839
Solyc01g091320	Methylsterol monooxygenase 1-2 (AHRD V3.3 *** A0A1U8H2N7_CAPAN)	NA	-1.95938	3.42841e-12	-0.901145	0.00535145	-0.676853	0.0362464	-1.82517	5.544e-11	-1.1222	0.00020205	-0.932308	0.00801739	-1.73138	1.9609e-09	-0.844318	0.0220863	-0.550235	0.268585	-1.02656	0.00067835	-0.500965	0.139085	-0.21643	0.684788
Solyc01g091330	Glutathione S-transferase (AHRD V3.3 *** A0A200QB36_9MAGN)	NA	-0.563781	0.0222224	-0.324198	0.249059	-0.554504	0.0138392	-0.564224	0.0103029	-0.138008	0.674856	-0.284927	0.37696	-0.690991	0.00194637	-0.306151	0.318818	-0.379469	0.268585	-0.192869	0.482879	-0.231773	0.347189	-0.0369671	0.933473
Solyc01g091340	Peptidylprolyl isomerase (AHRD V3.3 *** A0A2G3AH66_CAPAN)	AT3G12340	-0.163817	0.448053	0.00084637	0.999154	-0.10366	0.55471	0.292925	0.00645175	0.289378	0.00879663	0.163798	0.287476	0.00370011	0.990932	0.0886365	0.699836	-0.169326	0.452615	0.374512	9.6638e-05	0.4421	9.50968e-06	0.186228	0.174057
Solyc01g091350	ATP-dependent DNA helicase 2 subunit KU80 (AHRD V3.3 *** A0A2G3AH96_CAPAN)	AT1G48050	-0.218942	0.478403	-0.171288	0.559396	0.225771	0.330806	-0.393164	0.0197256	-0.237054	0.226683	-0.264995	0.240182	-0.512633	0.00749615	-0.443172	0.0322837	-0.230675	0.425605	-0.0319702	0.904443	-0.187126	0.299084	-0.00449985	0.99102
Solyc01g091360	DUF1499 family protein (AHRD V3.3 *** AT3G60810.1)	AT3G60810	0.0705332	0.914583	0.00721106	0.992336	-0.378547	0.294359	-0.793317	0.0486271	-0.709192	0.0865257	-0.981385	0.0261711	-0.151964	0.78598	-0.155986	0.768483	-0.298016	0.567311	-0.221952	0.593676	-0.347275	0.326986	-0.139033	0.805703
Solyc01g091370	AT-hook motif nuclear-localized protein 1 (AHRD V3.3 *** A0A2G3AH71_CAPAN)	AT4G00200	-0.776001	0.0478802	-0.800827	0.0320785	-0.0293179	0.960274	-1.38657	2.03236e-06	-0.905739	0.00509883	-0.452747	0.320863	-0.552405	0.200957	-0.28638	0.590476	-0.141417	0.848365	-0.380218	0.334055	-0.373062	0.314667	-0.356875	0.456738
Solyc01g091380	65-kDa microtubule-associated protein 9 (AHRD V3.3 *** A0A2G2XNT4_CAPBA),Pfam:PF03999	AT3G60840	-0.235129	0.549483	-0.165486	0.662344	0.0421838	0.912608	-0.491641	0.0130026	-0.449796	0.0254792	-0.169929	0.589473	0.0566261	0.901703	-0.316396	0.268529	-0.0666571	0.888025	-0.231878	0.308551	-0.260296	0.217357	0.039402	0.92092
Solyc01g091390	hypothetical protein (AHRD V3.3 *** AT3G60850.1)	NA	0.012084	0.966922	-0.0549988	0.783562	-0.0448995	0.788261	0.0124583	0.950302	-0.0919946	0.555421	-0.142896	0.374197	0.0584723	0.793292	-0.0441472	0.841446	0.0967675	0.655893	-0.00161838	0.995832	-0.044763	0.773532	-0.0792394	0.667669
Solyc01g091420	LOB domain-containing protein 18 (AHRD V3.3 *** A0A2G3DE12_CAPCH)	AT2G45420	-0.915532	0.0234394	-0.241191	0.650691	-0.286487	0.502586	-0.332802	0.412906	-0.0276459	0.967238	-0.404486	0.388662	0.231152	0.651356	-0.14537	0.790214	-0.137123	0.835223	0.488004	0.188561	0.415171	0.33416	0.0159653	0.985414
Solyc01g091430	ATP-dependent DNA helicase 2 subunit KU80 (AHRD V3.3 *-* A0A2G3AH96_CAPAN)	NA	-0.0227007	0.977242	-0.201379	0.71053	-0.248183	0.542085	-0.169911	0.734022	0.146436	0.793572	-0.319168	0.544128	-0.44414	0.313217	-0.143028	0.795755	-0.206367	0.73139	-0.734385	0.0138018	-0.72582	0.0119878	-0.724454	0.0342749
Solyc01g091450	Pentatricopeptide repeat-containing protein (AHRD V3.3 *** A0A2G2XNT7_CAPBA)	AT1G01970	-0.133537	0.589004	-0.307218	0.0896499	-0.422426	0.00646433	-0.130159	0.576905	-0.0657558	0.818407	-0.313247	0.155013	-0.195645	0.346289	-0.0277673	0.931379	-0.0921271	0.760671	0.00633418	0.982176	0.113915	0.580131	-0.129238	0.62287
Solyc01g091460	Brefeldin A-inhibited guanine nucleotide-exchange protein 2 (AHRD V3.3 *** A0A2G2XNT6_CAPBA)	AT3G60860	-0.0629546	0.655648	0.00714764	0.967338	-0.0280829	0.82108	0.157789	0.0710735	0.0986782	0.350763	-0.000238026	1	0.101549	0.409002	0.0552673	0.703234	0.112019	0.424218	0.212113	0.0106989	0.256303	0.00160902	0.141419	0.19915
Solyc01g091480	Kinesin-like protein (AHRD V3.3 *** K4AZ88_SOLLC)	AT1G01950	0.171488	0.397158	0.0223847	0.935339	0.216299	0.166693	0.135063	0.37508	0.075466	0.694707	0.197509	0.253456	0.0357652	0.902964	-0.0997723	0.649305	0.0213341	0.950381	0.267209	0.0362845	0.0448779	0.79752	0.0654192	0.772119
Solyc01g091490	Unknown protein	AT3G60890	-0.663971	0.327776	-0.921122	0.0982958	1.21084	0.0132512	-0.220917	0.748977	-0.319058	0.641807	1.09231	0.0518107	-0.0486365	0.966692	-0.844293	0.211739	-0.0417698	0.976473	0.147554	0.851118	0.700545	0.188648	0.951372	0.120049
Solyc01g091500	SMAD/FHA domain protein (AHRD V3.3 *** A0A2K3NM18_TRIPR)	AT2G45460	0.00897476	0.974965	-0.0332099	0.874193	-0.0654897	0.659039	0.00928038	0.960327	-0.0155185	0.933372	-0.0117006	0.963903	0.0136706	0.95507	-0.104928	0.514046	0.0410498	0.860054	0.131149	0.23847	0.0386009	0.773409	-0.0379603	0.836371
Solyc01g091510	ankyrin repeat and zinc finger domain-containing protein 1 (AHRD V3.3 *** A0A2I4GRZ6_9ROSI)	AT1G01930	-0.0911357	0.542668	0.0207617	0.909208	0.0713384	0.566083	0.137746	0.194605	0.150562	0.150713	0.065217	0.68518	-0.0314151	0.87996	0.0255073	0.898558	-0.0554062	0.784369	0.123194	0.250064	0.176744	0.0739898	0.165583	0.17171
Solyc01g091520	Enoyl-CoA delta isomerase 1, peroxisomal (AHRD V3.3 *** A0A2G3DDW4_CAPCH)	AT1G65520	-0.116082	0.509072	-0.169425	0.250973	-0.170987	0.194608	-0.183977	0.144985	-0.217777	0.0805185	0.0182431	0.949533	0.0325373	0.900644	-0.149139	0.393968	-0.0773399	0.741792	-0.193322	0.118986	-0.328829	0.00303755	-0.0653295	0.744549
Solyc01g091530	Fasciclin-like arabinogalactan protein (AHRD V3.3 *** E3WHD6_9ROSI)	AT3G60900	0.506019	6.4782e-05	0.427472	0.00121252	0.557233	8.98455e-06	0.41206	0.000840246	0.233336	0.113703	0.292701	0.0693739	0.458682	0.000407019	0.207494	0.254328	0.230952	0.26926	0.371858	0.00381453	0.518254	2.36988e-05	0.430612	0.00275864
Solyc01g091540	Growth-regulating factor 10 (AHRD V3.3 *** A0A2G3AGX2_CAPAN)	AT2G45480	0.0448239	0.970887	-0.551941	0.309302	0.564881	0.328747	0.0459034	0.950834	-0.0473301	0.947917	0.333733	0.578135	-0.0529127	0.93898	-0.406362	0.329276	-0.247215	0.653959	-0.0171491	0.973903	-0.173749	0.629433	0.174627	0.722755
Solyc01g091550	Thioesterase superfamily (AHRD V3.3 *** A0A200QUL3_9MAGN)	AT3G61200	-0.117486	0.634876	-0.229134	0.221915	-0.327297	0.037485	-0.185054	0.300906	-0.0987255	0.661844	-0.183052	0.409346	-0.0347413	0.919986	-0.243749	0.249715	-0.363233	0.111757	-0.117125	0.561396	-0.344425	0.0234305	-0.196169	0.352737
Solyc01g091570	Thioesterase superfamily (AHRD V3.3 *** A0A200QUL3_9MAGN)	AT3G61200	0.364083	0.0199484	0.210105	0.229363	-0.00131476	0.996647	-0.231465	0.111014	-0.247197	0.0829013	0.0808814	0.733034	0.177181	0.471765	0.29491	0.173093	0.0090167	0.986306	-0.0293775	0.904288	-0.250908	0.0984083	-0.0758184	0.771051
Solyc01g091580	Signal recognition particle receptor FtsY (AHRD V3.3 *** E0RG96_PAEP6)	AT2G45770	-0.0779598	0.578828	-0.110957	0.356672	-0.408903	1.20973e-06	-0.0105344	0.9543	-0.140093	0.239066	-0.125832	0.389276	-0.162203	0.132453	-0.086754	0.528231	-0.172958	0.203692	-0.136571	0.204015	-0.121449	0.256624	-0.0793454	0.601606
Solyc01g091590	BON1-associated protein 2-like (AHRD V3.3 *** A0A2I4E3A5_9ROSI)	AT2G45760	-0.487611	0.832393	0.342152	0.882571	2.6166	0.0505522	-1.33989	0.37829	1.09407	0.530412	3.72827	0.0184274	0.149095	0.95896	2.19837	0.204534	2.50916	0.212925	1.63957	0.285383	2.94595	0.0319658	4.26971	0.00752769
Solyc01g091600	RING/U-box superfamily protein (AHRD V3.3 *** Q93YQ5_ARATH)	AT1G12760	-0.13393	0.3699	0.0453504	0.807732	0.0621742	0.666205	-0.0277956	0.865624	-0.132646	0.273322	-0.0101262	0.969943	-0.0808956	0.686588	-0.0170745	0.946152	0.208072	0.264537	0.0275223	0.873819	0.0626728	0.65045	0.009872	0.965552
Solyc01g091610	Pentatricopeptide repeat-containing protein (AHRD V3.3 *** A0A2I0X2S8_9ASPA)	NA	0.506742	0.214245	0.472512	0.213686	-0.0596147	0.903665	0.346522	0.197507	-0.111354	0.752481	0.13963	0.736879	0.240864	0.598117	-0.154238	0.754046	-0.0753721	0.905024	0.113708	0.691436	-0.0864182	0.753946	0.0958805	0.795388
Solyc01g091620	Shaggy-related protein kinase theta (AHRD V3.3 *** A0A2G2XNW0_CAPBA)	AT4G00720	0.0246053	0.922968	0.00698764	0.978029	0.0361549	0.836446	-0.129263	0.344971	-0.0538026	0.774536	-0.0527867	0.814071	-0.0348375	0.88876	0.0358477	0.878043	0.0342882	0.90059	0.000992782	0.998882	-0.0474676	0.762462	-0.117001	0.492846
Solyc01g091630	cutin deficient 2	AT4G00730	-0.25852	0.304858	-0.214776	0.411991	-0.384451	0.053004	0.0329614	0.918834	-0.127301	0.661128	-0.0807791	0.838833	-0.283905	0.262589	-0.175665	0.558255	-0.140696	0.698367	0.00469556	0.991421	-0.0523238	0.852022	-0.00397568	0.993755
Solyc01g091640	S-adenosyl-L-methionine-dependent methyltransferases superfamily protein (AHRD V3.3 *** A0A2U1MZF9_ARTAN)	AT4G00740	-0.076466	0.53298	0.0589655	0.632995	-0.0953923	0.308773	0.067297	0.480258	0.00560658	0.971733	0.0201642	0.903869	0.105611	0.334113	0.021669	0.892555	-0.0558567	0.718184	0.0565062	0.581788	0.0543469	0.571889	0.0984181	0.361601
Solyc01g091650	COP9 signalosome complex subunit 1 (AHRD V3.3 *** A0A2G3AGT2_CAPAN)	AT3G61140	-0.0620565	0.574964	0.106546	0.198158	0.0680701	0.423266	0.0897996	0.19311	0.12609	0.0492054	0.0965029	0.252607	-0.00694824	0.965127	0.0507558	0.659081	-0.0266947	0.863478	0.245007	7.34119e-06	0.141835	0.0236913	0.0953087	0.245468
Solyc01g091660	NAD(P)-binding Rossmann-fold superfamily protein (AHRD V3.3 *** A0A2U1QER6_ARTAN),Pfam:PF13561	AT2G47140	0.443741	0.38481	0.013184	0.985881	-0.72691	0.0615564	-0.107442	0.79449	-0.340722	0.336512	-0.386389	0.336665	0.102446	0.848031	-0.397269	0.282002	0.152322	0.783494	-0.279477	0.376449	-0.181443	0.577095	-0.183443	0.679426
Solyc01g091670	3-oxo-Delta(4,5)-steroid 5-beta-reductase (AHRD V3.3 *** A0A2G3DDY0_CAPCH)	NA	0.188059	0.732386	-0.229503	0.623212	-0.59624	0.0830593	-0.100152	0.772099	-0.413367	0.116856	-0.0449057	0.938953	0.0600957	0.908911	-0.229099	0.534132	0.410649	0.296082	-0.0530711	0.886979	0.0610348	0.852247	0.0380353	0.936895
Solyc01g091690	S-adenosyl-L-methionine-dependent methyltransferases superfamily protein (AHRD V3.3 *** A0A2U1NM08_ARTAN)	AT4G00750	-0.428188	0.145189	-0.462504	0.0961543	0.00261026	0.995639	-0.204343	0.504687	-0.169002	0.633951	-0.00184586	0.998551	-0.197236	0.621053	-0.251462	0.498081	0.0103649	0.988833	-0.240704	0.436985	0.00493234	0.991464	0.121422	0.790083
Solyc01g091700	F-box protein PP2-A15 (AHRD V3.3 *** A0A2G3DE53_CAPCH)	AT3G61060	-1.17303	0.0659546	-0.306122	0.751835	-0.333746	0.649671	-0.597282	0.360067	-0.39515	0.620113	-0.00289307	0.999511	-0.0226144	0.987455	-0.202396	0.852868	-0.208652	0.871661	-0.902695	0.134546	-0.645512	0.298224	-0.211437	0.839193
Solyc01g091710	F-box family protein (AHRD V3.3 *** A0A2U1QK66_ARTAN)	AT4G00755	-0.0731674	0.782857	-0.120365	0.579427	-0.100558	0.587842	-0.0903104	0.604817	-0.0305532	0.895611	0.0494559	0.855717	0.0655864	0.809974	-0.123185	0.586008	-0.050356	0.878151	-0.0099451	0.965576	0.080088	0.63716	0.0512324	0.837539
Solyc01g091720	F-box family protein (AHRD V3.3 *** A0A2U1QK66_ARTAN)	AT4G00755	-0.064331	0.776891	0.130451	0.446983	-0.031989	0.861754	-0.209395	0.0888561	-0.169054	0.196068	-0.120533	0.485616	-0.0767081	0.708585	-0.146132	0.394288	-0.172932	0.363858	-0.1729	0.153734	-0.312923	0.00308065	-0.14691	0.332655
Solyc01g091730	Peroxisomal membrane protein 11E (AHRD V3.3 *** A0A1U8GV12_CAPAN)	AT2G45740	-0.0193139	0.910999	0.00387438	0.982931	-0.192851	0.022033	-0.0519432	0.66384	-0.0142285	0.928893	0.0120065	0.955299	0.0022897	0.991398	-0.0612722	0.659372	-0.0807794	0.590639	-0.0529304	0.659428	0.00832687	0.950579	-0.0530382	0.722997
Solyc01g091740	ARM repeat superfamily protein (AHRD V3.3 *** A0A2U1QPK4_ARTAN)	AT2G45720	0.49786	0.0727566	0.167648	0.656832	0.702064	0.00293114	0.0487567	0.900829	0.0334277	0.942389	0.0884344	0.863227	0.335374	0.310107	0.11123	0.799068	0.242546	0.575431	0.151399	0.649172	-0.110009	0.734063	-0.0953717	0.833955
Solyc01g091750	Arginine/serine-rich-splicing factor (AHRD V3.3 *-* G5DW02_SILLA)	NA	0.0802003	0.531621	0.109131	0.297342	0.0569677	0.600904	-0.014329	0.906855	-0.0257535	0.840619	-0.0525569	0.671328	0.0752615	0.552171	0.0563503	0.672438	0.0137646	0.947339	-0.0433916	0.658399	-0.0885329	0.266662	-0.126004	0.162018
Solyc01g091770	RING/U-box superfamily protein (AHRD V3.3 *-* A0A2U1LC40_ARTAN)	NA	-0.00293146	0.997563	-0.00616365	0.991085	-0.606602	0.00629736	-0.639063	0.00513444	-0.469792	0.0611311	-0.221402	0.549824	-0.0695275	0.884633	-0.277109	0.407662	-0.27268	0.474382	-0.336914	0.196405	-0.496584	0.0333527	-0.241206	0.478331
Solyc01g091780	Protein-ribulosamine 3-kinase, chloroplastic (AHRD V3.3 *** A0A2G2W3U1_CAPBA)	AT3G61080	-0.112614	0.349432	-0.0255771	0.879421	-0.377162	4.99903e-06	-0.23519	0.012181	-0.293048	0.00118217	-0.186521	0.117176	-0.00973319	0.962164	-0.0615103	0.674545	-0.157517	0.257753	-0.303	0.00049101	-0.339828	8.25239e-05	-0.181187	0.115432
Solyc01g091790	AP2-like ethylene-responsive transcription factor SNZ (AHRD V3.3 *** AT1G01840.1)	NA	0.418439	0.307597	0.184504	0.669563	0.0175875	0.974545	0.0899019	0.841536	-0.0460869	0.921077	0.112402	0.826648	0.147143	0.789882	0.362777	0.393386	0.0056096	0.995963	-0.11	0.785496	0.0420056	0.920768	0.358012	0.336957
Solyc01g091800	Ribosomal RNA small subunit methyltransferase A (AHRD V3.3 *** F4FS23_LACBN)	AT1G01860	0.137978	0.391658	0.0518687	0.800544	-0.445453	4.48713e-05	-0.188567	0.172981	-0.199998	0.152424	-0.131949	0.479884	-0.131277	0.427494	-0.153621	0.342629	-0.122885	0.528792	-0.180446	0.167777	-0.218426	0.0764902	0.0209077	0.932108
Solyc01g091820	Flap endonuclease GEN-like 1 (AHRD V3.3 *** A0A2G2W3T5_CAPBA)	AT1G01880	0.00897099	0.983917	0.0595465	0.841875	-0.223727	0.244355	-0.0680425	0.770743	-0.0256606	0.925601	-0.205941	0.342274	-0.107141	0.714797	-0.131898	0.616616	-0.101975	0.756186	-0.111145	0.569702	-0.258046	0.0894206	-0.163536	0.436511
Solyc01g091830	hypothetical protein (AHRD V3.3 *** AT4G23020.2)	AT4G00770	-0.374166	0.518149	-0.18454	0.78511	-0.370039	0.434913	0.352869	0.577631	0.754583	0.137632	0.926507	0.136222	-0.452233	0.428881	0.144077	0.844413	-0.0644469	0.948314	0.568617	0.197718	0.709063	0.0790452	0.578138	0.272617
Solyc01g091840	UDP-galactose/UDP-glucose transporter 2 (AHRD V3.3 *** A0A2G3DE09_CAPCH)	AT1G12600	0.103682	0.897387	0.355146	0.508529	1.4887	3.22971e-05	0.292485	0.594882	0.0301	0.971488	0.115541	0.89748	0.0727965	0.932605	0.23548	0.713972	0.30104	0.671875	0.0346043	0.9588	0.0197424	0.974978	0.189756	0.783942
Solyc01g091860	SET domain-containing protein (AHRD V3.3 *** A0A2U1QPR8_ARTAN)	AT1G01920	-0.223494	0.0862213	-0.124039	0.422364	-0.319289	0.00327712	-0.0338314	0.846638	0.00664823	0.977267	-0.069783	0.71233	-0.117718	0.499245	-0.211257	0.152105	-0.089885	0.671631	-0.0321952	0.854489	-0.21148	0.0564416	-0.182325	0.189936
Solyc01g091870	SPX domain-containing protein (AHRD V3.3 *** D7MDY2_ARALL)	AT1G01910	-0.819495	0.0159378	-0.690013	0.0518782	-1.00214	0.00119645	-1.51563	0.000842177	-0.988438	0.0178293	-1.75572	2.96027e-05	-0.673779	0.109491	-0.754924	0.0760654	-0.766603	0.134067	-2.07663	0.0219582	-1.77342	0.0370376	-1.84729	0.114477
Solyc01g091880	ATPase (AHRD V3.3 *** A0A1U8GU61_CAPAN)	AT1G01910	0.0728741	0.592328	0.119711	0.262255	0.0950848	0.353232	0.125952	0.154846	0.0573194	0.621737	0.101666	0.377239	0.145747	0.170111	0.160771	0.150195	0.0802266	0.604273	0.107938	0.247787	0.204933	0.0130429	0.170048	0.0895362
Solyc01g091890	Ubiquitin-related modifier 1 homolog (AHRD V3.3 *** A0A2G3DDZ7_CAPCH)	AT2G45695	-0.0617227	0.782857	0.188742	0.181394	0.15791	0.241127	0.0380551	0.813446	0.1279	0.318745	0.00688265	0.980834	0.134871	0.479184	0.0722842	0.742334	0.0132986	0.970554	0.00818419	0.964089	0.0258925	0.864658	-0.0315934	0.878729
Solyc01g091900	Peroxisomal membrane protein PEX16 (AHRD V3.3 *** A0A2G2W3T2_CAPBA)	AT2G45690	-0.090379	0.642998	-0.0995274	0.572235	-0.0159933	0.934181	-0.0247821	0.901885	-0.174264	0.210613	-0.151159	0.388081	-0.0124142	0.965707	-0.0100052	0.97004	0.0672353	0.795431	-0.0113385	0.956667	-0.120989	0.393483	-0.0418358	0.857765
Solyc01g091910	phospholipase PLDb2	AT4G00240	0.0851037	0.876356	-0.264332	0.504798	0.126328	0.737168	0.0879913	0.835073	0.0930042	0.846761	0.0986916	0.866007	-0.191605	0.683427	0.102871	0.843041	0.371105	0.405108	-0.0400277	0.934139	0.111548	0.767618	0.201955	0.652606
Solyc01g091920	Subtilisin-like protease-like protein (AHRD V3.3 *** A0A2K3L9Q1_TRIPR)	NA	-0.229583	0.557298	-0.326243	0.314594	-0.0189448	0.96498	-0.248568	0.408641	-0.415415	0.123914	-0.128948	0.770482	-0.055854	0.917888	-0.120381	0.78012	-0.0182829	0.979281	-0.15078	0.656241	-0.0982076	0.770058	0.0365075	0.943956
Solyc01g091930	Subtilisin-like protease SBT4.14 (AHRD V3.3 *** A0A2G3AGX3_CAPAN)	AT4G00230	-0.188089	0.721422	-0.678609	0.0436388	0.381945	0.258731	-0.214449	0.527333	0.0301711	0.95453	-0.0460241	0.943066	-0.0378459	0.954903	-0.270629	0.548468	0.0592216	0.934819	0.179288	0.643501	-0.102678	0.791339	0.0645984	0.910198
Solyc01g091940	CRS2-associated factor 1, mitochondrial (AHRD V3.3 *** A0A2G2W3S2_CAPBA)	AT4G31010	-0.138411	0.59657	-0.114864	0.647121	-0.201209	0.283533	0.035266	0.874786	0.0216205	0.931771	0.0363007	0.903807	-0.0775677	0.788788	-0.201009	0.36047	-0.16776	0.520094	0.171491	0.28086	0.0745509	0.676466	0.0337044	0.90246
Solyc01g091950	Lysophospholipid acyltransferase LPEAT2 (AHRD V3.3 *** A0A1U8GTY1_CAPAN)	AT2G45670	-0.281123	0.000130637	-0.110822	0.230511	-0.207127	0.00589579	-0.0127454	0.917182	-0.0590976	0.559222	-0.115481	0.24529	-0.185485	0.0331136	-0.0862557	0.47601	0.000673211	0.999874	-0.0427031	0.688865	-0.159095	0.0380504	-0.0758254	0.509791
Solyc01g092950	MADS-box protein (AHRD V3.3 *** A1BQ41_VITVI)	NA	-0.0124122	0.986927	-0.572095	0.0726202	-0.0500719	0.91574	-0.236008	0.645379	-0.140517	0.795092	0.277713	0.639607	-0.0897671	0.828089	-0.16079	0.641849	-0.0227192	0.969132	-0.14419	0.625315	-0.522203	0.015125	-0.0398197	0.929588
Solyc01g093965	MADS-box transcription factor (AHRD V3.3 *** Q1EMR8_PLAMJ)	NA	-0.136164	0.805419	0.0661038	0.902422	0.290093	0.357686	-0.196727	0.474582	-0.138846	0.665445	0.270184	0.398171	0.0656727	0.900856	-0.0656727	0.890354	-0.172583	0.702541	0.0341174	0.915061	-0.52034	0.00416108	-0.0681576	0.847752
Solyc01g093970	Hexosyltransferase (AHRD V3.3 *** A0A2G2W3R9_CAPBA)	AT3G61130	0.236042	0.00357812	0.295356	3.4669e-05	0.150077	0.0666964	0.328251	7.06757e-08	0.182376	0.00805924	0.18249	0.0210465	0.21245	0.0065179	0.103488	0.341241	0.137641	0.25122	0.175279	0.0108664	0.094169	0.230575	0.126446	0.15909
Solyc01g093980	2-oxoglutarate (2OG) and Fe(II)-dependent oxygenase superfamily protein (AHRD V3.3 *** A0A1P8B5N0_ARATH)	NA	-0.0594522	0.991587	-0.8405	0.730646	0.653155	0.682514	0.13967	0.860791	0.499902	0.438638	0.125927	0.911429	-1.34143	0.523272	-0.198076	0.943147	4.37913	0.163456	0.813302	0.266843	1.25634	0.0930565	-0.278989	0.836039
Solyc01g093990	Glyoxylate/hydroxypyruvate reductase HPR3 (AHRD V3.3 *** A0A2G3AGX8_CAPAN)	AT2G45630	-0.271868	0.218708	-0.23723	0.266159	-0.492601	0.00408607	-0.279122	0.057895	-0.183436	0.27543	-0.287742	0.0963336	-0.121253	0.602118	-0.501969	0.000644294	-0.301614	0.162717	-0.367931	0.00362905	-0.305739	0.0214227	-0.150496	0.42424
Solyc01g094000	Poly(A) RNA polymerase cid11 (AHRD V3.3 *** A0A1J3CZT2_NOCCA)	AT2G45620	0.114205	0.331036	0.0301033	0.846292	-0.135238	0.159241	-0.0349082	0.779704	-0.0291727	0.841497	-0.124059	0.284874	0.0208753	0.916467	0.0353765	0.832597	0.0271089	0.895551	-0.105771	0.286398	-0.094199	0.339173	0.0645852	0.640741
Solyc01g094010	Alpha/beta-hydrolases superfamily protein (AHRD V3.3 *** A0A2U1LX98_ARTAN)	AT2G45600	-0.279254	0.501994	-0.150141	0.757677	-0.602328	0.0382973	0.00441334	0.995251	-0.00115199	0.999378	0.000598976	1	-0.488692	0.168979	-0.050727	0.93398	0.128376	0.83486	-0.0730204	0.878034	0.0882691	0.828081	0.220861	0.634931
Solyc01g094020	Receptor-like serine/threonine-protein kinase (AHRD V3.3 *** A0A2G3DE20_CAPCH)	AT2G45590	-0.525311	0.00390273	-0.342787	0.0623225	-0.296047	0.112574	0.365562	0.0167615	0.238987	0.179371	0.100247	0.708959	-0.32553	0.0895243	0.136134	0.59487	0.000266684	1	0.151765	0.423755	0.0418892	0.850633	0.110327	0.659983
Solyc01g094030	CLB1	AT3G61050	-0.00492034	0.982274	0.102451	0.367339	-0.0614836	0.574846	-0.161638	0.0613089	-0.216285	0.00951209	-0.125419	0.27549	-0.0280652	0.874251	-0.0228339	0.894209	-0.0750294	0.626881	-0.226977	0.00468101	-0.0538977	0.607601	-0.0372862	0.806305
Solyc01g094040	blue copper protein-like (AHRD V3.3 *** A0A2I4GQX2_9ROSI)	NA	0.543626	0.00150616	0.569277	0.000523914	0.513836	0.00223016	0.638661	5.57852e-05	0.399173	0.0232064	0.602163	0.000823766	0.331172	0.115998	0.382615	0.0879796	0.283029	0.317645	0.170088	0.449593	0.410795	0.0210517	0.116061	0.700544
Solyc01g094050	WD-40 repeat family protein / beige-like protein (AHRD V3.3 *-* AT2G45540.6)	NA	-0.146537	0.72177	-0.112324	0.790567	0.0102924	0.982768	0.137158	0.674567	0.00843238	0.986391	-0.352035	0.28384	0.0176385	0.975863	-0.0687386	0.882536	0.0444032	0.939585	0.348047	0.189318	0.730428	0.00159313	0.198235	0.60127
Solyc01g094060	BEACH domain-containing protein (AHRD V3.3 *-* A0A2U1L7V5_ARTAN)	AT2G45540	0.0601661	0.67245	0.0773666	0.534129	0.121385	0.201179	-0.00635404	0.966018	0.0949661	0.340727	-0.0372257	0.810267	0.0306264	0.851819	-0.000779689	0.997935	0.0355677	0.841586	0.0728777	0.472667	0.108196	0.219284	0.000694833	0.99782
Solyc01g094070	Dihydroflavonol-4-reductase (AHRD V3.3 *** A0A2K3N028_TRIPR)	AT2G45400	0.220255	0.747193	-0.193275	0.765217	-0.710643	0.0685708	0.0564791	0.934248	0.561362	0.21514	0.160467	0.834062	-0.175369	0.754446	-0.304986	0.521239	0.25688	0.655834	-0.255094	0.504913	-0.0306529	0.946724	-0.0407507	0.949949
Solyc01g094080	Cytochrome P450 (AHRD V3.3 *** A0A200PMP8_9MAGN)	NA	0.0430095	0.881282	0.0273005	0.92204	-0.417035	0.00283095	0.432037	0.0019205	0.131923	0.511175	0.0875229	0.744788	0.0982529	0.687348	-0.047876	0.863595	0.0619867	0.842376	-0.0706519	0.735967	-0.0942064	0.601429	-0.0269949	0.927304
Solyc01g094090	3-hydroxyisobutyryl-CoA hydrolase 1 (AHRD V3.3 *** A0A2G3BVL3_CAPCH)	AT5G65940	-0.126885	0.847224	0.0561739	0.928757	-0.79286	0.0162814	0.184153	0.700349	0.188158	0.691953	-0.176204	0.790013	-0.186189	0.681229	-0.303113	0.443784	-0.0239812	0.97571	-0.155744	0.671375	0.0171337	0.968016	-0.0994441	0.842102
Solyc01g094100	Cytochrome P450 (AHRD V3.3 *** A0A200PMP8_9MAGN)	NA	0.124502	0.863686	-0.0947607	0.884613	-1.19613	0.000320633	-1.31026	0.314983	0.819739	0.685945	1.80291	0.406113	-0.0914071	0.8732	-0.309848	0.450573	0.139145	0.808196	1.84852	0.0483859	0.22211	0.855829	-0.00575649	0.99795
Solyc01g094110	11-S seed storage protein (AHRD V3.3 *** A0A2U1KM33_ARTAN)	NA	0.683253	0.29124	-0.0240205	0.97946	-1.21747	0.00591667	-0.29897	0.727207	0.508274	0.444981	0.176644	0.890738	-0.0798205	0.904647	-0.184579	0.72308	-0.0820365	0.907525	-0.404691	0.249136	0.0544185	0.904948	-0.332025	0.474881
Solyc01g094140	Cytochrome P450 (AHRD V3.3 *** A0A200PMQ0_9MAGN)	AT2G45510	-0.271663	0.716453	0.120774	0.891721	0.830907	0.0864473	-0.407584	0.462854	-0.24816	0.694514	-0.532973	0.370928	0.564523	0.655142	0.548507	0.645789	-0.974595	0.365375	-0.308342	0.616991	0.0134443	0.98618	-0.418986	0.555786
Solyc01g094150	AAA-type ATPase family protein (AHRD V3.3 *** A0A2U1ML03_ARTAN)	AT2G45500	-0.0934919	0.571498	-0.0610561	0.729122	-0.17394	0.134136	-0.11668	0.348029	-0.0394493	0.82113	-0.0888491	0.593702	0.0358777	0.878639	0.0200964	0.932542	-0.107969	0.587179	-0.0813849	0.556208	-0.0671884	0.606825	-0.119195	0.422212
Solyc01g094170	Digalactosyldiacylglycerol synthase 2, chloroplastic (AHRD V3.3 *** A0A1U8E3X1_CAPAN)	AT4G00550	0.33768	0.629248	0.0346368	0.967338	0.840768	0.0498919	0.542299	0.0959499	0.197087	0.662709	0.0845522	0.898241	0.641025	0.317011	0.0882297	0.91826	0.319507	0.690222	0.328923	0.384168	0.463495	0.165471	0.0740669	0.905465
Solyc01g094190	dTDP-4-dehydrorhamnose reductase (AHRD V3.3 *-* A0A200QUJ0_9MAGN)	AT4G00560	0.220197	0.154437	0.215314	0.144752	-0.0531049	0.758769	-0.116519	0.379752	0.014703	0.944095	0.0143264	0.958555	0.12136	0.477514	0.0651127	0.741269	-0.0338142	0.898965	0.0141128	0.940844	-0.0721886	0.594211	0.0299644	0.888467
Solyc01g094200	Malic enzyme (AHRD V3.3 *** A0A2G3BT53_CAPCH)	AT4G00570	-0.137615	0.408314	-0.162977	0.285695	0.041427	0.808818	0.0597339	0.728717	-0.0335129	0.873425	-0.0635048	0.770438	-0.000603081	1	-0.0414439	0.859047	0.0557096	0.828232	-0.040716	0.829704	-0.0739211	0.623655	0.0111531	0.965455
Solyc01g094210	NAD(P)-binding Rossmann-fold superfamily protein (AHRD V3.3 *** A0A2U1PI64_ARTAN)	NA	0.344425	0.235909	0.130252	0.736372	0.154075	0.601718	-0.996552	1.08539e-05	-0.294943	0.328802	-0.115829	0.806045	0.330098	0.301186	0.188452	0.618698	0.0793082	0.882032	0.16916	0.67755	0.613274	0.043621	0.734837	0.023401
Solyc01g094220	NAD(P)-binding Rossmann-fold superfamily protein (AHRD V3.3 *** A0A2U1PI94_ARTAN)	AT3G61220	-0.274662	0.319571	-0.0777177	0.833678	-0.248781	0.30207	-0.512374	0.0130491	-0.414634	0.0584371	-0.331712	0.238342	-0.0684835	0.881521	0.0395965	0.932001	-0.266871	0.464986	-0.475634	0.0282786	-0.17893	0.48603	-0.291492	0.317092
Solyc01g094230	Riboflavin biosynthesis protein PYRR, chloroplastic (AHRD V3.3 *-* A0A2G3CU21_CAPCH)	NA	-0.190634	0.697987	0.0808178	0.888832	-0.854294	0.00246732	-0.162661	0.6329	-0.0831218	0.846739	0.0468044	0.940197	-0.112098	0.794994	-0.325572	0.292023	-0.594609	0.0630838	-0.231184	0.373289	-0.204346	0.415234	-0.091517	0.81768
Solyc01g094240	NAD(P)-binding Rossmann-fold superfamily protein (AHRD V3.3 *** F4JE70_ARATH)	NA	-0.383082	0.659185	-0.0699585	0.932919	-0.174298	0.803989	0.261373	0.506542	0.41514	0.215537	0.265844	0.584608	-0.5989	0.249396	0.214743	0.71994	-0.512136	0.42793	-0.330827	0.363848	-0.492949	0.0958764	0.0264233	0.966503
Solyc01g094280	Bifunctional protein folD (AHRD V3.3 *** A0A2K3NTE4_TRIPR)	AT4G00620	-0.294664	0.00237277	0.0362216	0.830779	-0.0323671	0.812873	0.137383	0.181286	0.233066	0.00974462	0.0236523	0.906475	-0.253796	0.00939659	-0.154908	0.216821	-0.206362	0.141518	0.243382	0.00324319	0.250927	0.00294851	0.0724116	0.602426
Solyc01g094290	K(+) efflux antiporter 1, chloroplastic (AHRD V3.3 *** A0A2G2YXI5_CAPAN)	AT4G00630	-0.131268	0.328262	-0.11785	0.385641	-0.390927	3.42492e-05	-0.260611	0.00912816	-0.221879	0.0388875	-0.278403	0.0164421	-0.188321	0.120267	-0.174593	0.195251	-0.0344508	0.881027	-0.0493893	0.747262	0.0379383	0.792301	0.0834213	0.616108
Solyc01g094330	Terpene utilization protein AtuA (AHRD V3.3 *** A0A191YQC8_9PSED)	AT1G01770	-0.00112833	1	0.0604793	0.878963	-0.0312456	0.927045	0.229528	0.3569	0.0825725	0.814404	0.033032	0.949607	0.151533	0.688428	0.292356	0.338802	0.0152324	0.980669	0.13388	0.638135	-0.0381649	0.899442	-0.122792	0.731337
Solyc01g094340	Acetyl-coenzyme A carboxylase carboxyl transferase subunit alpha (AHRD V3.3 *** B5LAS6_CAPAN)	NA	-0.258744	0.313693	0.0983927	0.769241	0.0326971	0.914538	0.356877	0.0849675	0.187151	0.475791	-0.187518	0.540982	-0.386891	0.0895243	-0.0172398	0.967507	-0.0794905	0.853647	0.124016	0.646336	0.0185611	0.950659	-0.12063	0.720781
Solyc01g094350	RNA helicase DEAD4	NA	-0.0261537	0.846878	0.089507	0.29304	-0.0155813	0.880669	0.0729714	0.312138	0.0346689	0.709647	-0.00138787	0.994088	-0.0123586	0.935556	0.0768256	0.449649	0.0572417	0.646778	0.0558196	0.468072	0.143002	0.0201824	0.0296889	0.790454
Solyc01g094360	MYB transcription factor (AHRD V3.3 *-* A0A0U3IU11_MESCR)	AT3G61250	0.328144	0.834326	1.06215	0.270803	0.2633	0.852222	0.130443	0.801879	-0.087864	0.884653	-0.10917	0.887186	0.146286	0.862988	-0.617531	0.250851	-0.214363	0.794715	0.220112	0.587333	-0.499922	0.116081	-0.44711	0.280347
Solyc01g094370	remorin 2	AT4G00670	0.656458	1.0121e-08	0.354781	0.00748138	0.541988	6.79316e-06	0.277977	0.0327396	0.339076	0.00907776	0.160468	0.389489	0.181411	0.31108	0.287792	0.0822009	0.193071	0.362303	0.0911089	0.608955	0.283135	0.0324342	0.154897	0.408261
Solyc01g094380	O-glucosyltransferase rumi-like protein (AHRD V3.3 *** A0A1J3GP63_NOCCA)	AT2G45830	0.224015	0.930279	-1.34364	0.239396	-1.36241	0.177145	0.261426	0.608794	-0.399856	0.391501	0.130434	0.871463	-0.882777	0.297406	-0.103925	0.927278	0.142981	0.916446	-0.0149009	0.978393	-0.653307	0.0356038	0.160902	0.772394
Solyc01g094410	C2 calcium/lipid-binding plant phosphoribosyltransferase family protein (AHRD V3.3 *** A0A061G6B5_THECC)	AT3G61300	-0.301488	0.519885	-0.141285	0.800725	0.355822	0.33433	-0.503713	0.144271	-0.0545102	0.925963	0.568875	0.170886	-0.186354	0.74475	-0.109476	0.859272	0.10636	0.882048	-0.0806985	0.87991	0.17634	0.670569	0.301498	0.536047
Solyc01g094420	Peptidyl-prolyl cis-trans isomerase PASTICCINO1 (AHRD V3.3 *-* A0A2G2VE40_CAPBA)	AT4G08430	-0.0726365	0.596042	0.0927194	0.436808	-0.12008	0.2201	0.0275197	0.833355	-0.0564032	0.648146	-0.0529018	0.719521	0.0603889	0.691383	0.00256809	0.989354	0.01102	0.96399	-0.0648208	0.560897	-0.0609444	0.559797	-0.0698763	0.602554
Solyc01g094460	AT-hook motif nuclear-localized protein 9-like (AHRD V3.3 *** A0A2I4E613_9ROSI)	AT2G45850	0.0642975	0.853813	-0.152632	0.573398	-0.222188	0.283772	-0.317446	0.100129	-0.212443	0.355459	0.0777374	0.831227	-0.0110391	0.980748	-0.259572	0.303133	-0.207337	0.495269	-0.0830597	0.758679	-0.268637	0.165896	-0.136221	0.641996
Solyc01g094470	Unknown protein	NA	-0.0712368	0.6852	0.16349	0.203379	0.0621357	0.654342	0.040843	0.782725	0.137682	0.249717	0.146088	0.297155	-0.038935	0.854924	0.0320308	0.87683	-0.0298528	0.902202	0.0301063	0.849989	0.0744489	0.540361	0.0869389	0.572547
Solyc01g094480	WD40 repeat (AHRD V3.3 *** A0A200PPU0_9MAGN)	AT4G15900	0.102922	0.357514	0.0245816	0.869684	-0.0263511	0.824382	-0.0396825	0.726518	-0.0344485	0.789473	-0.014313	0.939799	0.0410771	0.781619	-0.131001	0.21936	-0.0689463	0.631495	-0.0536216	0.609924	-0.0947386	0.278733	-0.0466972	0.728421
Solyc01g094500	Riboflavin biosynthesis protein RibD (AHRD V3.3 *** A0A2K3P0N6_TRIPR)	AT4G20960	0.209154	0.174577	0.0820427	0.673128	-0.167033	0.241895	0.169599	0.208916	0.0942327	0.569983	0.0825409	0.683828	0.079873	0.692857	0.0351181	0.87956	0.0411398	0.878325	0.0896898	0.569067	0.0718853	0.644832	0.0865543	0.658203
Solyc01g094520	F-box/kelch-repeat protein SKIP4 (AHRD V3.3 *** A0A2G3BT10_CAPCH)	AT3G61350	0.270855	0.0670841	0.228609	0.102704	0.375959	0.00316017	0.144511	0.24064	0.202451	0.0820687	0.0799929	0.661524	0.275768	0.0507755	0.183541	0.30381	-0.00727945	0.985901	0.0557479	0.725761	-0.0843625	0.542705	0.136019	0.385116
Solyc01g094530	Acyl-CoA thioesterase family protein (AHRD V3.3 *** A0A2U1Q5B6_ARTAN),Pfam:PF13622	AT1G01710	0.126907	0.571395	0.0820952	0.720886	0.0545655	0.78756	-0.0443978	0.819202	-0.17845	0.210009	0.147421	0.415212	0.0874673	0.712564	0.00737434	0.980284	0.0926628	0.724993	-0.0188708	0.929471	-0.0487301	0.770704	-0.0104004	0.968643
Solyc01g094540	Small nuclear ribonucleoprotein-associated protein (AHRD V3.3 *-* A0A2G3BT11_CAPCH)	AT4G20440	-0.0509102	0.883043	0.293434	0.134887	0.0724516	0.764222	0.233052	0.148715	0.132072	0.517199	0.107964	0.665838	-0.164066	0.488352	-0.123147	0.631873	-0.0972654	0.760671	0.354576	0.0145371	0.386232	0.00794682	0.225081	0.250565
Solyc01g094550	Acyl-CoA thioesterase family protein (AHRD V3.3 *** A0A2U1Q5B6_ARTAN),Pfam:PF13622	AT1G01710	-0.523422	0.259496	-0.363303	0.481797	0.231781	0.621892	-0.0491038	0.937295	-0.0926129	0.888129	0.072268	0.933583	-0.562076	0.236196	0.121875	0.863835	0.186805	0.804194	-0.13607	0.812214	0.00987449	0.987287	0.0764649	0.919205
Solyc01g094560	60S ribosomal protein L36 (AHRD V3.3 *-* A0A2G2Z8V1_CAPAN)	AT3G53740	0.111611	0.483929	0.181842	0.138641	0.114608	0.358552	0.10136	0.365856	0.18967	0.0505536	0.19444	0.0926034	0.0311505	0.88047	-0.0774019	0.6296	-0.0785208	0.674022	0.13767	0.169152	0.130781	0.185658	-0.00621798	0.974788
Solyc01g094570	Alpha/beta-Hydrolases superfamily protein (AHRD V3.3 *** A0A2U1MXT7_ARTAN)	AT4G00500	0.230248	0.295257	-0.00428834	0.991518	0.17821	0.358485	-0.00962418	0.976649	-0.0559794	0.839618	0.118531	0.654272	0.167736	0.525085	0.310696	0.164679	0.141213	0.650255	-0.0520219	0.843327	-0.166516	0.376495	-0.0410756	0.901203
Solyc01g094580	Beta-amylase (AHRD V3.3 *** A0A2G2W5P7_CAPBA)	AT2G45880	0.135271	0.307381	-0.112355	0.399935	-0.0127671	0.936624	0.0544297	0.679529	-0.0593509	0.669048	-0.159013	0.201295	0.0902656	0.534161	-0.0870408	0.548735	-0.0975249	0.549348	0.0911774	0.413477	-0.0661055	0.553727	-0.0318952	0.853673
Solyc01g094590	2-oxoglutarate (2OG) and Fe(II)-dependent oxygenase superfamily protein (AHRD V3.3 *** A0A2U1MX46_ARTAN)	AT4G23340	0.562077	0.159031	0.0189902	0.976889	0.501949	0.143049	0.358935	0.154846	0.143355	0.658435	-0.0061252	0.992456	0.0187293	0.980748	-0.444324	0.301587	-0.221347	0.70641	0.167131	0.643464	-0.0857418	0.808734	-0.408869	0.251317
Solyc01g094610	Rop guanine nucleotide exchange factor 2 (AHRD V3.3 *** A0A2G3BT06_CAPCH)	AT1G01700	-0.686953	0.0580276	-0.162721	0.762217	0.232613	0.55321	0.296562	0.342043	0.248442	0.480204	-0.000100486	1	-0.0365023	0.95407	-0.322002	0.416144	-0.162136	0.768555	-0.181511	0.624056	-0.293361	0.34481	-0.328204	0.394272
Solyc01g094620	Mediator of RNA polymerase II transcription subunit 12 (AHRD V3.3 *** A0A2G2YXN8_CAPAN)	AT4G00450	-0.0372395	0.809137	-0.0723548	0.534866	-0.0260183	0.826844	-0.114682	0.188292	-0.0114648	0.9363	-0.0778109	0.51702	0.0999903	0.384371	-0.095689	0.424546	-0.0402872	0.813243	0.070446	0.466749	-0.144705	0.0704992	-0.0580554	0.641281
Solyc01g094630	pre-mRNA-splicing factor CWC22-like protein (DUF3245) (AHRD V3.3 *-* AT3G61370.3)	AT3G61370	0.0265923	0.90205	-0.0689648	0.66886	-0.0966573	0.44403	-0.0606444	0.648433	0.0448307	0.764312	-0.0450019	0.804242	-0.0601805	0.748689	-0.108026	0.482922	-0.128145	0.450398	-0.0426488	0.744047	-0.152857	0.0999186	-0.186733	0.0802411
Solyc01g094640	DUF3741 domain-containing protein/DUF4378 domain-containing protein (AHRD V3.3 *** A0A1Q3CNJ4_CEPFO)	AT4G00440	-0.213459	0.176645	-0.331507	0.0113976	0.106045	0.49952	-0.0211157	0.918564	0.0207132	0.928221	0.0685375	0.761497	-0.0596914	0.806612	0.00625322	0.982076	0.00756187	0.98491	-0.168808	0.241106	-0.230657	0.0736767	-0.151614	0.388729
Solyc01g094650	protein PAIR1 isoform X2 (AHRD V3.3 *** A0A1U8HLP3_CAPAN)	AT1G01690	-0.213775	0.805419	0.782766	0.158298	0.769534	0.138968	0.18437	0.619637	-0.012857	0.981783	-0.0186674	0.979794	-0.231864	0.733333	0.177632	0.773015	0.0971426	0.905805	-0.093254	0.792299	-0.234272	0.386503	-0.171045	0.662638
Solyc01g094660	Protein kinase domain (AHRD V3.3 *** A0A200QU61_9MAGN)	AT2G45910	-0.0183819	0.956784	-0.133396	0.521614	0.0444145	0.832861	-0.192124	0.238495	-0.109476	0.584813	-0.0297419	0.928206	0.025878	0.93898	0.153922	0.488865	0.145401	0.574924	-0.0905643	0.643501	-0.208426	0.172471	-0.140507	0.511446
Solyc01g094670	Aberrant root formation protein (AHRD V3.3 *** A0A1P8BFN5_ARATH)	AT5G11030	0.122106	0.705908	0.0156685	0.967228	-0.0240972	0.936624	-0.257838	0.187942	-0.33565	0.070739	-0.000246495	1	-0.157804	0.605931	0.0596449	0.869849	-0.0446314	0.920267	-0.252365	0.195841	-0.22886	0.240268	-0.0476888	0.893021
Solyc01g094680	Signal peptide peptidase-like 4 (AHRD V3.3 *** A0A2G3BSX8_CAPCH)	AT1G01650	-0.183675	0.32717	-0.170718	0.356352	0.0983487	0.579898	-0.368969	0.00533771	-0.364681	0.0080471	-0.0734311	0.77067	-0.079931	0.753864	-0.200721	0.302514	0.090101	0.741957	-0.335335	0.012784	-0.437697	0.000677314	-0.0695539	0.775883
Solyc01g094690	plasma membrane intrinsic protein 1.2	AT4G23400	-0.109898	0.797547	0.244606	0.457373	0.61818	0.0076872	0.0476992	0.898513	-0.0465621	0.912547	-0.0105049	0.986872	0.128337	0.764308	-0.0719326	0.875623	-0.0692338	0.896601	0.032841	0.936187	0.177229	0.532007	0.109796	0.796021
Solyc01g094700	Glycerol-3-phosphate acyltransferase, expressed (AHRD V3.3 *** D8L9N9_WHEAT)	AT1G01610	0.530868	0.0436136	0.763894	0.00115039	-0.0375123	0.919972	0.458671	0.0639745	0.161047	0.649483	0.114342	0.804242	0.368709	0.233525	0.0257205	0.960757	0.115959	0.817338	0.226376	0.455256	0.178079	0.543417	0.282401	0.407799
Solyc01g094720	Phosphate transporter (AHRD V3.3 *** A0A2H4H6T0_MALDO)	AT4G00370	-0.273414	0.0371792	-0.177451	0.235182	-0.554253	5.09642e-07	-0.152357	0.281149	-0.179035	0.209465	-0.168148	0.328173	-0.158999	0.331341	-0.244238	0.108051	-0.228244	0.213505	-0.188411	0.156187	-0.141525	0.299926	-0.100689	0.598652
Solyc01g094750	Cytochrome P450 (AHRD V3.3 *** A0A2U1NG86_ARTAN)	AT2G45970	0.534575	0.0491004	0.465358	0.0823245	-0.375881	0.17787	1.35776	1.18304e-10	0.347493	0.224673	0.178801	0.68888	0.273358	0.378431	-7.68215e-06	1	0.0403915	0.940702	0.346113	0.158777	0.128831	0.654643	0.194359	0.582739
Solyc01g094760	Origin of replication complex subunit 5 (AHRD V3.3 *** A0A2G3BSZ3_CAPCH)	AT4G29910	0.257948	0.206264	0.0965889	0.703902	0.0948562	0.654057	0.544027	5.18431e-06	0.265766	0.0552486	0.35566	0.0193946	0.150674	0.542744	0.0747864	0.792009	0.0895232	0.779773	0.417175	0.00036534	0.17759	0.198705	0.0553177	0.814304
Solyc01g094770	mesoderm induction early response protein (AHRD V3.3 *** AT4G00355.3)	AT2G45980	0.21909	0.0138718	0.167105	0.0750477	0.0506506	0.648473	-0.020664	0.879689	-0.0792068	0.480725	-0.0872803	0.498749	0.22011	0.0202575	0.133732	0.275099	0.197514	0.136459	0.00576857	0.970824	0.0337613	0.78166	0.0649897	0.64937
Solyc01g094780	LDL receptor wingless signaling/trafficking chaperone (AHRD V3.3 *** AT2G46000.1)	AT2G46000	0.148142	0.744525	0.357883	0.266934	0.0716578	0.859965	0.0791631	0.842293	0.069373	0.871887	0.153279	0.726081	-0.0323565	0.958138	0.197491	0.640336	0.163042	0.7527	0.330728	0.21275	-0.0974241	0.768371	-0.106939	0.803264
Solyc01g094790	Cysteine synthase (AHRD V3.3 *** A0A2G3BSX6_CAPCH)	AT3G61440	0.186385	0.437228	0.193822	0.400263	0.012293	0.966254	-0.171986	0.439043	0.0693165	0.819818	0.119501	0.695264	0.236283	0.311386	0.0716996	0.822518	-0.000922026	1	0.19844	0.360585	0.277714	0.156782	0.343383	0.127256
[truncated: 17,905 more rows]

## Sheet: Normalized_CPM_WT_pif8a_pifq_6h
Gene ID	WT_6h_C_WL_1	WT_6h_C_WL_2	WT_6h_C_WL_3	WT_6h_C_FR_1	WT_6h_C_FR_2	WT_6h_C_FR_3	WT_6h_E_WL_1	WT_6h_E_WL_2	WT_6h_E_WL_3	WT_6h_E_FR_1	WT_6h_E_FR_2	WT_6h_E_FR_3	WT_6h_h_WL_1	WT_6h_h_WL_2	WT_6h_h_WL_3	WT_6h_h_FR_1	WT_6h_h_FR_2	WT_6h_h_FR_3	WT_6h_L_WL_1	WT_6h_L_WL_2	WT_6h_L_WL_3	WT_6h_L_FR_1	WT_6h_L_FR_2	WT_6h_L_FR_3	slpif8a_6h_C_WL_1	slpif8a_6h_C_WL_2	slpif8a_6h_C_WL_3	slpif8a_6h_C_FR_1	slpif8a_6h_C_FR_2	slpif8a_6h_C_FR_3	slpif8a_6h_E_WL_1	slpif8a_6h_E_WL_2	slpif8a_6h_E_WL_3	slpif8a_6h_E_FR_1	slpif8a_6h_E_FR_2	slpif8a_6h_E_FR_3	slpif8a_6h_h_WL_1	slpif8a_6h_h_WL_2	slpif8a_6h_h_WL_3	slpif8a_6h_h_FR_1	slpif8a_6h_h_FR_2	slpif8a_6h_h_FR_3	slpif8a_6h_L_WL_1	slpif8a_6h_L_WL_2	slpif8a_6h_L_WL_3	slpif8a_6h_L_FR_1	slpif8a_6h_L_FR_2	slpif8a_6h_L_FR_3	slpifq_6h_C_WL_1
[truncated: 19,169 more rows]
[truncated: 23 more columns]

[truncated: 1 more sheets: HTSeqcounts_WT_pif8a_pifq_6h]
