# Supplementary material for: Species-specific PHYTOCHROME-INTERACTING FACTOR utilization in the plant morphogenetic response to environmental stimuli
Source: Plant Cell. 2025 Mar 14;37(5):koaf048. doi: 10.1093/plcell/koaf048 (PMC12070396; doi:10.1093/plcell/koaf048)
Supplement: koaf048_Supplementary_Data [file koaf048_supplementary_data.zip › Supplemental Data set S6.xlsx]

## Sheet: Legend
Supplemental Data Set S6: Summary of statistical tests.
Statistical analyses, including means, standard deviation (sd), standard error (se), confidence interval (ci), ANOVA analysis, Student t-test p-values, Tukey’s HSD multiple comparison tests (in which different letters indicate significant differences at p < 0.05), and Fisher's exact test, are included. ' ' not significant, ' .' not significant <0.1, '*' P<0.05, '**' P<0.01, and '***' P<0.001.

## Sheet: Fig 1
Figure 1D									Figure 1E									Figure 1F									Figure 1G									Figure 1H
Hypocotyl									Epicotyl									Height									two-way ANOVA									one-way ANOVA
three-way ANOVA									three-way ANOVA									three-way ANOVA									Genotype*Temp									Analysis of Variance Table
Genotype*Temp*Light									Genotype*Temp*Light									Genotype*Temp*Light									Analysis of Variance Table										Df	Sum Sq	Mean Sq	F value	Pr(>F)
Analysis of Variance Table									Analysis of Variance Table									Analysis of Variance Table										Df	Sum Sq	Mean Sq	F value	Pr(>F)				variable	7	3.7848	0.54068	129.55	2.2e-16	***
	Df	Sum Sq	Mean Sq	F value	Pr(>F)					Df	Sum Sq	Mean Sq	F value	Pr(>F)					Df	Sum Sq	Mean Sq	F value	Pr(>F)				Genotype	1	899.1	899.1	573.1	<2e-16	***			Residuals	24	0.1002	0.00417
Genotype	3	31.93	10.64	40.534	< 2e-16	***			Genotype	3	39.05	13.02	51.228	< 2e-16	***			Genotype	3	283	94.3	113.6	< 2e-16	***			Temp	1	1918.8	1918.8	1223	<2e-16	***			---
Temp	1	24.68	24.68	93.983	< 2e-16	***			Temp	1	73.42	73.42	288.928	< 2e-16	***			Temp	1	483	483	581.72	< 2e-16	***			Genotype:Temp	1	235.3	235.3	150	<2e-16	***			Signif. codes: 0 ‘***’ 0.001 ‘**’ 0.01 ‘*’ 0.05 ‘.’ 0.1 ‘ ’ 1
Light	1	166.99	166.99	635.876	< 2e-16	***			Light	1	114.43	114.43	450.328	< 2e-16	***			Light	1	1153.1	1153.1	1388.78	< 2e-16	***			Residuals	76	119.2	1.6
Genotype:Temp	3	3.65	1.22	4.637	0.00374	**			Genotype:Temp	3	4.56	1.52	5.983	0.000643	***			Genotype:Temp	3	29.4	9.8	11.82	3.89e-07	***			---
Genotype:Light	3	34.8	11.6	44.176	< 2e-16	***			Genotype:Light	3	39.03	13.01	51.201	< 2e-16	***			Genotype:Light	3	287	95.7	115.21	< 2e-16	***			Signif. codes: 0 ‘***’ 0.001 ‘**’ 0.01 ‘*’ 0.05 ‘.’ 0.1 ‘ ’ 1									T-test p-value
Temp:Light	1	0.71	0.71	2.713	0.10116				Temp:Light	1	0.99	0.99	3.879	0.050333	.			Temp:Light	1	11	11	13.24	0.000352	***													WT_cot_WL	WT_cot_FR	WT_hyp_WL	WT_hyp_FR
Genotype:Temp:Light	3	3.38	1.13	4.291	0.00588	**			Genotype:Temp:Light	3	3.8	1.27	4.979	0.002387	**			Genotype:Temp:Light	3	33.3	11.1	13.38	5.76e-08	***			Tuky t-test									WT_cot_FR	0.000918561	NA	NA	NA
Residuals	191	50.16	0.26						Residuals	191	48.53	0.25						Residuals	191	158.6	0.8						full_name	N	Height	sd	se	ci	groups			WT_hyp_WL	7.62545e-16	1.11843e-13	NA	NA
---									---									---									MM:21	20	5.3	0.578564	0.129371	0.270777	d			WT_hyp_FR	3.24557e-16	3.98897e-14	0.476471	NA
Signif. codes: 0 ‘***’ 0.001 ‘**’ 0.01 ‘*’ 0.05 ‘.’ 0.1 ‘ ’ 1									Signif. codes: 0 ‘***’ 0.001 ‘**’ 0.01 ‘*’ 0.05 ‘.’ 0.1 ‘ ’ 1									Signif. codes: 0 ‘***’ 0.001 ‘**’ 0.01 ‘*’ 0.05 ‘.’ 0.1 ‘ ’ 1									MM:30	20	11.665	0.901621	0.201609	0.421972	b
																											PhyB1B2:21	20	8.575	0.617188	0.138007	0.288853	c
Tuky t-test									Tuky t-test									Tuky t-test									PhyB1B2:30	20	21.8	2.17885	0.487205	1.01973	a			variable	N	value.SlPIF8a	sd	se	ci
full_name	N	Hypocotyl length	sd	se	ci	groups			full_name	N	Epicotyl length	sd	se	ci				full_name	N	Height	sd	se	ci	groups												WT_cot_WL	4	1	0.0946069	0.0473034	0.150541
slpif47a7b:21:SH	10	4.19	0.582046	0.184059	0.416371	b			slpif47a7b:21:SH	10	2.36	0.467143	0.147723	0.334174	groups			slpif47a7b:21:FR	10	8.97	0.925023	0.292518	0.661721	c												WT_cot_FR	4	0.827356	0.123607	0.0618033	0.196686
slpif47a7b:21:WL	7	1.85714	0.442934	0.167413	0.409646	g			slpif47a7b:21:WL	7	0.428571	0.11127	0.042056	0.102907	bc			slpif47a7b:21:WL	7	3.51429	0.592814	0.224063	0.548262	g			30WL/avg 21WL									WT_hyp_WL	4	0.143069	0.0116801	0.00584007	0.0185857
slpif47a7b:30:SH	9	5.44444	0.916667	0.305556	0.704612	a			slpif47a7b:30:SH	9	4.83333	0.661438	0.220479	0.508426	f			slpif47a7b:30:FR	9	15.4889	1.66991	0.556638	1.28361	a												WT_hyp_FR	4	0.110027	0.012726	0.00636299	0.0202499
slpif47a7b:30:WL	14	2.65714	0.420099	0.112276	0.242558	ef			slpif47a7b:30:WL	14	1.75	0.318047	0.0850016	0.183635	a			slpif47a7b:30:WL	14	6.51429	0.737832	0.197194	0.426011	def
slpif8a:21:SH	15	3.43333	0.524631	0.135459	0.290531	cd			slpif8a:21:SH	15	1.64	0.331231	0.0855236	0.18343	cd			slpif8a:21:FR	15	7.27333	0.954289	0.246396	0.528467	de			Analysis of Variance Table
slpif8a:21:WL	10	1.86	0.353396	0.111754	0.252804	g			slpif8a:21:WL	10	0.49	0.179196	0.0566667	0.128189	de			slpif8a:21:WL	10	3.51	0.331495	0.104828	0.237137	g
slpif8a:30:SH	15	4.02667	0.680826	0.175788	0.377029	bc			slpif8a:30:SH	15	2.53333	0.589996	0.152336	0.326729	f			slpif8a:30:FR	15	9.8	1.55334	0.40107	0.86021	c
slpif8a:30:WL	15	2.34667	0.331375	0.0855607	0.183509	fg			slpif8a:30:WL	15	1.50667	0.413118	0.106667	0.228777	b			slpif8a:30:WL	15	5.92	0.730166	0.188528	0.404353	f				Df	Sum Sq	Mean Sq	F value	Pr(>F)
slslpif47a7b8a:21:SH	14	2.73571	0.329585	0.0880853	0.190297	ef			slpif47a7b8a:21:SH	14	1.03571	0.395372	0.105667	0.228281	de			slpif47a7b8a:21:FR	14	5.47857	0.671598	0.179492	0.387769	f			Genotype	1	1.1651	1.16507	24.92	1.361e-05	***
slslpif47a7b8a:21:WL	15	1.88667	0.331375	0.0855607	0.183509	g			slpif47a7b8a:21:WL	15	0.493333	0.166762	0.0430577	0.0923496	ef			slpif47a7b8a:21:WL	15	3.36	0.341844	0.0882637	0.189307	g			Residuals	38	1.7766	0.04675
slslpif47a7b8a:30:SH	14	3.01429	0.484938	0.129605	0.279995	de			slpif47a7b8a:30:SH	14	1.88571	0.287849	0.0769309	0.166199	f			slpif47a7b8a:30:FR	14	7.55	0.759301	0.202932	0.438408	d			---
slslpif47a7b8a:30:WL	15	2.58667	0.435671	0.11249	0.241267	ef			slpif47a7b8a:30:WL	15	1.59333	0.522995	0.135037	0.289625	bcd			slpif47a7b8a:30:WL	15	6.32667	0.678724	0.175246	0.375865	ef			Signif. codes: 0 ‘***’ 0.001 ‘**’ 0.01 ‘*’ 0.05 ‘.’ 0.1 ‘ ’ 1
WT:21:SH	14	4.01429	0.367648	0.098258	0.212273	bc			WT:21:SH	14	2.49286	0.966727	0.258369	0.558171	de			WT:21:FR	14	9.52857	0.952267	0.254504	0.549823	c
WT:21:WL	16	1.8125	0.46744	0.11686	0.249081	g			WT:21:WL	16	0.4875	0.255278	0.0638194	0.136028	b			WT:21:WL	16	3.375	0.597216	0.149304	0.318234	g			T-test p-value
WT:30:SH	14	5.50714	0.79175	0.211604	0.457143	a			WT:30:SH	14	4.18571	0.889128	0.23763	0.513367	f			WT:30:FR	14	14.1	1.20767	0.322763	0.697287	b				MM_30WL/21WL
WT:30:WL	10	2.36	0.478888	0.151438	0.342576	efg			WT:30:WL	10	1.53	0.454728	0.143798	0.325293	a			WT:30:WL	10	6.01	0.873626	0.276265	0.624954	ef			PhyB1B2_30WL/21WL	1.36109e-05
															de
																												N	30/21	sd	se	ci
																											MM_30WL/21WL	20	2.20094	0.170117	0.0380394	0.0796173
																											PhyB1B2_30WL/21WL	20	2.54227	0.254093	0.0568169	0.118919

## Sheet: Fig 2
Figure 2B
one-way ANOVA
Analysis of Variance Table
	Df	Sum Sq	Mean Sq	F value	Pr(>F)
Genotype	5	1635	327	152.2	<2e-16	***
Residuals	94	202	2.1
---
Signif. codes: 0 ‘***’ 0.001 ‘**’ 0.01 ‘*’ 0.05 ‘.’ 0.1 ‘ ’ 1
Tuky t-test
Genotype	N	Height	sd	se	ci	groups.groups
WT	20	16.08	1.36405	0.305011	0.638395	a
slpif48a	14	6.82857	0.98483	0.263207	0.568624	c
slpif47a7b	10	16.24	1.66747	0.527299	1.19283	a
slpif7a7b8a	18	7.12778	1.38343	0.326078	0.687965	c
slpif8a	20	9.14	1.77983	0.397982	0.832985	b
slpif47a7b8a	18	6.63889	1.46011	0.344152	0.726097	c

## Sheet: Fig 3
Figure 3A									Figure 3E									Figure 3F
									Solyc08g078300	Cotyledons								Solyc06g060830		Cotyledons
two-way ANOVA
Genotype*Light									one-way ANOVA									one-way ANOVA
	Df	Sum Sq	Mean Sq	F value	Pr(>F)				Analysis of Variance Table									Analysis of Variance Table
Genotype	3	177.5	59.2	41.24	<2e-16	***				Df	Sum Sq	Mean Sq	F value	Pr(>F)					Df	Sum Sq	Mean Sq	F value	Pr(>F)
Light	1	824.1	824.1	574.37	<2e-16	***			name	5	9973	1994.5	16.74	4.8e-05	***			name	5	142558	28511.5	35.354	8.897e-07	***
Genotype:Light	3	269.1	89.7	62.51	<2e-16	***			Residuals	12	1430	119.1						Residuals	12	9678	806.5
Residuals	162	232.4	1.4						---									---
---									Signif. codes: 0 ‘***’ 0.001 ‘**’ 0.01 ‘*’ 0.05 ‘.’ 0.1 ‘ ’ 1									Signif. codes: 0 ‘***’ 0.001 ‘**’ 0.01 ‘*’ 0.05 ‘.’ 0.1 ‘ ’ 1
Signif. codes: 0 ‘***’ 0.001 ‘**’ 0.01 ‘*’ 0.05 ‘.’ 0.1 ‘ ’ 1
Tuky t-test									Tuky t-test									Tuky t-test
Name	N	Height	sd	se	ci	groups.groups			name	N	value	sd	se	ci	groups.groups			name	N	expression	sd	se	ci	groups.groups
									WT_FR	3	63.6417	23.7092	13.6885	58.897	a			WT_FR	3	239.142	55.5567	32.0757	138.011	a
WT_WL	20	5.66	0.664435	0.148572	0.310965	c			WT_WL	3	3.79987	0.337557	0.194889	0.838539	b			WT_WL	3	15.3194	5.59981	3.23305	13.9107	b
WT_FR	20	12.475	1.61795	0.361785	0.757224	a			slpif8a_FR	3	44.5939	11.1116	6.41527	27.6027	a			slpif8a_FR	3	172.357	28.0812	16.2127	69.7576	a
slpif47a7b_WL	19	5.46316	0.829465	0.190292	0.399789	c			slpif8a_WL	3	2.98448	0.531889	0.307086	1.32129	b			slpif8a_WL	3	11.0027	6.35968	3.67176	15.7983	b
slpif47a7b_FR	14	13.2143	1.82582	0.487972	1.0542	a			slpifq_FR	3	13.7735	5.35442	3.09137	13.3011	b			slpifq_FR	3	67.8518	29.6431	17.1145	73.6376	b
slpif8a_WL	18	5.58889	0.769942	0.181477	0.382883	c			slpifq_WL	3	4.13111	0.375375	0.216723	0.932484	b			slpifq_WL	3	10.7709	3.63077	2.09623	9.01934	b
slpif8a_FR	30	8.87	1.50749	0.275228	0.562905	b
slpif47a7b8a_WL	20	5.67	0.556398	0.124414	0.260402	c
slpif47a7b8a_FR	29	7.07241	1.14514	0.212648	0.43559	b
										Leaf										Leaf
									one-way ANOVA									one-way ANOVA
									Analysis of Variance Table									Analysis of Variance Table
										Df	Sum Sq	Mean Sq	F value	Pr(>F)					Df	Sum Sq	Mean Sq	F value	Pr(>F)
									name	5	3074.88	614.98	52.961	9.196e-08	***			name	5	50603	10120.6	57.731	5.626e-08	***
									Residuals	12	139.34	11.61						Residuals	12	2104	175.3
									---									---
									Signif. codes: 0 ‘***’ 0.001 ‘**’ 0.01 ‘*’ 0.05 ‘.’ 0.1 ‘ ’ 1									Signif. codes: 0 ‘***’ 0.001 ‘**’ 0.01 ‘*’ 0.05 ‘.’ 0.1 ‘ ’ 1
									Tuky t-test									Tuky t-test
									name	N	value	sd	se	ci	groups.groups			name	N	expression	sd	se	ci	groups.groups
									WT_FR	3	39.0302	7.0401	4.0646	17.4886	a			WT_FR	3	148.232	30.3346	17.5137	75.3553	a
									WT_WL	3	4.21579	0.131586	0.0759712	0.326878	c			WT_WL	3	7.88779	2.56061	1.47837	6.36091	d
									slpif8a_FR	3	25.1346	3.80529	2.19699	9.45287	b			slpif8a_FR	3	95.8049	4.88344	2.81946	12.1311	b
									slpif8a_WL	3	4.15051	0.0924133	0.0533548	0.229567	c			slpif8a_WL	3	8.80013	2.56389	1.48026	6.36906	d
									slpifq_FR	3	12.872	2.26172	1.3058	5.61842	c			slpifq_FR	3	45.1096	9.27295	5.35374	23.0353	c
									slpifq_WL	3	4.69171	0.697316	0.402596	1.73223	c			slpifq_WL	3	9.22096	2.9452	1.70041	7.31629	cd
										Hypocotyl										Hypocotyl
									one-way ANOVA									one-way ANOVA
									Analysis of Variance Table									Analysis of Variance Table
										Df	Sum Sq	Mean Sq	F value	Pr(>F)					Df	Sum Sq	Mean Sq	F value	Pr(>F)
									name	5	52804	10560.9	44.815	2.366e-07	***			name	5	17346.7	3469.3	36.053	7.982e-07	***
									Residuals	12	2828	235.7						Residuals	12	1154.7	96.2
									---									---
									Signif. codes: 0 ‘***’ 0.001 ‘**’ 0.01 ‘*’ 0.05 ‘.’ 0.1 ‘ ’ 1									Signif. codes: 0 ‘***’ 0.001 ‘**’ 0.01 ‘*’ 0.05 ‘.’ 0.1 ‘ ’ 1
									Tuky t-test									Tuky t-test
									name	N	value	sd	se	ci	groups.groups			name	N	expression	sd	se	ci	groups.groups
									WT_FR	3	155.145	14.1794	8.18648	35.2236	a			WT_FR	3	83.5618	19.1691	11.0673	47.6187	a
									WT_WL	3	10.522	2.06168	1.19031	5.12149	c			WT_WL	3	7.18277	2.01569	1.16376	5.00724	c
									slpif8a_FR	3	95.8983	28.6621	16.5481	71.2007	b			slpif8a_FR	3	68.1638	12.1073	6.99013	30.0761	a
									slpif8a_WL	3	10.6796	2.95938	1.7086	7.35152	c			slpif8a_WL	3	6.90497	2.95554	1.70638	7.34196	c
									slpifq_FR	3	46.1319	19.2203	11.0968	47.7458	c			slpifq_FR	3	36.4234	6.80539	3.9291	16.9055	b
									slpifq_WL	3	11.6579	2.98736	1.72475	7.42102	c			slpifq_WL	3	7.45004	2.05374	1.18573	5.10177	c
										Epicotyl										Epicotyl
									one-way ANOVA									one-way ANOVA
									Analysis of Variance Table									Analysis of Variance Table
										Df	Sum Sq	Mean Sq	F value	Pr(>F)					Df	Sum Sq	Mean Sq	F value	Pr(>F)
									name	5	24420.7	4884.1	213.5	2.728e-11	***			name	5	58708	11741.6	118.97	8.544e-10	***
									Residuals	12	274.5	22.9						Residuals	12	1184	98.7
									---									---
									Signif. codes: 0 ‘***’ 0.001 ‘**’ 0.01 ‘*’ 0.05 ‘.’ 0.1 ‘ ’ 1									Signif. codes: 0 ‘***’ 0.001 ‘**’ 0.01 ‘*’ 0.05 ‘.’ 0.1 ‘ ’ 1
									Tuky t-test									Tuky t-test
									name	N	value	sd	se	ci	groups.groups			name	N	expression	sd	se	ci	groups.groups
									WT_FR	3	114.204	9.16246	5.28995	22.7608	a			WT_FR	3	170.482	4.6816	2.70292	11.6297	a
									WT_WL	3	11.2216	1.69895	0.980888	4.22042	d			WT_WL	3	23.9783	4.7267	2.72896	11.7418	d
									slpif8a_FR	3	57.558	5.16958	2.98466	12.842	b			slpif8a_FR	3	134.295	19.2708	11.126	47.8714	b
									slpif8a_WL	3	13.3029	2.74298	1.58366	6.81395	d			slpif8a_WL	3	30.5488	2.84966	1.64525	7.07895	d
									slpifq_FR	3	34.2427	3.51353	2.02854	8.72809	c			slpifq_FR	3	84.4514	12.8196	7.40138	31.8456	c
									slpifq_WL	3	12.5551	1.95728	1.13004	4.86215	d			slpifq_WL	3	26.6506	2.01744	1.16477	5.0116	d

## Sheet: Fig. 4
Figure 4E									Figure 4F									Figure 4G									Figure 4H
Solyc06g035530									Solyc07g062260									Solyc01g110630									Solyc06g083700
			Cotyledons									Cotyledons									Cotyledons									Cotyledons
one-way ANOVA									one-way ANOVA									one-way ANOVA									one-way ANOVA
Analysis of Variance Table									Analysis of Variance Table									Analysis of Variance Table									Analysis of Variance Table
Df Sum Sq Mean Sq F value Pr(>F)									Df Sum Sq Mean Sq F value Pr(>F)									Df Sum Sq Mean Sq F value Pr(>F)									Df Sum Sq Mean Sq F value Pr(>F)
name 5 8109.4 1621.87 67.047 2.388e-08 ***									name 5 11339.7 2267.95 65.241 2.793e-08 ***									name 5 10.4406 2.08813 5.39 0.007924 **									name 5 1816.67 363.33 56.059 6.654e-08 ***
Residuals 12 290.3 24.19									Residuals 12 417.2 34.76									Residuals 12 4.6489 0.38741									Residuals 12 77.78 6.48
---									---									---									---
Signif. codes: 0 ‘***’ 0.001 ‘**’ 0.01 ‘*’ 0.05 ‘.’ 0.1 ‘ ’ 1									Signif. codes: 0 ‘***’ 0.001 ‘**’ 0.01 ‘*’ 0.05 ‘.’ 0.1 ‘ ’ 1									Signif. codes: 0 ‘***’ 0.001 ‘**’ 0.01 ‘*’ 0.05 ‘.’ 0.1 ‘ ’ 1									Signif. codes: 0 ‘***’ 0.001 ‘**’ 0.01 ‘*’ 0.05 ‘.’ 0.1 ‘ ’ 1
Tuky t-test									Tuky t-test									Tuky t-test									Tuky t-test
name	N	expression	sd	se	ci	groups.groups			name	N	expression	sd	se	ci	groups.groups			name	N	expression	sd	se	ci	groups.groups			name	N	expression	sd	se	ci	groups.groups
WT_FR	3	58.9282	11.891	6.86527	29.5389	a			WT_FR	3	76.2561	10.7987	6.23465	26.8255	a			WT_FR	3	2.18378	0.830268	0.479355	2.0625	a			WT_FR	3	24.7019	5.70716	3.29503	14.1774	a
WT_WL	3	0.506256	0.17013	0.0982246	0.422626	c			WT_WL	3	6.7557	1.20233	0.694165	2.98675	c			WT_WL	3	0.153601	0.147972	0.0854315	0.367582	b			WT_WL	3	0.987517	0.61551	0.355365	1.52901	b
slpif8a_FR	3	16.0334	1.0491	0.605699	2.60611	b			slpif8a_FR	3	25.9088	7.08183	4.0887	17.5922	b			slpif8a_FR	3	1.59975	1.19251	0.688494	2.96235	ab			slpif8a_FR	3	20.7751	1.22099	0.704936	3.0331	a
slpif8a_WL	3	0.48797	0.0552433	0.0318948	0.137232	c			slpif8a_WL	3	6.96768	1.93152	1.11516	4.79815	c			slpif8a_WL	3	0.11926	0.0441478	0.0254887	0.109669	b			slpif8a_WL	3	1.2552	0.692228	0.399658	1.71959	b
slpifq_FR	3	2.3666	1.60702	0.927811	3.99205	c			slpifq_FR	3	13.7145	5.99776	3.46281	14.8993	bc			slpifq_FR	3	0.790832	0.423339	0.244415	1.05163	ab			slpifq_FR	3	3.41123	1.84214	1.06356	4.57613	b
slpifq_WL	3	0.394786	0.170624	0.0985098	0.423853	c			slpifq_WL	3	4.82777	0.813192	0.469497	2.02008	c			slpifq_WL	3	0.49447	0.0997816	0.0576089	0.247871	ab			slpifq_WL	3	0.901613	0.757604	0.437403	1.88199	b
			Leaf									Leaf									Leaf									Leaf
one-way ANOVA									one-way ANOVA									one-way ANOVA									one-way ANOVA
Analysis of Variance Table									Analysis of Variance Table									Analysis of Variance Table									Analysis of Variance Table
Df Sum Sq Mean Sq F value Pr(>F)									Df Sum Sq Mean Sq F value Pr(>F)									Df Sum Sq Mean Sq F value Pr(>F)									Df Sum Sq Mean Sq F value Pr(>F)
name 5 10995.3 2199.06 297.77 3.792e-12 ***									name 5 16190.9 3238.2 122.48 7.205e-10 ***									name 5 10.5461 2.10922 26.346 4.443e-06 ***									name 5 254.195 50.839 168.37 1.109e-10 ***
Residuals 12 88.6 7.39									Residuals 12 317.3 26.4									Residuals 12 0.9607 0.08006									Residuals 12 3.623 0.302
---									---									---									---
Signif. codes: 0 ‘***’ 0.001 ‘**’ 0.01 ‘*’ 0.05 ‘.’ 0.1 ‘ ’ 1									Signif. codes: 0 ‘***’ 0.001 ‘**’ 0.01 ‘*’ 0.05 ‘.’ 0.1 ‘ ’ 1									Signif. codes: 0 ‘***’ 0.001 ‘**’ 0.01 ‘*’ 0.05 ‘.’ 0.1 ‘ ’ 1									Signif. codes: 0 ‘***’ 0.001 ‘**’ 0.01 ‘*’ 0.05 ‘.’ 0.1 ‘ ’ 1
Tuky t-test									Tuky t-test									Tuky t-test									Tuky t-test
name	N	expression	sd	se	ci	groups.groups			name	N	expression	sd	se	ci	groups.groups			name	N	expression	sd	se	ci	groups.groups			name	N	expression	sd	se	ci	groups.groups
WT_FR	3	70.7845	5.81134	3.35518	14.4362	a			WT_FR	3	95.9032	9.37404	5.4121	23.2864	a			WT_FR	3	2.33108	0.38219	0.220658	0.949413	a			WT_FR	3	10.427	0.716006	0.413386	1.77866	a
WT_WL	3	1.87958	0.496426	0.286612	1.23319	c			WT_WL	3	13.6518	2.62487	1.51547	6.52054	c			WT_WL	3	0.267231	0.0953339	0.055041	0.236822	c			WT_WL	3	0.478563	0.145513	0.0840119	0.361474	d
slpif8a_FR	3	20.5295	1.4477	0.835828	3.59628	b			slpif8a_FR	3	33.4399	5.75635	3.32343	14.2996	b			slpif8a_FR	3	1.3653	0.520021	0.300234	1.2918	b			slpif8a_FR	3	7.27796	0.60041	0.346647	1.4915	b
slpif8a_WL	3	1.84184	0.419739	0.242336	1.04269	c			slpif8a_WL	3	12.4854	2.43813	1.40766	6.05665	c			slpif8a_WL	3	0.164666	0.120092	0.0693352	0.298325	c			slpif8a_WL	3	0.937158	0.0638949	0.0368897	0.158724	d
slpifq_FR	3	8.31945	2.79988	1.61651	6.95528	c			slpifq_FR	3	20.4067	4.61559	2.66481	11.4658	bc			slpifq_FR	3	0.892941	0.128894	0.074417	0.32019	bc			slpifq_FR	3	2.49288	0.273567	0.157944	0.679578	c
slpifq_WL	3	1.90387	0.425996	0.245949	1.05823	c			slpifq_WL	3	10.4419	1.86551	1.07705	4.63418	c			slpifq_WL	3	0.343298	0.154047	0.0889389	0.382673	c			slpifq_WL	3	1.0094	0.91566	0.528657	2.27463	cd
			Hypocotyl									Hypocotyl									Hypocotyl									Hypocotyl
one-way ANOVA									one-way ANOVA									one-way ANOVA									one-way ANOVA
Analysis of Variance Table									Analysis of Variance Table									Analysis of Variance Table									Analysis of Variance Table
Df Sum Sq Mean Sq F value Pr(>F)									Df Sum Sq Mean Sq F value Pr(>F)									Df Sum Sq Mean Sq F value Pr(>F)									Df Sum Sq Mean Sq F value Pr(>F)
name 5 5956.2 1191.24 112.07 1.212e-09 ***									name 5 1017.37 203.473 23.936 7.434e-06 ***									name 5 60.947 12.1894 12.668 0.0001921 ***									name 5 0.020026 0.0040052 0.8702 0.5288
Residuals 12 127.6 10.63									Residuals 12 102.01 8.501									Residuals 12 11.546 0.9622									Residuals 12 0.055231 0.0046026
---									---									---
Signif. codes: 0 ‘***’ 0.001 ‘**’ 0.01 ‘*’ 0.05 ‘.’ 0.1 ‘ ’ 1									Signif. codes: 0 ‘***’ 0.001 ‘**’ 0.01 ‘*’ 0.05 ‘.’ 0.1 ‘ ’ 1									Signif. codes: 0 ‘***’ 0.001 ‘**’ 0.01 ‘*’ 0.05 ‘.’ 0.1 ‘ ’ 1
Tuky t-test									Tuky t-test									Tuky t-test									Tuky t-test
name	N	expression	sd	se	ci	groups.groups			name	N	expression	sd	se	ci	groups.groups			name	N	expression	sd	se	ci	groups.groups			name	N	expression	sd	se	ci	groups.groups
WT_FR	3	49.0897	7.57277	4.37214	18.8118	a			WT_FR	3	36.8285	0.890988	0.514412	2.21334	a			WT_FR	3	5.15461	1.89494	1.09404	4.70729	a			WT_FR	3	0.0237559	0.0411463	0.0237559	0.102213	a
WT_WL	3	0.332148	0.154165	0.0890075	0.382968	c			WT_WL	3	16.6309	2.1874	1.2629	5.43381	c			WT_WL	3	0.0873421	0.0933676	0.0539058	0.231938	b			WT_WL	3	0.0535502	0.0331933	0.0191641	0.0824566	a
slpif8a_FR	3	25.1936	2.51452	1.45176	6.24642	b			slpif8a_FR	3	28.9499	4.64074	2.67933	11.5282	ab			slpif8a_FR	3	2.21985	1.33645	0.771599	3.31992	b			slpif8a_FR	3	0.0729061	0.0854881	0.0493566	0.212364	a
slpif8a_WL	3	0.36003	0.112594	0.065006	0.279698	c			slpif8a_WL	3	16.0417	2.51017	1.44925	6.23561	c			slpif8a_WL	3	0.0644948	0.0173343	0.0100079	0.0430607	b			slpif8a_WL	3	0.111745	0.0584322	0.0337358	0.145154	a
slpifq_FR	3	5.63228	0.26664	0.153945	0.662371	c			slpifq_FR	3	21.8602	3.1247	1.80405	7.76219	bc			slpifq_FR	3	0.892748	0.621556	0.358855	1.54403	b			slpifq_FR	3	0.0101756	0.0176246	0.0101756	0.043782	a
slpifq_WL	3	0.306374	0.0400711	0.0231351	0.0995422	c			slpifq_WL	3	18.2809	2.79721	1.61497	6.94866	c			slpifq_WL	3	0.0644877	0.0307826	0.0177723	0.0764682	b			slpifq_WL	3	0.0677927	0.11742	0.0677927	0.291688	a
			Epicotyl								Epicotyl										Epicotyl									Epicotyl
one-way ANOVA									one-way ANOVA									one-way ANOVA									one-way ANOVA
Analysis of Variance Table									Analysis of Variance Table									Analysis of Variance Table									Analysis of Variance Table
Df Sum Sq Mean Sq F value Pr(>F)									Df Sum Sq Mean Sq F value Pr(>F)									Df Sum Sq Mean Sq F value Pr(>F)									Df Sum Sq Mean Sq F value Pr(>F)
name 5 9495.6 1899.11 578.95 7.22e-14 ***									name 5 7042.7 1408.54 41.491 8.962e-07 ***									name 5 19.9493 3.9899 9.6725 0.0006842 ***									name 5 0.0078461 0.0015692 0.6759 0.6499
Residuals 12 39.4 3.28									Residuals 11 373.4 33.95									Residuals 12 4.9499 0.4125									Residuals 12 0.0278595 0.0023216
---									---									---
Signif. codes: 0 ‘***’ 0.001 ‘**’ 0.01 ‘*’ 0.05 ‘.’ 0.1 ‘ ’ 1									Signif. codes: 0 ‘***’ 0.001 ‘**’ 0.01 ‘*’ 0.05 ‘.’ 0.1 ‘ ’ 1									Signif. codes: 0 ‘***’ 0.001 ‘**’ 0.01 ‘*’ 0.05 ‘.’ 0.1 ‘ ’ 1
Tuky t-test									Tuky t-test									Tuky t-test									Tuky t-test
name	N	expression	sd	se	ci	groups.groups			name	N	expression	sd	se	ci	groups.groups			name	N	expression	sd	se	ci	groups.groups			name	N	expression	sd	se	ci	groups.groups
WT_FR	3	65.2435	3.53535	2.04113	8.78229	a			WT_FR	3	87.7266	11.0728	6.39289	27.5064	a			WT_FR	3	2.93671	1.33636	0.77155	3.31971	a			WT_FR	3	0.0372215	0.0326429	0.0188464	0.0810895	a
WT_WL	3	1.64404	0.513137	0.29626	1.2747	c			WT_WL	3	30.1111	5.87298	3.39077	14.5893	b			WT_WL	3	0.128712	0.0413397	0.0238675	0.102693	b			WT_WL	3	0.0352254	0.0407576	0.0235314	0.101248	a
slpif8a_FR	3	11.7988	2.45334	1.41644	6.09443	b			slpif8a_FR	3	44.1539	4.50434	2.60058	11.1894	b			slpif8a_FR	3	1.86265	0.761716	0.439777	1.89221	ab			slpif8a_FR	3	0.0282857	0.0292014	0.0168595	0.0725404	a
slpif8a_WL	3	2.49971	0.396667	0.229016	0.985376	c			slpif8a_WL	3	32.1641	2.05294	1.18527	5.0998	b			slpif8a_WL	3	0.12979	0.0337553	0.0194886	0.0838529	b			slpif8a_WL	3	0.0567038	0.0522919	0.0301907	0.1299	a
slpifq_FR	3	3.93327	0.761928	0.439899	1.89273	c			slpifq_FR	3	38.8738	2.21977	1.28159	5.51422	b			slpifq_FR	3	0.837404	0.22553	0.13021	0.560248	b			slpifq_FR	3	0.0914304	0.0618065	0.035684	0.153536	a
slpifq_WL	3	1.77023	0.403424	0.232917	1.00216	c			slpifq_WL	3	34.8187	1.32048	0.762377	3.28025	b			slpifq_WL	3	0.216427	0.234901	0.13562	0.583526	b			slpifq_WL	3	0.048615	0.0616099	0.0355705	0.153047	a

## Sheet: Sup. Fig 2
Sup. Fig. 2C
			SlPIF1a
one-way ANOVA
Analysis of Variance Table
Response: (value_SlPIF1a)
Df Sum Sq Mean Sq F value Pr(>F)
variable 7 0.94395 0.134850 6.708 0.0001854 ***
Residuals 24 0.48247 0.020103
---
Signif. codes: 0 ‘***’ 0.001 ‘**’ 0.01 ‘*’ 0.05 ‘.’ 0.1 ‘ ’ 1
Tuky t-test
variable		N	value_SlPIF1a	sd	se	ci	groups.groups
WT_cot_WL		4	1	0.118469	0.0592343	0.18851	abc
WT_cot_FR		4	1.1304	0.242254	0.121127	0.38548	ab
WT_hyp_WL		4	0.855013	0.105538	0.052769	0.167935	bc
WT_hyp_FR		4	0.762779	0.0399673	0.0199837	0.0635969	c
slpif8a_cot_WL		4	1.24409	0.24385	0.121925	0.388019	a
slpif8a_cot_FR		4	1.12594	0.0746515	0.0373257	0.118787	ab
slpif8a_hyp_WL		4	0.858545	0.0810386	0.0405193	0.12895	bc
slpif8a_hyp_FR		4	0.766603	0.0613347	0.0306673	0.0975971	c
			SlPIF1b
one-way ANOVA
Analysis of Variance Table
Response: (value_SlPIF1b)
Df Sum Sq Mean Sq F value Pr(>F)
variable 7 64.249 9.1784 21.996 5.458e-09 ***
Residuals 24 10.015 0.4173
---
Signif. codes: 0 ‘***’ 0.001 ‘**’ 0.01 ‘*’ 0.05 ‘.’ 0.1 ‘ ’ 1
Tuky t-test
variable		N	value_SlPIF1b	sd	se	ci	groups.groups
WT_cot_WL		4	1	0.159193	0.0795967	0.253312	d
WT_cot_FR		4	0.786217	0.152041	0.0760204	0.241931	d
WT_hyp_WL		4	4.74994	1.03856	0.51928	1.65258	a
WT_hyp_FR		4	2.73924	0.194326	0.0971629	0.309216	bc
slpif8a_cot_WL		4	1.375	0.685061	0.342531	1.09009	cd
slpif8a_cot_FR		4	0.88817	0.202092	0.101046	0.321573	d
slpif8a_hyp_WL		4	3.97675	1.21107	0.605536	1.92709	ab
slpif8a_hyp_FR		4	2.77602	0.443328	0.221664	0.705434	bc
			SlPIF3
one-way ANOVA
Analysis of Variance Table
Response: (value_SlPIF1b)
Df Sum Sq Mean Sq F value Pr(>F)
variable 7 64.249 9.1784 21.996 5.458e-09 ***
Residuals 24 10.015 0.4173
---
Signif. codes: 0 ‘***’ 0.001 ‘**’ 0.01 ‘*’ 0.05 ‘.’ 0.1 ‘ ’ 1
Tuky t-test
variable		N	value.SlPIF3	sd	se	ci	groups.groups
WT_cot_WL		4	1	0.44085	0.220425	0.70149	b
WT_cot_FR		4	9.18074	1.93585	0.967927	3.08038	a
WT_hyp_WL		4	1.17388	0.233674	0.116837	0.371827	b
WT_hyp_FR		4	1.40637	0.243275	0.121638	0.387105	b
slpif8a_cot_WL		4	0.538187	0.0745822	0.0372911	0.118677	b
slpif8a_cot_FR		4	1.18858	0.0935136	0.0467568	0.148801	b
slpif8a_hyp_WL		4	0.927935	0.148695	0.0743473	0.236606	b
slpif8a_hyp_FR		4	1.01861	0.182073	0.0910364	0.289718	b
			SlPIF4
one-way ANOVA
Analysis of Variance Table
Response: (value_SlPIF4)
Df Sum Sq Mean Sq F value Pr(>F)
variable 7 1.37955 0.197079 13.351 6.608e-07 ***
Residuals 24 0.35426 0.014761
---
Signif. codes: 0 ‘***’ 0.001 ‘**’ 0.01 ‘*’ 0.05 ‘.’ 0.1 ‘ ’ 1
Tuky t-test
variable		N	value_SlPIF4	sd	se	ci	groups.groups
WT_cot_WL		4	1	0.10035	0.0501749	0.159679	a
WT_cot_FR		4	0.979476	0.20121	0.100605	0.320169	ab
WT_hyp_WL		4	0.566158	0.013855	0.00692752	0.0220465	c
WT_hyp_FR		4	0.702272	0.165932	0.0829659	0.264035	bc
slpif8a_cot_WL		4	0.992092	0.0856183	0.0428091	0.136238	a
slpif8a_cot_FR		4	0.861245	0.0883769	0.0441885	0.140627	ab
slpif8a_hyp_WL		4	0.479874	0.0607132	0.0303566	0.0966082	c
slpif8a_hyp_FR		4	0.523986	0.14484	0.0724198	0.230472	c
			SlPIF7a
one-way ANOVA
Analysis of Variance Table
Response: (value_SlPIF7a)
Df Sum Sq Mean Sq F value Pr(>F)
variable 7 3.2898 0.46998 62.338 7.493e-14 ***
Residuals 24 0.1809 0.00754
---
Signif. codes: 0 ‘***’ 0.001 ‘**’ 0.01 ‘*’ 0.05 ‘.’ 0.1 ‘ ’ 1
Tuky t-test
variable		N	value_SlPIF7a	sd	se	ci	groups.groups
WT_cot_WL		4	1	0.137298	0.0686488	0.218471	a
WT_cot_FR		4	0.533596	0.179566	0.0897829	0.285729	b
WT_hyp_WL		4	0.131497	0.0207173	0.0103587	0.0329659	c
WT_hyp_FR		4	0.0715053	0.0072613	0.00363065	0.0115543	c
slpif8a_cot_WL		4	0.644101	0.0817149	0.0408575	0.130027	b
slpif8a_cot_FR		4	0.543327	0.0316821	0.0158411	0.0504133	b
slpif8a_hyp_WL		4	0.111838	0.0115507	0.00577535	0.0183797	c
slpif8a_hyp_FR		4	0.0801183	0.0303682	0.0151841	0.0483225	c
			SlPIF7b
one-way ANOVA
Analysis of Variance Table
Response: (value_SlPIF7b)
Df Sum Sq Mean Sq F value Pr(>F)
variable 7 7.4958 1.07083 15.423 1.741e-07 ***
Residuals 24 1.6663 0.06943
---
Signif. codes: 0 ‘***’ 0.001 ‘**’ 0.01 ‘*’ 0.05 ‘.’ 0.1 ‘ ’ 1
Tuky t-test
variable		N	value_SlPIF7b	sd	se	ci	groups.groups
WT_cot_WL		4	1	0.421329	0.210664	0.670428	a
WT_cot_FR		4	0.539804	0.0837077	0.0418538	0.133198	ab
WT_hyp_WL		4	0.043037	0.0711718	0.0355859	0.11325	b
WT_hyp_FR		4	0.00813888	0.00557277	0.00278638	0.00886752	b
slpif8a_cot_WL		4	1.04859	0.485799	0.2429	0.773015	a
slpif8a_cot_FR		4	1.12339	0.360278	0.180139	0.573283	a
slpif8a_hyp_WL		4	0.00476684	0.00325814	0.00162907	0.00518443	b
slpif8a_hyp_FR		4	0.0068893	0.00275925	0.00137963	0.00439058	b

## Sheet: Sup Fig 3
Sup. Fig. 3A									Sup Fig 3B									Sup Fig 3C								Sup Fig 3D								Sup Fig 3E								Sup Fig 3F
one-way ANOVA									one-way ANOVA									two-way ANOVA								two-way ANOVA								two-way ANOVA								two-way ANOVA
Analysis of Variance Table									Analysis of Variance Table									Genotype*Temp								Genotype*Temp								Genotype*Temp								Genotype*Temp
Df Sum Sq Mean Sq F value Pr(>F)									Df Sum Sq Mean Sq F value Pr(>F)									Analysis of Variance Table								Analysis of Variance Table								Analysis of Variance Table								Analysis of Variance Table
Genotype 3 587.2 195.74 40.02 5.55e-12 ***									Genotype 3 61.37 20.457 22.89 4.43e-09 ***									Df Sum Sq Mean Sq F value Pr(>F)								Df Sum Sq Mean Sq F value Pr(>F)								Df Sum Sq Mean Sq F value Pr(>F)								Df Sum Sq Mean Sq F value Pr(>F)
Residuals 39 190.8 4.89									Residuals 44 39.33 0.894									Genotype 1 0.00 0.00 0.000 0.992								Genotype 1 1.7 1.7 1.571 0.215								Genotype 1 2082.4 2082.4 343.496 < 2e-16 ***								Genotype 1 257.8 257.82 251.74 < 2e-16 ***
---									---									Temp 1 141.25 141.25 124.552 <2e-16 ***								Temp 1 414.0 414.0 374.974 <2e-16 ***								Temp 1 549.8 549.8 90.681 2.56e-14 ***								Temp 1 254.8 254.77 248.76 < 2e-16 ***
Signif. codes: 0 ‘***’ 0.001 ‘**’ 0.01 ‘*’ 0.05 ‘.’ 0.1 ‘ ’ 1									Signif. codes: 0 ‘***’ 0.001 ‘**’ 0.01 ‘*’ 0.05 ‘.’ 0.1 ‘ ’ 1									Genotype:Temp 1 0.74 0.74 0.654 0.421								Genotype:Temp 1 0.0 0.0 0.010 0.922								Genotype:Temp 1 26.7 26.7 4.397 0.0396 *								Genotype:Temp 1 31.1 31.10 30.37 7.34e-07 ***
																		Residuals 76 86.19 1.13								Residuals 56 61.8 1.1								Residuals 71 430.4 6.1								Residuals 62 63.5 1.02
																		---								---								---								---
Tuky t-test									Tuky t-test									Signif. codes: 0 ‘***’ 0.001 ‘**’ 0.01 ‘*’ 0.05 ‘.’ 0.1 ‘ ’ 1								Signif. codes: 0 ‘***’ 0.001 ‘**’ 0.01 ‘*’ 0.05 ‘.’ 0.1 ‘ ’ 1								Signif. codes: 0 ‘***’ 0.001 ‘**’ 0.01 ‘*’ 0.05 ‘.’ 0.1 ‘ ’ 1								Signif. codes: 0 ‘***’ 0.001 ‘**’ 0.01 ‘*’ 0.05 ‘.’ 0.1 ‘ ’ 1
Genotype	N	Height	sd	se	ci	groups.groups			Genotype	N	Height	sd	se	ci	groups.groups
WT_21FR	10	16.8	2.89828	0.916515	2.0733	a			WT_21FR	12	9.68333	0.944682	0.272706	0.600222	a
slpif8a_21FR	12	12.9083	1.50844	0.435448	0.958414	b			slpif8a_21FR	12	9.48333	0.705605	0.203691	0.44832	a			Tuky t-test								Tuky t-test								Tuky t-test								Tuky t-test
slpifq_21FR	10	7.53	0.847283	0.267934	0.60611	c			slpifq_21FR	12	6.93333	0.972656	0.280782	0.617996	b			Name	N	Height	sd	se	ci	groups		full_name	N	Height	sd	se	ci	groups		full_name	N	Height	sd	se	ci	groups		Name	N	Height	sd	se	ci	groups
slpift_21FR	11	16.7727	2.89278	0.872206	1.9434	a			slpift_21FR	12	9.44167	1.11311	0.321327	0.707237	a			WT:21	20	5.815	0.665128	0.148727	0.311289	b		WT:21	15	4.14	0.695701	0.179629	0.385266	b		MM:21	15	12.7733	1.25895	0.325059	0.697183	d		MM:21	15	7.13333	0.859125	0.221825	0.475767	c
																		WT:30	20	8.665	1.56383	0.349682	0.731893	a		WT:30	15	9.42	1.44331	0.372661	0.799278	a		MM:30	20	16.92	3.06072	0.684398	1.43246	c		MM:30	14	9.56429	0.758143	0.202622	0.437739	b
																		slpifq:21	20	6.01	0.792664	0.177245	0.370978	b		slpifq:21	15	4.50667	0.879502	0.227086	0.487052	b		PhyB1B2:21	20	22.43	1.3627	0.304709	0.637763	b		PhyB1B2:21	22	10.1727	1.05342	0.22459	0.467061	b
																		slpifq:30	20	8.475	1.00989	0.225817	0.472641	a		slpifq:30	15	9.73333	1.03694	0.267736	0.574237	a		PhyB1B2:30	20	28.98	3.20339	0.716299	1.49923	a		PhyB1B2:30	15	15.3933	1.26461	0.326521	0.700318	a
																		Relative:								Relative:								Relative:								Relative:
																		30/Avg21								30/Avg21								30/Avg21								30/Avg21
																		T-test p-value								T-test p-value								T-test p-value								T-test p-value
																			WT:30/21								WT:30/21								MM:30								MM:30
																		slpifq:30/21	0.266522							slpifq:30/21	0.292948							PhyB1B2:30	0.60409							PhyB1B2:30	0.00044237
																		Name	N	avg	sd	se	ci			Name	N	avg	sd	se	ci			Name	N	avg	sd	se	ci			Name	N	avg	sd	se	ci
																		WT:30/21	20	1.49011	0.26893	0.0601345	0.125863			WT:30	15	2.27536	0.348626	0.0900147	0.193062			MM:30	20	1.32463	0.239618	0.0535802	0.112145			MM:30	14	1.34079	0.106282	0.028405	0.0613652
																		slpifq:30/21	20	1.41015	0.168034	0.0375736	0.0786424			slpifq:30	15	2.15976	0.23009	0.0594089	0.127419			PhyB1B2:30	20	1.29202	0.142817	0.0319349	0.0668404			PhyB1B2:30	15	1.5132	0.124314	0.0320977	0.0688427
[truncated: 7 more columns]

## Sheet: Sup Fig 4
Sup. Fig. 4A								Sup Fig 4C								Sup Fig 4D								Sup Fig 4E
one-way ANOVA								one-way ANOVA								one-way ANOVA								one-way ANOVA
Analysis of Variance Table								Analysis of Variance Table								Analysis of Variance Table								Analysis of Variance Table
	Df	Sum Sq	Mean Sq	F value	Pr(>F)				Df	Sum Sq	Mean Sq	F value	Pr(>F)				Df	Sum Sq	Mean Sq	F value	Pr(>F)				Df	Sum Sq	Mean Sq	F value	Pr(>F)
Genotype	4	56.623	14.1558	49.986	2.2e-16	***		Genotype	3	216.666	72.222	34.813	2.373e-11	***		Genotype	3	213.01	71.002	31.66	1.941e-11	***		Genotype	3	478.43	159.477	81.509	2.2e-16	***
Residuals	68	19.257	0.2832					Residuals	41	85.058	2.075					Residuals	48	107.65	2.243					Residuals	44	86.09	1.957
---								---								---								---
Signif. codes: 0 ‘***’ 0.001 ‘**’ 0.01 ‘*’ 0.05 ‘.’ 0.1 ‘ ’ 1								Signif. codes: 0 ‘***’ 0.001 ‘**’ 0.01 ‘*’ 0.05 ‘.’ 0.1 ‘ ’ 1								Signif. codes: 0 ‘***’ 0.001 ‘**’ 0.01 ‘*’ 0.05 ‘.’ 0.1 ‘ ’ 1								Signif. codes: 0 ‘***’ 0.001 ‘**’ 0.01 ‘*’ 0.05 ‘.’ 0.1 ‘ ’ 1
Tuky t-test								Tuky t-test								Tuky t-test								Tuky t-test
Genotype	N	Height	sd	se	ci	groups		Genotype	N	Height	sd	se	ci	groups		Genotype	N	Height	sd	se	ci	groups		Genotype	N	Height	sd	se	ci	groups
WT	27	17.8074	2.64894	0.509788	1.04788	a		WT	10	13.32	1.12625	0.356152	0.805672	a		WT	13	14.6692	1.43839	0.398938	0.869212	a		WT	13	15.1154	1.0032	0.278238	0.606228	a
slpi4f7a7b8awt	2	16.8	2.54558	1.8	22.8712	a		slpif8a_CR-2	16	9.36875	1.53133	0.382831	0.815986	b		SlPIF8a:SlPIF8a-YFP-2HA # 10	15	10.8533	1.65135	0.426376	0.914486	b		35S_PIF8a_#2	13	13.4923	1.38532	0.384218	0.837139	b
slpif47a7b8het	6	16.6667	2.40139	0.980363	2.5201	a		slpif8a_CR-1	10	9.65	1.64874	0.521376	1.17944	b		SlPIF8a:SlPIF8a-YFP-2HA # 11	11	10.3636	1.84514	0.556331	1.23958	bc		35S_PIF8a_#12	10	11.32	1.72614	0.545853	1.23481	c
slpif47a7b8hom	5	8.28	0.725948	0.324654	0.901383	b		slpifq	9	6.64444	1.32298	0.440994	1.01693	c		slpif8a	13	9.28462	0.939722	0.260632	0.567868	c		slpifq	12	6.83333	1.48222	0.427879	0.941756	d
slpifq	33	8.83939	1.4111	0.245642	0.500355	b

## Sheet: Sup Fig 5
Sup. Fig. 5A										Sup Fig 5B
one-way ANOVA										one-way ANOVA
Analysis of Variance Table										Analysis of Variance Table
	Df	Sum Sq	Mean Sq	F value	Pr(>F)						Df	Sum Sq	Mean Sq	F value	Pr(>F)
Genotype	2	480.4	240.199	92.081	2.2e-16	***				Genotype	1	8.693	8.6929	1.2228	0.2756
Residuals	50	130.43	2.609							Residuals	39	277.248	7.1089
---										---
Signif. codes: 0 ‘***’ 0.001 ‘**’ 0.01 ‘*’ 0.05 ‘.’ 0.1 ‘ ’ 1										Signif. codes: 0 ‘***’ 0.001 ‘**’ 0.01 ‘*’ 0.05 ‘.’ 0.1 ‘ ’ 1
Tuky t-test										T-test p-value
Genotype	N	Height	sd	se	ci	groups.groups					Ac
WT ID	22	13.9409	1.78397	0.380343	0.790966	a				pif4	0.275584
slpif4 ID	15	12.8467	1.87154	0.48323	1.03643	a
slpif8a ID	16	7.0125	0.98514	0.246285	0.524944	b
										Genotype	N	Height	sd	se	ci
										Ac	21	17.4238	3.09966	0.676402	1.41095
										slpif4 (AC)	20	18.345	2.11622	0.473202	0.990422

## Sheet: Sup Fig 6
Sup. Fig. 6A										Sup Fig 6B
one-way ANOVA										one-way ANOVA
Analysis of Variance Table										Analysis of Variance Table
	Df	Sum Sq	Mean Sq	F value	Pr(>F)						Df	Sum Sq	Mean Sq	F value	Pr(>F)
Genotype	6	1958.5	326.42	112.1	2.2e-16	***				Genotype	4	718.92	179.73	89.884	2.2e-16	***
Residuals	106	308.65	2.91							Residuals	83	165.96	2
---										---
Signif. codes: 0 ‘***’ 0.001 ‘**’ 0.01 ‘*’ 0.05 ‘.’ 0.1 ‘ ’ 1										Signif. codes: 0 ‘***’ 0.001 ‘**’ 0.01 ‘*’ 0.05 ‘.’ 0.1 ‘ ’ 1
Tuky t-test										Tuky t-test
Name	N	Height	sd	se	ci	groups.groups				Name	N	Height	sd	se	ci	groups.groups
WT	17	15.0824	2.0516	0.497585	1.05483	ab				WT	18	14.6389	1.48329	0.349616	0.737625	a
slpif4	18	13.9722	1.6025	0.377713	0.796905	b				slpif7a8a	19	8.02632	1.37915	0.316398	0.664728	b
slpif7a7b	18	16.2778	1.7336	0.408613	0.862098	a				slpif7b8a	19	7.73684	1.25132	0.287071	0.603115	b
slpif8b	15	14	2.33941	0.604034	1.29552	b				slpif8a_CR1	20	8.375	1.67013	0.373453	0.781646	b
slpif8a_CR-2	15	7.47333	1.6294	0.42071	0.902333	c				slpifq	12	6.225	1.09306	0.315538	0.694495	c
slpif8a8b	15	7.9	1.1619	0.3	0.643436	c
slpifq	15	4.72	0.995131	0.256942	0.551085	d

[truncated: 4 more sheets: Sup Fig 7, Sup Fig 8, Sup Fig 9, Sup Fig 10]
