# Supplementary material for: Species-specific PHYTOCHROME-INTERACTING FACTOR utilization in the plant morphogenetic response to environmental stimuli
Source: Plant Cell. 2025 Mar 14;37(5):koaf048. doi: 10.1093/plcell/koaf048 (PMC12070396; doi:10.1093/plcell/koaf048)
Supplement: koaf048_Supplementary_Data [file koaf048_supplementary_data.zip › Supplemental File S1 phylogenetic tree.trees]

((((SlPIF1b_AA:0.49573040,SlPIF1a_AA:0.29471078)0.9960:0.24125150,AtPIF1:0.74661291)0.9950:0.37749393,(AtPIF3:1.01777946,SlPIF3_AA:1.10198102)0.9850:0.32505659)0.5880:0.05200999,(SlPIF4_AA:0.76890839,(AtPIF5:0.39138907,AtPIF4:0.34754899)1.0000:0.35209155)1.0000:0.46056544,(((AtPIF8:0.27002978,SlPIF8a:0.59890226)0.8390:0.11428509,SlPIF8b_AA:0.71284886)0.9770:0.28123128,(AtPIF7:1.17245708,(SLPIF7a_AA:0.49054748,SlPIF7b_AA:0.57860146)0.9990:0.37148197)0.7930:0.14408731)1.0000:0.75138070);
