# Supplementary material for: Species-specific PHYTOCHROME-INTERACTING FACTOR utilization in the plant morphogenetic response to environmental stimuli
Source: Plant Cell. 2025 Mar 14;37(5):koaf048. doi: 10.1093/plcell/koaf048 (PMC12070396; doi:10.1093/plcell/koaf048)
Supplement: koaf048_Supplementary_Data [file koaf048_supplementary_data.zip › Supplemental File S2 phylogenetic alignments.nex]

#NEXUS
[ Title Phylogenetic Analysis]
begin taxa;
   dimensions ntax= 14;
   taxlabels
      SlPIF1b_AA
      AtPIF5    
      AtPIF1    
      AtPIF3    
      SlPIF1a_AA
      SlPIF3_AA 
      AtPIF4    
      SlPIF4_AA 
      AtPIF8    
      SlPIF8b_AA
      SlPIF8a   
      SLPIF7a_AA
      SlPIF7b_AA
      AtPIF7    
;
end;
begin characters;
   dimensions nchar= 790;
   format missing=? gap=- matchchar=. datatype=protein interleave=yes;
   matrix

[!Domain=Data;]
SlPIF1b_AA MNYCVVPDFKMDDDYYDIPS-------------AIFNKKSTIA------DE--EIMELVWQNGGVIMQSQNQ--RSVRK-
AtPIF5     MEQVF-ADWNFEDNFHMSTN-------------KRSIRP----------ED--ELVELLWRDGQVVLQSQAR--REPSV-
AtPIF1     MHHFV-PDFDTDDDYVNNHN-------------SSLNHLPRKSITTMGEDD--DLMELLWQNGQVVVQNQRLHTKKPSS-
AtPIF3     -----MPLFELFRLTKAKLE-------------SAQDRNPSPPV------D--EVVELVWENGQISTQSQSS--RSRNI-
SlPIF1a_AA MNHSV-PDFDMDDDFSLPAS-------------SGITRTKKSA----MAEE--EIMELLWQNGQVVMQSQNQ--RSLKK-
SlPIF3_AA  -----MPLSEFLKMAIGKPE-------------SGQQKISSTSNLSSFPEN--DLVELKWQNGQIVMQGQNS--SAKKS-
AtPIF4     MEH---QGWSFEENYSLSTN-------------RRSIRP----------QD--ELVELLWRDGQVVLQSQTH--REQTQ-
SlPIF4_AA  --------MGFD--------------------------------------H--ELVELLWRNGEVVLHSQTH--KKQPG-
AtPIF8     MSQCV-PNCHIDDTPAAATT-------------TVRSTT---AADIPILDY--EVAELTWENGQLGLHGLGP--PRVTA-
SlPIF8b_AA ------------------------------------------------MDY--EVAELKWEKGEVVMHGLGP--PGVPCY
SlPIF8a    MNQCV-PSWDLDDSTVPRKN-------------LIQTQSNSLAVDVPSLDY--EVAELTWENGQLAMHGLGP--PRANN-
SLPIF7a_AA MSHCTVPTWNPSYQRQEHVV--EAEEANKYP--HLHNQQIQINHLLPMSSKCEEVAELTWEKGQLGMHGLGG---ILSI-
SlPIF7b_AA MSH---HTWNFSHQKQEQQVVEKEEEENRYTRGHVHNQQNQVD---PMSNKC-EVAELTWENGQVAMHRLGS---NLSN-
AtPIF7     -----------------------------------------------MSNY--GVKELTWENGQLTVHGLGD--EVEPT-

SlPIF1b_AA -------SNL-------------------------FPEQSAVEQTVAVSAPL-----Y---------MQEDEMNSWL-QS
AtPIF5     -------QVQTHKQETLR-----------------KPNNIFLDNQETVQKPNYA---A---------LDDQETVSWI-QY
AtPIF1     -------SPPKLLPSM-------------------DPQQQPSSDQNLF-------------------IQEDEMTSWL-HY
AtPIF3     -------PPPQANSSRAREIG--------------NGSKTTMVDEIPMSVPSLMTGL----------SQDDDFVPWLNHH
SlPIF1a_AA -------PHIGNGSGGGGDAV--------------IPSDQAVSREIRHVEETTPHHLF---------MQEDEMASWL-HY
SlPIF3_AA  -------TVPNNLPSSASGDRDKYTGNSSTSKIGKFGLMDSMLNDMSLTVPTGELDL----------IQEDEGVPWL-GY
AtPIF4     -------TQK-------------------------QDHHEEALRSSTF-------------------LEDQETVSWI-QY
SlPIF4_AA  -------YDPNECRQFNKHD---------------QPTIRVAGNQTNL-------------------IQDDETVAWL-NC
AtPIF8     -------SSTKYSTGA-------------------GGTLESIVDQATRLPNP---------------KPTDELVPWFHHR
SlPIF8b_AA YKPLSTPSPTKYTWDDKPHAAA-------------GGTLESIVNQATTHNIDIGDEG----------GDDDDLVSWFDDC
SlPIF8a    -------KPISSY----------------------GGTLESIVNQATRCNDDVPLHLHGKSTVDRNKQSGDEVVPWFNNH
SLPIF7a_AA -------SQAKQTLGRT------------------GDTLESIVHQATY--------------------HAKNQTSIHQNY
SlPIF7b_AA -------EQTKHTWGKA------------------GDTLESIVHQATF---------------------QKQHHSYIMGS
AtPIF7     -------TSNNPIWTQSLNG---------------CETLESVVHQAAL------------------------------QQ

SlPIF1b_AA PLD-D-----SSFDDF---------------------------------LNTTPSCDAVTSAAAAPPGEIGTSKVEIRPP
AtPIF5     PPD-------DVIDPFESE------------------------------FSSHFFSSIDHLGGPEKPRTIEETVKHEAQA
AtPIF1     PLRDD-----DFCSDLLFSAA----------------------------PTATATATVSQVTAARPP---VSSTNESRPP
AtPIF3     PSL-D-----GYCSDFLRDVSSPVTVNEQESDMAVNQTAFPLFQRRKDGNESAPAASSSQYNGFQSHSLYGSDRARDLPS
SlPIF1a_AA PLD-DPSFERDLYSDLLYPTPTSTFT-----------------------TAALPRENRTSTFEIRPPPPQPSPAAPIGTA
SlPIF3_AA  PAD-DSLQ-QDYCAQLLPEISGVTANEQSGQSVFGLINKRGSSDKMIGDSHSVPVHNAVNFERRNTSKVSPSSRFSPLSS
AtPIF4     PPDEDPFEPDDFSSHFFST------------------------------MDPLQRPTSETVKPKSSPEPPQVMVKPKACP
SlPIF4_AA  PID-DSFD-KEFCSPFLSDISTNPHLGEEPDKSI---------------RQSEDNNKVFKFDPLEINHVLPQSHHSGFDP
AtPIF8     SSR-AAMA-----------------------------------------MDALVPCSNLVHEQQSKPGGVGSTRVGSCSD
SlPIF8b_AA LPE-TSMD-----------------------------------------IVAVVPTSCTNYNQQVPP----STRVASCSG
SlPIF8a    NAV-AYAPPATGLVAMTKDALV---------------------------PCSRNTSNSDNQRSVHVPGIDGSTHVGSCSG
SLPIF7a_AA AQNEDQDLKTG--------------------------------------VLYSGGKWGESSQQMAPPRATVLAKKRMRPS
SlPIF7b_AA DGQ-N--------------------------------------------QANINREKNVSYGAQQTRGVL----KRMRSS
AtPIF7     PSK-------------------F--------------------------QLQSPNGPNHNYESKDGS----CSRKRGYPQ

SlPIF1b_AA LVPP-------------------------------------------CSRPIRCTEGELPHRLQNFGHFSRL-----SGE
AtPIF5     MAPP---------------------------------------------------------------------------K
AtPIF1     VRNF-------------------------------------------------------------------MNFSRLRGD
AtPIF3     QQTN----------------------------------------PDRFTQTQEPLITSNKPSLVNFSHFLRPATFAKTTN
SlPIF1a_AA PRPP--------------------------------------------IPPSRRTVTENSNRFQNFGHFSRLPKARLEPG
SlPIF3_AA  LPSQKGHASIPTLESGVSDVFSSKNSNTPLSVLGESNQSKASAGDAKSNRIQKQNMPGNRSNLLNFSHFSRPATLVKAAK
AtPIF4     DPPP---------------------------------------------------------------------QVMPPPK
SlPIF4_AA  NPMP---------------------------------------------PPRFHNFGSAQQKHHIVGGDQKGVNFPPPIR
AtPIF8     GRTM----------------------------------------------------------------------------
SlPIF8b_AA DAEM----------------------------------------------------------------------------
SlPIF8a    ATNS----------------------------------------------------------------------------
SLPIF7a_AA ESDP----------------------------------------------------------------------------
SlPIF7b_AA DSDP----------------------------------------------------------------------------
AtPIF7     EMDR----------------------------------------------------------------------------

SlPIF1b_AA AVLRNGTTSSSGHSVRASTIVDSNETPVAARVSENVTPVTAMNVR------------GRELTATSMATTSGGREVTMACE
AtPIF5     FRSSVIT------------------------VGPSHCGSNQSTNI-------------------HQATTLPVSMSDRSKN
AtPIF1     FNNGRGGES--------GPLLSKAVVRESTQVSPSATPSAAASES---------GLTRRTDGTDSSAVAGGGAYNRKGKA
AtPIF3     NNLHDTKEK---SPQSPP-----------NVFQTRVLGAKDSEDK---------VLNESVASATPKDNQKACLISEDSCR
SlPIF1a_AA QANLSKSPR------------------DSTVVDSNVTPITGQESRVTLIPDNVVAVPGGNVGCSTVNGSTGTATASTAIR
SlPIF3_AA  LQSSTGGSN---ISGSPILEAKGKKGEEKVTIGDNHVSAAATENFLTSKKDNFPHYPTNGVSSQLESRPSGASFHDRSCQ
AtPIF4     FRLTNSSSG---------IRETEMEQYSVTTVGPSHCGSNPSQND-----------------------LDVSMSHDRSKN
SlPIF4_AA  SSNVQLGGK----EARSNLMLQDIKEGSVMTVGSSHCGSNQVDTS------RFSSSANRGLSAAMITDYTGKISPQSDTM
AtPIF8     ----GGGKR--------------------ARVAPEWSGGGSQRL------------------------------------
SlPIF8b_AA -ARVGMGSS------FEEISEDFENQEAKNLIGSMVYEGKNNTV------------------------------------
SlPIF8a    -RDWTVAPR---MRVRPTRREWSSRADMISVSGSETCGGDSRQL------------------------------------
SLPIF7a_AA --QYGGAED-----------HEYAEGSACASASATFYRENDTTMV-----------------------------------
SlPIF7b_AA -QLYIGGIS------------------LEHLNARASAKDNDITMI-----------------------------------
AtPIF7     ---------------------WFAVQEESHRVGHSVTASASGTNM-----------------------------------

SlPIF1b_AA L------------------ALTASTRGSGGSVSARAGPPQP-----------SHTEADTAAYDRKRKSRESDDNEGQSED
AtPIF5     VEE----------------RLDTSSGGSSGCSYGRNNKETV--------------SGTSVTIDRKRKHVMDADQESVSQS
AtPIF1     VAMT---------------APAIEITGTSSSVVSKSEIEPE----------------KTNVDDRKRKEREATTTDETESR
AtPIF3     KDQESEK------------AVVCSSVGSGNSLDGPSESPSL---------------------SLKRKHSNIQDIDCHSED
SlPIF1a_AA EPTTTCDI-----------SMTSSPGGSGNSVSASAEPPAP---APAPSHKGAAPTATAAADDRKRKGREMED-EGQNED
SlPIF3_AA  AEQSDNAFRDCSSNNDNTHDHFTSAKATKDIADGERNVEHGVACSSVCSGSSAERGSSDQPLNLKRKTRDNEEFECRSED
AtPIF4     IEEKLNP------------NASSSSGGSSGCSFGKDIKEMA--------------SGRCITTDRKRKRINHTDESVSLSD
SlPIF4_AA  DRDTFEP------------ANTSSSSGRSGSSYARACNQST----------------ATNSQGHKRKSRDGEEPECQSKA
AtPIF8     -------------------TMDTYDVGFTSTSMGSHD-----------------------------NTIDDHDSVCHSRP
SlPIF8b_AA -------------------SPGETSLGEERVLTTTSTFKHN-----------------------KRKTLNNHDSRGQESR
SlPIF8a    -------------------TVDTFDREFGTTMYTSTSMGSP--------------ENTSSDKQCTNRTGDDHDSVCHSRD
SLPIF7a_AA -------------------TWPSFDESSRSI---------------------------------KSKTACDEDSACHGGG
SlPIF7b_AA -------------------TWPC-----------------------------------------------NEDSACHGGS
AtPIF7     -------------------SWASFESGRSLKTARTGDR------------------------DYFRSGSETQDTEGDEQE

SlPIF1b_AA V-----EYEFADARK---QVRSSTSAKKSRAAEVHNLSERKRRDRINEKMKALQELIPCCNKSDKASMLDEAIEYLKSLQ
AtPIF5     DIGLTSTDDQTMGNK---SSQRSGSTRRSRAAEVHNLSERRRRDRINERMKALQELIPHCSRTDKASILDEAIDYLKSLQ
AtPIF1     S---------EETKQ---ARVSTTSTKRSRAAEVHNLSERKRRDRINERMKALQELIPRCNKSDKASMLDEAIEYMKSLQ
AtPIF3     V-----EEESGDGRKEAGPSRTGLGSKRSRSAEVHNLSERRRRDRINEKMRALQELIPNCNKVDKASMLDEAIEYLKSLQ
SlPIF1a_AA A-----EFESPDTKK---QARGSTSTKRSRAAEVHNLSERRRRDRINEKMKALQELIPRCNKTDKASMLDEAIEYLKSLQ
SlPIF3_AA  V-----EEESVGIKKPC-AARGGTGSKRSRAAEVHNLSERRRRDRINEKMRALQELIPNCNKADKASMLDEAIEYLKTLQ
AtPIF4     A----------IGNK---SNQRSGSNRRSRAAEVHNLSERRRRDRINERMKALQELIPHCSKTDKASILDEAIDYLKSLQ
SlPIF4_AA  D-----ELESAGGNK---SAQKSGTARRSRAAEVHNLSERRRRDRINEKMKALQELLPHSTKTDKASMLDEAIEYLKSLQ
AtPIF8     Q-----MEDEEEKKA---GGKSSVSTKRSRAAAIHNQSERKRRDKINQRMKTLQKLVPNSSKTDKASMLDEVIEYLKQLQ
SlPIF8b_AA D-----NEDEDEKKR---SKISSFSTKRCRVAATHNQSERKRRDKINQRLKTLQKLVPTSSKTDTASMLDEVIEYLKQLR
SlPIF8a    QKEGGDDEDDNDNKKG--SKNSSSSTKRKRAAAIHNQSERKRRDKINQRMKTLQKLVPNSSKTDKASMLDEVIEYLKQLQ
SLPIF7a_AA S-------ENKEEEH---ETKRSNSSRRSRAAAVHNQSERRRRDRINQRMKALQRLVPNASKTDKASMLDEVIDYLKQLQ
SlPIF7b_AA E--------NKEEER---ETKSSNPSKRSRRAAVHNQSERRRRDRINEKMKALQKLVPNASKTNKASMLEEVIKYLKQLQ
AtPIF7     T-------------R---GEAGRSNGRRGRAAAIHNESERRRRDRINQRMRTLQKLLPTASKADKVSILDDVIEHLKQLQ

SlPIF1b_AA LQVQMMATGCSMV--------P-MMYP--GIPQ----YMPTMGMNMSMGMDMKMGR--------NRPLISYPPL------
AtPIF5     MQLQVMWMGSGMAAAAAAAASP-MMFP--GVQS-SP-YINQMA--MQS----------------QMQLSQFPVM------
AtPIF1     LQIQMMSMGCGMM--------P-MMYP--GMQQ----YMPHMAMGMGMNQPIP-----------PPSFMPFPNM------
AtPIF3     LQVQIMSMASGYYLP------PAVMFP-PGMG-----HYPAAAAAMAMGMGMPY----------AMGLPDLSRG-----G
SlPIF1a_AA LQVQMMSMGCGMV--------P-MMYP--GMQP----YMPPMGMGMGMGMGMDIGM--------NRPMVPYPPL------
SlPIF3_AA  LQVQIMSVGAGLCV-------PPMMFPMQHMHGAQMPHFSPMSLGMGMGMGFGLGMLEMNGRSSGYPMYPMPSVQGGHFP
AtPIF4     LQLQVMWMGSGMAAAAASA--P-MMFP--GVQP-QQ-FIRQIQS--------------------PVQLPRFPVM------
SlPIF4_AA  MQLQMMWMGSGMA--------S-MMFP--GVQH----YISRMG--MGMGPPSVPSMHN------AMHLARLPLVDPA--I
AtPIF8     AQVSMMS-RMNM---------PSMMLP-MAMQQQQQLQMSLMSNPMGLGMGMGMP---------GLGLLDLNSM-----N
SlPIF8b_AA AQVKAMSMMIHVNMQP-----PPMMLPNMAFQQ-QQ-QQFQMSM-MGMARPIDVNALS------SPNITTIPSI------
SlPIF8a    AQVHMMS-RMNMS--------PAMMLP-LAMQQ-QL-QMSMMG--MGMGMGMGMG---------VAGVFDINNL-SR--P
SLPIF7a_AA AQVQLMSSTPRNMA-------PQMMMP-LGMHQ-HI-QMSLLAR-MGVGVGLGM----------GMGMFDMTAL-----A
SlPIF7b_AA AQIQLISYAKNMEQ-------QMMMMS-LGMQPAHI-QMPLLAT-MGMCSSTTGILNNM---TSNLAPAPYQSL------
AtPIF7     AQVQFMSLRANLP--------QQMMIP--QLPP------PQSVLSIQHQQQQQQQQQQQQQQQQQFQMSLLATM-----A

SlPIF1b_AA -MPGPAMQNAAAAAQMAPQYPLPAYHLPPFPAPDPSRIPVANQP-------------NSHVGHNISQPRLP-NFSDPYYQ
AtPIF5     --NRSAPQNHPGLVCQNPV-----------QLQLQAQNQILSEQ---------------LARYMGGIPQMP-PAGNQMQT
AtPIF1     LAAQRPLPTQTHMAGSGPQY--------PVHASDPSRVFVPNQQ----------------YDPTSGQPQYPAGYTDPYQQ
AtPIF3     SSVNHGPQFQVSGMQQQPV---------AMGIPRVSGGGIFAGS-----------------------------------S
SlPIF1a_AA -LPGTAMQNAAAAAQMGPRFSIPQFHLPPVPVPDPSRMQASSQP---------DPMLNSLVSHNSNQPRLP-NFSDPYQQ
SlPIF3_AA  SPPIPASTAYPGIAVSNRHVFAHPGQGLPMSIPRASLGPLAGQPSTGAAVPMNVAREGVPVEIRGAQPNLDSKTPVHKNS
AtPIF4     --DQSAIQNNPGLVCQNPV-----------------QNQIISDR----------------------FARYIGGFPHMQAA
SlPIF4_AA  PLTQAAPNNQAAAMCQNSM------------LNQVNYQRHLQNP----------------------------NFPDQYAS
AtPIF8     RAAASAPNIHAN-MMPNPF----------LPMNCPSWDASSNDS-----------------------RFQSPLIPDPMSA
SlPIF8b_AA -LHTTAPSNFNNPPIASPG-----------ADPLASLVAVRQLS------------------------------------
SlPIF8a    NIPGLPSFLHPSAAFMQPI------------TSWDNSNSAPSPP--------------------------SAAMPDPLAA
SLPIF7a_AA RAAAASATTHPNQMTTAPI---------NIPFTPSGAFALPAAP----------ANSVSPASATTSTTTNSIPFTNPYSA
SlPIF7b_AA -IGGRAPLIYPTSSMPTLF-------PPFMSPPFATASSIPSTPPQPINAESISPKLTKYAAPPNIAASTSFPFSHPYNA
AtPIF7     RMGMGGGGNGYGGLVPPPP-------PPPMMVPPMGNRDCTNGS--------------------------SATLSDPYSA

SlPIF1b_AA YFG-------LQQAQLMLPQNQ-EVEQLSSSKLNS----------CIEGSRGNHQSGEHTI---------
AtPIF5     VQQ--------QPADMLGFGSP-AGPQSQLSAPAT------------TDSLHMGKIG-------------
AtPIF1     FRG-------LHPTQPPQFQNQ-ATSYPSSSRVSSS---------KESEDHGNHTTG-------------
AtPIF3     TIG--------NGSTRDLSGSKDQTTTNNNSNLKPI---------KRKQGSSDQFCGSS-----------
SlPIF1a_AA FFG-------LQQAQVALPQNQ-AVEQPSNSKSGSS---------KEVGNPGNHQSG-------------
SlPIF3_AA  QIV--------QNAEASCPQNQTCSQVQATNEVLEKSAQKNDQLPDVIGSAANRLTNRTNVPGNEAGPSL
AtPIF4     TQM--------QPMEMLRFSSP-AGQQSQQPSSVPT---------KT--TDGSRLDH-------------
SlPIF4_AA  YMGFHPLQGASQPINIFGLGSHTAQQTQQLPHP----------------TNSNAPAT-------------
AtPIF8     FLA-----CSTQPTTMEAYSRM-ATLYQQMQQQLP--------------PPSNPK---------------
SlPIF8b_AA -----------QPMTMDAYSRM-AALYQQYLQS----------------NANLGFKN-------------
SlPIF8a    LLA-----CQSQPINMDAYSRM-AALYLQFQQP----------------PTGSGPKN-------------
SLPIF7a_AA FLP--------QSMDMEFFNNM-AALYRQQLANQST---------QITGSKLNQENQTE-----------
SlPIF7b_AA YLP--------HSMKMEFNNEM-AAQYLQRGNQEN------------VNIQGQKK---------------
AtPIF7     FFA--------QTMNMDLYNKMAAAIYRQQSDQTTK---------VNIGMPSSSSNHEKRD---------
;
end;
